# Supplementary material for: Synergistic activation by Glass and Pointed promotes neuronal identity in the Drosophila eye disc
Source: Nat Commun. 2024 Aug 17;15:7091. doi: 10.1038/s41467-024-51429-z (PMC11330500; doi:10.1038/s41467-024-51429-z)
Supplement: Supplementary file 4 — Supplementary Data 1 [file 41467_2024_51429_MOESM4_ESM.xlsx]

## Sheet: R8 marker wt vs gl mutant
	p_val	avg_log2FC	pct.1	pct.2	p_val_adj
CG9150	1.92301e-46	1.83174	0.604	0	3.36007e-42		pct.1: The proportion of cells where the gene is detected in the wt R8 cluster
CR40190	2.64839e-31	0.756027	0.452	0	4.62753e-27		pct.2: The proportion of cells where the gene is detected in the gl mutant R8 cluster
Ekar	1.12429e-30	1.73727	0.445	0	1.96448e-26
CG13288	1.75943e-14	1.29572	0.233	0	3.07425e-10
CarT	2.29691e-14	0.771536	0.231	0	4.01339e-10
TkR86C	8.62625e-14	0.730361	0.223	0	1.50727e-09
Lfg	8.88e-12	0.376727	0.191	0	1.5516e-07
inaC	8.88e-12	0.640175	0.191	0	1.5516e-07
CG14655	8.37421e-11	0.277654	0.175	0	1.46323e-06
CG8757	6.49075e-09	0.272072	0.143	0	0.000113413
HisCl1	2.10722e-08	0.292419	0.134	0	0.000368195
CG31814	1.35079e-07	0.723813	0.12	0	0.00236023
Tsp29Fb	3.38056e-07	0.276246	0.113	0	0.00590685
CG17739	1.05318e-06	0.6378	0.104	0	0.0184023
CG42458	1.09178e-28	2.64517	0.428	0.005	1.90767e-24
w	1.23897e-16	1.35752	0.272	0.005	2.16486e-12
CG10737	1.27714e-11	0.378703	0.196	0.005	2.23155e-07
GABA-B-R2	1.26834e-09	0.500809	0.166	0.005	2.21617e-05
SPARC	3.38302e-08	0.427438	0.141	0.005	0.000591115
CG3257	8.92528e-08	0.740336	0.133	0.005	0.00155951
Culd	1.0649e-07	0.370549	0.131	0.005	0.0018607
shakB	1.11085e-07	0.8071	0.131	0.005	0.00194099
Frq2	1.86209e-07	0.675263	0.127	0.005	0.00325362
CG32204	3.48885e-07	0.756538	0.122	0.005	0.00609606
CG3955	1.45164e-06	0.357033	0.111	0.005	0.0253644
CG44422	3.29055e-06	0.656696	0.106	0.005	0.0574958
rdgC	3.59574e-06	0.492573	0.104	0.005	0.0628283
CG8910	4.02203e-06	0.432234	0.104	0.005	0.070277
chp	4.719e-16	2.24566	0.27	0.009	8.24551e-12
CG7991	6.20437e-12	0.828219	0.21	0.009	1.08409e-07
Dot	6.2356e-10	0.281481	0.177	0.009	1.08955e-05
dpr18	1.40986e-09	0.74063	0.171	0.009	2.46346e-05
IRSp53	4.2569e-07	0.588227	0.129	0.009	0.00743809
CG14509	1.57004e-05	1.13669	0.101	0.009	0.274333
Cngl	2.36665e-14	1.24116	0.26	0.014	4.13524e-10
dpr9	8.00858e-12	1.27107	0.217	0.014	1.39934e-07
stops	6.81242e-10	0.365563	0.187	0.014	1.19033e-05
CG17646	9.7841e-10	0.263168	0.184	0.014	1.70958e-05
CG32698	1.51597e-07	0.564568	0.147	0.014	0.00264885
CG14516	4.23102e-05	0.534633	0.102	0.014	0.739286
CG13933	5.44214e-07	0.264442	0.145	0.019	0.00950905
CG32206	6.8232e-06	0.44395	0.127	0.019	0.119222
Mvb12	2.40787e-18	0.439584	0.329	0.024	4.20728e-14
tau	2.15826e-10	0.794579	0.212	0.024	3.77112e-06
dpr10	5.97439e-09	0.700702	0.189	0.024	0.000104391
mt:ND4L	7.13545e-09	0.30855	0.186	0.024	0.000124678
CG17270	6.17411e-07	0.490207	0.154	0.024	0.010788
mt:ATPase8	7.24408e-07	0.252883	0.15	0.024	0.0126576
sls	1.3446e-05	0.321778	0.125	0.024	0.234942
dpr19	4.3406e-05	0.255277	0.12	0.024	0.758433
CG1504	6.24221e-05	0.406434	0.115	0.024	1
CG12950	8.8688e-05	0.339109	0.113	0.024	1
CG32815	0.000143431	0.283	0.108	0.024	1
Dscam3	8.3561e-14	1.41978	0.27	0.028	1.46006e-09
CG42321	5.78564e-08	0.352138	0.175	0.028	0.00101093
CG14186	1.78583e-07	0.280944	0.171	0.028	0.00312038
CG6310	2.77195e-07	0.255595	0.166	0.028	0.00484343
Ca-beta	2.12358e-06	0.499946	0.152	0.028	0.0371054
PIP5K59B	3.97836e-06	0.350787	0.147	0.028	0.0695138
CG13920	4.87846e-06	0.296068	0.143	0.028	0.0852414
amon	9.54455e-05	0.293151	0.122	0.028	1
dpr1	9.65627e-19	2.05228	0.345	0.033	1.68724e-14
pyr	4.89556e-11	0.787697	0.237	0.033	8.55402e-07
FIG4	4.9522e-08	0.285768	0.189	0.033	0.000865299
Syn1	9.69043e-08	0.386419	0.189	0.033	0.00169321
CG14535	2.12846e-07	0.494376	0.18	0.033	0.00371905
if	6.08036e-07	0.525638	0.166	0.033	0.0106242
dpr8	1.39433e-05	0.577156	0.145	0.033	0.243632
CG12038	2.47348e-05	0.34948	0.14	0.033	0.43219
beat-VII	0.00012498	0.470577	0.125	0.033	1
CG14312	0.000225604	0.270044	0.122	0.033	1
CG34113	0.000886178	0.284873	0.108	0.033	1
Schip1	8.471e-27	0.953809	0.463	0.038	1.48014e-22
Nrx-1	7.70767e-08	0.408496	0.198	0.038	0.00134676
CG42337	1.72727e-06	0.492031	0.168	0.038	0.0301806
CG42450	8.57623e-06	0.649292	0.154	0.038	0.149852
CG44247	1.03795e-05	0.316528	0.157	0.038	0.181361
Syn	0.000555756	0.337777	0.12	0.038	1
sda	0.00158966	0.428053	0.11	0.038	1
metro	8.89018e-14	0.670682	0.295	0.042	1.55338e-09
pst	1.62926e-13	0.379133	0.284	0.042	2.8468e-09
Cdk5alpha	2.10553e-08	0.604254	0.208	0.042	0.000367899
7B2	2.38399e-05	0.282556	0.161	0.042	0.416555
Vha68-1	8.68607e-05	0.356686	0.141	0.042	1
dpr7	0.00046265	0.329151	0.131	0.042	1
CG41378	2.75384e-27	0.712278	0.47	0.047	4.81179e-23
CG15097	1.02421e-16	1.81267	0.334	0.047	1.78959e-12
boss	2.24481e-13	0.589096	0.295	0.047	3.92235e-09
fz3	8.62763e-10	0.941242	0.23	0.047	1.50751e-05
jeb	5.58565e-09	1.18398	0.226	0.047	9.75981e-05
CG4133	1.77106e-07	0.43971	0.198	0.047	0.00309458
CG32259	5.39403e-06	0.418866	0.17	0.047	0.0942499
GlcT-1	1.29728e-12	0.482928	0.284	0.052	2.26673e-08
CG32638	4.26065e-11	0.351205	0.265	0.052	7.44463e-07
CG3618	1.59886e-07	0.479736	0.203	0.052	0.00279369
RSG7	2.68756e-05	0.33309	0.17	0.052	0.469597
cv-2	0.016481	0.369683	0.106	0.052	1
retn	7.24181e-19	1.81309	0.394	0.057	1.26536e-14
CG6329	1.15947e-11	1.17356	0.286	0.057	2.02594e-07
Cow	1.30835e-08	1.22624	0.235	0.057	0.000228608
CG4096	2.80739e-08	0.299893	0.224	0.057	0.000490536
Syt7	8.46235e-07	0.732179	0.203	0.057	0.0147863
Dhit	1.20174e-06	0.655729	0.203	0.057	0.0209979
eEF1alpha2	1.23401e-08	1.15552	0.244	0.061	0.000215619
Kdm2	1.68391e-05	0.250336	0.184	0.061	0.294229
nolo	1.75168e-05	0.643665	0.189	0.061	0.30607
Fie	0.00180171	0.28534	0.143	0.061	1
pre-rRNA:CR45847	4.59302e-62	1.91228	0.786	0.066	8.02538e-58
CanB	9.67308e-11	0.509011	0.295	0.066	1.69018e-06
nSyb	8.47807e-10	0.646089	0.284	0.066	1.48137e-05
Syt1	1.13789e-09	0.864057	0.27	0.066	1.98823e-05
cpx	1.82163e-08	0.933464	0.247	0.066	0.000318294
CG7166	7.54669e-07	0.422945	0.221	0.066	0.0131863
botv	1.05864e-06	0.295716	0.217	0.066	0.0184977
CRMP	3.11295e-05	0.557487	0.186	0.066	0.543925
Rbp6	1.6618e-12	1.07233	0.334	0.071	2.90367e-08
salr	1.24475e-11	1.74646	0.293	0.071	2.17495e-07
CG42313	1.3715e-11	2.41605	0.293	0.071	2.39642e-07
brp	1.12401e-10	0.977119	0.304	0.071	1.96399e-06
CG9801	1.73052e-09	0.340791	0.27	0.071	3.02373e-05
Mid1	4.91605e-06	0.506169	0.208	0.071	0.0858981
CG4587	9.27561e-06	0.37157	0.208	0.071	0.162073
tamo	0.000341389	0.292555	0.168	0.071	1
plx	6.8561e-14	0.736439	0.336	0.075	1.19797e-09
CG12071	2.1052e-11	0.75911	0.307	0.075	3.67841e-07
Eip78C	1.18617e-06	0.25994	0.223	0.075	0.0207259
Oatp30B	7.07119e-06	0.516573	0.205	0.075	0.123555
CG43778	7.2347e-05	0.42559	0.187	0.075	1
Klp68D	0.000170199	0.378266	0.18	0.075	1
CG9328	0.000206573	0.395735	0.178	0.075	1
Fatp	0.000863048	0.292819	0.164	0.075	1
nrv3	2.928e-19	1.41472	0.44	0.08	5.1161e-15
CG13532	4.0607e-16	1.00308	0.38	0.08	7.09526e-12
Pdp1	0.00545546	0.651059	0.148	0.08	1
CG15706	1.83815e-06	0.252113	0.228	0.085	0.0321181
CG42492	1.36932e-10	1.1814	0.306	0.09	2.39261e-06
CG46301	4.30697e-07	0.666073	0.253	0.09	0.00752556
boi	9.68181e-06	0.378834	0.221	0.09	0.16917
CG9919	7.52733e-05	0.333	0.214	0.09	1
salm	4.26354e-14	1.75413	0.359	0.094	7.44969e-10
CG31038	2.22127e-10	1.34739	0.307	0.094	3.88123e-06
CdsA	7.95748e-10	0.452475	0.302	0.094	1.39041e-05
CG13894	4.95615e-09	0.399204	0.292	0.094	8.65988e-05
oc	3.74168e-08	0.901627	0.265	0.094	0.000653783
wit	3.09589e-05	0.405313	0.219	0.094	0.540944
bru3	0.110357	-1.38948	0.148	0.094	1
run	2.37276e-16	1.22504	0.405	0.099	4.14592e-12
Rab19	7.9463e-09	0.273544	0.3	0.099	0.000138846
CG13875	3.58757e-06	0.292489	0.246	0.099	0.0626857
CG5281	2.91775e-05	0.261243	0.228	0.099	0.509818
olf413	5.18044e-05	0.34218	0.224	0.099	0.905179
CG30419	0.000395194	0.44435	0.2	0.099	1
nrv1	0.000403825	0.473287	0.194	0.099	1
Actbeta	2.15883e-10	1.11183	0.325	0.104	3.77212e-06
Ady43A	4.22091e-10	0.38668	0.32	0.104	7.3752e-06
CR44024	0.000713309	-0.271399	0.041	0.104	1
Eip93F	3.05776e-10	1.16259	0.323	0.108	5.34282e-06
VhaM9.7-a	3.32516e-08	0.676961	0.297	0.108	0.000581004
CG45105	1.05474e-07	-0.489626	0.021	0.108	0.00184295
Tace	4.17833e-06	0.473358	0.254	0.108	0.0730079
fry	4.72491e-06	0.309985	0.26	0.108	0.0825583
p130CAS	0.0013178	0.313014	0.203	0.108	1
CG13895	0.00172194	0.252118	0.201	0.108	1
dpr12	2.70257e-08	0.983354	0.297	0.113	0.000472221
CG14232	4.61968e-06	0.258631	0.27	0.113	0.0807197
Ide	8.57044e-06	0.318825	0.256	0.113	0.149751
Cad88C	7.88208e-23	0.966313	0.493	0.118	1.37724e-18
Grx1	1.60024e-12	0.362957	0.362	0.118	2.7961e-08
hui	1.22693e-08	-0.26456	0.021	0.118	0.000214381
CG42324	4.08485e-07	1.28758	0.272	0.118	0.00713746
RabX4	0.00153599	0.330191	0.216	0.118	1
drl	1.37088e-25	2.00039	0.521	0.123	2.39535e-21
Lim3	1.07736e-18	1.45774	0.472	0.123	1.88246e-14
side	1.91729e-06	1.33249	0.277	0.123	0.0335007
spas	3.25856e-06	0.438996	0.274	0.123	0.0569368
CG15436	9.04001e-13	0.511966	0.378	0.127	1.57956e-08
CG6495	7.75461e-06	0.521995	0.272	0.127	0.135496
Glut1	0.00130857	0.469085	0.224	0.127	1
Ext2	0.00472107	0.295438	0.208	0.127	1
CG9691	0.880756	0.642888	0.118	0.127	1
Hsp70Bb	7.87039e-16	-0.364657	0.005	0.132	1.37519e-11
kst	2.2352e-20	1.24708	0.472	0.137	3.90556e-16
CG11155	7.83116e-08	0.864543	0.327	0.137	0.00136834
REPTOR	4.37053e-07	0.527949	0.302	0.137	0.00763663
CenG1A	7.39094e-07	0.337315	0.306	0.137	0.0129142
Rbcn-3A	0.0007176	0.250435	0.246	0.137	1
Atet	0.00273159	0.344517	0.224	0.137	1
CG33144	0.00294096	0.459869	0.228	0.137	1
Cpr51A	0.00703495	0.67932	0.23	0.137	1
tw	0.0464082	0.541218	0.186	0.137	1
Ac13E	3.53415e-05	-0.299859	0.055	0.142	0.617522
CG30463	3.06816e-13	1.27893	0.41	0.146	5.361e-09
Tsp42Ea	3.78219e-12	0.617685	0.396	0.146	6.60863e-08
Dscam2	5.48591e-12	1.18824	0.406	0.146	9.58553e-08
dnc	0.0218035	0.332487	0.214	0.146	1
CG14200	0.0513991	0.264587	0.2	0.146	1
Fhos	1.41977e-20	0.734227	0.516	0.151	2.48077e-16
pdgy	1.19588e-06	0.316068	0.311	0.151	0.0208955
Ace	5.52363e-06	0.741709	0.3	0.151	0.0965143
CG8405	0.00608247	0.268202	0.233	0.151	1
T48	4.50555e-11	0.465018	0.39	0.156	7.87254e-07
qtc	3.89144e-09	0.55127	0.367	0.156	6.79951e-05
stv	1.52778e-06	0.289381	0.318	0.156	0.0266949
Hnf4	1.43649e-05	0.324396	0.304	0.156	0.250998
CG12299	0.000146355	0.264733	0.274	0.156	1
Apc	0.000827128	0.294502	0.272	0.156	1
CR30009	2.2377e-15	-0.34846	0.016	0.16	3.90993e-11
CG9467	5.21821e-10	0.408051	0.385	0.16	9.11778e-06
CG10650	1.2481e-07	-0.251622	0.049	0.16	0.0021808
oaf	0.380657	0.282521	0.18	0.16	1
Ipp	4.49211e-19	0.769836	0.5	0.165	7.84906e-15
app	0.000267284	0.366118	0.281	0.165	1
CG31342	0.00061705	0.282999	0.274	0.165	1
CG34007	0.0237499	0.302213	0.235	0.165	1
Hsp67Bc	0.183373	-0.295565	0.212	0.165	1
CG42268	6.33099e-13	0.704704	0.442	0.17	1.10621e-08
CG10462	0.0183251	0.37846	0.242	0.175	1
onecut	1.50349e-11	0.684633	0.447	0.179	2.62705e-07
cac	8.22395e-06	0.730062	0.332	0.179	0.143697
CR43857	3.18776e-05	-0.281651	0.076	0.179	0.556997
Oatp74D	0.000441287	0.313307	0.3	0.179	1
ebi	0.00535571	0.250488	0.27	0.179	1
tutl	6.09231e-14	0.304366	0.473	0.184	1.06451e-09
tweek	0.000493355	0.360532	0.306	0.184	1
CG3744	0.000653	0.250327	0.297	0.184	1
unc-104	1.40132e-14	0.799806	0.486	0.189	2.44852e-10
Rad60	5.79786e-09	0.340037	0.396	0.189	0.000101306
cdc14	2.4914e-05	0.365016	0.337	0.189	0.435322
CG6659	0.00109295	0.254199	0.307	0.189	1
Nrk	0.00319079	0.267638	0.295	0.189	1
Atg13	0.000814587	0.27312	0.295	0.193	1
CG31030	0.00522808	0.469578	0.269	0.193	1
CG3961	4.06901e-36	1.57536	0.666	0.198	7.10979e-32
Ret	0.000126101	-0.35986	0.102	0.198	1
CG15282	0.000199279	1.82951	0.313	0.198	1
CG4896	0.0350179	0.260037	0.269	0.198	1
sv	4.26498e-10	-0.383056	0.055	0.203	7.4522e-06
CG9636	2.06923e-07	0.499909	0.396	0.203	0.00361557
Marf	0.000485653	0.271094	0.322	0.203	1
Cf2	0.00256162	0.250217	0.304	0.203	1
CG5521	0.00476415	0.266529	0.302	0.203	1
CG32425	0.0131781	0.318785	0.277	0.203	1
pk	2.12082e-21	0.892013	0.569	0.208	3.7057e-17
E(spl)m4-BFM	8.26984e-13	-0.788417	0.044	0.208	1.44499e-08
bmm	6.18719e-06	-0.287921	0.09	0.208	0.108109
gb	0.000154395	0.30306	0.343	0.208	1
Pp2B-14D	0.0222415	0.267019	0.279	0.208	1
CG9427	9.44333e-10	0.692489	0.431	0.212	1.65003e-05
ssp6	2.94557e-07	-0.368155	0.083	0.212	0.0051468
E(spl)mgamma-HLH	8.48747e-06	-0.590341	0.092	0.212	0.148302
Cpr66D	4.60463e-18	-0.424992	0.03	0.217	8.04566e-14
vri	1.95512e-11	-0.464993	0.06	0.217	3.41618e-07
vimar	3.1918e-06	0.348935	0.383	0.217	0.0557703
spin	4.10413e-05	0.352439	0.366	0.217	0.717115
Bet3	0.000527104	0.2707	0.339	0.217	1
para	0.345214	0.398488	0.171	0.217	1
RNaseMRP:RNA	4.1577e-16	-0.572381	0.039	0.222	7.26474e-12
tyn	1.77561e-05	0.395332	0.364	0.222	0.310253
wake	0.174623	0.452077	0.249	0.222	1
CG32165	1.79722e-31	-0.263444	0	0.226	3.14028e-27
dac	2.77287e-17	-0.494004	0.035	0.226	4.84503e-13
Syt4	1.33214e-10	0.900068	0.465	0.226	2.32765e-06
dysc	5.90099e-32	1.7439	0.687	0.231	1.03108e-27
CG18324	6.83635e-10	0.433719	0.452	0.231	1.19451e-05
uzip	8.56379e-05	0.650341	0.36	0.231	1
Gga	2.06147e-07	0.392951	0.419	0.236	0.00360201
LPCAT	0.00930284	0.251314	0.325	0.236	1
ey	0.0424996	-0.287764	0.178	0.236	1
CG34377	9.85482e-52	2.40254	0.813	0.241	1.72193e-47
CG6287	2.82732e-41	1.71998	0.721	0.241	4.94017e-37
numb	6.16145e-14	0.624189	0.509	0.241	1.07659e-09
tsl	5.79885e-06	0.336439	0.394	0.241	0.101323
sax	1.47573e-05	0.319956	0.385	0.241	0.257855
CG7646	0.0102253	0.596833	0.314	0.241	1
alphaCOP	0.025273	0.264316	0.318	0.241	1
CG16711	0.0280294	0.280387	0.307	0.241	1
caps	2.18665e-09	1.12756	0.451	0.245	3.82073e-05
CG1572	3.00477e-05	-0.49281	0.134	0.245	0.525023
Tom	0.457857	-0.672655	0.284	0.245	1
Gadd45	2.54883e-14	-0.342262	0.062	0.25	4.45357e-10
ss	6.33815e-12	-0.446751	0.067	0.25	1.10747e-07
CG31365	7.55179e-06	0.293121	0.413	0.25	0.131952
CG30015	0.923301	-0.25406	0.251	0.25	1
CG4250	7.78806e-27	-0.712222	0.018	0.255	1.36081e-22
alphagamma-element:CR32865	5.8252e-21	-0.344788	0.035	0.255	1.01784e-16
Cadps	9.43187e-08	0.570245	0.465	0.255	0.00164803
Kcmf1	4.23536e-05	0.338618	0.405	0.255	0.740044
Vha100-1	8.34131e-05	0.368142	0.385	0.255	1
CG3907	0.000845129	0.268853	0.375	0.255	1
Rop	0.00240731	0.327756	0.348	0.255	1
DAAM	6.42049e-15	0.804543	0.56	0.259	1.12185e-10
CG13377	1.09013e-06	-0.267209	0.12	0.259	0.0190479
CG12991	3.76806e-06	0.539825	0.424	0.259	0.0658393
wb	0.000126691	-0.543959	0.147	0.259	1
Aplip1	0.000239073	0.323408	0.413	0.259	1
Fili	0.461325	0.477598	0.267	0.259	1
sba	8.11633e-10	0.547517	0.498	0.264	1.41817e-05
Pde9	0.000662773	1.0808	0.362	0.264	1
norpA	5.53336e-07	0.626806	0.442	0.269	0.00966844
ck	1.10924e-06	0.402553	0.447	0.269	0.0193818
fw	0.000163089	0.322342	0.394	0.269	1
CG4300	0.0053902	0.301638	0.355	0.269	1
Dyrk2	0.628618	0.334885	0.24	0.269	1
Ald	1.31239e-17	0.837551	0.61	0.274	2.29314e-13
mim	2.23083e-14	0.743221	0.564	0.274	3.89793e-10
corn	2.75973e-05	0.460581	0.417	0.274	0.482208
CG8668	0.000236216	0.390481	0.398	0.274	1
CG17124	0.0174345	0.474466	0.346	0.274	1
CG2186	0.0388624	0.259878	0.336	0.274	1
CG10479	2.4294e-17	-0.512458	0.064	0.278	4.24489e-13
Magi	8.32229e-17	0.892632	0.578	0.278	1.45415e-12
Nep1	3.19854e-10	-0.34431	0.104	0.278	5.58881e-06
CR45102	3.2353e-08	0.546826	0.481	0.278	0.000565305
LpR2	3.29398e-08	0.44436	0.493	0.278	0.000575558
dmpd	4.9316e-05	0.336665	0.42	0.278	0.861698
Atxn7	9.58799e-05	0.293887	0.42	0.278	1
mgl	0.010766	-0.488021	0.198	0.278	1
CG2991	1.18672e-05	0.398453	0.435	0.283	0.207355
CG6044	2.40316e-05	0.381125	0.436	0.283	0.419905
PpD3	5.32552e-17	0.912672	0.587	0.288	9.30529e-13
IP3K2	3.86986e-07	-0.302853	0.134	0.288	0.0067618
Ptp10D	7.77691e-07	0.557539	0.466	0.288	0.0135886
CG12643	9.95573e-06	-0.429472	0.157	0.288	0.173956
Sra-1	0.007788	0.253372	0.383	0.288	1
Kank	0.0114268	0.815965	0.35	0.288	1
Asator	0.0230524	0.406513	0.35	0.288	1
caup	0.031311	-0.259605	0.223	0.288	1
inaE	1.60698e-09	0.558746	0.528	0.292	2.80787e-05
Med	2.22435e-06	0.402851	0.458	0.292	0.038866
l(2)not	3.69354e-06	-0.256836	0.154	0.292	0.0645372
CG32069	5.39627e-05	0.295287	0.424	0.292	0.942891
wge	0.000142187	0.369074	0.431	0.292	1
CG3630	0.000143233	0.286105	0.424	0.292	1
CG1896	0.000268988	-0.273219	0.184	0.292	1
sna	8.20808e-37	-0.875922	0.009	0.297	1.4342e-32
Prosap	1.56168e-11	0.426183	0.56	0.297	2.72873e-07
CG32066	2.90775e-09	0.571116	0.505	0.297	5.08071e-05
thoc5	0.000132729	0.320883	0.419	0.297	1
csw	0.000154358	0.405921	0.422	0.297	1
RN-tre	0.00045888	0.26539	0.419	0.297	1
HipHop	0.000578384	0.273942	0.42	0.297	1
Hsp70Ab	2.27135e-32	-0.562236	0.021	0.302	3.96873e-28
Syx13	5.4019e-09	0.640963	0.507	0.302	9.43873e-05
Ts	9.5178e-09	-0.320521	0.129	0.302	0.000166304
Mrtf	0.000356653	-0.288591	0.191	0.302	1
CG14440	0.000789347	0.263214	0.429	0.302	1
BtbVII	0.00441677	0.306632	0.396	0.302	1
otk	0.00495886	0.370669	0.392	0.302	1
CG18812	1.68435e-06	0.430435	0.479	0.307	0.0294306
phol	1.7163e-05	0.704358	0.442	0.307	0.29989
eyg	9.32106e-05	-0.402635	0.186	0.307	1
Rbfox1	0.00142565	-0.250578	0.205	0.307	1
blot	0.00184527	0.321859	0.42	0.307	1
gogo	2.42942e-23	1.3859	0.693	0.311	4.24493e-19
CG8312	1.11581e-12	-0.414241	0.113	0.311	1.94966e-08
RnrS	1.96423e-10	-0.435555	0.12	0.311	3.4321e-06
CG2519	2.70633e-06	0.489527	0.482	0.311	0.0472877
Lmpt	1.09546e-05	-0.337808	0.175	0.311	0.19141
CG17294	0.000279437	0.315265	0.443	0.311	1
ari-2	1.06081e-29	1.34635	0.726	0.316	1.85355e-25
CG17556	5.16006e-19	0.6836	0.615	0.316	9.01617e-15
hng3	3.28149e-17	-0.359426	0.085	0.316	5.73375e-13
ver	5.37015e-15	-0.299618	0.095	0.316	9.38327e-11
GstD3	3.68164e-09	-0.387342	0.14	0.316	6.43294e-05
CR42491	6.21436e-07	-0.253804	0.168	0.316	0.0108583
smid	0.0011888	0.274585	0.424	0.316	1
Cp190	0.0473634	0.256926	0.392	0.316	1
RagC-D	1.68475e-06	0.335696	0.491	0.321	0.0294377
dock	0.00051137	0.278317	0.463	0.321	1
EndoA	0.0199775	0.437936	0.38	0.321	1
CG42566	6.04845e-36	-1.34437	0.021	0.325	1.05685e-31
GstZ1	1.07819e-12	-0.363354	0.118	0.325	1.88393e-08
CG34001	4.46314e-10	-0.25302	0.143	0.325	7.79844e-06
P5CDh1	3.7987e-09	0.650738	0.535	0.325	6.63747e-05
Mcm5	3.18706e-08	-0.282574	0.152	0.325	0.000556875
Nuf2	1.16402e-07	-0.296287	0.161	0.325	0.0020339
Atg1	7.00871e-06	0.429035	0.498	0.325	0.122463
LRR	1.51095e-05	0.420788	0.481	0.325	0.264009
CG15027	1.54897e-05	-0.323906	0.196	0.325	0.270651
EMC1	4.79603e-05	0.283609	0.47	0.325	0.838011
Gmer	1.09187e-11	-0.290926	0.129	0.33	1.90782e-07
trn	7.04278e-09	0.884754	0.532	0.33	0.000123059
Rrp46	5.408e-08	-0.251482	0.171	0.33	0.00094494
tum	1.94367e-07	0.438253	0.496	0.33	0.00339618
CG32278	8.59375e-06	0.270455	0.475	0.33	0.150159
CG1407	1.22683e-05	0.305291	0.484	0.33	0.214364
CG32982	0.00230832	0.397384	0.419	0.33	1
PDZ-GEF	0.00260095	0.261634	0.433	0.33	1
Reph	0.0633164	0.370295	0.371	0.33	1
chif	0.000735568	0.278286	0.463	0.335	1
Slmap	0.00159979	0.272096	0.465	0.335	1
kay	0.00181001	-0.348264	0.239	0.335	1
E(spl)malpha-BFM	2.47261e-14	-0.932391	0.113	0.34	4.32039e-10
kirre	1.90303e-10	1.89177	0.528	0.34	3.32517e-06
Pat1	0.0103326	0.250031	0.426	0.34	1
CG4570	8.36347e-27	-0.503207	0.057	0.344	1.46135e-22
dally	1.01896e-10	-0.414701	0.141	0.344	1.78043e-06
Ge-1	0.00626053	0.32272	0.426	0.344	1
CG2865	2.98855e-26	1.82646	0.7	0.349	5.2219e-22
CanA-14F	9.8015e-10	0.628475	0.581	0.349	1.71262e-05
fra	2.61122e-05	0.457403	0.496	0.349	0.456259
mRpL46	1.5255e-11	-0.263618	0.15	0.354	2.6655e-07
GstD1	2.0746e-07	-0.707658	0.184	0.354	0.00362495
CG17672	1.07979e-05	-0.385514	0.205	0.354	0.188672
CG42389	1.40936e-22	1.38889	0.726	0.358	2.46258e-18
pxb	3.00086e-21	-0.703736	0.088	0.358	5.24341e-17
CG8778	6.15173e-12	-0.278897	0.148	0.358	1.07489e-07
IntS3	6.62446e-09	0.42609	0.572	0.358	0.000115749
Rrp4	4.02427e-07	-0.285128	0.201	0.358	0.00703161
CG32006	7.78529e-06	-0.454372	0.212	0.358	0.136032
NKAIN	0.000203644	0.459693	0.482	0.358	1
krz	0.0527287	0.252473	0.429	0.358	1
msd1	5.92345e-08	-0.282124	0.173	0.363	0.001035
ArfGAP3	1.48201e-07	0.327756	0.548	0.363	0.00258952
Mad	1.50582e-05	0.293603	0.523	0.363	0.263112
fzr	0.00544833	0.261949	0.466	0.363	1
Unc-115a	0.0210512	-0.328757	0.281	0.363	1
Drak	0.197766	-0.277037	0.325	0.363	1
CG3678	3.42926e-27	-0.335113	0.062	0.368	5.99195e-23
CG8142	1.01159e-07	-0.250723	0.2	0.368	0.00176755
Claspin	5.07202e-06	-0.275214	0.221	0.368	0.0886234
CG14270	0.000205964	-0.271997	0.247	0.368	1
CG17839	0.0383749	0.777952	0.375	0.368	1
CG2812	1.6359e-16	-0.305252	0.129	0.373	2.8584e-12
CG32039	5.40782e-11	0.60794	0.583	0.373	9.44908e-07
ncd	1.57634e-07	-0.268758	0.2	0.373	0.00275434
flfl	3.60376e-06	0.394043	0.541	0.373	0.0629685
nudE	0.00207757	0.258002	0.495	0.373	1
Sec22	0.00706998	0.267431	0.447	0.373	1
RnrL	8.92329e-12	-0.421263	0.161	0.377	1.55917e-07
wbl	1.36361e-08	0.798721	0.557	0.377	0.000238263
Spc25	3.31251e-07	-0.272617	0.223	0.377	0.00578795
rept	2.40184e-06	-0.30406	0.244	0.377	0.0419673
GEFmeso	0.000510842	-0.310978	0.265	0.377	1
Pkc98E	0.0641289	0.297847	0.42	0.377	1
CG31650	1.1265e-06	0.321855	0.551	0.382	0.0196833
CG17746	3.94014e-06	0.472574	0.542	0.382	0.0688461
mspo	5.40072e-05	-0.869173	0.226	0.382	0.943667
dsd	0.00271134	0.362114	0.473	0.382	1
Sam-S	0.00292432	0.319105	0.468	0.382	1
Pvr	7.73042e-12	-0.388564	0.164	0.387	1.35074e-07
PPP1R15	3.29413e-10	0.494194	0.617	0.387	5.75583e-06
CG4045	7.28624e-08	-0.265065	0.224	0.387	0.00127312
CG2767	5.9361e-05	-0.277102	0.26	0.387	1
AMPdeam	0.000596951	0.298332	0.505	0.387	1
Efa6	0.00328268	-0.273217	0.292	0.387	1
Pkn	4.65299e-20	1.32032	0.671	0.392	8.13017e-16
Lar	1.13107e-09	1.05414	0.599	0.392	1.97632e-05
CG5522	2.8285e-09	0.510577	0.601	0.392	4.94224e-05
Ppa	1.94791e-07	0.522877	0.558	0.392	0.00340358
eIF2Bdelta	0.000150178	-0.329346	0.267	0.392	1
CG42238	0.205638	0.265511	0.426	0.392	1
E(spl)m7-HLH	2.61538e-19	-0.743717	0.12	0.396	4.56985e-15
CG9149	5.92925e-09	-0.267394	0.205	0.396	0.000103602
CG33978	5.36102e-08	0.538759	0.578	0.396	0.000936732
CG12321	3.23496e-06	-0.259962	0.256	0.396	0.0565245
Dp1	0.0020157	0.254583	0.507	0.396	1
CG42674	0.157987	0.432655	0.42	0.396	1
cato	1.66063e-18	-1.01463	0.131	0.401	2.90162e-14
trol	3.07483e-06	-0.392484	0.239	0.401	0.0537266
Sema5c	1.12785e-05	0.627064	0.511	0.401	0.197069
Ahcy	3.59372e-05	-0.340228	0.277	0.401	0.627932
rau	7.79696e-05	-0.333669	0.256	0.401	1
Xpc	0.00447069	0.276184	0.488	0.401	1
Hmt4-20	0.0103226	0.288425	0.489	0.401	1
PTPMT1	7.43487e-15	-0.371593	0.166	0.406	1.29909e-10
CstF50	6.37189e-10	-0.267583	0.205	0.406	1.11336e-05
Svil	1.39485e-06	0.836914	0.565	0.406	0.0243722
Jra	0.00125098	0.35444	0.5	0.406	1
aPKC	0.224674	-0.278182	0.362	0.406	1
CG10466	1.23024e-05	-0.251763	0.261	0.41	0.21496
cv-c	1.69053e-05	-0.401471	0.274	0.41	0.295386
Glut4EF	0.000416698	0.412718	0.562	0.41	1
slpr	0.0065827	0.337835	0.493	0.41	1
ImpE2	0.00943192	0.45031	0.299	0.41	1
CG32581	3.29118e-59	-0.470792	0	0.415	5.75067e-55
CG2064	1.20806e-16	-0.456774	0.157	0.415	2.11084e-12
Spn43Aa	6.59525e-12	-0.880199	0.186	0.415	1.15239e-07
CG13890	1.39934e-10	-0.303591	0.2	0.415	2.44506e-06
Tspo	5.55167e-08	-0.276623	0.237	0.415	0.000970044
unk	0.00108695	0.336031	0.521	0.415	1
betaCOP	0.068382	0.258594	0.442	0.415	1
Slbp	1.09824e-08	-0.315316	0.235	0.42	0.000191895
Pak	1.68393e-08	0.516713	0.604	0.42	0.000294233
msb1l	6.81331e-08	-0.308162	0.235	0.42	0.00119049
CG15083	4.18508e-05	-0.350087	0.293	0.42	0.731259
Usp2	6.99037e-05	0.523798	0.544	0.42	1
CG4338	8.88906e-05	-0.255481	0.295	0.42	1
slmb	0.010556	0.25092	0.496	0.42	1
VhaSFD	0.0151012	0.332813	0.482	0.42	1
zfh2	0.0353704	-0.5402	0.336	0.42	1
CR43314	6.08491e-09	-0.557705	0.235	0.425	0.000106322
CG34449	1.17803e-06	0.456637	0.622	0.429	0.0205837
cno	0.000225097	-0.337297	0.297	0.429	1
unc-5	0.00034269	-0.277229	0.292	0.429	1
Acon	0.00428331	0.284991	0.505	0.429	1
CG18343	9.42531e-52	-0.61059	0.023	0.434	1.64689e-47
CG3163	5.04649e-12	-0.31111	0.203	0.434	8.81773e-08
Eaf6	1.03141e-10	-0.26392	0.221	0.434	1.80218e-06
CG14057	5.2334e-10	-0.264195	0.231	0.434	9.14432e-06
Pglym78	4.4614e-07	-0.377134	0.269	0.434	0.0077954
CG9095	3.35496e-05	-0.416053	0.299	0.434	0.586213
CG9577	1.41369e-11	-0.355079	0.235	0.439	2.47014e-07
CG17032	1.00795e-09	-0.343705	0.233	0.439	1.76119e-05
CG14985	2.4313e-08	-0.27209	0.256	0.439	0.000424822
Galphaq	1.26404e-05	0.385764	0.588	0.439	0.220865
Ibf2	0.000152684	-0.296366	0.316	0.439	1
fj	0.000192788	-0.629368	0.309	0.439	1
Naa40	3.62017e-11	-0.380858	0.216	0.443	6.32552e-07
blp	6.52153e-09	-0.260284	0.26	0.443	0.000113951
Uba5	0.000153108	-0.29296	0.318	0.443	1
CG11857	0.000301906	0.300624	0.519	0.443	1
Unc-76	9.61359e-10	0.488606	0.673	0.448	1.67978e-05
mRpL52	4.41444e-07	0.406706	0.581	0.448	0.00771336
CG9628	6.90245e-06	-0.28802	0.299	0.448	0.120607
CG7834	0.00014932	-0.281576	0.33	0.448	1
Klp10A	0.00074207	0.291819	0.574	0.448	1
loco	0.00273091	-0.299284	0.36	0.448	1
Liprin-gamma	1.78966e-22	-0.642881	0.122	0.453	3.12707e-18
CNPYb	1.57552e-17	1.07655	0.666	0.453	2.7529e-13
CG17778	5.36479e-15	-0.529046	0.21	0.453	9.37389e-11
CG6084	1.28249e-10	-0.349103	0.251	0.453	2.2409e-06
CG14434	1.61105e-10	-0.38704	0.247	0.453	2.81498e-06
Psf2	5.32607e-10	-0.330294	0.27	0.453	9.30625e-06
CG13807	6.14618e-09	-0.326736	0.265	0.453	0.000107392
dtn	2.08761e-08	0.670228	0.636	0.453	0.000364768
hoip	0.000577751	-0.350731	0.341	0.453	1
Pdk	0.00183621	-0.26994	0.337	0.453	1
Khc-73	0.0749365	0.25867	0.505	0.453	1
CG11076	1.1989e-08	-0.281247	0.269	0.458	0.000209484
Mgstl	1.30265e-16	-0.384269	0.184	0.462	2.27612e-12
rst	1.4686e-10	1.21167	0.661	0.462	2.56609e-06
CG6543	1.52295e-08	-0.463609	0.283	0.462	0.000266104
Vha55	2.9276e-05	0.347358	0.594	0.462	0.51154
babos	0.000559866	-0.276221	0.339	0.462	1
Myb	0.00684375	0.251964	0.537	0.462	1
veil	7.30383e-27	-0.657869	0.129	0.467	1.2762e-22
pbl	2.64015e-07	-0.438991	0.299	0.467	0.00461314
RhoGEF4	5.62252e-06	-0.308137	0.311	0.467	0.0982423
Sod3	8.70283e-05	-0.331239	0.32	0.467	1
sdt	0.00124709	-0.37665	0.339	0.467	1
hep	0.00593458	-0.53452	0.38	0.467	1
Ubqn	3.46763e-07	0.523722	0.615	0.472	0.006059
ics	0.000223235	-0.359526	0.352	0.472	1
Vha44	0.114331	0.293718	0.493	0.472	1
Crg-1	5.46059e-43	-0.962241	0.062	0.476	9.54129e-39
gukh	4.08623e-15	1.1209	0.737	0.476	7.13986e-11
CG6443	8.31354e-14	-0.308561	0.221	0.476	1.45262e-09
Chrac-14	4.72156e-08	-0.30773	0.284	0.476	0.000824998
pnt	8.15425e-06	-0.37834	0.304	0.476	0.142479
CG43427	1.37021e-05	-0.282467	0.325	0.476	0.239416
Pcyt1	0.00271987	0.291558	0.557	0.476	1
kek1	1.0497e-21	1.637	0.724	0.481	1.83415e-17
Ing5	3.06839e-08	-0.276197	0.286	0.481	0.00053614
Sema1b	1.69263e-07	0.453774	0.64	0.481	0.00295753
CG30122	2.73249e-07	0.470571	0.643	0.481	0.00477448
CG12173	3.42773e-07	-0.261503	0.32	0.481	0.00598927
CG3625	3.96884e-07	0.370316	0.655	0.481	0.00693475
CanB2	4.23428e-06	0.359042	0.64	0.481	0.0739856
CG4038	9.39143e-06	-0.325954	0.339	0.481	0.164096
CG15093	4.84276e-05	-0.320554	0.323	0.481	0.846175
jvl	0.000259267	0.715897	0.576	0.481	1
Trim9	0.579943	-0.36139	0.452	0.481	1
GILT1	1.71757e-05	-0.348631	0.332	0.486	0.300111
Osi24	3.47603e-05	-0.300858	0.337	0.486	0.607368
how	7.25563e-05	-0.282997	0.357	0.486	1
mt:ND6	4.85847e-89	3.10295	1	0.491	8.48921e-85
spict	4.79338e-10	0.664225	0.648	0.491	8.37547e-06
CG4612	2.14196e-09	0.585266	0.691	0.491	3.74264e-05
Ptp99A	1.86882e-07	1.2921	0.615	0.491	0.00326539
eIF5	3.3526e-06	0.427973	0.618	0.491	0.05858
Socs36E	3.51154e-05	0.360654	0.636	0.491	0.613571
Dys	0.60155	0.564041	0.466	0.491	1
mt:ND2	7.26531e-76	2.12883	0.972	0.495	1.26947e-71
Psf1	2.30195e-19	-0.401704	0.196	0.495	4.0222e-15
St2	1.72691e-06	-0.296111	0.327	0.495	0.0301742
S6k	1.49572e-05	-0.276452	0.332	0.495	0.261348
CG14806	2.54444e-05	-0.282221	0.369	0.495	0.44459
CycA	5.48309e-05	0.369005	0.602	0.495	0.95806
CG3223	7.78097e-05	-0.256219	0.394	0.495	1
AP-1gamma	0.00114928	0.256819	0.588	0.495	1
RfC38	5.25112e-08	-0.334184	0.318	0.5	0.000917528
GstE13	9.58886e-06	-0.250148	0.357	0.5	0.167546
plum	1.35836e-13	0.628075	0.763	0.505	2.37347e-09
Rae1	1.09934e-06	-0.252848	0.348	0.505	0.0192088
CG5151	0.00201979	0.582926	0.608	0.505	1
DIP1	6.41377e-19	0.776188	0.77	0.509	1.12068e-14
GCS2alpha	1.43284e-09	0.600739	0.687	0.509	2.5036e-05
bif	1.68402e-07	0.295706	0.675	0.509	0.00294249
Sap30	1.38736e-06	-0.300518	0.364	0.509	0.0242413
babo	6.95325e-05	0.46201	0.606	0.509	1
CG34383	0.00289041	-0.413908	0.422	0.509	1
CG40178	0.199616	0.320745	0.507	0.509	1
CG3638	1.81533e-12	0.981359	0.703	0.514	3.17192e-08
CG13926	4.17614e-11	-0.311651	0.295	0.514	7.29697e-07
CG12004	1.59822e-06	0.523809	0.65	0.514	0.0279257
CG40191	2.02802e-06	0.464849	0.61	0.514	0.0354357
CG17896	4.51961e-06	-0.28558	0.348	0.514	0.0789712
CG14341	3.59145e-05	-0.299187	0.405	0.514	0.627533
CG9425	0.000492257	0.34	0.61	0.514	1
nuf	0.00423601	0.271822	0.588	0.514	1
vlc	0.0058577	0.25904	0.578	0.514	1
E(spl)m8-HLH	4.95276e-34	-1.68992	0.136	0.519	8.65395e-30
mad2	2.50544e-09	-0.374891	0.307	0.519	4.37775e-05
pncr009:3L	1.02519e-07	-0.422467	0.345	0.519	0.00179132
btsz	0.00268478	-0.36169	0.406	0.519	1
Psn	4.38373e-16	0.641067	0.723	0.524	7.65969e-12
msd5	1.81953e-08	-0.356691	0.345	0.524	0.000317926
Det	1.22457e-05	-0.276661	0.378	0.524	0.21397
Ndfip	2.69267e-05	-0.286269	0.383	0.524	0.47049
msn	0.00054588	0.381243	0.604	0.524	1
Vang	0.000575426	0.306123	0.601	0.524	1
comm	0.0351693	-0.40452	0.511	0.524	1
Hsp70Bc	2.10282e-44	-1.48255	0.085	0.528	3.67425e-40
edl	4.20796e-12	-0.715291	0.288	0.528	7.35257e-08
Dhfr	3.09999e-10	-0.389467	0.322	0.528	5.41661e-06
RPA2	3.1879e-10	-0.465386	0.306	0.528	5.57022e-06
Coop	5.7224e-10	-0.44746	0.325	0.528	9.99875e-06
Prpk	1.62368e-08	-0.276576	0.325	0.528	0.000283706
Vha26	3.99466e-08	0.54538	0.673	0.528	0.000697988
CG14977	3.76308e-07	-0.271243	0.364	0.528	0.00657524
CG10098	1.51565e-06	0.647594	0.652	0.528	0.026483
Pur-alpha	3.2226e-05	0.358187	0.643	0.528	0.563084
fne	0.00158195	-0.317191	0.41	0.528	1
sff	0.215471	-0.319605	0.459	0.528	1
miple1	0.493734	0.257687	0.468	0.528	1
Hsp67Ba	1.37819e-08	-0.602748	0.329	0.533	0.000240811
mip40	3.60115e-08	-0.28512	0.353	0.533	0.000629229
tmod	9.47862e-05	0.336207	0.611	0.533	1
shi	0.000246457	0.409841	0.624	0.533	1
CG11882	4.44124e-13	-0.526555	0.293	0.538	7.76019e-09
stan	2.88842e-08	0.691608	0.693	0.538	0.000504694
Apf	3.7329e-08	0.431156	0.663	0.538	0.000652249
CG11505	9.47379e-07	0.476218	0.7	0.538	0.0165535
ND-B14.7	3.48525e-06	-0.252724	0.392	0.538	0.0608978
Glo1	4.67763e-06	-0.478456	0.389	0.538	0.0817322
MED8	1.94603e-05	-0.290702	0.401	0.538	0.340029
vib	0.0447783	0.258079	0.581	0.538	1
bi	0.616497	0.446746	0.504	0.538	1
CG9782	1.01527e-17	-0.597335	0.256	0.542	1.77398e-13
Sema1a	1.79477e-10	0.725947	0.737	0.542	3.13601e-06
Oscillin	1.48198e-08	-0.342095	0.385	0.542	0.000258947
CG1806	1.39314e-06	-0.265518	0.392	0.542	0.0243423
dgt2	4.59885e-05	-0.267979	0.398	0.542	0.803557
Rac2	0.0199778	0.528162	0.572	0.542	1
Meltrin	1.74967e-16	-0.861944	0.256	0.547	3.0572e-12
NFAT	1.27968e-08	-0.518898	0.348	0.547	0.000223599
Bug22	3.91815e-07	-0.36102	0.383	0.547	0.00684619
CG18507	2.04774e-25	-0.628693	0.216	0.552	3.57802e-21
CG32150	5.96145e-19	-0.788069	0.246	0.552	1.04164e-14
Spred	8.36632e-18	0.776338	0.769	0.552	1.46185e-13
smal	8.81099e-15	-1.14175	0.307	0.552	1.53954e-10
ato	4.67585e-12	-1.18982	0.334	0.552	8.17011e-08
crb	1.36813e-08	0.420641	0.673	0.552	0.000239054
cer	2.22374e-08	-0.360113	0.373	0.552	0.000388554
CG5830	0.0374336	0.291262	0.578	0.552	1
CG3792	5.61745e-09	-0.326614	0.373	0.557	9.81537e-05
Xbp1	1.49155e-06	0.580844	0.652	0.557	0.0260619
Uba1	1.83737e-06	0.497017	0.668	0.557	0.0321043
fwe	0.0295167	0.268482	0.624	0.557	1
Saf-B	0.272049	-0.304143	0.511	0.557	1
CG18428	0.85255	0.303399	0.519	0.557	1
CG12025	3.53194e-15	0.638054	0.728	0.561	6.17136e-11
stx	6.13151e-10	0.735882	0.714	0.561	1.07136e-05
PlexB	0.0474784	0.303453	0.602	0.561	1
mam	1.0939e-27	1.62704	0.857	0.566	1.91137e-23
RfC4	3.19538e-10	-0.378675	0.339	0.566	5.58329e-06
e(y)1	3.77191e-08	-0.256357	0.378	0.566	0.000659067
gbb	3.63541e-05	-0.291665	0.447	0.566	0.635215
CG42342	0.000511616	-0.450164	0.428	0.566	1
Pka-R2	0.000769202	-0.426665	0.475	0.566	1
CG2918	0.00596751	0.277428	0.643	0.566	1
CG3420	6.80695e-13	-0.409599	0.337	0.571	1.18938e-08
Wdr82	1.46101e-09	-0.251821	0.362	0.571	2.55283e-05
udd	1.09181e-05	-0.276046	0.399	0.571	0.190772
CG9669	2.55722e-05	0.320751	0.643	0.571	0.446823
ctrip	4.83852e-05	-0.375853	0.428	0.571	0.845434
Nrx-IV	0.000164516	0.540655	0.666	0.571	1
CG12948	0.010061	0.398881	0.618	0.571	1
Hsp68	4.02229e-50	-1.20892	0.095	0.575	7.02814e-46
CG31125	1.07986e-11	-0.329595	0.341	0.575	1.88683e-07
CG11454	4.64501e-10	-0.305091	0.367	0.575	8.11623e-06
CG6024	9.54129e-09	0.609848	0.728	0.575	0.000166715
d4	4.6096e-05	0.323474	0.657	0.575	0.805436
Sap-r	0.000455238	0.403547	0.648	0.575	1
mt:ND3	3.23806e-77	2.16623	0.989	0.58	5.65786e-73
Appl	3.04514e-13	0.962794	0.83	0.58	5.32078e-09
Psi	4.87555e-11	0.581146	0.739	0.58	8.51905e-07
CG3436	1.3382e-09	0.489736	0.68	0.58	2.33823e-05
CG9471	1.44033e-08	-0.29575	0.385	0.58	0.000251669
Jafrac2	2.28582e-08	-0.264503	0.378	0.58	0.000399402
RpII15	6.6473e-06	-0.276483	0.443	0.58	0.116148
AGO2	0.000309678	-0.297779	0.47	0.58	1
Xe7	0.0132992	-0.323442	0.491	0.58	1
CG17724	7.17866e-07	0.35438	0.691	0.585	0.0125433
CG3198	0.227166	0.254924	0.594	0.585	1
vari	0.254265	0.277284	0.602	0.585	1
futsch	4.32771e-14	0.725015	0.857	0.59	7.56181e-10
grsm	7.80322e-13	-0.401986	0.341	0.59	1.36346e-08
cpb	9.5887e-07	0.323915	0.686	0.59	0.0167543
Fnta	7.7154e-06	-0.266279	0.459	0.59	0.134811
CG30499	1.76592e-15	-0.471662	0.336	0.594	3.08558e-11
CG1927	1.15565e-13	-0.40088	0.341	0.594	2.01926e-09
Spn88Ea	1.56065e-11	-0.37238	0.353	0.594	2.72692e-07
Usp7	1.06481e-05	0.380286	0.687	0.594	0.186054
nkd	0.00165733	0.394589	0.655	0.594	1
MED18	5.26377e-12	-0.379494	0.355	0.599	9.19738e-08
Ten-m	1.83199e-05	-0.479363	0.449	0.599	0.320104
mRpS25	5.35068e-05	-0.251689	0.484	0.599	0.934924
mRpL33	0.00570756	0.257864	0.604	0.599	1
l(2)gl	0.0108426	-0.273359	0.505	0.599	1
ImpL3	1.94308e-14	-0.662537	0.316	0.604	3.39515e-10
CG17265	5.41101e-14	-0.689773	0.35	0.604	9.45466e-10
Cks30A	3.10241e-10	-0.751029	0.383	0.604	5.42085e-06
Nup62	6.57442e-10	-0.383143	0.405	0.604	1.14875e-05
asf1	6.81886e-08	-0.34613	0.401	0.604	0.00119146
cindr	3.30007e-05	0.307841	0.68	0.604	0.576622
Spp	8.2989e-05	0.315106	0.67	0.604	1
Fim	9.16811e-21	1.42467	0.827	0.608	1.60194e-16
EMC8-9	1.85771e-20	0.883757	0.765	0.608	3.24598e-16
GstE12	6.81824e-15	-0.477486	0.337	0.608	1.19135e-10
RhoGAP71E	1.72723e-14	0.64487	0.802	0.608	3.01798e-10
borr	2.40398e-10	-0.436127	0.364	0.608	4.20047e-06
mats	1.55169e-06	0.327696	0.7	0.608	0.0271127
l(3)L1231	2.34171e-06	0.469048	0.756	0.608	0.0409166
flw	2.72056e-06	0.413832	0.705	0.608	0.0475363
nudC	8.64931e-06	-0.273728	0.472	0.608	0.151129
elB	0.000684231	-0.267722	0.459	0.608	1
CG5516	9.84974e-13	-0.392566	0.387	0.613	1.72104e-08
CG5727	1.72109e-11	-0.452267	0.392	0.613	3.00726e-07
Msp300	1.30899e-08	0.359855	0.807	0.613	0.000228719
Alh	2.46439e-05	-0.355236	0.472	0.613	0.430603
unc-119	4.0397e-14	0.681276	0.758	0.618	7.05856e-10
mRpS10	2.0646e-09	-0.383703	0.443	0.618	3.60748e-05
rols	6.9141e-09	-0.527585	0.424	0.618	0.00012081
BCAS2	1.16617e-07	-0.250907	0.443	0.618	0.00203765
CG14184	1.39112e-07	-0.332294	0.443	0.618	0.0024307
mei-P26	0.000221721	0.525195	0.724	0.618	1
CG31712	0.0194412	0.28638	0.684	0.618	1
TBCB	7.4516e-16	-0.463719	0.375	0.623	1.30202e-11
CG6693	6.6954e-11	-0.434486	0.41	0.623	1.16989e-06
SelD	3.06594e-09	-0.357685	0.431	0.627	5.35712e-05
Pka-C1	3.6537e-08	0.518691	0.758	0.627	0.000638411
CG7970	9.37452e-08	-0.272597	0.433	0.627	0.00163801
Tom7	0.0097566	0.26502	0.655	0.627	1
Eph	0.0307062	0.401395	0.663	0.627	1
CG13917	5.74292e-12	0.314713	0.792	0.632	1.00346e-07
trx	5.51483e-08	0.416594	0.797	0.632	0.000963606
CG7519	1.53237e-07	-0.288724	0.468	0.632	0.0026775
Nxt1	1.47518e-06	-0.300872	0.489	0.632	0.0257758
pho	0.000173874	-0.341895	0.527	0.632	1
CG33774	0.00017767	0.280952	0.67	0.632	1
Haspin	0.000453101	-0.335855	0.511	0.632	1
pch2	5.02389e-14	-0.457594	0.39	0.637	8.77825e-10
Shmt2	4.87874e-09	-0.377958	0.445	0.637	8.52462e-05
Rpb5	2.13207e-05	-0.25511	0.504	0.637	0.372537
Atx2	0.000663786	0.325434	0.71	0.637	1
snRNA:7SK	6.38415e-29	-0.819322	0.23	0.642	1.1155e-24
Pde8	3.59704e-22	-0.856053	0.292	0.642	6.28511e-18
tinc	1.63931e-21	-0.919747	0.313	0.642	2.86436e-17
CG4603	5.50874e-11	-0.354687	0.449	0.642	9.62542e-07
NHP2	3.02098e-10	-0.467683	0.426	0.642	5.27856e-06
lft	1.99269e-08	0.857467	0.659	0.642	0.000348183
GstO2	2.70228e-07	-0.283562	0.461	0.642	0.00472169
mRpL12	2.94211e-05	-0.255952	0.527	0.642	0.514075
emc	3.8447e-34	1.37142	0.903	0.646	6.71785e-30
O-fut1	1.9665e-22	0.891172	0.786	0.646	3.43606e-18
lqf	1.60438e-21	0.91354	0.841	0.646	2.80333e-17
CG8031	3.57709e-11	-0.408852	0.465	0.646	6.25024e-07
HP1c	4.85785e-10	-0.353528	0.465	0.646	8.48812e-06
RPA3	3.64391e-08	-0.337529	0.451	0.646	0.0006367
CG15237	5.14899e-05	-0.272595	0.525	0.646	0.899682
Khc	5.26713e-05	0.399709	0.705	0.646	0.920326
MYPT-75D	1.21045e-09	-0.730523	0.447	0.651	2.11502e-05
schlank	0.000217776	0.321315	0.74	0.651	1
CycE	1.79793e-25	-0.959812	0.313	0.656	3.14152e-21
Opa1	2.09214e-05	-0.285111	0.519	0.656	0.36556
CG3609	2.53147e-10	-0.443111	0.454	0.66	4.42324e-06
pen-2	6.55111e-10	-0.362129	0.468	0.66	1.14468e-05
CG5746	7.58299e-08	0.515408	0.765	0.66	0.00132498
Bub3	4.43968e-07	-0.27402	0.504	0.66	0.00775745
l(2)SH0834	6.90814e-07	-0.275381	0.468	0.66	0.0120706
Fs(2)Ket	3.25468e-05	-0.288434	0.53	0.66	0.568691
ND-51	0.000209106	-0.250052	0.555	0.66	1
Adk2	0.000394164	-0.25494	0.558	0.66	1
neur	0.000854816	-0.29598	0.53	0.66	1
mub	1.01701e-11	1.35336	0.779	0.665	1.77703e-07
CG1677	5.90053e-09	0.512687	0.795	0.665	0.0001031
RhoGEF64C	3.66172e-07	0.998145	0.677	0.665	0.00639812
sdk	0.000602066	0.311503	0.731	0.665	1
mura	0.165181	0.303569	0.671	0.665	1
Tmhs	6.15427e-14	-0.612073	0.412	0.67	1.07534e-09
Tim8	1.50411e-08	-0.383302	0.504	0.67	0.000262813
CG11790	1.93918e-07	-0.313944	0.498	0.67	0.00338832
CG5168	3.33398e-06	-0.284214	0.528	0.67	0.0582547
icln	9.01024e-05	-0.254388	0.549	0.67	1
Gp93	0.00066753	0.424201	0.735	0.67	1
CG12163	0.0212482	0.306263	0.739	0.67	1
CG45049	2.94904e-10	0.548477	0.802	0.675	5.15286e-06
trsn	4.68884e-06	-0.290088	0.539	0.675	0.081928
hfp	1.92586e-05	0.335203	0.786	0.675	0.336506
MED22	0.000114804	-0.263302	0.558	0.675	1
baz	0.00065373	-0.347206	0.553	0.675	1
spdo	2.72706e-26	-0.719812	0.297	0.679	4.76499e-22
CG6891	1.25874e-15	-0.571629	0.392	0.679	2.1994e-11
qua	3.21575e-11	-0.844514	0.493	0.679	5.61888e-07
eIF4G2	7.62358e-06	0.349791	0.786	0.684	0.133207
CG5059	0.000708525	-0.281713	0.595	0.684	1
sty	3.86858e-15	-0.769134	0.413	0.689	6.75957e-11
CadN	0.000192973	0.349829	0.788	0.689	1
l(2)k09913	0.0814448	0.250597	0.677	0.689	1
nrm	3.10377e-17	0.638808	0.899	0.693	5.42321e-13
Imp	9.37644e-12	-0.616564	0.466	0.693	1.63834e-07
CG4390	4.62709e-09	-0.399862	0.512	0.693	8.08492e-05
CG3566	9.52657e-09	-0.320425	0.481	0.693	0.000166458
CG4789	1.98453e-08	-0.326521	0.505	0.693	0.000346758
CG5986	2.20422e-06	-0.292601	0.581	0.693	0.0385143
dlg1	9.88411e-06	0.291906	0.788	0.693	0.172705
CG42673	2.41823e-27	-0.802724	0.318	0.698	4.22537e-23
insv	6.61194e-15	-0.604445	0.417	0.698	1.1553e-10
Vps29	3.89467e-10	-0.335483	0.496	0.703	6.80516e-06
unc-13	1.11426e-08	0.276129	0.814	0.703	0.000194695
Txl	1.93552e-07	-0.323884	0.562	0.703	0.00338193
cg	1.32122e-06	0.351598	0.744	0.703	0.0230857
Pgk	3.05261e-06	-0.328882	0.549	0.703	0.0533382
kek5	0.00330318	-0.293055	0.617	0.703	1
twit	0.155076	0.255936	0.694	0.703	1
CG2493	2.54061e-16	-0.551263	0.473	0.708	4.43921e-12
Tina-1	3.9969e-14	-0.591359	0.511	0.708	6.98378e-10
CG13300	2.18955e-09	-0.682259	0.472	0.708	3.82581e-05
DCTN6-p27	8.10592e-08	-0.323763	0.551	0.708	0.00141635
phyl	7.53247e-07	-0.491612	0.572	0.708	0.0131615
MESK2	0.000117173	0.342067	0.781	0.708	1
Cals	0.00037217	0.256104	0.79	0.708	1
CG6180	1.29785e-10	-0.418709	0.511	0.712	2.26774e-06
Shroom	2.48668e-08	-0.51443	0.525	0.712	0.000434497
ogre	3.31077e-08	-0.317998	0.484	0.712	0.00057849
Snr1	6.2574e-08	-0.264878	0.525	0.712	0.00109336
Rala	3.76534e-07	-0.345885	0.557	0.712	0.00657918
fz	2.1544e-05	-0.382538	0.569	0.712	0.376439
DOR	1.07052e-17	1.05939	0.822	0.717	1.87052e-13
CSN5	1.21236e-07	-0.324687	0.535	0.717	0.00211836
CG11699	4.30638e-07	-0.257595	0.557	0.717	0.00752454
mEFTs	1.07768e-12	-0.489432	0.486	0.722	1.88303e-08
verm	0.645877	0.270709	0.643	0.722	1
obst-A	8.20915e-30	-0.984231	0.348	0.726	1.43438e-25
CG42684	4.49141e-11	-0.539628	0.521	0.726	7.84785e-07
Tim23	4.28579e-05	-0.257906	0.597	0.726	0.748856
Rtnl1	0.000122804	0.421168	0.797	0.726	1
CG1103	0.000245315	-0.26394	0.592	0.726	1
CG8036	2.41659e-46	-1.11105	0.239	0.731	4.2225e-42
heph	4.52096e-15	-0.69267	0.459	0.731	7.89947e-11
CG15628	7.27231e-15	-0.57524	0.459	0.731	1.27069e-10
Lis-1	2.42893e-14	0.504109	0.814	0.731	4.24408e-10
VhaM9.7-b	1.95186e-05	-0.29255	0.578	0.731	0.341048
Tsp39D	7.67217e-05	0.304018	0.728	0.731	1
Kap-alpha3	0.0021055	0.262965	0.737	0.731	1
kuk	0.00640571	0.263043	0.742	0.731	1
DCP2	0.0361149	-0.251286	0.62	0.731	1
Cht2	0.176111	0.444966	0.67	0.731	1
scrt	2.86849e-29	1.24097	0.906	0.736	5.01212e-25
PDCD-5	9.01266e-13	-0.51773	0.549	0.736	1.57478e-08
CG10470	1.43729e-12	-0.393967	0.528	0.736	2.51137e-08
Abl	5.17455e-11	0.788254	0.846	0.736	9.04149e-07
Syb	1.48187e-08	-0.401321	0.525	0.736	0.000258928
Atf6	8.6434e-05	-0.351708	0.638	0.736	1
Caf1-55	0.000246796	-0.277544	0.613	0.736	1
Src64B	0.00807363	0.694999	0.779	0.736	1
Caper	0.0171089	0.302151	0.774	0.736	1
CG8149	1.26747e-12	-0.396712	0.542	0.741	2.21464e-08
Sf3b5	2.87622e-11	-0.458732	0.532	0.741	5.02562e-07
Mlf	2.53457e-10	0.462898	0.795	0.741	4.42866e-06
mgr	3.74892e-06	-0.301759	0.594	0.741	0.0655049
scyl	2.25964e-05	-0.352937	0.588	0.741	0.394828
CBP	3.52897e-14	-0.528679	0.489	0.745	6.16616e-10
bou	4.6847e-12	-0.520391	0.523	0.745	8.18557e-08
RpII18	1.69984e-05	-0.292408	0.624	0.745	0.297013
Map205	0.00337477	0.305377	0.811	0.745	1
mt:srRNA	0.0353362	-0.496273	0.724	0.745	1
PCNA	6.81895e-32	-1.2755	0.348	0.75	1.19147e-27
Cdk1	1.90778e-10	-0.428961	0.537	0.75	3.33346e-06
ND-SGDH	1.99077e-10	-0.393905	0.578	0.75	3.47848e-06
Smn	6.11539e-08	-0.322059	0.59	0.75	0.00106854
Rpt5	3.07313e-06	-0.281074	0.613	0.75	0.0536968
CG10217	0.000140288	-0.25888	0.633	0.75	1
NAT1	0.00170907	0.26587	0.781	0.75	1
SRPK	0.00731484	-0.253422	0.661	0.75	1
CG16791	0.0127844	0.270685	0.813	0.75	1
vig	0.0149508	0.25006	0.733	0.75	1
rl	6.26348e-28	0.939615	0.91	0.755	1.09442e-23
vn	1.15147e-24	-1.12875	0.367	0.755	2.01196e-20
CG7971	2.63264e-09	0.714359	0.859	0.755	4.60002e-05
Gp150	5.12941e-09	-0.444841	0.539	0.755	8.96262e-05
Sod2	7.60283e-08	-0.367461	0.599	0.755	0.00132844
CSN8	3.30926e-07	-0.339061	0.608	0.755	0.00578227
miple2	3.83667e-07	-0.390612	0.606	0.755	0.00670382
PHGPx	1.52569e-05	-0.252143	0.618	0.755	0.266583
CG11267	0.00247661	-0.260375	0.631	0.755	1
alt	0.00262016	-0.250577	0.657	0.755	1
Chmp1	0.00372173	0.336488	0.754	0.755	1
Fdh	1.7139e-23	-0.686907	0.481	0.759	2.9947e-19
CG7484	3.14087e-09	-0.282664	0.583	0.759	5.48804e-05
CG9922	1.93262e-08	-0.38231	0.622	0.759	0.000337688
CG4968	8.33738e-07	-0.317644	0.601	0.759	0.0145679
mira	1.10423e-24	-1.15266	0.472	0.764	1.92943e-20
GstE11	2.68458e-18	-0.68408	0.534	0.764	4.69077e-14
mt:ND1	3.0344e-18	0.598373	0.951	0.764	5.302e-14
skd	5.72726e-12	0.438516	0.864	0.764	1.00072e-07
sinu	1.97394e-08	-0.349842	0.571	0.764	0.000344907
CG33229	2.96063e-08	-0.411374	0.59	0.764	0.000517311
toy	0.000834959	-0.357783	0.668	0.764	1
Dl	7.73993e-18	-0.775701	0.431	0.769	1.3524e-13
rdx	1.74965e-12	0.626671	0.857	0.769	3.05717e-08
Ubi-p5E	4.10963e-09	-0.299756	0.585	0.769	7.18076e-05
Gapdh2	2.16212e-07	-0.373512	0.647	0.769	0.00377787
Cyt-c-p	1.43431e-06	-0.378234	0.627	0.769	0.0250618
CaMKII	0.176371	-0.262942	0.71	0.769	1
noc	2.08206e-10	-0.511293	0.551	0.774	3.63799e-06
CCT8	9.13356e-08	-0.363737	0.668	0.774	0.00159591
bbg	2.42332e-07	-0.330378	0.541	0.774	0.00423427
CG11444	3.36295e-06	-0.300955	0.638	0.774	0.0587607
CG42748	4.20182e-26	-0.828625	0.415	0.778	7.34183e-22
ND-B17.2	3.41403e-09	-0.377462	0.594	0.778	5.96534e-05
CG8209	3.21816e-08	-0.358631	0.633	0.778	0.000562309
Cyt-b5	7.07292e-08	-0.373212	0.631	0.778	0.00123585
Syx1A	1.20068e-07	0.449176	0.862	0.778	0.00209795
CG17454	1.29675e-07	-0.329674	0.631	0.778	0.00226582
pyd	2.88029e-07	-0.400709	0.659	0.778	0.00503273
eEF1delta	2.67511e-05	-0.380013	0.661	0.778	0.467422
Psc	0.000517639	-0.350468	0.67	0.778	1
Gapdh1	0.000708649	-0.268259	0.671	0.778	1
CG17493	0.00117528	0.297596	0.761	0.778	1
CG9662	9.52219e-19	-0.497506	0.484	0.783	1.66381e-14
CG11137	4.11505e-11	-0.43294	0.622	0.783	7.19023e-07
Pfdn4	1.88275e-08	-0.336064	0.657	0.783	0.000328973
siz	7.9576e-06	-0.410065	0.606	0.783	0.139043
Tlk	0.000150983	0.340215	0.818	0.783	1
chrb	0.611175	0.255129	0.756	0.783	1
CG31460	1.60179e-15	-0.541823	0.565	0.788	2.79882e-11
Alg-2	4.55462e-12	-0.523971	0.588	0.788	7.95829e-08
Hsc70Cb	7.04986e-09	-0.477228	0.597	0.788	0.000123182
Rpn11	7.86362e-09	-0.403327	0.645	0.788	0.000137401
eya	2.70475e-13	0.596425	0.829	0.792	4.726e-09
ckn	7.44635e-12	-0.517744	0.555	0.792	1.3011e-07
Prosalpha7	1.5919e-11	-0.445709	0.705	0.792	2.78152e-07
Prosalpha5	1.51586e-08	-0.37554	0.643	0.792	0.000264866
Cdc42	2.67825e-08	0.386737	0.853	0.792	0.000467971
CG6115	5.07026e-08	-0.381526	0.659	0.792	0.000885926
Parp	0.000420784	-0.327355	0.694	0.792	1
CG43658	1.32233e-14	-0.644693	0.581	0.797	2.31051e-10
CG8331	6.39945e-10	-0.413628	0.625	0.797	1.11818e-05
BI-1	1.04299e-09	-0.373855	0.659	0.797	1.82241e-05
Cdc37	1.2163e-08	-0.27399	0.594	0.797	0.000212525
ND-B16.6	9.95847e-08	-0.3588	0.673	0.797	0.00174004
InR	0.0320076	0.260372	0.802	0.797	1
CG11360	0.0530808	-0.275684	0.74	0.797	1
dj-1beta	2.88659e-26	-0.769613	0.548	0.802	5.04373e-22
boca	7.60366e-08	-0.31189	0.638	0.802	0.00132859
GstS1	1.6724e-07	0.98327	0.836	0.802	0.00292218
CG18081	1.74452e-07	-0.330928	0.629	0.802	0.0030482
cold	9.24115e-06	-0.299979	0.686	0.802	0.161471
CG41128	1.59142e-05	0.257559	0.777	0.802	0.278069
dUTPase	1.76608e-21	-0.829131	0.528	0.807	3.08586e-17
Dlc90F	1.17089e-11	0.623056	0.804	0.807	2.0459e-07
snRNP-U1-C	7.52549e-10	-0.385321	0.64	0.807	1.31493e-05
SmD3	1.91563e-06	-0.358411	0.678	0.807	0.0334719
CG5010	1.73257e-12	-0.508616	0.652	0.811	3.02732e-08
Spase22-23	4.70287e-06	-0.261812	0.717	0.811	0.0821733
Prosbeta6	5.28611e-05	-0.259306	0.751	0.811	0.923642
alpha-Spec	0.0168209	0.415007	0.788	0.811	1
Rpn12	6.00812e-09	-0.415353	0.696	0.816	0.00010498
CG2310	5.13404e-06	-0.297575	0.645	0.816	0.0897071
Rac1	9.36762e-05	-0.316737	0.689	0.816	1
CG31176	0.000254152	0.495885	0.77	0.816	1
mt:ND5	1.40517e-88	2.747	1	0.821	2.45526e-84
mt:ND4	2.53783e-86	2.90134	0.998	0.821	4.43436e-82
Rpn10	1.47079e-13	-0.512388	0.634	0.821	2.56991e-09
maf-S	4.33058e-13	-0.484412	0.643	0.821	7.56682e-09
CG6583	2.43824e-12	-0.472211	0.638	0.821	4.26034e-08
CCT6	8.44872e-11	-0.459691	0.655	0.821	1.47625e-06
FKBP59	6.80369e-06	-0.281432	0.703	0.821	0.118881
CG13928	3.18648e-05	0.274051	0.878	0.821	0.556774
gl	6.22736e-05	-0.396822	0.866	0.821	1
eIF2alpha	0.000170069	-0.251164	0.686	0.821	1
TfIIA-S	6.10692e-19	-0.708438	0.652	0.825	1.06706e-14
Nurf-38	2.01883e-07	-0.35371	0.703	0.825	0.00352749
glo	4.42601e-07	0.337956	0.839	0.825	0.00773357
Sf3b6	7.34252e-07	-0.373325	0.687	0.825	0.0128296
CCT3	5.91043e-06	-0.318379	0.726	0.825	0.103273
CG31997	2.11432e-05	-0.340369	0.682	0.825	0.369436
pre-rRNA:CR45845	2.22284e-126	-3.06589	0.012	0.83	3.88396e-122
ena	3.90206e-13	0.693678	0.898	0.83	6.81806e-09
Atpalpha	1.60168e-08	0.776734	0.933	0.83	0.000279861
Rpt6	6.74192e-06	-0.279685	0.74	0.83	0.117802
CG9135	2.02102e-05	-0.274316	0.705	0.83	0.353133
insb	1.35168e-44	-1.58333	0.477	0.835	2.36179e-40
Tsp42Ee	7.70983e-18	-0.697559	0.555	0.835	1.34714e-13
nrv2	2.62001e-09	-0.474611	0.668	0.835	4.57794e-05
CG6770	0.000234649	-0.362344	0.723	0.835	1
baf	1.90077e-14	-0.504204	0.654	0.84	3.32121e-10
CG10077	3.05799e-14	0.721441	0.936	0.84	5.34322e-10
sens	2.11093e-09	-0.441189	0.664	0.84	3.68842e-05
SmE	4.73844e-09	-0.363519	0.716	0.84	8.27947e-05
eIF3h	9.42343e-08	-0.36297	0.71	0.84	0.00164656
ATPsynO	2.58273e-05	-0.308623	0.724	0.84	0.45128
fabp	0.00108975	-0.286858	0.739	0.84	1
CG17272	6.55756e-20	-0.714912	0.578	0.844	1.1458e-15
stg	8.56842e-19	-1.14041	0.661	0.844	1.49716e-14
Eb1	9.25554e-16	0.544025	0.85	0.844	1.61722e-11
Prosalpha6	2.25815e-15	-0.579366	0.701	0.844	3.94567e-11
crim	2.29272e-07	-0.380175	0.693	0.844	0.00400608
Nap1	6.09766e-06	-0.293885	0.689	0.844	0.106544
tsu	7.83082e-05	-0.255986	0.74	0.844	1
CG15098	0.000227437	-0.263076	0.708	0.844	1
elav	0.62048	-0.436014	0.903	0.844	1
noe	0.940147	1.42742	0.818	0.844	1
eIF3g1	1.55017e-13	-0.464852	0.696	0.849	2.70861e-09
Set	2.16969e-09	-0.385699	0.673	0.849	3.79109e-05
robl	5.16105e-09	-0.38519	0.664	0.849	9.01791e-05
Aps	1.34675e-06	-0.362025	0.747	0.849	0.0235317
ND-B22	2.63638e-06	-0.314815	0.698	0.849	0.0460654
CG34401	0.00706322	-0.355853	0.809	0.849	1
betaTub60D	3.91127e-23	1.12213	0.917	0.854	6.83417e-19
Mlc-c	9.28314e-13	0.572651	0.825	0.854	1.62204e-08
Pfdn6	5.27027e-11	-0.418465	0.687	0.854	9.20874e-07
Prosbeta2	5.28051e-11	-0.426486	0.73	0.854	9.22664e-07
CG17202	6.04797e-10	-0.403028	0.731	0.854	1.05676e-05
ATPsyndelta	6.69806e-10	-0.396003	0.708	0.854	1.17035e-05
PMCA	7.18163e-10	0.472317	0.92	0.854	1.25485e-05
CG3887	2.16154e-08	-0.381	0.698	0.854	0.000377686
CG43759	1.24312e-07	0.427505	0.917	0.854	0.00217211
eIF3m	1.64418e-07	-0.281774	0.73	0.854	0.00287288
Ip259	6.2342e-07	-0.347629	0.701	0.854	0.010893
vig2	8.6611e-05	-0.284766	0.701	0.854	1
drk	0.00049595	-0.454063	0.753	0.854	1
CG11486	0.0028822	0.262654	0.894	0.854	1
drongo	0.00310483	0.311476	0.852	0.854	1
Nph	1.87584e-13	-0.591487	0.652	0.858	3.27766e-09
glec	3.75153e-11	-0.781696	0.737	0.858	6.55505e-07
Prosalpha3	1.75886e-10	-0.440803	0.73	0.858	3.07325e-06
CG5554	5.85605e-10	-0.396508	0.723	0.858	1.02323e-05
Rpt3	2.57678e-05	-0.264019	0.774	0.858	0.450241
eIF3i	8.27947e-05	-0.295811	0.744	0.858	1
CG2556	1.13574e-14	-0.703568	0.631	0.863	1.98447e-10
Rab35	1.54576e-12	-0.564025	0.687	0.863	2.7009e-08
CG8860	2.35049e-08	0.394271	0.82	0.863	0.000410701
bai	2.92706e-06	-0.266134	0.756	0.863	0.0511445
Cnx99A	8.1305e-06	-0.336605	0.724	0.863	0.142064
cdi	7.87185e-05	0.980145	0.896	0.863	1
Arl6IP1	0.00187359	0.253002	0.813	0.863	1
corto	0.320275	-0.301262	0.811	0.863	1
janA	6.38773e-26	-0.715449	0.664	0.868	1.11613e-21
sca	1.93785e-19	-0.88549	0.482	0.868	3.38601e-15
GstO3	1.70449e-18	-0.666556	0.599	0.868	2.97825e-14
Spase25	2.97555e-09	-0.394487	0.739	0.868	5.19918e-05
RNASEK	6.66931e-09	0.390844	0.822	0.868	0.000116533
Prosbeta5	2.38394e-08	-0.392476	0.73	0.868	0.000416545
Lam	0.000181991	-0.274639	0.797	0.868	1
Fas1	0.000631016	0.266534	0.903	0.868	1
SC35	0.000979391	-0.252286	0.79	0.868	1
Mapmodulin	1.27423e-07	-0.40209	0.788	0.873	0.00222646
lwr	1.50452e-06	-0.339513	0.74	0.873	0.0262885
eIF4E1	2.78196e-06	-0.2822	0.76	0.873	0.0486092
Su(var)205	4.84218e-05	-0.292408	0.742	0.873	0.846074
Hrb98DE	2.74709e-32	0.647663	0.935	0.877	4.8e-28
Ntf-2	9.37503e-13	-0.494509	0.739	0.877	1.6381e-08
SmB	9.30601e-12	-0.452811	0.76	0.877	1.62604e-07
pasi1	2.27423e-07	-0.342132	0.721	0.877	0.00397377
Pdcd4	1.55905e-06	-0.303158	0.756	0.877	0.0272414
wdb	0.00176677	0.3806	0.885	0.877	1
GstZ2	1.21529e-18	-0.855424	0.772	0.882	2.12347e-14
Sdc	4.9167e-15	1.13472	0.942	0.882	8.59095e-11
eIF3k	2.76371e-11	-0.465645	0.76	0.882	4.82903e-07
Prosbeta3	5.24649e-11	-0.458623	0.74	0.882	9.16719e-07
COX5A	4.367e-10	-0.418726	0.746	0.882	7.63045e-06
CG32767	0.000231584	0.299257	0.901	0.882	1
Hsc70-3	0.000866037	0.354991	0.869	0.882	1
Mcr	0.0073254	0.344663	0.917	0.882	1
pncr002:3R	1.13885e-19	-1.18683	0.652	0.887	1.98991e-15
Lac	4.03456e-09	-0.551177	0.765	0.887	7.0496e-05
Sar1	1.52088e-07	-0.367313	0.776	0.892	0.00265743
Dsp1	6.2958e-07	0.358532	0.898	0.892	0.0110006
Diap1	7.71664e-24	-0.777942	0.728	0.896	1.34833e-19
nmo	2.32506e-12	0.462292	0.954	0.896	4.06257e-08
Lk6	1.59407e-07	-0.481658	0.781	0.896	0.00278532
lolal	4.12733e-06	-0.297939	0.809	0.896	0.0721168
RpL22	4.57775e-20	-0.616067	0.777	0.901	7.9987e-16
Syp	8.93461e-20	1.30248	0.968	0.901	1.56114e-15
ATPsynbeta	9.79991e-19	-0.555647	0.809	0.901	1.71234e-14
Yeti	8.23883e-18	0.476202	0.862	0.901	1.43957e-13
Trx-2	2.25828e-08	-0.334313	0.853	0.901	0.000394589
ATPsynCF6	6.43661e-08	-0.336613	0.774	0.901	0.00112467
luna	6.69238e-21	-0.967073	0.673	0.906	1.16936e-16
Spn	6.51998e-14	0.954938	0.958	0.906	1.13924e-09
COX7A	2.99954e-11	-0.435364	0.781	0.906	5.24109e-07
kuz	0.000838483	-0.369415	0.834	0.906	1
RpS14b	3.58413e-37	-0.980906	0.8	0.91	6.26256e-33
kune	1.22658e-13	-0.520703	0.712	0.91	2.1432e-09
Mmp2	2.5818e-11	-0.794455	0.94	0.91	4.51118e-07
awd	3.09204e-09	-0.52526	0.845	0.91	5.40272e-05
br	1.04243e-06	-0.629086	0.758	0.91	0.0182143
HmgZ	0.00334936	0.305005	0.905	0.91	1
Gprk1	0.0253755	-0.260603	0.83	0.91	1
Rack1	8.3935e-28	-0.686913	0.857	0.915	1.4666e-23
RpL5	1.53426e-11	-0.448688	0.843	0.915	2.68081e-07
Vha16-1	4.55425e-11	0.463007	0.928	0.915	7.95764e-07
UQCR-11	4.16998e-09	0.337227	0.843	0.915	7.28621e-05
sesB	1.15401e-08	-0.441544	0.841	0.915	0.00020164
eEF1gamma	0.000170941	-0.254375	0.823	0.915	1
RapGAP1	0.00475682	0.464445	0.931	0.915	1
Argk	0.0131817	-0.297154	0.864	0.915	1
psq	1.87924e-38	1.01003	0.995	0.92	3.2836e-34
bic	1.76879e-32	-0.857236	0.809	0.92	3.0906e-28
B52	2.99869e-09	-0.331948	0.876	0.92	5.23961e-05
eIF1A	4.13292e-09	-0.319397	0.864	0.92	7.22144e-05
akirin	7.12324e-08	-0.338196	0.816	0.92	0.00124464
RpL30	1.44507e-06	-0.357384	0.806	0.92	0.0252496
arm	0.000956615	0.294982	0.88	0.92	1
Nrt	0.0367611	0.276339	0.882	0.92	1
Ten-a	8.80604e-30	1.17404	0.973	0.925	1.53868e-25
RpL35A	4.14313e-28	-0.752057	0.79	0.925	7.2393e-24
Nlp	2.68469e-20	-0.602176	0.829	0.925	4.69095e-16
tsr	1.07686e-19	-0.53777	0.88	0.925	1.88159e-15
RpS19a	2.74584e-17	-0.835294	0.846	0.925	4.79781e-13
FK506-bp2	3.34458e-15	-0.41006	0.88	0.925	5.84398e-11
CG16817	1.9642e-09	0.36758	0.866	0.925	3.43204e-05
E2f1	8.54618e-07	-0.633121	0.845	0.925	0.0149327
Rap1	8.28015e-06	-0.347073	0.827	0.925	0.144679
N	0.000839631	-0.351112	0.749	0.925	1
CNBP	0.00501706	-0.289777	0.867	0.925	1
RpL11	2.88203e-44	-1.0209	0.887	0.929	5.03577e-40
RpL7	3.82445e-26	-0.592563	0.91	0.929	6.68247e-22
mbl	2.68038e-21	0.740242	0.981	0.929	4.68343e-17
Fer2LCH	2.28734e-10	-0.38253	0.843	0.929	3.99667e-06
Hsc70-4	4.10861e-10	-0.38915	0.88	0.929	7.17898e-06
kra	1.6527e-07	-0.339064	0.829	0.929	0.00288775
mts	9.45795e-06	0.260757	0.892	0.929	0.165259
eEF1beta	1.8641e-54	-1.13884	0.832	0.934	3.25714e-50
RpS17	1.68703e-44	-0.951096	0.827	0.934	2.94775e-40
RpL26	9.77347e-43	-0.895002	0.85	0.934	1.70772e-38
RpL40	2.6827e-33	-0.693423	0.913	0.934	4.68749e-29
Nacalpha	1.05874e-30	-0.674517	0.878	0.934	1.84993e-26
RpS4	3.15379e-22	-0.616721	0.876	0.934	5.51061e-18
RpL4	7.17078e-22	-0.53417	0.892	0.934	1.25295e-17
RpS6	1.68794e-20	-0.561655	0.859	0.934	2.94935e-16
Act42A	7.31486e-12	-0.488086	0.857	0.934	1.27813e-07
Tctp	2.65931e-10	-0.352633	0.917	0.934	4.64662e-06
Vap33	5.07097e-06	0.282762	0.942	0.934	0.0886051
mt:Cyt-b	1.90855e-83	2.96849	1	0.939	3.3348e-79
CG42394	9.97439e-22	-1.36884	0.841	0.939	1.74283e-17
Tm1	4.5134e-20	0.757382	0.986	0.939	7.88626e-16
RpL34a	1.28807e-18	-0.579161	0.786	0.939	2.25064e-14
Cyp1	5.33705e-14	-0.437591	0.892	0.939	9.32542e-10
Chd64	1.29122e-05	-0.467147	0.928	0.939	0.225615
CtBP	0.00105867	0.261259	0.963	0.939	1
RpS25	3.09139e-59	-0.944128	0.91	0.943	5.40159e-55
RpL19	2.47005e-46	-0.842051	0.903	0.943	4.31593e-42
RpLP0	5.93066e-39	-0.904845	0.871	0.943	1.03626e-34
RpL6	1.26958e-34	-0.69299	0.892	0.943	2.21833e-30
RpS9	1.07493e-31	-0.632774	0.922	0.943	1.87823e-27
RpS15Aa	8.11773e-19	-0.520625	0.878	0.943	1.41841e-14
HmgD	5.42291e-15	-0.338428	0.899	0.943	9.47544e-11
RpS28b	8.16422e-13	-0.424232	0.892	0.943	1.42653e-08
Hsp26	3.6495e-65	-2.20546	0.58	0.948	6.37677e-61
RpS24	5.8113e-56	-0.951382	0.882	0.948	1.01541e-51
RpL23A	5.03319e-49	-0.769397	0.908	0.948	8.79448e-45
RpS3	3.88308e-41	-0.676769	0.912	0.948	6.7849e-37
RpL35	2.51695e-34	-0.72946	0.882	0.948	4.39787e-30
RpL34b	1.68872e-31	-0.549663	0.933	0.948	2.95069e-27
RpL36	1.97393e-29	-0.629678	0.885	0.948	3.44906e-25
RpL3	7.16203e-29	-0.531239	0.924	0.948	1.25142e-24
RpL15	3.04321e-24	-0.670439	0.899	0.948	5.31739e-20
RpL37A	2.48654e-23	-0.558793	0.892	0.948	4.34473e-19
RpS11	1.6503e-19	-0.493398	0.922	0.948	2.88357e-15
Jupiter	1.7476e-18	1.37647	0.966	0.948	3.05358e-14
RpS14a	1.20723e-16	-0.571832	0.924	0.948	2.1094e-12
RpS30	1.01485e-12	-0.371336	0.924	0.948	1.77325e-08
eff	5.55915e-07	-0.264862	0.876	0.948	0.0097135
shep	3.24785e-05	0.79196	0.961	0.948	0.567497
RpS16	2.95754e-64	-1.21584	0.915	0.953	5.1677e-60
RpS5a	9.60553e-64	-1.16347	0.882	0.953	1.67837e-59
RpL8	8.79709e-60	-1.12796	0.878	0.953	1.53712e-55
RpL13	2.29428e-58	-0.935264	0.917	0.953	4.0088e-54
RpL24	1.44863e-48	-0.958726	0.906	0.953	2.53118e-44
RpS18	1.37912e-31	-0.605571	0.935	0.953	2.40974e-27
RpS12	1.18898e-30	-0.596972	0.938	0.953	2.0775e-26
RpL9	3.10847e-27	-0.576884	0.896	0.953	5.43143e-23
RpS13	2.64207e-25	-0.682235	0.871	0.953	4.61649e-21
RpS10b	1.7345e-21	-0.479349	0.929	0.953	3.03069e-17
His3.3B	2.57569e-18	0.582283	0.915	0.953	4.50051e-14
Pep	2.99952e-17	-0.598883	0.816	0.953	5.24107e-13
RpS3A	7.39331e-17	-0.446996	0.933	0.953	1.29183e-12
RpS15	1.02627e-16	-0.439131	0.928	0.953	1.79321e-12
RpS20	1.83938e-15	-0.523974	0.869	0.953	3.21394e-11
RpL23	3.36616e-10	-0.338022	0.924	0.953	5.88168e-06
RpS23	1.24048e-08	-0.317751	0.94	0.953	0.00021675
RpL41	4.54675e-08	-0.410614	0.912	0.953	0.000794453
ctp	7.2975e-05	0.298858	0.94	0.953	1
RpL27	0.000399894	-0.272468	0.917	0.953	1
CR42862	0.00052049	-0.539195	0.839	0.953	1
CG3655	0.00207282	0.270987	0.949	0.953	1
CR40469	5.63696e-156	-3.55065	0.002	0.958	9.84946e-152
mt:CoI	2.35243e-83	2.98763	1	0.958	4.1104e-79
RpL37a	8.14524e-53	-0.940476	0.896	0.958	1.42322e-48
sta	1.44747e-49	-0.834576	0.912	0.958	2.52916e-45
RpL14	1.71909e-47	-0.793752	0.922	0.958	3.00376e-43
RpL13A	1.94447e-47	-0.831053	0.903	0.958	3.39757e-43
RpL28	6.7689e-36	-0.676022	0.905	0.958	1.18273e-31
RpS7	5.82355e-34	-0.604088	0.936	0.958	1.01755e-29
RpS26	2.70072e-30	-0.572122	0.933	0.958	4.71897e-26
RpS27A	9.03404e-30	-0.615313	0.91	0.958	1.57852e-25
eIF4A	3.91482e-27	-0.513697	0.936	0.958	6.84036e-23
RpLP2	7.6559e-27	-0.644026	0.889	0.958	1.33771e-22
RpL10Ab	2.55673e-25	-0.542485	0.92	0.958	4.46738e-21
chic	1.74954e-22	-0.549438	0.929	0.958	3.05697e-18
CycG	1.23654e-21	0.57536	0.97	0.958	2.16061e-17
smt3	6.1539e-20	-0.479103	0.876	0.958	1.07527e-15
14-3-3zeta	9.58899e-13	0.296668	0.986	0.958	1.67548e-08
RpL18	3.19703e-10	-0.417021	0.894	0.958	5.58617e-06
ATPsynC	0.000131163	-0.250281	0.919	0.958	1
mt:ATPase6	1.24814e-80	2.6178	1	0.962	2.18087e-76
RpS8	9.16035e-46	-0.816533	0.912	0.962	1.60059e-41
Hsp27	4.53289e-40	-0.936458	0.896	0.962	7.92032e-36
RpL18A	1.52428e-36	-0.676677	0.901	0.962	2.66337e-32
RpL32	2.12023e-36	-0.703411	0.898	0.962	3.70467e-32
RpL17	1.38234e-30	-0.603815	0.933	0.962	2.41536e-26
RpS2	1.16097e-24	-0.628821	0.894	0.962	2.02856e-20
Bacc	2.00049e-15	-0.45435	0.954	0.962	3.49546e-11
RpL21	1.44196e-14	-0.4443	0.933	0.962	2.51954e-10
cib	0.00169498	-0.320379	0.949	0.962	1
mt:CoIII	1.28105e-87	3.22984	1	0.967	2.23838e-83
RpL10	9.18916e-28	-0.564835	0.906	0.967	1.60562e-23
peb	7.48476e-21	0.602746	0.988	0.967	1.30781e-16
Akap200	1.59785e-10	-0.464341	0.952	0.967	2.79193e-06
alphaTub84B	1.22636e-06	-0.250115	0.959	0.967	0.0214282
Unr	2.05771e-06	0.260964	0.981	0.967	0.0359544
RpL12	4.24765e-44	-0.723404	0.917	0.972	7.42193e-40
RpL31	3.64477e-12	-0.406784	0.922	0.972	6.36851e-08
msi	1.04208e-07	0.32499	0.965	0.972	0.00182082
klar	3.03745e-06	-0.485611	0.894	0.972	0.0530733
Df31	1.24189e-40	-0.771485	0.938	0.976	2.16995e-36
RpL27A	1.50799e-12	-0.470546	0.889	0.976	2.6349e-08
CG9821	7.80066e-11	-0.357519	0.988	0.976	1.36301e-06
sbb	0.3474	-0.339849	0.977	0.976	1
mt:CoII	3.67566e-82	2.75964	1	0.981	6.42248e-78
pum	2.48215e-28	0.805429	0.996	0.981	4.33707e-24
RpS29	4.1359e-18	-0.53809	0.887	0.981	7.22667e-14
Gbeta13F	3.26346e-07	0.347286	0.989	0.981	0.00570225
Hsp23	7.0436e-74	-2.39918	0.744	0.986	1.23073e-69
hdc	6.59924e-15	0.70773	0.998	0.986	1.15309e-10
stai	4.6844e-09	0.513797	0.996	0.986	8.18505e-05
brat	4.42944e-07	0.265754	0.996	0.986	0.00773956
roX1	1.28444e-39	0.851485	1	0.991	2.24431e-35
14-3-3epsilon	2.48506e-11	-0.350076	0.975	0.991	4.34215e-07
pAbp	7.26307e-08	-0.267696	0.977	0.991	0.00126908
roX2	4.77966e-05	-0.489608	0.943	0.991	0.835149
mt:lrRNA	2.32754e-70	1.99949	1	0.995	4.06691e-66
lola	0.000386762	-0.382543	0.986	0.995	1
cpo	0.00584423	-0.310119	0.996	0.995	1

## Sheet: R2,5 marker wt vs gl mutant
	p_val	avg_log2FC	pct.1	pct.2	p_val_adj
CG9150	3.34998e-24	1.02334	0.5	0	5.85341e-20		pct.1: The proportion of cells where the gene is detected in the wt R2/5 cluster
CR40190	2.69436e-23	0.696774	0.485	0	4.70786e-19		pct.2: The proportion of cells where the gene is detected in the gl mutant R2/5 cluster
Dot	3.12663e-10	0.328479	0.235	0	5.46316e-06
Lfg	7.52352e-10	0.488623	0.227	0	1.31459e-05
CR45625	1.3436e-09	0.269821	0.221	0	2.34768e-05
retn	9.88802e-09	1.22695	0.201	0	0.000172773
stops	3.9881e-08	0.263422	0.186	0	0.00069684
Spn47C	1.19533e-07	0.253068	0.174	0	0.0020886
pre-rRNA:CR45847	1.13218e-44	1.43914	0.779	0.007	1.97825e-40
CG14535	2.63167e-09	0.715405	0.227	0.007	4.59832e-05
sug	3.26503e-09	0.275412	0.227	0.007	5.70499e-05
CG17544	1.13477e-08	0.274863	0.212	0.007	0.000198278
exp	3.59178e-08	0.344056	0.201	0.007	0.000627592
CG12038	0.000122158	0.259783	0.113	0.007	1
nrv3	1.44617e-18	1.01443	0.433	0.014	2.52689e-14
CG43861	1.36314e-10	0.525025	0.267	0.014	2.38181e-06
Schip1	5.76045e-13	0.630705	0.328	0.021	1.00652e-08
SPARC	0.000193051	0.290386	0.134	0.021	1
CG34371	9.97349e-08	0.393416	0.23	0.028	0.00174267
if	4.75704e-06	0.263568	0.189	0.028	0.0831197
boi	1.69076e-05	0.255083	0.172	0.028	0.295426
Mvb12	2.57374e-13	0.441703	0.363	0.035	4.4971e-09
Arc1	1.35281e-05	0.291296	0.201	0.042	0.236377
CR32111	1.96778e-05	0.295687	0.195	0.042	0.343831
CG6701	3.61159e-07	0.290049	0.253	0.049	0.00631053
CG6329	0.000333485	0.34936	0.174	0.049	1
Lim3	1.21545e-09	0.851291	0.314	0.056	2.12376e-05
pst	2.74207e-08	0.308347	0.294	0.056	0.000479121
AnxB10	6.85964e-07	0.288862	0.262	0.056	0.0119859
Root	6.07351e-06	0.258006	0.233	0.056	0.106122
CG12071	0.00814477	0.30689	0.14	0.056	1
CG7991	1.91529e-36	1.37679	0.735	0.063	3.34659e-32
CG41378	6.67847e-20	0.632044	0.517	0.063	1.16693e-15
Cad88C	1.82892e-11	0.475855	0.369	0.063	3.19567e-07
CG34377	6.54818e-35	1.35362	0.73	0.07	1.14416e-30
Rbcn-3A	6.67552e-07	0.262888	0.282	0.07	0.0116641
corn	5.92767e-07	0.276805	0.291	0.077	0.0103574
CG9691	0.0249562	0.593862	0.157	0.077	1
CG17230	3.83915e-06	0.29311	0.276	0.085	0.0670815
CG9467	6.46324e-10	0.390195	0.381	0.092	1.12932e-05
Ady43A	3.60334e-07	0.269132	0.317	0.092	0.00629612
wnd	1.88791e-06	0.276819	0.299	0.092	0.0329875
tsl	1.98981e-13	0.505662	0.445	0.099	3.4768e-09
DAAM	2.41536e-09	0.41068	0.378	0.099	4.22036e-05
onecut	2.01385e-05	0.351532	0.285	0.099	0.351879
pdgy	1.67048e-06	0.263666	0.328	0.106	0.0291884
CG30463	0.000113304	0.274307	0.262	0.106	1
beat-IIIc	8.4951e-15	1.25679	0.503	0.113	1.48435e-10
Rab19	1.98631e-07	0.287616	0.369	0.113	0.00347068
CG7369	5.1084e-07	0.309339	0.34	0.113	0.00892591
Liprin-alpha	6.84613e-07	0.280483	0.352	0.12	0.0119622
ago	1.90754e-05	0.265348	0.314	0.12	0.333304
CG3630	1.96075e-08	0.340928	0.404	0.127	0.000342602
CG7029	7.78327e-07	0.351978	0.36	0.127	0.0135997
frm	0.000183973	-0.276246	0.038	0.127	1
CG10479	0.000207355	-0.254049	0.038	0.127	1
ImpL1	0.163555	-0.719871	0.087	0.127	1
hth	0.729969	0.343109	0.137	0.127	1
CG15443	2.0355e-07	0.284703	0.384	0.134	0.00355663
obst-B	3.78156e-27	1.29552	0.674	0.141	6.60753e-23
CG15282	2.73371e-10	1.08452	0.433	0.141	4.77661e-06
CG5027	2.61304e-08	0.328064	0.419	0.141	0.000456577
Hip14	5.08225e-06	0.250194	0.375	0.141	0.0888021
pk	2.22964e-05	0.314494	0.331	0.141	0.389585
CG4096	7.0478e-05	0.270279	0.326	0.141	1
caps	0.000249391	-0.291013	0.049	0.141	1
metro	4.96673e-07	0.296486	0.392	0.148	0.00867836
DnaJ-H	2.38771e-06	0.254014	0.375	0.148	0.0417204
CG9636	6.4834e-06	0.342182	0.36	0.148	0.113284
AP-2mu	2.95804e-07	0.32736	0.416	0.155	0.00516858
CG32521	8.2862e-05	0.250124	0.343	0.155	1
dysc	2.24003e-40	1.85153	0.866	0.162	3.914e-36
CG6912	2.24419e-14	-0.302483	0	0.162	3.92127e-10
Cpr66D	1.299e-12	-0.26518	0.006	0.162	2.26974e-08
Grx1	3.86372e-07	0.304094	0.41	0.162	0.00675109
unc-104	1.07178e-10	0.527574	0.503	0.169	1.87272e-06
Tsp86D	7.24219e-07	0.323235	0.424	0.169	0.0126543
lap	8.99677e-06	0.347591	0.381	0.169	0.157201
CG4133	2.29857e-05	0.276639	0.375	0.169	0.401629
CG5022	7.84531e-05	0.263785	0.36	0.169	1
tyn	0.000766111	0.256655	0.32	0.169	1
rdo	0.00134612	-0.260045	0.073	0.169	1
lama	6.036e-10	-0.270961	0.023	0.176	1.05467e-05
Nop17l	8.83592e-07	0.308694	0.427	0.176	0.015439
GstE1	8.69177e-06	-0.252168	0.052	0.176	0.151871
CG16957	4.62193e-05	-0.478016	0.064	0.176	0.807591
CG32137	0.00280077	0.256169	0.302	0.176	1
Syt4	5.18089e-08	0.740897	0.43	0.183	0.000905257
gogo	1.37567e-06	0.587182	0.422	0.183	0.0240371
CG8312	8.33983e-06	-0.265909	0.058	0.183	0.145722
vap	2.17377e-05	0.284619	0.392	0.183	0.379823
rols	0.025968	0.257344	0.285	0.183	1
drl	9.60796e-11	0.641391	0.509	0.19	1.6788e-06
spin	0.000294463	0.289313	0.355	0.19	1
Sodh-2	0.000734949	0.384027	0.34	0.19	1
sle	0.00562305	-0.270746	0.105	0.19	1
klu	4.25389e-05	0.549253	0.375	0.197	0.743283
sda	0.000117938	0.574526	0.375	0.197	1
EMC1	1.66732e-09	0.442676	0.517	0.204	2.91332e-05
dock	4.96231e-09	0.471363	0.5	0.204	8.67064e-05
Dscam2	6.85663e-07	-1.10076	0.061	0.204	0.0119806
Bet3	1.06161e-06	0.276845	0.468	0.204	0.0185495
CG5757	8.00239e-10	-0.278686	0.041	0.211	1.39826e-05
Med	1.68322e-08	0.423518	0.497	0.211	0.000294108
CG2991	2.14167e-08	0.299847	0.509	0.211	0.000374214
CG5522	5.67581e-05	0.325626	0.41	0.211	0.991735
CG5787	0.000195039	0.282555	0.392	0.211	1
Ipp	3.13305e-39	1.18003	0.852	0.218	5.47437e-35
CG13692	3.89982e-19	-0.31885	0	0.218	6.81416e-15
CG9427	5.40271e-13	0.570139	0.587	0.218	9.44016e-09
tum	1.84984e-08	0.387105	0.515	0.218	0.000323222
CG15577	4.2217e-08	-0.313712	0.055	0.218	0.000737659
CG30389	5.29219e-06	0.29411	0.451	0.218	0.0924704
Nrk	6.69688e-06	0.360925	0.459	0.218	0.117015
CG7985	2.82726e-05	-0.368163	0.09	0.218	0.494007
Zn72D	3.24657e-05	0.274347	0.436	0.218	0.567273
Hmx	0.00051385	0.266204	0.392	0.218	1
CR44383	9.6883e-20	-0.308583	0	0.225	1.69284e-15
CG7330	9.43859e-11	-0.283851	0.041	0.225	1.6492e-06
ALiX	0.000225917	0.251076	0.424	0.225	1
orb2	0.0528958	-0.270732	0.16	0.225	1
CG14132	1.47958e-18	-0.361873	0.006	0.232	2.58526e-14
IntS3	1.01286e-11	0.495485	0.587	0.232	1.76977e-07
CG31650	3.21826e-14	0.558918	0.66	0.239	5.62327e-10
para	6.25414e-10	-0.486779	0.052	0.239	1.09279e-05
hng3	7.31503e-08	-0.283212	0.073	0.239	0.00127815
CG9752	6.76123e-07	-0.325996	0.081	0.239	0.0118139
serp	0.000198027	-0.297269	0.116	0.239	1
zfh2	0.00669661	-0.394191	0.154	0.239	1
Fhos	4.69939e-26	1.01048	0.785	0.246	8.21124e-22
cysu	3.04523e-09	-0.317203	0.064	0.246	5.32092e-05
CG17672	0.00113031	-0.26762	0.14	0.246	1
Atf3	5.10503e-06	0.270165	0.494	0.254	0.0892002
lace	4.86119e-05	0.265279	0.488	0.254	0.849396
Den1	5.86847e-05	0.253014	0.465	0.254	1
haf	0.000536703	-0.257822	0.137	0.254	1
CG34383	0.00181838	0.268439	0.392	0.254	1
SK	1.48829e-06	0.302113	0.547	0.261	0.0260049
CG17556	3.58724e-20	0.697601	0.727	0.268	6.26798e-16
CG34445	1.53577e-13	-0.340078	0.044	0.268	2.68346e-09
CG13532	9.03966e-09	1.14234	0.526	0.268	0.00015795
flfl	1.60477e-06	0.320665	0.547	0.268	0.0280401
Acon	7.5525e-05	0.326361	0.474	0.268	1
alphagamma-element:CR32865	5.31115e-23	-0.444942	0.003	0.275	9.28017e-19
Pkn	1.33658e-17	0.979793	0.683	0.275	2.33541e-13
DNApol-alpha73	3.53629e-11	-0.307966	0.064	0.275	6.17895e-07
CG31638	1.37297e-07	0.316543	0.578	0.275	0.002399
CG32982	0.000924476	0.314757	0.424	0.275	1
CG6891	0.0746486	-0.323122	0.218	0.275	1
CG3548	0.000185137	0.269147	0.491	0.282	1
CG17834	7.41224e-11	-0.418175	0.078	0.289	1.29514e-06
WRNexo	5.96031e-08	-0.282009	0.102	0.289	0.00104144
Dlip1	2.02581e-06	-0.262133	0.125	0.289	0.035397
sfl	0.0170574	-0.32049	0.195	0.289	1
ImpE2	0.833059	0.658255	0.279	0.289	1
Apf	1.33448e-15	0.663884	0.677	0.296	2.33174e-11
P5CDh1	4.55541e-11	0.455151	0.657	0.296	7.95967e-07
GstD3	1.49351e-10	-0.426933	0.081	0.296	2.60961e-06
CR43241	9.6539e-10	0.416758	0.634	0.296	1.68683e-05
GstD1	6.06373e-07	-0.567562	0.125	0.296	0.0105952
CG18812	1.04719e-06	0.375456	0.541	0.296	0.0182975
CG3702	0.000119122	0.260911	0.506	0.296	1
CenG1A	2.73277e-14	0.611847	0.674	0.303	4.77497e-10
loqs	4.92889e-07	0.353088	0.564	0.303	0.00861224
CR42549	9.42003e-07	-0.318499	0.134	0.303	0.0164596
Arc42	1.61037e-06	-0.295458	0.134	0.303	0.0281381
vlc	1.87834e-06	0.352824	0.576	0.303	0.0328202
Ptpmeg2	3.7395e-06	0.310134	0.561	0.303	0.0653402
Sema1b	9.40867e-06	0.356647	0.544	0.303	0.164398
CR45600	3.51966e-27	-0.530968	0	0.31	6.14991e-23
Ubqn	1.22205e-14	0.600934	0.703	0.31	2.13528e-10
CG42788	5.24724e-10	-0.363244	0.093	0.31	9.16851e-06
Sema5c	2.80269e-08	0.800125	0.555	0.31	0.000489714
dtn	6.97838e-07	0.391178	0.558	0.31	0.0121933
Mgstl	3.2384e-05	-0.289764	0.163	0.31	0.565845
CG1407	0.000135249	0.267778	0.532	0.31	1
Socs36E	1.97814e-12	0.515996	0.674	0.317	3.45641e-08
dpa	6.80671e-07	-0.345943	0.142	0.317	0.0118934
rtet	1.01798e-06	-0.267288	0.14	0.317	0.0177872
CG9267	6.36779e-06	0.348303	0.555	0.317	0.111264
CG5835	1.61287e-05	-0.294264	0.157	0.317	0.281816
Tsp42Ef	1.65662e-05	0.266974	0.567	0.317	0.289462
CDC45L	2.25731e-05	-0.33144	0.169	0.317	0.394421
CG8668	6.61955e-05	0.281355	0.549	0.317	1
CG7879	0.000297262	0.252329	0.512	0.317	1
RNaseMRP:RNA	4.24599e-18	-0.449754	0.044	0.324	7.41902e-14
h	7.8066e-13	-0.633561	0.076	0.324	1.36405e-08
CG4951	4.62334e-07	-0.317141	0.148	0.324	0.00807836
CanA-14F	5.97518e-07	0.409628	0.584	0.324	0.0104404
CG3556	0.000197389	0.296745	0.541	0.324	1
sba	3.0594e-15	0.646165	0.753	0.331	5.34569e-11
MAGE	4.87827e-09	-0.396716	0.128	0.331	8.5238e-05
l(2)not	7.72771e-08	-0.264611	0.134	0.331	0.00135026
Fen1	7.99938e-08	-0.319574	0.14	0.331	0.00139773
dnk	2.35783e-07	-0.412591	0.151	0.331	0.00411984
RagC-D	4.02554e-06	0.366397	0.573	0.331	0.0703383
CG34250	1.42718e-05	0.306628	0.576	0.331	0.249372
kst	2.39879e-09	0.566901	0.61	0.338	4.1914e-05
E(spl)m3-HLH	4.27964e-08	-0.428706	0.131	0.338	0.000747781
gukh	6.56798e-06	0.386762	0.599	0.338	0.114762
pins	9.66534e-06	0.28953	0.578	0.338	0.168882
CG43901	1.05583e-05	0.34822	0.564	0.338	0.184485
CG6959	0.000134454	-0.259635	0.195	0.338	1
Sur-8	0.000271402	0.32501	0.526	0.338	1
Incenp	0.000642027	-0.266693	0.215	0.338	1
inaE	0.00104659	0.255401	0.509	0.338	1
Gfat1	1.40427e-07	-0.312634	0.151	0.345	0.00245368
cyc	3.29319e-06	-0.324454	0.174	0.345	0.057542
CG16974	6.35485e-06	0.372517	0.584	0.345	0.111038
PPP1R15	6.56562e-05	0.293408	0.564	0.345	1
Galphao	0.000121761	0.39797	0.549	0.345	1
CG4570	4.36773e-26	-0.551094	0.017	0.352	7.63173e-22
CG13690	1.47834e-16	-0.469341	0.07	0.352	2.5831e-12
GstZ1	2.62675e-08	-0.349414	0.145	0.352	0.000458973
T48	1.21363e-05	0.333691	0.599	0.352	0.212058
Nup43	1.29894e-05	-0.312322	0.201	0.352	0.226964
ImpL3	2.02903e-05	-0.328469	0.195	0.352	0.354533
ssx	2.42062e-05	0.273695	0.584	0.352	0.422955
CG31950	6.48449e-05	0.263771	0.564	0.352	1
CG17778	9.24598e-05	-0.322156	0.215	0.352	1
CG4038	0.000102917	-0.26567	0.215	0.352	1
CG3625	1.26291e-26	0.977203	0.855	0.359	2.20669e-22
Sld5	6.82169e-11	-0.426381	0.125	0.359	1.19195e-06
CG11164	1.24055e-08	-0.36752	0.148	0.359	0.000216762
CG30122	2.05011e-08	0.457743	0.672	0.359	0.000358216
tutl	4.33725e-07	0.42749	0.622	0.359	0.00757848
Pcyt1	9.99637e-07	0.406919	0.619	0.359	0.0174667
CG32280	1.58351e-05	-0.29953	0.195	0.359	0.276687
Pak	0.000103204	0.304168	0.561	0.359	1
E(spl)mbeta-HLH	0.0215112	-0.440766	0.267	0.359	1
CG10936	3.67127e-07	0.413815	0.64	0.366	0.00641481
Slbp	7.63297e-06	-0.425499	0.215	0.366	0.133371
Lrch	0.00058837	0.29841	0.561	0.366	1
CG16892	0.00118164	-0.303198	0.262	0.366	1
CG15765	0.00366947	-0.31602	0.27	0.366	1
futsch	4.49738e-28	1.84615	0.846	0.373	7.85827e-24
Claspin	7.06562e-15	-0.502407	0.09	0.373	1.23458e-10
CG3638	9.43085e-14	0.777159	0.712	0.373	1.64785e-09
CG11505	1.14122e-06	0.288594	0.648	0.373	0.0199406
eIF2Bbeta	9.01659e-06	-0.285301	0.218	0.373	0.157547
CG32039	1.31206e-05	0.317708	0.616	0.373	0.229256
Bet5	1.68562e-05	-0.282854	0.218	0.373	0.294529
ncd	0.000165714	-0.288166	0.238	0.373	1
CG3678	9.43178e-22	-0.463478	0.049	0.38	1.64801e-17
Mcm5	7.19796e-16	-0.534022	0.09	0.38	1.2577e-11
CG15522	3.34824e-15	-1.64785	0.093	0.38	5.85039e-11
Magi	2.3774e-11	0.635242	0.689	0.38	4.15404e-07
qsm	1.54852e-09	-0.426265	0.154	0.38	2.70572e-05
CG14434	4.64529e-08	-0.391049	0.177	0.38	0.000811672
CG14883	5.13628e-07	0.488146	0.619	0.38	0.00897462
CG5110	1.77271e-06	-0.277546	0.198	0.38	0.0309745
Phm	7.35316e-05	-0.264486	0.233	0.38	1
Pvr	0.00151107	-0.270654	0.256	0.38	1
CG9646	0.0019411	0.251266	0.538	0.38	1
Blos3	0.00247278	-0.269397	0.273	0.38	1
RnrS	1.03519e-25	-0.844616	0.032	0.387	1.80879e-21
CG10336	4.78434e-14	-0.441724	0.108	0.387	8.35968e-10
Tsp66E	5.07562e-11	-0.49438	0.128	0.387	8.86864e-07
TM9SF2	3.83626e-09	0.442695	0.727	0.387	6.7031e-05
Xbp1	2.06634e-07	0.456707	0.637	0.387	0.00361051
pxb	0.00102813	-0.31124	0.276	0.387	1
CG32581	5.62394e-35	-0.568612	0	0.394	9.82672e-31
Hsp70Ab	9.18563e-31	-0.580028	0.015	0.394	1.60501e-26
tmod	7.40931e-30	1.05242	0.881	0.394	1.29463e-25
Unc-76	1.12589e-14	0.698092	0.773	0.394	1.96726e-10
eIF2Bdelta	9.57687e-07	-0.329504	0.209	0.394	0.0167337
Rip11	0.000568163	0.254952	0.593	0.394	1
Pde8	0.000587432	-0.386041	0.256	0.394	1
Mi-2	1.08461e-11	0.522005	0.753	0.401	1.89514e-07
Flo2	1.76991e-07	0.390778	0.648	0.401	0.00309257
CG11382	3.18531e-07	-0.393562	0.198	0.401	0.00556569
kug	6.442e-07	0.46325	0.645	0.401	0.0112561
caz	1.40013e-06	0.378566	0.666	0.401	0.0244645
mRpS33	2.3667e-05	0.310142	0.608	0.401	0.413533
stan	0.000930841	0.260435	0.613	0.401	1
Bet1	0.00233785	-0.255893	0.326	0.401	1
CG13603	4.88359e-05	-0.269559	0.259	0.408	0.85331
CG31937	8.59212e-05	-0.274321	0.27	0.408	1
Spn42Da	0.000186152	-0.276674	0.267	0.408	1
nrm	2.26973e-18	0.687285	0.814	0.415	3.96591e-14
Psf1	2.94607e-11	-0.389597	0.163	0.415	5.14766e-07
Caf1-180	1.07847e-07	-0.420615	0.224	0.415	0.00188441
CG6287	1.25552e-48	1.66887	0.956	0.423	2.19377e-44
Mcm7	2.08134e-11	-0.511243	0.172	0.423	3.63672e-07
smal	1.11811e-10	0.629035	0.724	0.423	1.95368e-06
CG9577	1.50453e-10	-0.34666	0.183	0.423	2.62886e-06
Mcm6	4.97345e-09	-0.32622	0.189	0.423	8.69011e-05
mRpL52	1.67481e-06	0.331556	0.686	0.423	0.029264
bif	2.94421e-06	0.423775	0.648	0.423	0.0514443
Ing5	1.69784e-05	-0.30782	0.273	0.423	0.296664
mt:ND6	2.39737e-66	3.18261	1	0.43	4.18892e-62
CG4646	0.00179911	-0.272614	0.334	0.43	1
CG10650	0.0202405	-0.289819	0.349	0.43	1
Ephrin	5.39897e-08	0.411681	0.733	0.437	0.000943362
Pak3	0.000341025	0.375636	0.616	0.437	1
aurB	0.0134272	-0.255534	0.378	0.437	1
mirr	0.0795823	-0.357158	0.39	0.437	1
CG18343	7.70886e-34	-0.729931	0.02	0.444	1.34697e-29
RnrL	1.04108e-16	-0.6087	0.122	0.444	1.81909e-12
Spred	1.27836e-10	0.592328	0.741	0.444	2.23368e-06
CG9034	2.94191e-10	0.438766	0.75	0.444	5.1404e-06
Naa40	1.58118e-08	-0.485476	0.235	0.444	0.000276279
CycA	4.4469e-08	0.488065	0.712	0.444	0.000777007
CG4612	9.18962e-07	0.386617	0.686	0.444	0.016057
CG15891	1.77644e-05	-0.263931	0.279	0.444	0.310397
Usp7	9.1391e-05	0.32136	0.666	0.444	1
GAA1	0.000431564	-0.29313	0.326	0.444	1
CadN	0.109944	-0.289919	0.395	0.444	1
CG3961	5.38273e-38	1.68723	0.93	0.451	9.40524e-34
Spn43Aa	3.70932e-08	-0.967703	0.218	0.451	0.00064813
msb1l	7.78892e-08	-0.412202	0.25	0.451	0.00136096
CG40191	2.62903e-06	0.372923	0.689	0.451	0.045937
TBCB	2.19667e-05	-0.314232	0.294	0.451	0.383824
RanBP3	3.2511e-05	0.294316	0.68	0.451	0.568065
CG7878	0.000599193	0.258105	0.66	0.451	1
veil	0.00127429	-0.289258	0.331	0.451	1
CG5823	0.000495453	-0.294143	0.358	0.458	1
CG14057	2.76055e-08	-0.377391	0.25	0.465	0.00048235
Cdk2	1.49626e-06	-0.4439	0.294	0.465	0.0261442
CG30105	4.61504e-06	-0.348668	0.317	0.465	0.0806387
Dys	9.38333e-05	-0.2564	0.305	0.465	1
chinmo	0.000169659	-0.372138	0.302	0.465	1
CG16721	0.000425868	-0.299147	0.334	0.465	1
CG1236	1.7101e-13	-0.471016	0.183	0.472	2.98805e-09
CG8009	3.24267e-05	-0.313182	0.334	0.472	0.566591
geminin	0.000154631	-0.298292	0.343	0.472	1
Uba5	0.000159765	-0.30124	0.343	0.472	1
smog	0.000199249	-0.30593	0.331	0.472	1
eIF3a	0.000490672	0.289411	0.692	0.472	1
slgA	0.000496485	0.323694	0.654	0.472	1
CG7834	0.00506984	-0.259609	0.387	0.472	1
unc-119	1.07285e-17	0.753755	0.826	0.479	1.87459e-13
CG31688	6.99774e-12	-0.496991	0.198	0.479	1.22272e-07
Mcm3	1.12793e-08	-0.448233	0.273	0.479	0.000197083
skap	1.92283e-06	0.350086	0.733	0.479	0.0335976
Cul1	0.00113443	0.259408	0.666	0.479	1
mt:ND2	3.51554e-56	1.96178	0.997	0.486	6.1427e-52
msn	1.02996e-12	0.769358	0.765	0.486	1.79965e-08
CG33774	1.46366e-09	0.469719	0.75	0.486	2.55745e-05
Psf2	1.59955e-07	-0.331318	0.291	0.486	0.0027949
Vha26	2.33716e-06	0.363944	0.741	0.486	0.0408372
mRpS16	0.000257229	0.303709	0.66	0.486	1
mRpL33	8.03969e-08	0.392805	0.727	0.493	0.00140478
spict	4.07011e-07	0.39463	0.741	0.493	0.0071117
RfC38	0.00031426	-0.316229	0.384	0.493	1
mRpS28	0.00052393	-0.257214	0.366	0.493	1
NijA	5.43378e-11	-0.503882	0.221	0.5	9.49444e-07
CG3436	1.80482e-10	0.509803	0.756	0.5	3.15356e-06
DIP1	5.30917e-07	0.369908	0.753	0.5	0.00927672
CG8671	6.21793e-07	0.362891	0.741	0.5	0.0108646
Glo1	3.98185e-05	-0.434026	0.349	0.5	0.695749
Ts	1.61972e-37	-0.899017	0.035	0.507	2.83014e-33
E(spl)m4-BFM	1.06132e-18	-1.09867	0.145	0.507	1.85444e-14
Fim	3.86859e-12	0.999638	0.794	0.507	6.75958e-08
d4	9.26926e-09	0.433867	0.785	0.507	0.000161962
Kr-h1	6.52474e-08	-0.456571	0.291	0.507	0.00114007
Ssrp	4.65708e-06	-0.357912	0.352	0.507	0.0813731
CG11753	7.06759e-05	-0.348486	0.355	0.507	1
fra	0.0076064	-0.326196	0.453	0.507	1
Vha55	0.000193033	0.341167	0.666	0.514	1
GCS2alpha	0.000462123	0.342049	0.698	0.514	1
Hsp70Bc	9.48698e-35	-1.60535	0.052	0.521	1.65766e-30
Chrac-14	3.75043e-10	-0.497982	0.291	0.521	6.55313e-06
VepD	1.55655e-09	0.733531	0.77	0.521	2.71976e-05
mad2	1.35871e-06	-0.352342	0.369	0.521	0.0237408
SppL	4.59658e-06	0.298623	0.753	0.521	0.080316
28SrRNA-Psi:CR45859	3.4983e-05	-0.295435	0.358	0.521	0.611257
CG11454	8.79287e-05	-0.337857	0.419	0.521	1
TRAM	0.000127355	-0.28792	0.401	0.521	1
CG31125	0.000162806	-0.300042	0.39	0.521	1
ari-2	6.03081e-15	0.652763	0.837	0.528	1.05376e-10
lqf	2.23519e-14	0.630679	0.892	0.528	3.90554e-10
Vang	0.000648895	0.262476	0.718	0.528	1
Ibf2	5.23622e-08	-0.489559	0.337	0.535	0.000914924
CG6543	8.5759e-16	-0.625154	0.23	0.542	1.49847e-11
CG18507	2.28603e-12	-0.564854	0.247	0.542	3.99437e-08
Cks30A	3.25643e-09	-0.539772	0.305	0.542	5.68997e-05
Nup62	4.3453e-05	-0.272601	0.424	0.542	0.759255
ft	0.000115241	-0.302881	0.355	0.542	1
trn	2.06923e-15	-0.611402	0.195	0.549	3.61556e-11
Khc	6.40292e-15	0.705552	0.823	0.549	1.11878e-10
NFAT	1.47556e-10	-0.540724	0.297	0.549	2.57824e-06
cpb	4.06858e-08	0.414952	0.808	0.549	0.000710902
Nrx-IV	0.000106208	0.325266	0.73	0.549	1
CG7970	0.000295561	-0.286301	0.419	0.549	1
Klc	0.000445129	0.277797	0.721	0.549	1
ps	0.0020895	-0.321551	0.448	0.549	1
sima	0.0380002	-0.257988	0.549	0.549	1
Gasp	3.77223e-30	-1.19183	0.081	0.556	6.59122e-26
cindr	1.72921e-08	0.449296	0.834	0.556	0.000302144
CG30499	1.0969e-05	-0.314606	0.387	0.556	0.191661
tou	1.76783e-05	0.255772	0.785	0.556	0.308894
ox	3.36374e-05	0.331118	0.73	0.556	0.587746
Uba1	0.00155678	0.316923	0.718	0.556	1
Fkbp14	0.00288099	-0.276457	0.456	0.556	1
kirre	0.240684	-0.314243	0.532	0.556	1
Wdr82	3.71462e-06	-0.36702	0.413	0.563	0.0649056
Swip-1	3.99022e-06	0.423717	0.788	0.563	0.069721
Psi	3.99303e-06	0.270919	0.779	0.563	0.0697701
45536	9.28924e-06	0.332791	0.762	0.563	0.162311
ND-B14.7	3.34493e-05	-0.304108	0.445	0.563	0.58446
CG9669	4.71803e-05	0.261348	0.753	0.563	0.824382
CG10674	0.000162603	0.25498	0.735	0.563	1
RhoGEF64C	2.32937e-53	2.07268	0.971	0.57	4.07011e-49
CG4250	7.93588e-35	-1.07655	0.073	0.57	1.38664e-30
CG12025	4.97766e-23	0.804393	0.872	0.57	8.69746e-19
CG9782	2.06744e-11	-0.556593	0.291	0.57	3.61243e-07
CG10098	6.96355e-10	0.638459	0.817	0.57	1.21674e-05
CG34347	9.43628e-10	-0.631522	0.331	0.57	1.6488e-05
pyd	3.97327e-06	-0.600432	0.395	0.57	0.0694249
Sap-r	4.23354e-05	0.359706	0.727	0.57	0.739727
mats	0.000132418	0.267348	0.788	0.57	1
Jra	0.00019931	0.288183	0.721	0.57	1
CG1677	1.86967e-07	0.317945	0.814	0.577	0.00326687
l(2)gl	7.70855e-05	0.324069	0.744	0.577	1
Atx2	0.000873898	0.34151	0.724	0.577	1
tna	0.00136777	0.595956	0.642	0.577	1
knk	0.0102259	0.37271	0.683	0.577	1
CG3609	0.0165947	-0.293287	0.564	0.577	1
Hsp68	1.61797e-32	-1.31187	0.108	0.585	2.82707e-28
E(spl)mdelta-HLH	2.48777e-14	-0.910756	0.25	0.585	4.34689e-10
flw	1.13588e-07	0.366514	0.814	0.585	0.00198473
Ank2	2.54552e-07	0.36216	0.852	0.585	0.00444779
Capr	0.00034957	0.293318	0.724	0.585	1
Spase12	0.000660197	-0.31143	0.491	0.585	1
dally	1.4088e-22	-0.749124	0.18	0.592	2.46159e-18
CG42239	3.44959e-13	0.577855	0.843	0.592	6.02748e-09
CG43340	1.89957e-11	-0.561409	0.308	0.592	3.31912e-07
px	5.40855e-06	0.374565	0.808	0.592	0.0945036
Nmda1	0.000178181	0.33419	0.767	0.592	1
p47	0.00108448	0.277416	0.721	0.592	1
SKIP	0.00111348	-0.483178	0.488	0.592	1
Tis11	0.00157389	-0.29749	0.497	0.592	1
Oscillin	0.000827496	-0.257544	0.485	0.599	1
pncr009:3L	9.12641e-07	-0.388492	0.427	0.606	0.0159466
mub	0.000718551	0.334651	0.782	0.606	1
CG17724	5.75952e-08	0.506305	0.817	0.613	0.00100636
CR43314	3.27346e-06	-0.548867	0.424	0.613	0.0571972
CG18190	0.000148819	0.299175	0.747	0.613	1
snRNA:7SK	5.63556e-28	-1.00427	0.174	0.62	9.84702e-24
chn	5.53608e-10	-0.564257	0.34	0.62	9.67319e-06
Gdh	1.99682e-09	0.593486	0.826	0.62	3.48904e-05
CG9344	6.83831e-07	0.345336	0.799	0.62	0.0119486
danr	0.00112555	-0.337521	0.541	0.62	1
mt:ND3	4.32868e-52	1.87359	0.985	0.627	7.5635e-48
E(spl)mgamma-HLH	2.43788e-15	-1.48653	0.294	0.627	4.25971e-11
borr	2.26627e-08	-0.51528	0.439	0.627	0.000395985
Psn	2.94608e-07	0.463198	0.805	0.627	0.00514769
alph	2.48029e-06	0.316909	0.817	0.627	0.0433381
crc	3.73385e-06	0.401982	0.834	0.627	0.0652416
cact	1.99151e-05	-0.323549	0.494	0.627	0.347976
CG11882	5.17684e-10	-0.548106	0.404	0.634	9.0455e-06
CG5746	2.2468e-08	0.479138	0.814	0.634	0.000392583
AP-1sigma	3.15979e-05	0.335083	0.828	0.634	0.55211
Alh	0.000347924	-0.402081	0.549	0.634	1
MED11	0.00523212	-0.283729	0.581	0.634	1
fz	1.5133e-11	-0.664665	0.384	0.641	2.64419e-07
CCT1	2.4039e-05	0.375243	0.802	0.641	0.420033
Brd	2.75791e-36	-1.82497	0.134	0.648	4.81889e-32
asf1	9.09423e-15	-0.742085	0.372	0.648	1.58903e-10
sano	7.74462e-14	0.856319	0.93	0.648	1.35322e-09
ckn	1.84987e-11	-0.564262	0.41	0.648	3.23228e-07
CG6693	1.18717e-08	-0.440371	0.471	0.648	0.000207435
CanB2	2.26691e-08	0.391872	0.884	0.648	0.000396097
Dscam1	1.68164e-06	-0.6191	0.445	0.648	0.0293833
Cont	0.000155351	0.305197	0.834	0.648	1
Su(Tpl)	0.00181194	-0.279567	0.558	0.648	1
Shmt2	0.00393497	-0.271648	0.584	0.648	1
CycE	1.13515e-14	-0.882657	0.375	0.655	1.98345e-10
CR44024	4.90129e-11	-0.653124	0.381	0.655	8.56402e-07
CG9628	1.20805e-08	-0.601903	0.471	0.655	0.000211082
Rpb8	0.000118245	-0.27261	0.564	0.655	1
Tpi	0.000799194	0.254317	0.791	0.655	1
CG8036	1.45093e-25	-0.899949	0.218	0.662	2.53521e-21
E(spl)m7-HLH	3.59618e-15	-1.10298	0.311	0.662	6.2836e-11
Nxt1	6.0395e-09	-0.488328	0.532	0.662	0.000105528
Rtnl1	1.80506e-06	0.394338	0.866	0.662	0.0315398
CG5214	6.96588e-06	0.31099	0.872	0.662	0.121715
Zyx	1.61947e-05	-0.355231	0.523	0.662	0.28297
CG7185	2.3878e-05	0.296481	0.831	0.662	0.41722
CG17271	4.82274e-05	-0.318834	0.523	0.662	0.842678
Chc	6.47809e-05	0.289894	0.826	0.662	1
Fdh	5.08696e-07	-0.459026	0.561	0.669	0.00888845
HP1c	2.41058e-05	-0.308886	0.555	0.669	0.421201
Tim8	0.000102637	-0.331991	0.605	0.669	1
Map205	0.000362879	0.253682	0.837	0.669	1
eIF4G2	0.00142412	0.280002	0.811	0.669	1
Hsp67Ba	2.38857e-20	-1.07865	0.291	0.676	4.17355e-16
E(spl)m8-HLH	8.80196e-17	-1.27664	0.346	0.676	1.53797e-12
RfC4	3.84525e-16	-0.679952	0.349	0.676	6.7188e-12
bsk	2.79462e-05	0.300415	0.817	0.676	0.488304
CG10166	0.00018329	-0.285321	0.57	0.676	1
Tom7	0.000357045	0.27922	0.817	0.676	1
eIF4G1	0.00144867	0.3341	0.779	0.676	1
EMC8-9	2.46566e-21	0.795412	0.901	0.683	4.30825e-17
pbl	5.89853e-12	-0.608763	0.422	0.683	1.03065e-07
Gie	1.64527e-10	0.681227	0.84	0.683	2.87478e-06
CG4390	0.000803129	-0.312093	0.628	0.683	1
Abl	0.000230362	0.458507	0.834	0.69	1
Rpb5	0.00030324	-0.252756	0.599	0.69	1
mod(mdg4)	0.00100025	-0.269793	0.663	0.69	1
RPA2	1.02679e-19	-1.04147	0.413	0.697	1.79411e-15
CBP	5.95127e-12	-0.555938	0.442	0.697	1.03987e-07
exd	2.31195e-10	0.425858	0.901	0.697	4.03967e-06
O-fut1	1.45368e-09	0.502648	0.887	0.697	2.54002e-05
insv	1.14921e-08	-0.501532	0.477	0.697	0.000200801
CG30015	1.32659e-08	-0.452574	0.52	0.697	0.000231794
CG6180	1.06025e-06	-0.409011	0.576	0.697	0.0185257
aph-1	7.21522e-06	-0.315635	0.558	0.697	0.126071
SsRbeta	6.66488e-05	-0.333251	0.613	0.697	1
CG11999	0.000117023	-0.28249	0.628	0.697	1
ND-MWFE	2.22403e-06	0.450028	0.828	0.704	0.0388606
comm2	4.87722e-05	-0.590154	0.625	0.704	0.852196
CG31460	0.000257436	-0.273817	0.628	0.704	1
CG4511	0.00038049	0.27854	0.84	0.704	1
insb	0.0311211	-0.528203	0.727	0.704	1
GILT1	2.29926e-13	-1.01739	0.477	0.711	4.01749e-09
CG4080	4.93061e-05	-0.433901	0.622	0.711	0.861525
CG42684	6.5433e-05	-0.377494	0.608	0.711	1
lig	0.000130608	0.266617	0.866	0.711	1
Lis-1	2.0692e-22	0.764633	0.942	0.718	3.61551e-18
Mlf	1.1355e-10	0.475623	0.907	0.718	1.98405e-06
Tina-1	1.70527e-10	-0.631829	0.544	0.718	2.97962e-06
sd	1.47465e-09	0.444838	0.913	0.718	2.57666e-05
RhoGAP71E	2.38807e-06	0.322978	0.919	0.718	0.0417268
CG14321	4.97438e-06	-0.337439	0.541	0.718	0.0869174
mbf1	2.22149e-05	0.292928	0.828	0.718	0.38816
trsn	0.000332972	-0.279842	0.666	0.718	1
CG31176	5.23385e-35	1.34593	0.985	0.725	9.1451e-31
Coop	1.69466e-12	-0.664122	0.468	0.725	2.96108e-08
RPA3	5.67668e-12	-0.550936	0.523	0.725	9.91886e-08
CG14184	4.47757e-08	-0.374574	0.547	0.725	0.000782366
pasi2	1.33239e-05	-0.327854	0.602	0.725	0.232808
mira	2.21542e-07	-0.525054	0.494	0.732	0.00387101
SP2353	1.43893e-06	-0.639544	0.541	0.732	0.0251424
St2	3.38527e-06	-0.42029	0.634	0.732	0.0591508
GstE12	0.000237926	-0.300116	0.64	0.732	1
Sf3b5	0.0011054	-0.338639	0.677	0.732	1
CG2924	0.00809429	-0.260538	0.712	0.732	1
rl	1.80083e-16	0.595422	0.922	0.739	3.14659e-12
dj-1beta	4.79708e-06	-0.366538	0.637	0.739	0.0838193
Fis1	5.21372e-06	0.325857	0.884	0.739	0.0910993
mt:srRNA	2.5388e-05	-0.579878	0.718	0.739	0.443604
CG5727	3.47782e-09	-0.440733	0.625	0.746	6.07679e-05
CG45049	1.32965e-06	0.335687	0.863	0.746	0.023233
vig	0.000231165	0.308391	0.872	0.746	1
Appl	3.1902e-31	1.61778	0.983	0.754	5.57423e-27
Mob2	0.000109043	0.257087	0.945	0.754	1
CG43759	0.000739498	0.389087	0.884	0.754	1
Aplip1	0.00553761	0.366978	0.831	0.754	1
pre-rRNA:CR45845	1.82662e-73	-2.03119	0	0.761	3.19166e-69
rho	0.000186896	0.352754	0.895	0.761	1
mEFTs	0.000495396	-0.381238	0.759	0.761	1
E(spl)malpha-BFM	9.04029e-31	-1.95924	0.302	0.768	1.57961e-26
RhoGDI	1.93094e-12	0.615121	0.922	0.768	3.37393e-08
jigr1	1.04188e-09	-0.697287	0.669	0.768	1.82047e-05
CG4101	1.30016e-06	0.451859	0.84	0.768	0.0227177
CG7484	2.83084e-06	-0.316367	0.613	0.768	0.0494633
Cht2	5.39262e-06	0.502172	0.898	0.768	0.0942253
Syb	0.000227935	-0.419182	0.724	0.768	1
Vps24	0.000437896	0.306639	0.866	0.768	1
alpha-Spec	0.00106454	0.280922	0.872	0.768	1
glec	2.27837e-19	0.784262	0.948	0.775	3.98099e-15
CG42748	1.89711e-14	-0.639872	0.529	0.775	3.31481e-10
CG7971	1.98146e-06	0.468539	0.901	0.775	0.034622
CG8031	1.03701e-05	-0.327812	0.669	0.775	0.181196
CG8149	2.02939e-05	-0.273989	0.68	0.775	0.354596
CG14207	0.000174384	0.32791	0.863	0.775	1
Ost48	0.00112087	-0.265181	0.715	0.775	1
Mnt	0.00331941	-0.391376	0.773	0.775	1
pen-2	1.07017e-07	-0.341851	0.651	0.782	0.00186992
phyl	2.40299e-05	-0.418394	0.741	0.782	0.419875
heph	8.92966e-05	-0.437766	0.721	0.782	1
CG9922	0.000132822	-0.292631	0.744	0.782	1
CG8331	0.000160274	-0.339266	0.695	0.782	1
Vps29	0.00157324	-0.26267	0.721	0.782	1
Rab35	0.00556889	-0.275856	0.753	0.782	1
Atpalpha	0.00932819	0.302971	0.924	0.782	1
CG14516	4.88913e-26	1.19297	0.985	0.789	8.54278e-22
ru	2.86618e-12	0.760278	0.945	0.789	5.00808e-08
Tsp39D	5.70599e-11	0.481043	0.901	0.789	9.97007e-07
mt:ND1	4.08386e-09	0.522121	0.942	0.789	7.13573e-05
Spn88Ea	3.51795e-06	-0.303929	0.677	0.789	0.0614692
kek1	0.000430789	0.646276	0.86	0.789	1
cv-c	0.00288333	-0.416431	0.756	0.789	1
mt:ND5	1.18439e-66	2.73446	1	0.796	2.06949e-62
Mkp3	7.17536e-07	-0.42053	0.654	0.796	0.0125375
Atf6	7.93662e-07	-0.379029	0.698	0.796	0.0138677
Alg-2	6.91954e-06	-0.373895	0.779	0.796	0.120905
janA	2.39247e-05	-0.38104	0.738	0.796	0.418036
pnut	0.000312032	0.272003	0.878	0.796	1
Gapdh2	0.00570082	-0.252759	0.715	0.796	1
CG14715	1.31046e-19	-0.780323	0.503	0.803	2.28977e-15
Nrt	7.30903e-06	0.994518	0.922	0.803	0.127711
Caf1-55	1.51865e-05	-0.379582	0.756	0.803	0.265353
PMCA	0.000133806	0.301381	0.913	0.803	1
CCT4	0.00293659	0.269057	0.878	0.803	1
pnt	6.68906e-08	-0.504901	0.59	0.81	0.00116878
Adk2	7.98052e-07	-0.367707	0.692	0.81	0.0139444
CCT5	0.000473627	0.291784	0.881	0.81	1
neur	4.33745e-07	-0.491468	0.709	0.817	0.00757883
eIF3l	2.71387e-05	-0.322852	0.767	0.817	0.474194
Hr4	5.93301e-05	0.301471	0.956	0.817	1
Nap1	0.000676907	-0.262738	0.799	0.817	1
ND-B17.2	4.0413e-07	-0.405479	0.759	0.824	0.00706136
Rpn10	2.39678e-05	-0.348318	0.779	0.824	0.418789
SNRPG	7.23575e-05	0.275778	0.948	0.824	1
Cdk1	1.7285e-08	-0.536108	0.73	0.831	0.000302021
l(1)G0320	7.74682e-07	-0.36554	0.735	0.831	0.013536
shrb	7.81747e-06	0.39207	0.919	0.831	0.136595
CG5059	0.000132875	-0.283917	0.797	0.831	1
lbm	0.000324178	0.303573	0.93	0.831	1
Sap47	0.0329324	-0.254235	0.791	0.831	1
mt:ND4	2.05773e-64	2.86435	1	0.838	3.59548e-60
noc	5.79167e-11	-0.677764	0.73	0.838	1.01198e-06
Not1	6.39471e-08	0.337508	0.936	0.838	0.00111735
Rpn11	3.40919e-07	-0.373654	0.788	0.838	0.00595689
CG5010	2.74644e-06	-0.380574	0.765	0.838	0.0479886
CG3408	3.62207e-06	0.425341	0.913	0.838	0.0632884
beta-Spec	9.23045e-05	0.362047	0.919	0.838	1
ND-B16.6	0.000141611	-0.321055	0.823	0.838	1
sm	0.00397704	-0.32044	0.849	0.838	1
PCNA	2.64777e-37	-2.04857	0.488	0.845	4.62644e-33
hts	1.39558e-13	0.724704	0.983	0.845	2.43849e-09
Eip63E	4.56466e-05	-0.359879	0.727	0.845	0.797583
Roc2	0.000285224	-0.266055	0.814	0.845	1
aop	1.73474e-18	-1.33873	0.576	0.852	3.0311e-14
CG10077	8.52037e-05	0.300747	0.927	0.852	1
sinu	0.000383092	-0.276633	0.799	0.852	1
stg	0.00967177	0.4914	0.826	0.852	1
Uev1A	6.72268e-10	0.405667	0.945	0.859	1.17465e-05
Chmp1	4.50256e-09	0.457477	0.922	0.859	7.86733e-05
Ubi-p5E	9.41461e-08	-0.365825	0.759	0.859	0.00164502
Neb-cGP	3.17736e-07	0.361476	0.919	0.859	0.0055518
CG2493	3.13338e-06	-0.31783	0.779	0.859	0.0547496
Sec61gamma	0.000213857	0.269141	0.93	0.859	1
Fas1	4.0684e-11	0.705721	0.951	0.866	7.10872e-07
bel	4.01955e-06	0.310921	0.951	0.866	0.0702337
COX7C	1.0477e-05	0.282661	0.942	0.866	0.183064
Psc	3.77615e-05	-0.379408	0.814	0.866	0.659807
Cdc42	4.30685e-05	0.291469	0.951	0.866	0.752536
Prosalpha7	0.00341867	-0.269503	0.811	0.866	1
scrib	0.0162979	-0.25847	0.837	0.866	1
CG41128	9.25765e-07	0.308242	0.953	0.873	0.0161759
Spase22-23	6.55542e-06	-0.365078	0.834	0.873	0.114543
nkd	3.71232e-05	0.386371	0.953	0.873	0.648653
sun	0.000325267	0.26743	0.942	0.873	1
Hrb98DE	5.4959e-36	0.992883	0.994	0.88	9.60299e-32
Tom	1.86582e-34	-2.23196	0.433	0.88	3.26014e-30
lft	1.50939e-18	0.724042	0.93	0.88	2.63736e-14
CG33229	1.49098e-11	-0.654446	0.68	0.88	2.6052e-07
Rab11	3.21706e-09	0.358415	0.951	0.88	5.62116e-05
CG7630	1.47828e-05	0.299207	0.945	0.88	0.258301
Nph	3.50729e-05	-0.315872	0.837	0.88	0.61283
Rab2	0.000163028	0.370437	0.901	0.88	1
Galphai	0.000858876	0.267053	0.852	0.88	1
obst-A	2.53171e-25	-1.17231	0.552	0.887	4.42366e-21
baf	1.34699e-15	-0.635697	0.77	0.887	2.3536e-11
CG44325	7.32005e-10	-0.565135	0.703	0.887	1.27903e-05
GstE11	3.62018e-09	-0.441878	0.797	0.887	6.32554e-05
CG17454	8.54998e-09	-0.443489	0.791	0.887	0.000149394
Tsp42Ee	8.90929e-08	-0.523168	0.762	0.887	0.00155672
Sod1	4.82324e-07	0.337101	0.965	0.887	0.00842766
Cyt-b5	3.91809e-06	-0.31416	0.802	0.887	0.0684608
Rpn12	1.74343e-05	-0.271717	0.875	0.887	0.30463
Nlp	4.86565e-05	-0.380145	0.892	0.887	0.850175
Dlc90F	0.00017223	0.289777	0.913	0.887	1
Prosalpha6	1.12301e-11	-0.509143	0.785	0.894	1.96224e-07
Lk6	1.06559e-09	-0.454389	0.765	0.894	1.8619e-05
glo	6.48391e-09	0.382642	0.93	0.894	0.000113293
Mapmodulin	1.38456e-08	-0.476549	0.86	0.894	0.000241924
Manf	3.61332e-08	-0.440856	0.826	0.894	0.000631355
miple1	3.0999e-07	-0.484223	0.852	0.894	0.00541646
eIF3k	5.19714e-07	-0.379936	0.875	0.894	0.00908097
GstO3	3.29746e-05	-0.373549	0.762	0.894	0.576165
CG42566	1.56007e-46	-2.6044	0.343	0.901	2.72591e-42
dUTPase	8.39979e-33	-1.40619	0.695	0.901	1.4677e-28
Arl6IP1	7.83586e-12	0.463838	0.965	0.901	1.36916e-07
scyl	1.11535e-09	-0.510852	0.782	0.901	1.94885e-05
CG17272	4.82808e-08	-0.426246	0.773	0.901	0.00084361
rdx	1.02618e-16	0.591966	0.994	0.908	1.79305e-12
TfIIA-S	5.28998e-15	-0.613124	0.808	0.908	9.24318e-11
Prosalpha3	1.1654e-07	-0.3361	0.866	0.908	0.0020363
COX8	0.000292375	0.254137	0.948	0.908	1
Gprk1	0.000668237	-0.319957	0.872	0.908	1
tinc	0.000948107	-0.270394	0.828	0.908	1
noe	3.32945e-10	-0.913817	0.828	0.915	5.81755e-06
Fas2	7.14035e-05	-0.332545	0.849	0.915	1
scrt	7.45964e-46	1.65344	1	0.923	1.30342e-41
Hsp67Bc	1.18051e-33	-2.08894	0.733	0.923	2.0627e-29
CG31715	4.17057e-11	0.434004	0.956	0.923	7.28723e-07
Btk29A	1.73472e-08	-0.471818	0.756	0.923	0.000303107
Aps	8.99703e-06	-0.378821	0.887	0.923	0.157205
capt	0.000325591	0.382171	0.959	0.923	1
mt:Cyt-b	1.01533e-66	3.07435	1	0.93	1.77409e-62
DOR	1.96062e-30	0.917568	1	0.93	3.42579e-26
CR42862	7.2428e-22	-0.87163	0.727	0.93	1.26553e-17
CG43658	1.08774e-21	-0.851525	0.779	0.93	1.9006e-17
CG42394	2.47604e-10	-0.67189	0.907	0.93	4.32639e-06
Glut4EF	4.42593e-07	-0.494163	0.942	0.93	0.00773342
shep	2.8231e-05	0.354452	0.98	0.93	0.493279
BI-1	2.9949e-05	-0.322637	0.843	0.93	0.523299
Sod3	8.91418e-05	0.260867	0.948	0.93	1
kuz	0.00219751	-0.289271	0.945	0.93	1
lwr	4.80142e-06	-0.328857	0.927	0.937	0.0838953
HmgZ	2.46241e-05	0.405948	0.971	0.937	0.430256
fs(1)h	5.77591e-05	0.251658	0.98	0.937	1
psq	1.87948e-10	0.474007	0.985	0.944	3.28401e-06
comm	6.24514e-07	-0.393366	0.974	0.944	0.0109121
ctp	2.23541e-05	0.259884	0.956	0.944	0.390593
Prosbeta5	0.000119541	-0.273056	0.919	0.944	1
His2Av	3.50441e-22	-1.00257	0.939	0.951	6.12326e-18
cype	4.9531e-18	0.514541	0.968	0.951	8.65455e-14
ena	3.58676e-08	0.324639	0.98	0.951	0.000626715
Rbp1-like	2.73718e-06	0.303535	0.951	0.951	0.0478268
eIF3g1	3.01937e-06	-0.328531	0.91	0.951	0.0527575
RNASEK	7.90261e-06	0.274378	0.977	0.951	0.138082
SkpA	1.48197e-05	0.287197	0.945	0.951	0.258945
eya	3.64779e-34	0.855254	0.997	0.958	6.37378e-30
Vha16-1	5.41409e-11	0.420893	0.983	0.958	9.46003e-07
ro	2.41007e-09	-0.511229	0.985	0.958	4.21112e-05
Fer1HCH	9.44867e-09	-0.384812	0.892	0.958	0.000165097
Dl	3.28928e-07	-0.470012	0.797	0.958	0.00574736
Rsf1	4.61513e-07	0.275333	0.98	0.958	0.00806401
arm	2.30842e-05	0.263769	0.965	0.958	0.403349
sty	0.00103935	-0.299448	0.904	0.958	1
mt:ATPase6	3.38506e-64	2.52478	1	0.965	5.91471e-60
CG15628	8.27296e-26	-0.976054	0.724	0.965	1.44553e-21
Chd64	9.83842e-19	-0.905555	0.907	0.965	1.71907e-14
CG16817	9.53003e-17	0.499262	0.988	0.965	1.66518e-12
Pep	1.97798e-11	-0.469326	0.962	0.965	3.45612e-07
hh	1.74067e-09	0.386436	0.994	0.965	3.04147e-05
Ip259	1.91305e-07	-0.342564	0.895	0.965	0.00334268
Sar1	3.91383e-06	-0.300412	0.968	0.965	0.0683863
CG45050	7.78015e-05	-0.325687	0.98	0.965	1
mt:CoII	7.58579e-66	2.84385	1	0.972	1.32547e-61
Arf79F	3.59868e-18	0.540358	0.997	0.972	6.28797e-14
Diap1	5.43494e-13	-0.499762	0.898	0.972	9.49648e-09
hdc	1.51228e-09	0.419362	0.994	0.972	2.64241e-05
CG8860	1.33807e-07	0.313991	0.974	0.972	0.00233801
awd	3.45007e-07	-0.392612	0.98	0.972	0.00602831
kune	3.68267e-06	-0.305465	0.942	0.972	0.0643472
Eip75B	3.19838e-05	-0.335328	0.965	0.972	0.558853
mamo	5.04836e-05	-0.495355	0.968	0.972	0.882099
sbb	0.00402613	-0.294576	0.988	0.972	1
mt:CoIII	4.34668e-67	3.20173	1	0.979	7.59495e-63
Mlc-c	6.14383e-26	0.728112	0.985	0.979	1.07351e-21
UQCR-11	7.36521e-17	0.467503	0.991	0.979	1.28692e-12
CycG	5.99389e-15	0.488982	0.997	0.979	1.04731e-10
Fer2LCH	1.70721e-12	-0.436339	0.945	0.979	2.98301e-08
sesB	2.02393e-12	-0.433772	0.971	0.979	3.53641e-08
RpL22	3.08238e-11	-0.453899	0.965	0.979	5.38585e-07
mts	9.01037e-11	0.361964	0.991	0.979	1.57438e-06
GstZ2	1.10427e-09	-0.462007	0.965	0.979	1.92949e-05
Fas3	3.57538e-07	-0.442043	0.983	0.979	0.00624726
qua	6.42407e-07	-0.380534	0.892	0.979	0.0112248
Rab1	7.51836e-06	0.295382	0.965	0.979	0.131368
RpL38	9.92413e-24	0.41711	0.991	0.986	1.73404e-19
Yeti	3.01735e-21	0.564307	0.988	0.986	5.27222e-17
msi	8.20282e-21	0.61669	1	0.986	1.43328e-16
roX2	4.22368e-20	-0.875583	0.933	0.986	7.38003e-16
pum	8.83612e-18	0.518012	1	0.986	1.54394e-13
peb	7.12567e-14	0.517616	0.997	0.986	1.24507e-09
RpS19a	6.88312e-09	-0.616002	0.997	0.986	0.000120269
lolal	6.84625e-07	-0.283975	0.965	0.986	0.0119625
Gdi	3.19441e-05	0.373595	0.991	0.986	0.55816
Hsp83	0.00207043	0.394514	0.997	0.986	1
mt:CoI	9.44328e-67	2.97209	1	0.993	1.65002e-62
Hsp23	5.30837e-60	-2.80687	0.881	0.993	9.27532e-56
mt:lrRNA	1.53736e-57	1.66094	1	0.993	2.68623e-53
RpS16	1.78285e-57	-0.972404	1	0.993	3.11517e-53
RpL37a	8.68016e-53	-0.717133	1	0.993	1.51668e-48
RpS24	3.80168e-50	-0.682845	0.997	0.993	6.64268e-46
RpL19	1.76171e-44	-0.61837	1	0.993	3.07824e-40
RpS8	5.16548e-44	-0.556651	1	0.993	9.02564e-40
Hsp26	5.65663e-44	-1.96117	0.866	0.993	9.88383e-40
RpL14	3.04532e-41	-0.513374	1	0.993	5.32109e-37
RpL12	1.53293e-40	-0.455124	1	0.993	2.6785e-36
RpL40	7.93643e-40	-0.643921	1	0.993	1.38673e-35
RpL26	1.04803e-39	-0.61099	0.991	0.993	1.83121e-35
RpS17	2.13052e-37	-0.716235	0.988	0.993	3.72266e-33
RpL28	4.62197e-37	-0.462086	1	0.993	8.07596e-33
RpLP0	7.85897e-37	-0.755047	0.997	0.993	1.3732e-32
RpL18A	3.49579e-36	-0.415598	1	0.993	6.10819e-32
RpS3	1.04585e-35	-0.449696	0.997	0.993	1.82742e-31
RpL11	8.94067e-31	-0.951218	0.997	0.993	1.5622e-26
RpS9	1.25051e-28	-0.356744	1	0.993	2.18501e-24
bic	3.61718e-28	-0.763347	0.956	0.993	6.3203e-24
RpL35A	2.36737e-27	-0.531022	0.983	0.993	4.1365e-23
RpS18	2.12807e-25	-0.328452	1	0.993	3.71838e-21
RpL34b	5.07872e-25	-0.36238	1	0.993	8.87405e-21
RpS14b	1.14127e-24	-0.822967	0.956	0.993	1.99414e-20
RpL6	2.04884e-23	-0.389893	1	0.993	3.57994e-19
RpL10	3.09942e-23	-0.349894	1	0.993	5.41562e-19
RpL9	6.46049e-23	-0.325936	1	0.993	1.12884e-18
Mmp2	8.01354e-23	-0.712303	1	0.993	1.40021e-18
RpL34a	7.38968e-22	-0.546283	0.977	0.993	1.2912e-17
gl	1.38337e-20	-0.657221	0.927	0.993	2.41716e-16
Rack1	9.13041e-20	-0.403837	0.991	0.993	1.59536e-15
RpL23	7.76161e-19	-0.275872	1	0.993	1.35619e-14
RpLP2	1.26201e-18	-0.301207	0.997	0.993	2.20511e-14
RpL3	3.25603e-18	-0.33195	1	0.993	5.68927e-14
RpS4	1.2888e-16	-0.353213	0.994	0.993	2.25193e-12
Nacalpha	3.18931e-15	-0.371933	0.994	0.993	5.57269e-11
RpL4	1.53715e-14	-0.331214	0.994	0.993	2.68586e-10
RpS15Aa	1.83021e-14	-0.290636	0.997	0.993	3.19792e-10
RpS21	2.89965e-14	0.320226	1	0.993	5.06656e-10
RpS2	8.37902e-14	-0.301937	0.997	0.993	1.46407e-09
RpS6	1.25191e-12	-0.34318	1	0.993	2.18746e-08
RpL29	2.35858e-12	0.276504	0.994	0.993	4.12114e-08
RpS20	8.30512e-12	-0.284392	0.994	0.993	1.45115e-07
pncr002:3R	9.71746e-12	-1.02754	0.951	0.993	1.69793e-07
Tm1	7.11598e-11	0.432591	1	0.993	1.24338e-06
Gbeta13F	5.40381e-09	0.31976	1	0.993	9.44207e-05
RpL5	9.88078e-08	-0.357171	0.991	0.993	0.00172647
eIF1A	1.12167e-07	-0.270549	0.988	0.993	0.00195989
smt3	2.63363e-06	-0.307525	0.997	0.993	0.0460174
eEF2	4.6586e-06	0.323112	0.997	0.993	0.0813998
RpS14a	4.76251e-06	-0.310255	0.994	0.993	0.0832153
N	6.38503e-06	-0.283397	0.971	0.993	0.111566
akirin	7.65912e-06	-0.257848	0.98	0.993	0.133828
Hrb27C	2.85975e-05	-0.26742	1	0.993	0.499685
CR40469	2.11185e-103	-3.69145	0	1	3.69004e-99
RpS5a	3.66815e-56	-0.919399	0.994	1	6.40936e-52
RpS25	6.88756e-55	-0.722087	0.997	1	1.20346e-50
RpL8	2.24837e-53	-0.878114	1	1	3.92858e-49
RpL13	2.03089e-51	-0.744189	0.997	1	3.54858e-47
betaTub60D	2.99095e-48	1.09671	1	1	5.22609e-44
RpL24	6.80601e-45	-0.759267	1	1	1.18921e-40
RpL13A	3.17294e-44	-0.588106	1	1	5.54408e-40
sta	8.15305e-44	-0.622276	1	1	1.42458e-39
eEF1beta	3.51468e-43	-0.833771	0.988	1	6.1412e-39
Hsp27	6.9765e-41	-0.947078	0.988	1	1.219e-36
RpL23A	9.26276e-38	-0.542303	1	1	1.61848e-33
roX1	9.9681e-38	0.763836	0.997	1	1.74173e-33
RpL32	2.04725e-35	-0.475707	0.997	1	3.57716e-31
RpS7	6.52162e-35	-0.435666	1	1	1.13952e-30
His3.3B	4.78332e-30	0.628205	0.994	1	8.3579e-26
Df31	4.24078e-29	-0.551148	1	1	7.40992e-25
RpS26	2.92983e-28	-0.377316	1	1	5.11929e-24
MRE16	3.03435e-27	0.483378	1	1	5.30191e-23
RpS27A	1.73719e-26	-0.370531	1	1	3.03539e-22
RpL7	2.84952e-26	-0.395401	1	1	4.97896e-22
stai	8.40184e-26	1.04002	1	1	1.46805e-21
RpL35	5.27026e-25	-0.450679	0.997	1	9.20872e-21
RpS12	1.03156e-24	-0.383839	1	1	1.80245e-20
RpL15	2.5495e-22	-0.457496	0.994	1	4.45474e-18
Jupiter	2.13257e-21	1.25421	0.997	1	3.72625e-17
RpL17	2.15483e-20	-0.340891	1	1	3.76514e-16
RpS13	3.68994e-18	-0.441551	0.997	1	6.44743e-14
RpL36	9.0853e-18	-0.323711	1	1	1.58748e-13
14-3-3zeta	3.43139e-17	0.371986	1	1	5.99566e-13
eIF4A	3.92116e-17	-0.280756	1	1	6.85145e-13
eEF1alpha1	4.31165e-14	0.315548	1	1	7.53374e-10
betaTub56D	1.17096e-12	0.345546	1	1	2.04601e-08
Unr	3.07696e-12	0.349356	1	1	5.37637e-08
CG9821	7.25199e-11	-0.358511	1	1	1.26714e-06
Act5C	1.29906e-10	0.552528	1	1	2.26985e-06
alphaTub84B	6.17878e-10	0.285866	1	1	1.07962e-05
cib	5.41206e-08	0.317818	1	1	0.000945649
Nrg	5.93073e-08	0.530465	1	1	0.00103628
Akap200	2.89141e-07	-0.317707	1	1	0.00505217
CG3655	4.30153e-07	-0.35691	0.997	1	0.00751606
HmgD	4.60355e-06	-0.309906	0.994	1	0.0804379
nmo	0.0245149	0.269489	0.994	1	1

## Sheet: R3,4 marker wt vs gl mutant
	p_val	avg_log2FC	pct.1	pct.2	p_val_adj
CG9150	2.02344e-59	2.42663	0.892	0	3.53556e-55		pct.1: The proportion of cells where the gene is detected in the wt R3/4 cluster
Lfg	1.78034e-25	1.12023	0.517	0	3.11078e-21		pct.2: The proportion of cells where the gene is detected in the gl mutant R3/4 cluster
CR40190	1.15541e-16	0.633604	0.371	0	2.01884e-12
Dot	3.28534e-11	0.333192	0.261	0	5.74047e-07
CG14655	5.9545e-11	0.392413	0.256	0	1.04043e-06
CG5653	4.17037e-10	0.35514	0.237	0	7.28689e-06
CG34342	5.14784e-08	0.260825	0.188	0	0.000899481
CG9416	1.04836e-07	0.268143	0.18	0	0.00183181
Osi7	1.77846e-07	0.62151	0.174	0	0.0031075
IRSp53	3.57515e-07	0.296356	0.167	0	0.00624685
kat-60L1	1.00541e-06	0.333127	0.155	0	0.0175674
CarT	2.78375e-06	0.282652	0.144	0	0.0486404
unc79	3.29388e-06	0.398356	0.142	0	0.0575539
CG3108	5.44348e-06	0.264295	0.136	0	0.0951139
CG9121	2.04235e-05	0.268593	0.121	0	0.35686
Ekar	4.96507e-15	0.721601	0.35	0.007	8.67547e-11
CG17544	3.54033e-13	0.507387	0.312	0.007	6.18602e-09
Rbp6	8.01606e-10	0.610303	0.244	0.007	1.40065e-05
CG8757	5.16106e-09	0.302637	0.227	0.007	9.01792e-05
Dscam4	8.61744e-09	0.318204	0.22	0.007	0.000150572
CG6310	1.0397e-07	0.255742	0.193	0.007	0.00181667
Sln	2.76894e-06	0.256765	0.157	0.007	0.0483817
Dhit	2.92567e-06	0.379017	0.157	0.007	0.0511202
sls	1.30916e-45	2.12556	0.769	0.015	2.2875e-41
mthl14	5.13342e-07	0.305418	0.191	0.015	0.00896962
CG34007	8.12338e-07	0.517472	0.184	0.015	0.014194
CG31676	2.23064e-05	0.355802	0.148	0.015	0.38976
SPARC	9.31095e-34	1.79042	0.646	0.022	1.6269e-29
tsl	3.31457e-12	0.409352	0.316	0.022	5.79154e-08
Rab32	2.45375e-11	0.538292	0.297	0.022	4.28744e-07
rgn	1.58028e-10	0.54575	0.288	0.022	2.76122e-06
CG13937	1.11748e-08	0.725665	0.241	0.022	0.000195258
CG7900	3.27885e-08	0.277125	0.235	0.022	0.000572914
Ude	4.24143e-07	0.383953	0.203	0.022	0.00741104
CG9689	1.7752e-25	1.15873	0.561	0.029	3.1018e-21
CG41378	4.12832e-22	0.728129	0.506	0.029	7.21341e-18
DIP-delta	3.5686e-19	1.37635	0.456	0.029	6.23542e-15
CG10737	4.02277e-16	0.570626	0.411	0.029	7.02898e-12
CG9691	1.49641e-09	0.879541	0.278	0.029	2.61467e-05
CG32259	4.90837e-08	0.641922	0.239	0.029	0.00085764
CG8180	5.10906e-08	0.498054	0.235	0.029	0.000892707
fz3	4.26028e-06	0.276097	0.191	0.029	0.0744399
Cad88C	1.10014e-16	0.760068	0.432	0.037	1.92227e-12
fbp	2.93543e-16	0.724539	0.417	0.037	5.12907e-12
CG32638	1.8818e-10	0.399165	0.307	0.037	3.28807e-06
sda	3.37257e-09	0.858496	0.282	0.037	5.89289e-05
Ady43A	1.45149e-08	0.303365	0.269	0.037	0.000253619
CG6808	1.62308e-07	0.291203	0.241	0.037	0.00283601
CanB	4.34017e-05	0.296845	0.18	0.037	0.758357
CG12071	0.00100813	0.434897	0.134	0.037	1
pre-rRNA:CR45847	1.77681e-45	1.66736	0.797	0.044	3.10462e-41
nrv3	5.77024e-45	2.67564	0.792	0.044	1.00823e-40
CG15436	1.1308e-26	0.877317	0.578	0.044	1.97584e-22
Schip1	2.88757e-17	0.787488	0.443	0.044	5.04545e-13
CG2202	1.1514e-09	0.405493	0.299	0.044	2.01184e-05
CG13827	7.48965e-07	0.283884	0.237	0.044	0.0130867
CG6329	4.57817e-05	0.639341	0.186	0.044	0.799943
Mvb12	5.62795e-13	0.489176	0.386	0.051	9.83371e-09
Rab19	6.53797e-12	0.409818	0.356	0.051	1.14238e-07
CG6701	3.27701e-09	0.309906	0.312	0.051	5.72592e-05
pst	1.25978e-06	0.278443	0.237	0.051	0.0220121
CG31690	0.000430105	0.288426	0.17	0.051	1
tamo	7.01365e-18	0.67406	0.479	0.059	1.22549e-13
blanks	1.01332e-15	1.5092	0.445	0.059	1.77058e-11
CG13875	2.46027e-15	0.594466	0.432	0.059	4.29882e-11
FIG4	5.36118e-11	0.4845	0.352	0.059	9.36758e-07
CG5217	3.20597e-09	0.495432	0.312	0.059	5.6018e-05
Eip78C	7.21667e-06	0.304858	0.233	0.059	0.126097
CG43861	2.41111e-11	0.561986	0.369	0.066	4.21293e-07
beat-IIIc	0.00058918	1.03945	0.188	0.066	1
CG32521	1.97598e-32	1.17205	0.693	0.074	3.45263e-28
corn	3.18206e-11	0.48826	0.384	0.074	5.56002e-07
beta4GalNAcTA	5.53457e-10	0.365476	0.36	0.074	9.67055e-06
plx	1.23327e-08	0.402686	0.328	0.074	0.000215488
CR44776	4.00116e-07	0.361117	0.286	0.074	0.00699124
dnd	4.42499e-07	0.503185	0.275	0.074	0.00773179
CG15706	7.72756e-07	0.270897	0.278	0.074	0.0135024
Ziz	4.48049e-12	0.593271	0.42	0.088	7.82875e-08
Rep	2.68052e-07	0.284967	0.311	0.088	0.00468368
Atet	3.00848e-06	0.32348	0.286	0.088	0.0525672
CdsA	0.000153373	0.26187	0.237	0.088	1
CG4341	1.43751e-06	0.650187	0.299	0.096	0.0251177
obst-B	1.27238e-41	1.99814	0.763	0.103	2.22323e-37
CG34377	1.37146e-30	1.3391	0.697	0.103	2.39636e-26
CG3630	1.10606e-13	0.481291	0.462	0.103	1.93262e-09
CG4133	1.23655e-09	0.453219	0.384	0.103	2.16063e-05
CG15282	3.71708e-08	0.88712	0.331	0.103	0.000649485
Nrk	3.03875e-06	0.272245	0.316	0.103	0.053096
Skeletor	1.17794e-05	0.376627	0.284	0.103	0.205821
dgo	1.19613e-05	0.251676	0.295	0.103	0.209
CG30463	0.000729236	0.369704	0.227	0.103	1
gogo	7.99522e-18	1.27637	0.542	0.11	1.397e-13
CG15443	1.25072e-16	0.6109	0.519	0.11	2.18539e-12
CG2991	2.69554e-11	0.372696	0.441	0.11	4.70992e-07
CG2818	2.08998e-07	0.293853	0.339	0.11	0.00365182
sel	3.7859e-06	0.285861	0.314	0.11	0.0661511
CG6912	1.58107e-15	-0.288482	0	0.118	2.7626e-11
sba	1.8491e-12	0.533611	0.468	0.118	3.23093e-08
CR43933	8.56621e-09	-0.273548	0.015	0.118	0.000149677
Syt4	1.69269e-07	0.751062	0.352	0.118	0.00295764
CG14104	2.59304e-07	0.302342	0.352	0.118	0.00453082
CG5522	7.19427e-06	0.332889	0.316	0.118	0.125705
Pgd	2.28362e-05	0.250461	0.297	0.118	0.399016
dac	0.00894478	-0.254044	0.057	0.118	1
CG7896	0.0132459	-0.280107	0.061	0.118	1
tyn	2.88535e-26	1.16954	0.659	0.125	5.04157e-22
futsch	1.02136e-16	2.22345	0.511	0.125	1.78463e-12
CR30009	1.66397e-08	-0.846752	0.019	0.125	0.000290746
dlp	4.03864e-05	0.331845	0.305	0.125	0.705672
CG5022	5.75599e-05	0.318881	0.297	0.125	1
ITP	0.000205212	-0.263132	0.044	0.125	1
CG6495	0.00881769	0.37384	0.227	0.125	1
scb	3.19702e-13	-0.296489	0.008	0.132	5.58616e-09
Grx1	2.8782e-09	0.354925	0.413	0.132	5.02908e-05
Gga	8.14556e-07	0.302233	0.366	0.132	0.0142327
CG15097	0.216333	0.539885	0.167	0.132	1
pdgy	3.75736e-11	0.371482	0.468	0.14	6.56524e-07
CG9467	3.16437e-10	0.381315	0.466	0.14	5.5291e-06
Bx	1.17378e-07	0.762059	0.381	0.14	0.00205095
CG4297	3.31543e-11	-0.327254	0.017	0.147	5.79305e-07
CG32365	3.03311e-09	-0.254756	0.025	0.147	5.29975e-05
Grip	5.30985e-07	-0.307853	0.036	0.147	0.0092779
CG11562	2.41855e-06	0.283075	0.373	0.147	0.0422594
CG43783	1.1733e-05	0.268598	0.356	0.147	0.205011
qless	1.96729e-05	0.413059	0.328	0.147	0.343745
Sherpa	0.78079	-0.272944	0.148	0.147	1
unc-104	1.99386e-14	0.697129	0.534	0.154	3.48388e-10
RN-tre	5.78515e-11	0.428591	0.485	0.154	1.01084e-06
Cln7	4.03455e-05	0.271192	0.333	0.154	0.704957
l(1)G0469	6.26614e-05	-0.296138	0.055	0.154	1
CG15422	6.04562e-21	-0.333301	0	0.162	1.05635e-16
CenG1A	3.10002e-18	0.773165	0.595	0.162	5.41666e-14
veil	1.11119e-08	-0.369893	0.034	0.162	0.000194158
GstE1	2.45882e-08	-0.323371	0.036	0.162	0.00042963
CG12814	0.00101341	0.290335	0.295	0.162	1
CG16957	0.00328542	-0.329493	0.083	0.162	1
Hmx	0.0473857	0.45196	0.231	0.162	1
RhoGEF64C	1.15855e-34	1.50136	0.777	0.169	2.02433e-30
MEP-1	9.66689e-07	-0.30677	0.049	0.169	0.016891
PheRS-m	6.66269e-06	0.301109	0.377	0.169	0.116417
Exn	0.162277	-0.286475	0.129	0.169	1
CG15577	1.6384e-19	-0.352818	0.006	0.176	2.86278e-15
CR44070	1.4612e-10	-0.33837	0.03	0.176	2.55316e-06
CR43334	7.49964e-08	-0.292797	0.044	0.176	0.00131041
CG11686	5.93122e-07	0.49805	0.384	0.176	0.0103636
CSN1b	1.27184e-06	0.312577	0.42	0.176	0.0222229
exp	4.565e-24	1.03978	0.695	0.184	7.97643e-20
frm	3.51341e-14	-0.512868	0.021	0.184	6.13898e-10
CG4096	1.18298e-09	0.424993	0.492	0.184	2.06702e-05
mRRF1	1.26796e-06	-0.279849	0.061	0.184	0.0221551
nw	0.217581	-0.317473	0.241	0.184	1
sprt	0.667452	-0.285571	0.18	0.184	1
CR44383	1.33373e-24	-0.28124	0	0.191	2.33043e-20
CG34371	6.89901e-23	1.5763	0.67	0.191	1.20546e-18
Samuel	6.63862e-11	-0.265489	0.036	0.191	1.15997e-06
be	2.17989e-09	-0.315502	0.044	0.191	3.80893e-05
CG13369	3.06362e-08	-0.26092	0.051	0.191	0.000535306
haf	3.31566e-08	-0.304744	0.051	0.191	0.000579346
PpD3	1.2205e-07	0.636696	0.426	0.191	0.00213258
Fur1	1.30739e-07	-0.316549	0.055	0.191	0.0022844
NaPi-III	5.60928e-07	0.399814	0.426	0.191	0.0098011
E23	0.000354176	-0.31381	0.089	0.191	1
bmm	0.140541	-0.270673	0.152	0.191	1
BthD	3.61379e-17	-0.28991	0.017	0.199	6.31437e-13
Liprin-gamma	9.08188e-17	-0.370144	0.017	0.199	1.58688e-12
Fhos	2.47387e-13	0.793059	0.553	0.199	4.32259e-09
Rad60	3.22254e-09	0.387716	0.506	0.199	5.63075e-05
Tgi	1.85091e-08	0.373579	0.483	0.199	0.00032341
TppII	1.01907e-05	0.277325	0.413	0.199	0.178062
Ndc1	0.000134113	-0.293106	0.091	0.199	1
CG17124	0.117417	0.371656	0.258	0.199	1
klg	0.464278	0.603465	0.225	0.199	1
Ipp	3.78154e-44	1.37326	0.86	0.206	6.60749e-40
CG13692	4.54099e-24	-0.370153	0.004	0.206	7.93448e-20
CG18324	3.12908e-16	0.617056	0.616	0.206	5.46745e-12
unc-5	1.34217e-07	-0.333956	0.062	0.206	0.00234518
CG42788	2.69809e-06	-0.390154	0.078	0.206	0.0471438
IntS11	4.29202e-06	-0.272445	0.08	0.206	0.0749945
CG7115	4.66989e-05	0.281625	0.407	0.206	0.81597
capu	7.75145e-05	-0.277926	0.089	0.206	1
CR44417	0.131179	-0.256728	0.169	0.206	1
CG18812	2.84357e-08	0.32426	0.528	0.213	0.000496857
ago	1.8801e-07	0.34348	0.481	0.213	0.00328509
CG2064	3.02309e-07	-0.289607	0.072	0.213	0.00528224
Cap-G	4.63367e-07	-0.329349	0.076	0.213	0.00809642
Dronc	2.47142e-06	0.318314	0.443	0.213	0.0431831
Atf3	2.14409e-05	0.405817	0.407	0.213	0.374638
melt	9.97437e-05	-0.254271	0.098	0.213	1
Atg18a	0.000142044	0.28346	0.394	0.213	1
CG18659	0.0518276	-0.376268	0.159	0.213	1
cona	4.21147e-22	-0.477187	0.011	0.221	7.35871e-18
pxb	1.07163e-17	-0.39171	0.023	0.221	1.87247e-13
CG7985	3.05863e-08	-0.414184	0.068	0.221	0.000534435
Poc1	2.44452e-06	-0.264397	0.085	0.221	0.0427131
scaf6	7.58667e-06	0.30105	0.453	0.221	0.132562
E(spl)m7-HLH	1.18802e-05	-0.558905	0.093	0.221	0.207583
ex	3.8689e-05	-0.316839	0.098	0.221	0.676013
tipE	0.000106145	-0.312689	0.102	0.221	1
CG42671	0.0171884	-0.331953	0.144	0.221	1
Ptp4E	0.16135	-0.34612	0.184	0.221	1
brk	4.94415e-19	-0.543593	0.021	0.228	8.63891e-15
sle	3.57923e-09	-0.461246	0.066	0.228	6.25399e-05
Npc2a	5.68159e-08	-0.327665	0.076	0.228	0.000992744
Skp2	9.75324e-07	-0.253569	0.085	0.228	0.0170418
mbc	3.63848e-06	-0.504742	0.093	0.228	0.0635751
Pcyt1	4.04654e-06	0.312541	0.46	0.228	0.0707053
CG14903	1.11774e-05	0.280161	0.441	0.228	0.195304
CR42491	1.21077e-05	-0.287009	0.1	0.228	0.211558
CG5639	1.58687e-05	-0.31743	0.095	0.228	0.277273
glu	0.000403234	-0.299683	0.117	0.228	1
l(3)02640	0.011341	-0.251284	0.152	0.228	1
CG10479	0.32566	-0.287753	0.201	0.228	1
CG10089	1.6995e-07	0.516757	0.504	0.235	0.00296953
Mcm2	1.85749e-05	-0.385886	0.11	0.235	0.32456
MAGE	0.000106443	-0.25107	0.117	0.235	1
Nup98-96	0.00436826	-0.316327	0.144	0.235	1
GEFmeso	0.00456922	-0.341198	0.15	0.235	1
su(w[a])	0.239768	-0.294255	0.208	0.235	1
CG3961	2.30356e-54	2.06564	0.938	0.243	4.025e-50
drl	3.86743e-21	1.09994	0.723	0.243	6.75756e-17
IntS3	9.6796e-15	0.563251	0.655	0.243	1.69132e-10
CG1407	3.53863e-12	0.464077	0.6	0.243	6.18305e-08
CG32278	2.94774e-09	0.402115	0.551	0.243	5.15059e-05
CG8312	1.11632e-07	-0.2929	0.085	0.243	0.00195055
CG10053	2.67206e-07	-0.274275	0.091	0.243	0.00466888
Rpp30	2.5034e-05	-0.282552	0.116	0.243	0.43742
shn	0.000543329	-0.275437	0.134	0.243	1
Zir	0.000945961	0.271514	0.396	0.243	1
CG31650	7.10336e-12	0.461851	0.585	0.25	1.24117e-07
CG32137	2.53774e-09	0.525889	0.555	0.25	4.4342e-05
rpr	4.47141e-08	-0.442329	0.087	0.25	0.000781289
Rrp46	7.12062e-07	-0.326196	0.098	0.25	0.0124419
mRpS33	3.38685e-06	0.322602	0.489	0.25	0.0591784
Acon	5.61186e-06	0.269561	0.485	0.25	0.0980561
feo	7.36758e-06	0.349198	0.477	0.25	0.128734
atms	2.35872e-05	0.259413	0.475	0.25	0.41214
CG14883	2.61555e-05	0.356905	0.445	0.25	0.457015
spri	0.00185638	-0.326564	0.15	0.25	1
g	0.0546432	-0.291222	0.197	0.25	1
CG9095	0.137064	-0.310067	0.212	0.25	1
pk	2.09766e-52	2.12007	0.938	0.257	3.66524e-48
gukh	1.08573e-21	0.924357	0.748	0.257	1.8971e-17
skl	1.44111e-20	-0.693564	0.027	0.257	2.51805e-16
spict	4.75688e-20	0.760978	0.693	0.257	8.3117e-16
blot	6.2744e-16	0.671418	0.688	0.257	1.09633e-11
RfC3	6.09452e-13	-0.35747	0.059	0.257	1.0649e-08
ovo	6.60393e-08	-0.324134	0.093	0.257	0.0011539
thoc5	8.52195e-08	0.383648	0.515	0.257	0.00148904
para	7.18153e-06	-0.606531	0.112	0.257	0.125483
Rrp4	0.000105271	-0.251335	0.138	0.257	1
CG3558	0.0754711	-0.285064	0.205	0.257	1
pgant5	0.0919475	-0.265073	0.214	0.257	1
CR45600	6.46162e-34	-0.477512	0	0.265	1.12904e-29
PPP1R15	7.12795e-20	0.877663	0.684	0.265	1.24547e-15
RNaseMRP:RNA	1.30066e-17	-0.491536	0.04	0.265	2.27264e-13
pyd	1.65599e-12	0.876697	0.574	0.265	2.89351e-08
P5CDh1	1.03015e-09	0.446256	0.578	0.265	1.79998e-05
CG5793	5.31977e-09	-0.318357	0.089	0.265	9.29523e-05
SMC2	1.28157e-08	-0.324644	0.091	0.265	0.000223929
CR43241	1.71639e-08	0.374818	0.562	0.265	0.000299905
CG9427	1.41535e-07	0.283484	0.553	0.265	0.00247304
RhoGAP54D	5.31593e-07	-0.380644	0.106	0.265	0.00928853
VepD	2.4286e-06	0.501622	0.492	0.265	0.042435
CG5758	1.46685e-05	-0.413935	0.117	0.265	0.256302
CG11334	4.46048e-05	-0.300516	0.134	0.265	0.779379
rept	0.00631687	-0.252324	0.182	0.265	1
Zcchc7	0.00655917	-0.267787	0.178	0.265	1
CG31635	0.0691652	-0.319238	0.216	0.265	1
CG18343	2.42741e-29	-0.438522	0.009	0.272	4.24142e-25
CG17834	1.80311e-15	-0.356536	0.053	0.272	3.15057e-11
sub	5.41513e-11	-0.327477	0.076	0.272	9.46185e-07
CG9752	1.62757e-10	-0.317637	0.08	0.272	2.84386e-06
dgt4	7.43756e-09	-0.267264	0.093	0.272	0.000129956
plum	4.97256e-08	0.502277	0.544	0.272	0.000868856
CG3434	8.40367e-08	-0.286083	0.106	0.272	0.00146837
lace	1.17368e-06	0.329533	0.527	0.272	0.0205076
dsd	1.53198e-06	0.362021	0.519	0.272	0.0267683
sano	1.71038e-05	0.707839	0.445	0.272	0.298855
CG6330	0.000231971	-0.26534	0.152	0.272	1
CycB	0.0131809	-0.339269	0.193	0.272	1
CG8173	0.0605543	-0.260605	0.225	0.272	1
ImpE2	0.233972	0.649212	0.227	0.272	1
Apf	2.86633e-35	1.26841	0.83	0.279	5.00834e-31
RagC-D	1.75173e-10	0.47591	0.576	0.279	3.0608e-06
if	1.76215e-06	0.31285	0.557	0.279	0.0307901
nesd	2.71294e-06	0.253708	0.532	0.279	0.0474032
Nmt	1.40036e-05	0.274139	0.506	0.279	0.244685
hid	4.3883e-05	-0.795554	0.15	0.279	0.766767
Tsp42Ej	0.000584451	0.280585	0.466	0.279	1
GABA-B-R1	0.00361458	-0.356878	0.182	0.279	1
Mbs	0.105202	-0.305021	0.239	0.279	1
CNPYb	7.60253e-21	0.836901	0.718	0.287	1.32839e-16
CG6685	3.37387e-07	-0.379081	0.123	0.287	0.00589516
Unc-76	1.79611e-06	0.389229	0.538	0.287	0.0313834
zfh2	5.01233e-06	-0.342511	0.129	0.287	0.0875804
NKAIN	6.43899e-05	0.294129	0.492	0.287	1
Cdc6	0.000109912	-0.273673	0.165	0.287	1
sip2	0.000314527	-0.398685	0.174	0.287	1
Tom40	0.000635967	0.262282	0.46	0.287	1
Mes2	0.0234498	-0.454128	0.22	0.287	1
CG31211	0.262487	-0.260285	0.271	0.287	1
CG9170	0.61787	-0.275112	0.301	0.287	1
Sucb	3.82024e-10	0.46876	0.593	0.294	6.6751e-06
WRNexo	1.09773e-09	-0.462133	0.104	0.294	1.91806e-05
pros	1.19583e-09	-0.574842	0.098	0.294	2.08947e-05
Mgstl	3.68512e-09	-0.357712	0.104	0.294	6.43901e-05
CG10336	2.15059e-08	-0.387226	0.116	0.294	0.000375772
CG2091	1.11464e-06	0.324924	0.557	0.294	0.0194761
fzr	1.30394e-06	0.348085	0.562	0.294	0.0227838
Hnf4	7.15957e-06	0.264679	0.513	0.294	0.125099
cyc	0.00223395	-0.265115	0.188	0.294	1
CG12012	0.00556954	-0.299325	0.205	0.294	1
alphagamma-element:CR32865	2.41263e-31	-0.658154	0.013	0.301	4.21558e-27
CG3625	5.21022e-29	1.05251	0.82	0.301	9.10383e-25
CR33963	1.38761e-10	-0.569296	0.102	0.301	2.42458e-06
CG5835	1.05236e-09	-0.421732	0.108	0.301	1.83878e-05
d	2.72808e-09	-0.447234	0.112	0.301	4.76678e-05
Tre1	8.01603e-08	-0.335174	0.123	0.301	0.00140064
CG11164	7.85441e-07	-0.337436	0.14	0.301	0.013724
Orc4	5.5286e-06	-0.278737	0.153	0.301	0.0966012
RanGAP	0.000478681	-0.306725	0.182	0.301	1
CG18766	0.00180114	-0.306734	0.197	0.301	1
CG15309	0.0394577	-0.30845	0.242	0.301	1
tum	2.09669e-16	0.656115	0.705	0.309	3.66355e-12
kug	4.28536e-14	0.685734	0.705	0.309	7.48781e-10
grim	4.77496e-10	-0.635936	0.11	0.309	8.34328e-06
CG16974	1.34407e-05	0.313569	0.528	0.309	0.234849
mtSSB	0.000112188	-0.319677	0.184	0.309	1
CG11873	0.000202832	-0.31184	0.189	0.309	1
ImpL2	0.00611259	-1.01165	0.22	0.309	1
CG3939	0.00662148	-0.260007	0.225	0.309	1
jim	0.00954721	-0.344702	0.216	0.309	1
Nf1	0.0713626	-0.298409	0.258	0.309	1
CG3097	0.167823	-0.281918	0.273	0.309	1
Kal1	3.46264e-26	-0.948809	0.032	0.316	6.05027e-22
CG32039	1.49061e-24	0.895484	0.79	0.316	2.60454e-20
dnk	2.70494e-17	-0.694197	0.068	0.316	4.72633e-13
CR42549	8.45009e-06	-0.496594	0.172	0.316	0.147648
eIF2Bdelta	0.00690355	-0.262929	0.225	0.316	1
TFAM	0.010589	-0.288074	0.244	0.316	1
Su(var)2-HP2	0.564989	-0.270607	0.337	0.316	1
cysu	7.32883e-13	-0.643632	0.095	0.324	1.28057e-08
CG17556	6.25152e-09	0.392368	0.625	0.324	0.000109233
CG3176	1.0612e-06	0.268479	0.585	0.324	0.0185423
rtet	0.000194684	-0.255155	0.195	0.324	1
loj	0.000401219	0.287306	0.473	0.324	1
Mcm6	0.00150342	-0.269156	0.222	0.324	1
tow	0.00208512	-0.273978	0.21	0.324	1
Dyrk2	0.00299264	-0.496009	0.231	0.324	1
px	0.0217521	0.721164	0.434	0.324	1
Snoo	1.52541e-23	-0.710703	0.045	0.331	2.66535e-19
CG9328	3.60904e-20	-0.540378	0.059	0.331	6.30608e-16
Pak	1.46506e-06	0.411979	0.589	0.331	0.0255991
CG5028	8.76062e-05	0.280427	0.534	0.331	1
CG1965	0.000657496	-0.357174	0.22	0.331	1
CG4045	0.00140432	-0.26994	0.227	0.331	1
klu	1.14424e-12	0.898088	0.629	0.338	1.99934e-08
RhoGEF4	1.94125e-09	-0.33355	0.129	0.338	3.39195e-05
Psf1	2.26424e-07	-0.322244	0.165	0.338	0.00395631
dpa	4.24047e-07	-0.367776	0.163	0.338	0.00740937
Xbp1	6.43887e-07	0.416159	0.593	0.338	0.0112506
Sobp	8.66104e-06	-0.366864	0.174	0.338	0.151334
VhaSFD	1.99519e-05	0.303797	0.564	0.338	0.348619
Dscam1	4.17306e-05	-0.570765	0.188	0.338	0.729159
fne	5.60088e-05	-0.481979	0.188	0.338	0.978642
Incenp	0.000145814	-0.359828	0.218	0.338	1
Pka-R2	0.0080708	-0.387753	0.254	0.338	1
Claspin	0.0263705	-0.42478	0.273	0.338	1
Traf4	8.03043e-14	-0.611888	0.1	0.346	1.40316e-09
ver	1.80644e-13	-0.363763	0.104	0.346	3.15639e-09
ArfGAP3	1.112e-07	0.349687	0.617	0.346	0.00194301
Meltrin	1.06546e-06	-0.389434	0.18	0.346	0.0186169
stv	1.36311e-06	0.314617	0.608	0.346	0.0238176
CG17896	9.68552e-05	-0.316377	0.22	0.346	1
Pvr	0.00773605	-0.336182	0.256	0.346	1
ncm	0.165668	-0.263753	0.311	0.346	1
CG32581	1.90798e-45	-0.600412	0	0.353	3.33382e-41
Spc25	0.000516029	-0.316641	0.252	0.353	1
Cwc25	0.00259605	-0.252755	0.246	0.353	1
RpS19b	0.00279394	-0.266859	0.233	0.353	1
CG30094	0.00560409	-0.286409	0.273	0.353	1
CG4570	1.7424e-18	-0.652795	0.083	0.36	3.0445e-14
mRpL52	1.25721e-10	0.482238	0.684	0.36	2.19673e-06
MP1	3.02369e-10	-0.525002	0.15	0.36	5.28329e-06
Rpb12	1.89452e-06	0.313614	0.612	0.36	0.0331029
dre4	0.000197535	-0.268395	0.227	0.36	1
CG43427	0.0042888	-0.430385	0.275	0.36	1
MRG15	0.00672846	-0.251536	0.278	0.36	1
Drak	0.00791222	-0.331444	0.275	0.36	1
Ing5	0.0127959	-0.252931	0.29	0.36	1
tra2	0.0237962	-0.25754	0.29	0.36	1
Mcm5	8.79033e-13	-0.474523	0.123	0.368	1.53593e-08
Spn43Aa	2.84398e-05	-0.442737	0.216	0.368	0.496929
CG6767	0.00598158	-0.255738	0.278	0.368	1
CG13690	5.45545e-16	-0.577175	0.11	0.375	9.5323e-12
so	8.27385e-13	0.62238	0.731	0.375	1.44569e-08
EcR	7.30477e-07	-0.471946	0.205	0.375	0.0127636
Spn42Da	7.26363e-06	-0.349118	0.225	0.375	0.126917
Psf2	1.53832e-05	-0.300109	0.223	0.375	0.26879
pr	2.33669e-05	-0.295593	0.229	0.375	0.40829
sfl	4.77372e-05	-0.534429	0.235	0.375	0.834113
PKD	0.00040074	-0.251135	0.244	0.375	1
Chrac-14	0.000674144	-0.369253	0.28	0.375	1
CG7332	0.00153616	-0.268594	0.265	0.375	1
CG14438	0.0355255	-0.268213	0.314	0.375	1
Ptp10D	0.0692926	-0.424165	0.341	0.375	1
Hsp70Ab	9.65347e-46	-0.763573	0.006	0.382	1.68675e-41
CG3678	1.75051e-28	-0.562563	0.049	0.382	3.05866e-24
CG10650	1.34227e-23	-0.71154	0.068	0.382	2.34536e-19
CG12643	8.35012e-19	-0.889586	0.095	0.382	1.45902e-14
dpp	3.27236e-14	-0.779881	0.127	0.382	5.7178e-10
Sema1b	2.38567e-09	0.625798	0.672	0.382	4.16848e-05
CG5110	1.84496e-07	-0.340318	0.197	0.382	0.00322369
CG12321	2.00862e-06	-0.324982	0.216	0.382	0.0350967
CG9577	2.41523e-06	-0.31421	0.222	0.382	0.0422014
Ubqn	9.88563e-05	0.259173	0.604	0.382	1
Cdk2	0.000366731	-0.348273	0.275	0.382	1
CG4768	0.00642464	-0.267154	0.28	0.382	1
Nnf1a	0.0427017	-0.321291	0.354	0.382	1
Osi9	0.15606	-0.345656	0.36	0.382	1
Socs36E	5.59261e-16	0.665078	0.746	0.39	9.77196e-12
Eip93F	6.22887e-14	-1.04838	0.134	0.39	1.08837e-09
slgA	5.90213e-13	0.607139	0.72	0.39	1.03128e-08
CG14434	6.29753e-09	-0.447139	0.188	0.39	0.000110037
sgl	7.60468e-09	0.585865	0.646	0.39	0.000132877
CG33774	9.03245e-07	0.351729	0.631	0.39	0.0157824
Mcm3	1.78371e-06	-0.398246	0.237	0.39	0.0311668
puc	2.60519e-06	-0.678634	0.223	0.39	0.0455205
Pde11	8.14945e-06	-0.43968	0.227	0.39	0.142395
CG6443	1.00421e-05	-0.291593	0.235	0.39	0.175466
Rrp1	2.8836e-05	-0.329966	0.239	0.39	0.503851
barr	3.73496e-05	-0.320372	0.244	0.39	0.65261
CG17565	0.000139068	-0.263735	0.248	0.39	1
EndoU	0.0200317	-0.255474	0.316	0.39	1
msd1	8.6236e-18	-0.69094	0.11	0.397	1.5068e-13
ncd	5.60608e-07	-0.442426	0.222	0.397	0.0097955
CG43340	1.28261e-06	-0.752036	0.233	0.397	0.0224111
Vti1b	6.43808e-05	-0.323355	0.258	0.397	1
hoip	7.4464e-05	-0.297119	0.254	0.397	1
CG1969	8.77457e-05	-0.321551	0.256	0.397	1
CG5390	0.000109738	0.286892	0.598	0.397	1
CG8009	0.00163336	-0.270538	0.305	0.397	1
KrT95D	0.00827659	-0.273177	0.303	0.397	1
Rbp	0.0157949	0.390491	0.504	0.397	1
XNP	0.146471	-0.252468	0.366	0.397	1
CG9782	1.37681e-14	-0.580131	0.133	0.404	2.40569e-10
Fen1	1.38489e-14	-0.475127	0.138	0.404	2.41981e-10
CG6959	4.2728e-14	-0.506985	0.14	0.404	7.46586e-10
Mcm7	1.0414e-07	-0.546544	0.22	0.404	0.00181963
RanBP3	9.35662e-07	0.312514	0.652	0.404	0.0163488
CG11076	1.19643e-06	-0.383518	0.233	0.404	0.0209053
TM9SF2	1.4562e-06	0.330275	0.661	0.404	0.0254442
Rcc1	1.92629e-06	-0.359943	0.242	0.404	0.033658
Tailor	4.95874e-05	-0.276421	0.254	0.404	0.866441
CG10880	0.000305685	-0.277514	0.297	0.404	1
aPKC	0.0147658	-0.283865	0.337	0.404	1
Slbp	5.30799e-08	-0.477622	0.231	0.412	0.000927465
CG12895	8.41323e-06	0.283413	0.652	0.412	0.147004
CG34383	1.05644e-05	-0.391454	0.254	0.412	0.184592
CG12129	0.000431642	-0.276621	0.297	0.412	1
CrebA	0.000535134	-0.556486	0.288	0.412	1
Nup358	0.00557788	-0.291742	0.322	0.412	1
CG32369	0.00811216	-0.307391	0.331	0.412	1
tty	0.0493685	-0.38315	0.358	0.412	1
svp	3.15163e-36	1.65298	0.911	0.419	5.50685e-32
DIP1	1.30481e-14	0.6628	0.784	0.419	2.2799e-10
Naa40	2.79857e-09	-0.546286	0.21	0.419	4.88994e-05
rst	4.96465e-07	-0.630875	0.208	0.419	0.00867473
CG3420	1.26715e-05	-0.384148	0.271	0.419	0.221409
Jra	0.000291768	0.292858	0.616	0.419	1
CycD	0.0231547	-0.289837	0.375	0.419	1
btsz	0.0674789	-0.306183	0.367	0.419	1
mt:ND6	2.05074e-64	2.87584	0.998	0.426	3.58326e-60
RnrS	5.2195e-34	-1.34788	0.051	0.426	9.12003e-30
mRpL33	6.70783e-13	0.567802	0.735	0.426	1.17206e-08
CG17672	3.83729e-12	-0.67515	0.182	0.426	6.70489e-08
Caf1-180	2.66012e-09	-0.45295	0.206	0.426	4.64803e-05
CG14057	8.71411e-09	-0.436147	0.225	0.426	0.000152262
ds	5.7967e-08	-0.592271	0.233	0.426	0.00101286
E(spl)m3-HLH	6.74736e-08	-0.670961	0.231	0.426	0.00117897
ox	1.14689e-07	0.388232	0.676	0.426	0.00200396
CG40191	4.28184e-06	0.297359	0.67	0.426	0.0748166
NHP2	2.41644e-05	-0.336834	0.271	0.426	0.422224
aurB	2.93345e-05	-0.67799	0.312	0.426	0.512562
CG33170	0.000257715	-0.366562	0.314	0.426	1
CG30159	0.000824247	-0.305484	0.318	0.426	1
CG43143	0.0026286	-0.558974	0.348	0.426	1
28SrRNA-Psi:CR45859	0.107089	-0.296839	0.39	0.426	1
chb	0.132333	-0.260949	0.4	0.426	1
babo	0.472671	-0.325545	0.468	0.426	1
Det	0.544084	-0.27644	0.458	0.426	1
tutl	6.44089e-17	0.743482	0.848	0.434	1.12542e-12
Egfr	2.16097e-10	-0.502174	0.199	0.434	3.77586e-06
CG32280	3.20012e-09	-0.406154	0.214	0.434	5.59158e-05
Vha55	0.000141556	0.259782	0.636	0.434	1
bip1	0.00125584	-0.407917	0.347	0.434	1
Set1	0.440176	-0.286325	0.468	0.434	1
CanB2	1.68093e-16	0.591825	0.826	0.441	2.93709e-12
CG6891	2.93566e-11	-0.727536	0.197	0.441	5.12948e-07
CG9669	6.00999e-10	0.438505	0.72	0.441	1.05013e-05
mad2	1.84996e-07	-0.492482	0.263	0.441	0.00323243
CG17265	3.90557e-07	-0.872497	0.265	0.441	0.0068242
dpn	3.01961e-06	0.689848	0.655	0.441	0.0527616
pio	3.17232e-06	0.3606	0.689	0.441	0.0554299
CG32982	1.25602e-05	0.342734	0.689	0.441	0.219465
CG30105	1.6946e-05	-0.370222	0.288	0.441	0.296098
inaE	4.79482e-05	0.268404	0.68	0.441	0.837799
Spred	0.000163199	0.355681	0.644	0.441	1
CG15525	0.000199894	-0.384237	0.33	0.441	1
CG8441	0.00170619	-0.29937	0.348	0.441	1
kst	0.00199996	0.26872	0.617	0.441	1
U2A	0.0887808	-0.254228	0.434	0.441	1
CG9005	0.289348	-0.300732	0.436	0.441	1
numb	1.41591e-14	0.797704	0.807	0.449	2.47402e-10
p47	4.5976e-11	0.49651	0.756	0.449	8.03339e-07
CG42674	4.61424e-07	-0.534344	0.263	0.449	0.00806246
Svil	9.64899e-06	0.411025	0.646	0.449	0.168597
GMF	0.00010489	0.278304	0.646	0.449	1
CG30499	0.000180821	-0.322163	0.328	0.449	1
stan	0.00106342	0.691486	0.595	0.449	1
ND-B14.7	0.00744329	-0.268106	0.396	0.449	1
Saf-B	0.209795	-0.301398	0.443	0.449	1
CG12025	1.1139e-27	0.911571	0.873	0.456	1.94631e-23
Ts	2.86612e-22	-0.818485	0.119	0.456	5.00797e-18
Tom7	1.93532e-11	0.511533	0.759	0.456	3.38159e-07
CG17778	7.36921e-11	-0.562413	0.218	0.456	1.28762e-06
CG12581	1.09746e-08	-0.55296	0.259	0.456	0.000191758
CG4646	1.2143e-05	-0.324431	0.295	0.456	0.212175
CG32267	4.41822e-05	0.293186	0.646	0.456	0.771995
kkv	0.000132212	-0.387953	0.32	0.456	1
eIF5	0.000393193	0.326098	0.633	0.456	1
cact	0.000459004	-0.358664	0.371	0.456	1
smog	0.00135541	-0.349777	0.331	0.456	1
how	0.00231502	-0.295233	0.373	0.456	1
Wdr82	0.00565451	-0.310396	0.407	0.456	1
wrd	0.0152264	-0.264675	0.386	0.456	1
rols	0.0243366	-0.404861	0.381	0.456	1
cora	0.0642151	-0.274369	0.411	0.456	1
hep	0.136444	-0.295283	0.456	0.456	1
dysc	2.18335e-44	1.74684	0.953	0.463	3.81497e-40
EMC8-9	7.60124e-40	1.31737	0.919	0.463	1.32816e-35
RnrL	4.03836e-20	-0.748558	0.14	0.463	7.05623e-16
CG31688	1.32218e-15	-0.60778	0.155	0.463	2.31025e-11
Dscam2	1.33353e-15	-1.64831	0.178	0.463	2.33008e-11
chinmo	1.4804e-05	-0.436808	0.275	0.463	0.258671
cnc	0.000417427	-0.411468	0.335	0.463	1
CG4004	0.00102191	-0.309053	0.36	0.463	1
RhoGAPp190	0.00904885	-0.338072	0.39	0.463	1
jvl	0.0182193	-0.355187	0.386	0.463	1
tmod	1.53074e-44	1.40314	0.955	0.471	2.67466e-40
Ald	3.7498e-25	1.01054	0.879	0.471	6.55202e-21
GstD3	6.94864e-23	-0.971536	0.131	0.471	1.21414e-18
CycA	7.01004e-11	0.55368	0.771	0.471	1.22487e-06
mRpS16	5.53429e-07	0.376472	0.71	0.471	0.00967006
CG8420	9.33867e-07	-0.431271	0.299	0.471	0.0163175
Trf4-1	1.20031e-05	-0.424276	0.307	0.471	0.20973
CG42232	4.17385e-05	-0.482431	0.343	0.471	0.729297
CG10939	6.34459e-05	-0.280441	0.322	0.471	1
comm2	0.000155632	-0.642081	0.364	0.471	1
TfIIEbeta	0.000228094	-0.332865	0.367	0.471	1
mirr	0.00450771	-0.810182	0.409	0.471	1
trol	0.0288888	-0.277448	0.394	0.471	1
norpA	0.194009	0.584447	0.496	0.471	1
fabp	0.7228	-0.522662	0.536	0.471	1
Gasp	1.71544e-29	-1.22196	0.083	0.478	2.99739e-25
msb1l	1.39319e-10	-0.583454	0.25	0.478	2.43432e-06
Ank2	1.8354e-10	0.918148	0.754	0.478	3.207e-06
GCS2alpha	2.06678e-08	0.537624	0.722	0.478	0.000361128
Sod3	1.65263e-07	0.461069	0.733	0.478	0.00288763
Ssrp	5.53263e-06	-0.404964	0.324	0.478	0.0966716
ci	3.30241e-05	-0.371405	0.326	0.478	0.577029
CG7920	0.000461294	0.28727	0.642	0.478	1
CG14806	0.000894661	-0.271619	0.373	0.478	1
CG6340	0.00469208	-0.325653	0.403	0.478	1
CG40178	0.00655765	-0.255605	0.396	0.478	1
Psn	9.45097e-35	1.14319	0.888	0.485	1.65137e-30
mrj	2.19636e-09	0.415336	0.748	0.485	3.8377e-05
Vha26	4.4971e-09	0.35865	0.759	0.485	7.85777e-05
Kr-h1	8.7506e-09	-0.548432	0.282	0.485	0.000152899
mRpS28	1.08931e-06	-0.348059	0.318	0.485	0.0190336
CG42239	3.14458e-06	0.275901	0.699	0.485	0.0549453
CG42668	0.0032468	-0.350923	0.379	0.485	1
CG4115	0.0771682	-0.308254	0.462	0.485	1
CG3436	3.81027e-16	0.627207	0.803	0.493	6.65768e-12
wal	2.53274e-09	0.446666	0.773	0.493	4.42545e-05
lqf	6.21563e-09	0.38521	0.805	0.493	0.000108606
CG9344	3.50602e-08	0.412145	0.725	0.493	0.000612606
LSm3	3.56845e-08	-0.434475	0.29	0.493	0.000623516
CG4612	0.000411893	0.278801	0.693	0.493	1
Shc	0.00118834	-0.362199	0.424	0.493	1
RhoGEF2	0.00860764	-0.315526	0.409	0.493	1
CG32486	0.0107984	-0.352536	0.436	0.493	1
siz	0.0230524	-0.263086	0.424	0.493	1
hng3	3.43515e-20	-0.690343	0.165	0.5	6.00225e-16
CG10098	4.25056e-07	0.575654	0.714	0.5	0.00742701
Sur-8	8.64941e-07	0.502508	0.718	0.5	0.0151131
CG34200	3.63125e-05	0.291919	0.712	0.5	0.634489
bif	6.04977e-05	0.279281	0.706	0.5	1
CG2246	6.27376e-05	-0.307466	0.369	0.5	1
CG18428	0.00043466	-0.309125	0.383	0.5	1
SelD	0.000524902	-0.345994	0.415	0.5	1
ubl	0.000797461	0.274844	0.644	0.5	1
CG8891	0.000832804	-0.274814	0.398	0.5	1
Akt1	0.276865	-0.275402	0.517	0.5	1
CG6287	3.03434e-65	2.54845	0.973	0.507	5.30191e-61
CG8034	1.34853e-07	-0.694757	0.312	0.507	0.00235629
CG42673	5.75877e-06	-0.564733	0.348	0.507	0.100623
Vta1	1.74515e-05	0.298538	0.71	0.507	0.304929
Sema5c	6.12684e-05	-0.519641	0.358	0.507	1
Ephrin	0.000290388	0.281391	0.705	0.507	1
CG12948	0.00242988	0.352706	0.669	0.507	1
Vang	9.60826e-06	0.31928	0.729	0.515	0.167885
flw	1.82514e-05	0.299553	0.731	0.515	0.318907
Imp	8.40206e-05	-0.50792	0.379	0.515	1
upSET	0.720286	-0.327989	0.595	0.515	1
mt:ND2	1.69068e-49	1.64411	0.991	0.522	2.95412e-45
CG14516	6.25912e-37	1.96779	0.936	0.522	1.09366e-32
unc-119	3.02309e-18	0.682804	0.862	0.522	5.28225e-14
fz2	1.09052e-09	-0.637681	0.288	0.522	1.90547e-05
RfC4	3.94936e-09	-0.682477	0.367	0.522	6.90071e-05
Cks30A	3.26759e-07	-0.589083	0.339	0.522	0.00570946
Ibf2	4.62902e-06	-0.579344	0.381	0.522	0.0808828
CG6693	0.000161179	-0.360588	0.434	0.522	1
Vha36-1	0.000372251	0.272218	0.689	0.522	1
SelG	0.00486987	-0.284508	0.487	0.522	1
Tpi	3.13067e-15	0.670705	0.83	0.529	5.47021e-11
pch2	0.000198076	-0.310146	0.426	0.529	1
tara	0.000294996	-0.399256	0.441	0.529	1
CG3609	0.00288247	-0.306498	0.422	0.529	1
Haspin	0.102495	-0.324205	0.538	0.529	1
SKIP	2.24439e-13	-0.763632	0.239	0.537	3.92163e-09
fus	1.28544e-11	-0.729572	0.275	0.537	2.24606e-07
CG18507	5.95117e-11	-0.587628	0.307	0.537	1.03985e-06
E(spl)m8-HLH	1.34883e-10	-1.12194	0.288	0.537	2.35682e-06
Sema2b	6.21756e-09	-0.619382	0.314	0.537	0.000108639
Top1	5.51605e-06	0.289294	0.786	0.537	0.0963819
Oscillin	2.57128e-05	-0.395035	0.426	0.537	0.44928
Nxt1	2.73758e-05	-0.534824	0.453	0.537	0.478338
CG7523	4.70851e-05	-0.358895	0.432	0.537	0.822718
Uba1	0.000119777	0.300139	0.737	0.537	1
CG17343	0.00032426	-0.321972	0.428	0.537	1
ytr	0.00115582	-0.337958	0.447	0.537	1
Sap30	0.00763338	-0.290361	0.485	0.537	1
CG3226	0.0081287	-0.330684	0.475	0.537	1
Sema1a	0.0232255	-0.320919	0.472	0.537	1
CG31125	2.07276e-09	-0.515753	0.331	0.544	3.62174e-05
asf1	1.35946e-06	-0.539129	0.411	0.544	0.0237539
Khc	1.96727e-05	0.278173	0.727	0.544	0.34374
CG14321	0.0785691	-0.257515	0.532	0.544	1
myo	0.426394	-0.28183	0.587	0.544	1
CG15522	3.20146e-44	-2.636	0.07	0.551	5.59392e-40
fra	9.91231e-12	-0.752824	0.322	0.551	1.73198e-07
CG11454	4.56291e-08	-0.460194	0.384	0.551	0.000797277
CG8300	1.63598e-07	-0.447113	0.369	0.551	0.00285855
ctrip	3.11885e-05	-0.56166	0.434	0.551	0.544956
CG3638	8.74075e-05	0.489509	0.708	0.551	1
fwd	0.13185	-0.290162	0.534	0.551	1
CG5830	0.176546	-0.268702	0.553	0.551	1
CG3198	0.214547	-0.259029	0.576	0.551	1
nrm	2.30212e-21	0.784505	0.9	0.559	4.02249e-17
mats	2.90135e-07	0.345259	0.784	0.559	0.00506954
borr	2.55439e-06	-0.553361	0.42	0.559	0.0446328
Mcr	3.57316e-06	-0.383201	0.386	0.559	0.0624339
FK506-bp1	0.00466186	-0.385742	0.506	0.559	1
Fkbp14	0.00778719	-0.273685	0.483	0.559	1
LRP1	0.0118571	-0.433017	0.515	0.559	1
Pen	0.0148297	-0.716101	0.527	0.559	1
Aplip1	1.57727e-11	0.945441	0.795	0.566	2.75597e-07
CG6543	1.4669e-09	-0.545156	0.339	0.566	2.56312e-05
HSPC300	3.19746e-07	0.370316	0.795	0.566	0.00558693
Catsup	1.40311e-05	0.318077	0.782	0.566	0.245165
CDK2AP1	0.000551315	-0.29623	0.466	0.566	1
lilli	0.00255385	-0.358845	0.483	0.566	1
pen-2	0.00300182	-0.311726	0.538	0.566	1
CG4250	5.23425e-71	-1.45122	0.009	0.574	9.14581e-67
Psi	1.41551e-06	0.336989	0.818	0.574	0.0247332
sev	1.104e-05	0.445378	0.765	0.574	0.192902
MCTS1	0.000158519	0.267344	0.746	0.574	1
pho	0.00816905	-0.297606	0.538	0.574	1
pbl	1.08009e-22	-0.814202	0.21	0.581	1.88723e-18
geminin	1.76268e-10	-0.575904	0.369	0.581	3.07993e-06
CG14184	1.26453e-06	-0.442107	0.455	0.581	0.0220951
unk	8.78494e-05	-0.342046	0.445	0.581	1
Srp9	0.0017505	-0.288199	0.485	0.581	1
dan	0.00434924	-0.318643	0.483	0.581	1
YT521-B	0.00491489	-0.419058	0.544	0.581	1
cno	0.0152639	-0.451208	0.553	0.581	1
Csk	0.123549	-0.272091	0.57	0.581	1
Hsp67Ba	9.70714e-16	-1.17425	0.33	0.588	1.69613e-11
qtc	1.79084e-10	0.575216	0.814	0.588	3.12913e-06
CG11882	3.85517e-07	-0.442672	0.396	0.588	0.00673614
CG10139	0.000174421	-0.295116	0.489	0.588	1
sima	0.0190648	-0.316417	0.551	0.588	1
DnaJ-1	0.192706	-0.401694	0.659	0.588	1
CG7675	0.527078	-0.556509	0.58	0.588	1
GstD1	1.87694e-37	-1.92124	0.131	0.596	3.27958e-33
Cht2	5.74562e-36	1.45559	0.947	0.596	1.00393e-31
crc	1.2255e-08	0.420676	0.807	0.596	0.000214132
CG31460	3.95258e-07	-0.460282	0.483	0.596	0.00690634
poly	6.5844e-05	-0.309111	0.485	0.596	1
cl	0.000253893	0.267133	0.799	0.596	1
Snap29	0.00141074	-0.279202	0.523	0.596	1
Shmt2	0.00573845	-0.270975	0.54	0.596	1
mys	0.0076252	-0.255322	0.525	0.596	1
CG8677	0.0489197	-0.38228	0.602	0.596	1
Pfdn1	1.14641e-05	0.307002	0.79	0.603	0.200312
insv	4.05927e-05	-0.471724	0.487	0.603	0.709277
rtv	0.000267507	-0.331658	0.5	0.603	1
CG4789	0.000468644	-0.341546	0.566	0.603	1
eIF5B	0.0213813	-0.342049	0.617	0.603	1
DCP2	0.23879	-0.251681	0.65	0.603	1
mt:ND3	1.04079e-46	1.6073	0.994	0.61	1.81857e-42
Spp	2.40503e-05	0.282034	0.78	0.61	0.420231
mtd	0.00125712	-0.272313	0.53	0.61	1
CG9628	0.00340696	-0.302883	0.513	0.61	1
trsn	0.0144384	-0.269504	0.585	0.61	1
CG11876	0.0451599	-0.284394	0.612	0.61	1
O-fut1	1.70355e-34	1.18909	0.932	0.618	2.97661e-30
snRNA:7SK	1.61583e-29	-0.988571	0.189	0.618	2.82335e-25
MED18	1.73914e-08	-0.398937	0.419	0.618	0.000303881
ND-MWFE	3.26849e-05	0.27134	0.807	0.618	0.571102
CG5727	3.35629e-05	-0.450232	0.562	0.618	0.586445
CG31195	4.03822e-05	-0.456272	0.496	0.618	0.705598
nuf	0.0344883	0.269342	0.691	0.618	1
Chrac-16	0.091539	-0.280903	0.627	0.618	1
lbm	1.66204e-12	0.986985	0.822	0.625	2.90408e-08
MFS17	1.3175e-10	-0.549654	0.398	0.625	2.30207e-06
alph	0.000568452	0.271475	0.816	0.625	1
l(2)SH0834	0.000967972	-0.264148	0.521	0.625	1
vari	0.00436063	-0.263153	0.534	0.625	1
Cbp20	0.00662216	-0.26478	0.631	0.625	1
CG8031	0.012746	-0.303156	0.619	0.625	1
Hsp68	9.9886e-54	-1.71035	0.074	0.632	1.74531e-49
RPA3	7.73476e-09	-0.679129	0.528	0.632	0.000135149
ari-2	1.52316e-08	0.537682	0.856	0.632	0.000266141
CG4390	6.69043e-07	-0.538366	0.549	0.632	0.0116902
alphaTub84D	0.000719751	0.254945	0.78	0.632	1
BEAF-32	0.00106081	-0.326782	0.585	0.632	1
Atg3	0.00834314	-0.270192	0.619	0.632	1
scrt	3.47321e-23	2.07402	0.826	0.64	6.06873e-19
NFAT	9.20184e-16	-0.689285	0.328	0.64	1.60784e-11
Dys	1.1531e-08	-0.624223	0.468	0.64	0.000201481
wbl	0.000110667	0.318738	0.758	0.64	1
MED11	0.000146536	-0.309554	0.553	0.64	1
Hsc70Cb	0.000203853	-0.434914	0.562	0.64	1
Ost48	0.0102414	-0.291808	0.652	0.64	1
gpp	0.483434	-0.260645	0.68	0.64	1
Hsp70Bc	2.67558e-74	-2.12027	0.025	0.647	4.67504e-70
ckn	3.21463e-12	-0.645508	0.375	0.647	5.61693e-08
Rbfox1	2.09201e-10	-0.614401	0.398	0.647	3.65536e-06
CG42748	1.23192e-06	-0.42787	0.525	0.647	0.0215253
Bub3	8.62476e-06	-0.40565	0.527	0.647	0.1507
dj-1beta	0.00056793	-0.329491	0.64	0.647	1
Sf3b5	0.0101473	-0.278327	0.631	0.647	1
Abl	0.0154768	0.257756	0.752	0.647	1
dally	1.73976e-27	-1.09128	0.242	0.654	3.03989e-23
CycE	4.11786e-20	-1.14875	0.347	0.654	7.19514e-16
Fs(2)Ket	2.02239e-07	-0.505269	0.485	0.654	0.00353372
Gapdh1	1.99072e-06	0.367964	0.828	0.654	0.0347838
RhoGAP71E	7.48564e-06	0.300342	0.873	0.654	0.130797
mira	7.48979e-06	-0.745018	0.496	0.654	0.130869
CG7484	3.06374e-05	-0.390045	0.545	0.654	0.535328
HP1c	0.000198749	-0.273343	0.549	0.654	1
Bin1	0.000870878	0.254526	0.818	0.654	1
CG6180	0.000949051	-0.284296	0.564	0.654	1
Prosbeta7	0.0044168	-0.251725	0.638	0.654	1
CG1910	0.00755125	-0.390174	0.663	0.654	1
Mlf	8.13796e-21	0.751774	0.913	0.662	1.42195e-16
emc	2.33002e-17	0.946485	0.915	0.662	4.07125e-13
mod(mdg4)	0.000705442	-0.39502	0.623	0.662	1
MED31	0.00601179	-0.288235	0.606	0.662	1
Uba2	0.0275994	-0.271728	0.646	0.662	1
Fili	0.0310054	-0.46389	0.652	0.662	1
RPA2	1.17028e-18	-1.09279	0.428	0.669	2.04483e-14
stg	5.99793e-06	0.518825	0.835	0.669	0.104802
Hipk	3.82269e-05	-0.42359	0.536	0.669	0.667938
sff	0.000867185	-0.550376	0.644	0.669	1
InR	0.00832575	-0.455036	0.648	0.669	1
CG8188	0.0272214	-0.269264	0.67	0.669	1
GstE12	2.72411e-11	-0.649774	0.491	0.676	4.75984e-07
Lis-1	1.66214e-10	0.54027	0.9	0.676	2.90425e-06
Msp300	3.74215e-09	-1.04022	0.525	0.676	6.53866e-05
hts	2.34731e-08	0.738069	0.892	0.676	0.000410146
CG17724	2.10627e-07	0.277903	0.856	0.676	0.00368029
CG17271	9.21407e-05	-0.403615	0.583	0.676	1
Parp	0.00287018	-0.335371	0.644	0.676	1
SmD3	0.00549536	-0.327856	0.684	0.676	1
CBP	6.79478e-22	-0.891831	0.354	0.684	1.18725e-17
ttk	2.60432e-15	-1.06536	0.428	0.684	4.55053e-11
SP2353	2.72023e-13	-0.860249	0.335	0.684	4.75306e-09
CG33978	2.25596e-06	0.261371	0.892	0.684	0.0394184
CG1620	0.00031357	-0.377159	0.595	0.684	1
Rpn3	0.000454439	-0.430668	0.655	0.684	1
Arp1	0.000785825	0.259859	0.82	0.684	1
CSN8	0.00114753	-0.339997	0.667	0.684	1
Galphas	0.00247157	-0.343423	0.623	0.684	1
E(spl)mbeta-HLH	0.00786434	-0.421597	0.604	0.684	1
neur	0.0149096	-0.36069	0.691	0.684	1
CG8036	1.21613e-29	-1.04544	0.271	0.691	2.12495e-25
aos	1.17197e-18	0.879472	0.907	0.691	2.04778e-14
Fdh	5.92735e-14	-0.727933	0.455	0.691	1.03569e-09
Ten-m	2.68564e-06	-0.686589	0.585	0.691	0.0469262
CG16791	6.72208e-05	-0.593747	0.634	0.691	1
CG4080	7.99133e-05	-0.498749	0.642	0.691	1
Ars2	0.0298538	-0.264294	0.705	0.691	1
Tsp39D	7.65503e-18	0.681004	0.903	0.699	1.33756e-13
Coop	5.51378e-06	-0.466391	0.542	0.699	0.0963422
Dbp80	1.89224e-05	-0.432216	0.616	0.699	0.330631
CG5059	0.000252844	-0.368347	0.648	0.699	1
CG14715	0.000448374	0.394644	0.754	0.699	1
CG9922	0.00217849	-0.322956	0.663	0.699	1
rudhira	0.00752325	-0.350637	0.665	0.699	1
baz	0.306281	-0.360553	0.775	0.699	1
Caf1-55	1.60288e-11	-0.80163	0.629	0.706	2.80071e-07
mt:ND1	9.96849e-09	0.404784	0.93	0.706	0.000174179
sdk	2.69489e-07	-0.543793	0.576	0.706	0.00470879
Cdk1	1.61143e-06	-0.458252	0.655	0.706	0.0281564
Dp	0.00092822	-0.310407	0.659	0.706	1
Adk2	0.00475401	-0.269243	0.674	0.706	1
Brd	2.30453e-50	-1.80008	0.131	0.713	4.02671e-46
Chmp1	2.82794e-07	0.371127	0.862	0.713	0.00494127
Crk	5.8662e-06	0.288517	0.85	0.713	0.1025
janA	3.87278e-05	-0.376928	0.64	0.713	0.676691
drk	0.00315882	-0.255471	0.731	0.713	1
mub	0.00348017	0.281555	0.82	0.713	1
danr	3.23026e-08	-0.459715	0.545	0.721	0.000564423
glec	7.71614e-08	0.498904	0.877	0.721	0.00134824
SsRbeta	0.00013275	-0.358348	0.619	0.721	1
mura	0.000326301	-0.367756	0.612	0.721	1
GstE11	3.65936e-09	-0.52557	0.642	0.728	6.394e-05
CR31044	0.000367582	-0.380147	0.688	0.728	1
Myo10A	0.0018921	-0.389963	0.61	0.728	1
Smn	0.0133359	-0.272737	0.718	0.728	1
mt:ND5	3.79097e-65	2.63283	0.998	0.735	6.62397e-61
CG31176	5.91118e-16	0.982881	0.883	0.735	1.03286e-11
shg	6.39636e-08	-0.653713	0.597	0.735	0.00111764
Pp2A-29B	4.23365e-06	0.362171	0.886	0.735	0.0739746
Uch-L5	1.19812e-05	-0.424554	0.67	0.735	0.209347
mam	8.913e-05	0.296868	0.841	0.735	1
Cyt-c-p	9.38994e-05	-0.384912	0.727	0.735	1
CG11444	0.0201289	-0.25713	0.735	0.735	1
CG2865	0.0765153	0.299942	0.807	0.735	1
CR44024	1.50311e-29	-1.4179	0.322	0.743	2.62638e-25
Dlc90F	5.25673e-19	0.742489	0.934	0.743	9.18509e-15
E(spl)m4-BFM	2.1176e-17	-1.82092	0.438	0.743	3.70008e-13
CG7971	1.45906e-08	0.601407	0.862	0.743	0.000254941
Rab11	1.98867e-07	0.348863	0.913	0.743	0.00347479
baf	9.84234e-07	-0.550829	0.72	0.743	0.0171975
Stlk	2.39959e-05	-0.350663	0.682	0.743	0.419281
Prosalpha5	0.000608508	-0.311642	0.735	0.743	1
Sem1	0.00130619	-0.330764	0.727	0.743	1
hh	4.46255e-16	0.68724	0.964	0.75	7.79741e-12
Tina-1	4.23451e-14	-0.729041	0.576	0.75	7.39895e-10
CG4968	9.29448e-06	-0.37267	0.665	0.75	0.162402
Prosalpha7	1.16566e-05	-0.387183	0.737	0.75	0.203676
Cp1	0.00118813	-0.334073	0.682	0.75	1
Cont	0.00162473	-0.285797	0.705	0.75	1
lft	8.69879e-34	1.43265	0.922	0.757	1.51994e-29
Su(Tpl)	1.13261e-07	-0.621379	0.646	0.757	0.001979
CG8331	1.75456e-06	-0.387084	0.672	0.757	0.0306575
Jafrac1	1.37645e-05	0.346523	0.883	0.757	0.240506
Gapdh2	0.00100406	-0.296383	0.739	0.757	1
zetaCOP	0.0029311	-0.308982	0.752	0.757	1
CG34347	0.00565933	-0.525932	0.708	0.757	1
crb	0.0370782	-0.253033	0.75	0.757	1
mt:ND4	1.7037e-61	2.59763	0.998	0.765	2.97688e-57
Hrb98DE	9.8352e-36	1.06902	0.991	0.765	1.7185e-31
Tis11	6.86784e-12	-0.727051	0.61	0.765	1.20002e-07
CG7630	1.33852e-09	0.440995	0.894	0.765	2.3388e-05
Ubi-p5E	6.31029e-09	-0.461869	0.627	0.765	0.00011026
eIF3l	0.000724882	-0.268387	0.767	0.765	1
Sxl	0.047536	-0.257729	0.758	0.765	1
PCNA	3.42442e-28	-2.05228	0.481	0.772	5.98349e-24
Arl6IP1	5.41085e-20	0.709395	0.955	0.772	9.45438e-16
rdo	3.01986e-10	0.72634	0.869	0.772	5.2766e-06
CG41128	9.86643e-08	0.333578	0.907	0.772	0.00172396
Mnt	1.01024e-06	-0.588637	0.693	0.772	0.0176519
kis	4.56298e-06	-0.554923	0.739	0.772	0.079729
Rcd-1	0.000133584	-0.375001	0.718	0.772	1
cic	0.000275825	-0.392913	0.722	0.772	1
CG11137	0.00371049	-0.260939	0.741	0.772	1
CG6024	0.0153806	-0.303618	0.708	0.772	1
pre-rRNA:CR45845	2.79788e-107	-3.02488	0	0.779	4.88873e-103
tinc	9.09797e-25	-1.14649	0.464	0.779	1.58969e-20
jigr1	1.25749e-16	-1.11362	0.591	0.779	2.19721e-12
Neb-cGP	9.81894e-10	0.434768	0.903	0.779	1.71566e-05
mt:srRNA	1.11826e-07	-0.857637	0.725	0.779	0.00195394
SmE	9.23126e-06	-0.422667	0.75	0.779	0.161298
Rac1	0.000346769	-0.334399	0.733	0.779	1
Set	0.0092964	-0.428037	0.786	0.779	1
CtsB1	0.0109797	-0.278482	0.822	0.779	1
Tom	1.03952e-45	-2.57607	0.231	0.787	1.81635e-41
Ten-a	3.80859e-19	1.23424	0.951	0.787	6.65475e-15
Btk29A	2.40085e-11	-0.859808	0.674	0.787	4.19501e-07
fz	8.29808e-10	-0.596075	0.634	0.787	1.44992e-05
CG42684	3.03344e-07	-0.558517	0.744	0.787	0.00530033
miple1	5.19158e-06	-0.568655	0.727	0.787	0.0907126
CG3408	0.000114686	0.260261	0.909	0.787	1
Rpn10	0.00125286	-0.331398	0.769	0.787	1
SmB	0.00141365	-0.286147	0.841	0.787	1
Nap1	0.00183542	-0.265821	0.79	0.787	1
heph	0.00211813	-0.33262	0.788	0.787	1
capt	0.00211986	0.267416	0.894	0.787	1
CG2556	2.84141e-09	-0.633845	0.627	0.794	4.9648e-05
Ntf-2	3.07416e-09	-0.540467	0.763	0.794	5.37147e-05
rl	2.92829e-08	0.38306	0.93	0.794	0.00051166
Tsp66E	1.18391e-07	-0.671761	0.621	0.794	0.00206865
pico	7.60021e-06	-0.472379	0.792	0.794	0.132798
CG17454	1.11263e-05	-0.429262	0.746	0.794	0.19441
Rpn13	0.00527481	-0.265309	0.816	0.794	1
Sap47	0.00600315	-0.609045	0.839	0.794	1
crim	0.00960001	-0.269913	0.82	0.794	1
babos	0.184591	-0.316843	0.794	0.794	1
sm	5.30229e-12	-0.682503	0.678	0.801	9.26469e-08
Prosalpha6	2.58513e-10	-0.540073	0.72	0.801	4.51699e-06
Rpn11	3.28522e-06	-0.365245	0.752	0.801	0.0574026
Gp150	4.03648e-06	-0.451754	0.723	0.801	0.0705295
ps	4.59379e-06	-0.551529	0.746	0.801	0.0802673
Manf	3.21545e-05	-0.318435	0.79	0.801	0.561835
HIP-R	4.08363e-05	0.29322	0.881	0.801	0.713533
chn	0.000102592	-0.339423	0.633	0.801	1
Sec61gamma	0.000233939	0.30598	0.879	0.801	1
CG13585	0.000482117	-0.357118	0.75	0.801	1
GILT1	3.31526e-13	-0.854866	0.581	0.809	5.79275e-09
Syb	6.71632e-08	-0.489934	0.655	0.809	0.00117354
glo	9.17475e-07	0.329842	0.92	0.809	0.016031
Not1	2.84685e-06	0.349794	0.941	0.809	0.049743
salm	7.89428e-06	0.44131	0.877	0.809	0.137937
BI-1	0.000777218	-0.295459	0.803	0.809	1
X11Lbeta	0.00172787	-0.598217	0.765	0.809	1
RpL24-like	0.0134163	-0.269886	0.794	0.809	1
CG42566	1.32879e-85	-2.71955	0.072	0.816	2.3218e-81
Atf6	4.74667e-13	-0.663079	0.648	0.816	8.29386e-09
Nph	1.10842e-10	-0.660442	0.701	0.816	1.93674e-06
CG17765	2.21703e-10	0.469233	0.922	0.816	3.87382e-06
CG5010	9.95518e-10	-0.505015	0.742	0.816	1.73947e-05
mEFTs	3.98095e-09	-0.622396	0.708	0.816	6.95591e-05
sinu	2.17567e-08	-0.499606	0.718	0.816	0.000380155
Mapmodulin	3.36693e-08	-0.514622	0.818	0.816	0.000588303
COX7C	1.82138e-07	0.365052	0.894	0.816	0.0031825
eIF3k	6.6664e-07	-0.438812	0.866	0.816	0.0116482
Mob4	1.89864e-06	-0.387708	0.748	0.816	0.033175
CG1943	4.80028e-05	-0.62746	0.803	0.816	0.838753
eIF3m	0.000175231	-0.356857	0.818	0.816	1
crp	0.00531712	-0.346819	0.82	0.816	1
Sod1	3.7044e-20	0.703012	0.936	0.824	6.47269e-16
CG31715	1.5534e-08	0.394845	0.911	0.824	0.000271425
CG42389	6.45635e-07	-0.501061	0.731	0.824	0.0112812
ro	1.60058e-06	-0.549451	0.788	0.824	0.027967
pcs	1.86036e-05	0.318683	0.941	0.824	0.325061
Dad1	2.06126e-05	0.270569	0.888	0.824	0.360164
Mpcp2	4.04218e-05	0.267555	0.903	0.824	0.706289
Rab5	0.0127409	-0.267265	0.856	0.824	1
Pli	1.31811e-22	-0.958165	0.657	0.831	2.30314e-18
CG30015	2.72051e-16	-0.975276	0.606	0.831	4.75356e-12
Nlp	2.5386e-14	-0.766738	0.756	0.831	4.4357e-10
Alg-2	6.39408e-10	-0.529824	0.705	0.831	1.11724e-05
Ip259	4.65077e-07	-0.460633	0.847	0.831	0.00812629
eIF3e	2.41019e-05	-0.30253	0.818	0.831	0.421132
CG10217	4.40297e-05	-0.340043	0.737	0.831	0.769331
CadN	0.00481724	-0.545513	0.843	0.831	1
sty	2.52733e-49	-2.11991	0.282	0.838	4.41601e-45
CG15628	1.56275e-28	-1.3673	0.568	0.838	2.73059e-24
Eb1	8.58257e-26	0.793586	0.97	0.838	1.49963e-21
CG33229	3.10851e-16	-0.86738	0.64	0.838	5.4315e-12
hang	1.99662e-14	-0.922614	0.689	0.838	3.48869e-10
cni	4.87948e-08	0.846831	0.911	0.838	0.000852591
Rpn12	6.25551e-07	-0.37554	0.847	0.838	0.0109303
Prosbeta6	8.83864e-06	-0.367497	0.835	0.838	0.154438
cdi	6.46633e-05	-0.418226	0.79	0.838	1
eIF4H1	0.0640873	-0.251925	0.866	0.838	1
E(spl)mdelta-HLH	7.37119e-32	-1.75385	0.394	0.846	1.28797e-27
dUTPase	7.99435e-27	-1.72505	0.655	0.846	1.39685e-22
mgl	3.24075e-13	-0.893179	0.617	0.846	5.66257e-09
Tsp42Ee	7.10229e-11	-0.705904	0.737	0.846	1.24098e-06
CR43314	1.43609e-10	-0.784673	0.576	0.846	2.50928e-06
CG6770	1.07245e-06	-0.583486	0.803	0.846	0.0187389
sqh	5.87306e-06	0.279968	0.955	0.846	0.10262
GstO3	4.98457e-05	-0.467416	0.765	0.846	0.870954
eIF3g1	0.000162353	-0.343149	0.837	0.846	1
wech	0.00202506	-0.398805	0.896	0.846	1
RNASEK	1.4636e-23	0.717088	0.951	0.853	2.55735e-19
pnt	3.02687e-18	-1.05308	0.665	0.853	5.28885e-14
cv-c	3.08515e-14	-0.763783	0.612	0.853	5.39069e-10
Uch	6.11311e-11	-0.686635	0.801	0.853	1.06814e-06
Frl	8.54813e-11	-0.640566	0.805	0.853	1.49361e-06
ATPsynG	7.96374e-07	0.313304	0.938	0.853	0.013915
Fer1HCH	9.82046e-07	-0.42256	0.875	0.853	0.0171593
bou	2.54798e-06	-0.425749	0.875	0.853	0.0445209
elB	6.81856e-30	-1.34557	0.468	0.86	1.19141e-25
CG6583	2.98562e-14	-0.681454	0.795	0.86	5.21677e-10
Appl	3.98333e-14	1.06096	0.985	0.86	6.96007e-10
Moe	3.33977e-08	-0.472887	0.759	0.86	0.000583559
TfIIA-S	9.89784e-08	-0.434947	0.759	0.86	0.00172945
Su(var)205	3.01176e-07	-0.443018	0.854	0.86	0.00526245
Gprk1	8.22545e-07	-0.530588	0.856	0.86	0.0143723
Spase25	0.00104833	-0.275811	0.85	0.86	1
CG42268	5.60694e-27	0.899179	0.985	0.868	9.79701e-23
Tmhs	1.74905e-09	-0.565228	0.758	0.868	3.05612e-05
CkIIbeta	1.18988e-07	-0.416318	0.839	0.868	0.00207907
cold	2.66993e-06	-0.377641	0.812	0.868	0.0466517
Prosbeta2	0.000263662	-0.28964	0.875	0.868	1
Prosalpha3	0.000489476	-0.2862	0.845	0.868	1
spi	0.00316708	-0.298956	0.831	0.868	1
ATPsynF	5.49147e-10	0.432613	0.943	0.875	9.59525e-06
cype	2.32664e-07	0.325164	0.939	0.875	0.00406534
eIF3h	1.18562e-05	-0.318977	0.835	0.875	0.207163
pck	2.92167e-05	-0.337697	0.867	0.875	0.510503
Lam	4.7609e-05	-0.412668	0.892	0.875	0.831872
yps	0.0155063	-0.275091	0.911	0.875	1
Mlc-c	1.31662e-31	0.940127	0.955	0.882	2.30053e-27
CG10077	0.0572828	-0.261168	0.915	0.882	1
CG8860	1.28454e-18	0.757606	0.956	0.89	2.24448e-14
His2Av	1.43765e-11	-1.04344	0.913	0.89	2.512e-07
Fas2	2.71469e-08	0.39263	0.996	0.89	0.000474338
CG34401	5.30525e-07	-0.463537	0.826	0.89	0.00926987
Diap1	2.90256e-05	-0.366085	0.873	0.89	0.507164
mnb	0.000148376	-0.3263	0.867	0.89	1
Pdcd4	0.000189567	-0.310215	0.879	0.89	1
CG44325	0.000594184	-0.271574	0.75	0.89	1
CG32276	0.00163314	-0.280034	0.864	0.89	1
nkd	0.0406791	-0.491456	0.894	0.89	1
noc	1.04627e-23	-1.20833	0.61	0.897	1.82814e-19
E(spl)mgamma-HLH	1.30805e-18	-1.32747	0.6	0.897	2.28555e-14
bbg	2.88754e-11	-0.835331	0.826	0.897	5.04541e-07
lwr	3.40241e-10	-0.622545	0.896	0.897	5.94503e-06
Prosbeta5	1.21189e-07	-0.401294	0.852	0.897	0.00211753
scrib	0.00748721	-0.424093	0.89	0.897	1
kune	1.3854e-13	-0.562164	0.835	0.904	2.42071e-09
blw	3.98275e-11	0.448851	0.979	0.904	6.95906e-07
arm	1.90176e-08	0.361225	0.973	0.904	0.000332294
Aps	6.59565e-08	-0.481124	0.843	0.904	0.00115246
ERp60	0.000253085	-0.285166	0.909	0.904	1
Fas1	0.123705	0.336472	0.947	0.904	1
Yeti	2.20471e-22	0.675526	0.964	0.912	3.85228e-18
UQCR-11	1.9352e-15	0.448653	0.964	0.912	3.38137e-11
Hsp67Bc	3.32906e-32	-1.90078	0.67	0.919	5.81687e-28
E(spl)malpha-BFM	1.04717e-29	-2.02094	0.706	0.919	1.82972e-25
CG14464	4.38145e-06	0.282681	0.917	0.919	0.0765572
hbs	0.000130493	-0.426974	0.915	0.919	1
DOR	3.09048e-31	1.01728	0.991	0.926	5.4e-27
bic	2.55558e-28	-0.870892	0.917	0.926	4.46537e-24
msi	6.42211e-28	1.06114	0.994	0.926	1.12213e-23
mts	2.39246e-13	0.393174	0.977	0.926	4.18035e-09
scyl	6.00718e-11	-0.773865	0.847	0.926	1.04964e-06
Pep	3.53245e-10	-0.532796	0.907	0.926	6.17225e-06
shep	0.000763038	0.362237	0.96	0.926	1
CG43658	1.70869e-39	-1.47369	0.5	0.934	2.9856e-35
CG16817	6.44435e-33	0.865636	0.962	0.934	1.12602e-28
CycG	4.22407e-26	0.710418	0.998	0.934	7.38071e-22
Eip75B	1.52419e-22	-1.05425	0.858	0.934	2.66321e-18
dap	3.6224e-09	0.576796	0.979	0.934	6.32943e-05
chrb	2.71238e-08	-0.829495	0.905	0.934	0.000473934
Inx2	1.12473e-06	-0.399274	0.913	0.934	0.0196525
pncr002:3R	6.8319e-05	-0.438405	0.896	0.934	1
qua	0.000497463	-0.384174	0.883	0.934	1
D1	0.0228883	-0.262902	0.951	0.934	1
mt:ATPase6	1.5918e-56	2.22385	1	0.941	2.78135e-52
ogre	4.0071e-20	-0.895915	0.902	0.941	7.00161e-16
noe	8.56499e-17	-1.24901	0.856	0.941	1.49656e-12
mamo	2.18645e-12	-0.855197	0.877	0.941	3.82038e-08
RpL35A	6.40603e-11	-0.383672	0.945	0.941	1.11933e-06
GstZ2	2.25104e-08	-0.518915	0.941	0.941	0.000393324
Nrt	0.00180839	0.691593	0.951	0.941	1
Cirl	0.0401316	-0.473796	0.928	0.941	1
Jupiter	4.47287e-36	1.66005	1	0.949	7.81545e-32
luna	2.88197e-20	-1.03173	0.805	0.949	5.03567e-16
HmgD	1.16271e-19	-0.981488	0.977	0.949	2.0316e-15
eya	2.09373e-18	0.574588	0.994	0.949	3.65838e-14
E2f1	5.02607e-08	-0.549988	0.915	0.949	0.000878206
Gli	2.62489e-05	-0.393626	0.958	0.949	0.458647
CG42394	0.04879	-0.30048	0.958	0.949	1
mt:Cyt-b	9.86481e-63	2.77386	0.998	0.956	1.72368e-58
Chd64	1.29968e-24	-1.30723	0.714	0.956	2.27093e-20
Arf79F	1.33234e-16	0.429936	0.987	0.956	2.328e-12
RpL26	1.10813e-14	-0.407034	0.962	0.956	1.93623e-10
peb	1.79664e-11	0.639895	0.981	0.956	3.13928e-07
RpL34a	9.56104e-11	-0.41728	0.934	0.956	1.6706e-06
Fer2LCH	4.20992e-08	-0.416176	0.945	0.956	0.0007356
RpS6	7.44675e-07	-0.285281	0.977	0.956	0.0130117
lolal	9.2641e-07	-0.36694	0.919	0.956	0.0161872
awd	1.68425e-06	-0.47262	0.941	0.956	0.0294289
RpL5	2.56272e-06	-0.31485	0.958	0.956	0.0447783
obst-A	1.486e-42	-1.66237	0.636	0.963	2.59649e-38
RpS14b	5.584e-30	-0.938969	0.926	0.963	9.75692e-26
Lk6	4.46107e-25	-0.932604	0.75	0.963	7.79482e-21
RpS8	3.05855e-18	-0.411911	0.991	0.963	5.3442e-14
RpS17	2.03351e-17	-0.490915	0.966	0.963	3.55315e-13
aop	1.8565e-16	-0.930241	0.65	0.963	3.24386e-12
Smr	1.03547e-09	-0.570379	0.903	0.963	1.80928e-05
ena	2.43303e-05	0.277295	0.983	0.963	0.425124
brat	0.0249909	0.332542	0.992	0.963	1
ed	0.0348616	-0.366867	0.981	0.963	1
mt:CoI	7.20217e-65	2.87302	0.998	0.971	1.25844e-60
RpS5a	1.1236e-39	-0.815045	0.983	0.971	1.96327e-35
CR42862	4.22226e-30	-1.65208	0.778	0.971	7.37755e-26
kuz	1.54589e-28	-1.01729	0.843	0.971	2.70113e-24
RpL8	2.12325e-28	-0.673222	0.979	0.971	3.70995e-24
eEF1beta	5.0317e-28	-0.726102	0.949	0.971	8.7919e-24
RpL11	2.96611e-24	-0.84717	0.979	0.971	5.18268e-20
RpL19	2.85973e-23	-0.484163	0.979	0.971	4.99681e-19
RpL38	3.80398e-22	0.495736	0.96	0.971	6.64669e-18
Nacalpha	1.82135e-13	-0.339981	0.983	0.971	3.18245e-09
RpL36	1.04332e-12	-0.278353	0.989	0.971	1.823e-08
14-3-3epsilon	2.23119e-11	-0.331657	0.998	0.971	3.89855e-07
Cyp1	7.02782e-07	-0.320179	0.979	0.971	0.0122797
RpS19a	5.70475e-05	-0.434745	0.97	0.971	0.996791
CtBP	0.000734878	-0.252092	0.992	0.971	1
mt:CoIII	2.29348e-65	2.99407	0.998	0.978	4.00739e-61
mt:CoII	1.17733e-60	2.58016	0.998	0.978	2.05714e-56
Hsp26	4.58169e-48	-2.21979	0.879	0.978	8.00559e-44
RpL37a	1.06116e-33	-0.595223	0.973	0.978	1.85416e-29
RpLP0	8.59647e-30	-0.765714	0.981	0.978	1.50206e-25
RpL40	1.37873e-26	-0.561886	0.987	0.978	2.40906e-22
RpL7A	2.91133e-22	0.490872	0.998	0.978	5.08697e-18
Bacc	5.51606e-20	-0.785822	0.985	0.978	9.6382e-16
Fas3	6.61165e-19	-0.79985	0.977	0.978	1.15525e-14
His3.3B	1.72744e-17	0.460494	0.975	0.978	3.01835e-13
RpL23A	3.92436e-15	-0.37113	0.983	0.978	6.85703e-11
akirin	2.85891e-14	-0.49452	0.962	0.978	4.99537e-10
RpL18A	1.62123e-13	-0.299222	0.991	0.978	2.83278e-09
RpS18	1.07032e-12	-0.262146	0.996	0.978	1.87017e-08
AGO1	3.02107e-12	-0.518924	0.941	0.978	5.27871e-08
smt3	2.00686e-11	-0.483203	0.956	0.978	3.50658e-07
RpL35	8.41624e-10	-0.294809	0.983	0.978	1.47057e-05
kek1	4.73264e-08	0.481485	0.917	0.978	0.000826935
gish	6.55042e-08	-0.432983	0.96	0.978	0.00114456
betaTub56D	9.06419e-07	0.281177	0.996	0.978	0.0158379
sqd	9.40621e-07	-0.485093	0.992	0.978	0.0164355
Rack1	2.97613e-06	-0.266032	0.956	0.978	0.0520019
Dl	0.000518089	-0.330437	0.985	0.978	1
RpS16	7.86271e-45	-0.900125	0.991	0.985	1.37385e-40
roX2	7.2521e-32	-1.10784	0.943	0.985	1.26716e-27
RpS24	1.171e-30	-0.572867	0.979	0.985	2.0461e-26
RpS25	3.44861e-30	-0.5802	0.987	0.985	6.02576e-26
chic	1.69446e-27	-0.601149	0.975	0.985	2.96073e-23
RpL24	3.64868e-27	-0.601721	0.989	0.985	6.37533e-23
RpL13A	4.14896e-23	-0.455644	0.991	0.985	7.24948e-19
GstS1	2.7466e-20	-1.03262	0.972	0.985	4.79913e-16
RpL12	7.58786e-19	-0.384583	0.987	0.985	1.32583e-14
RpL14	5.41204e-18	-0.351874	0.994	0.985	9.45646e-14
RpS21	6.75409e-16	0.460315	0.981	0.985	1.18014e-11
twit	6.72092e-15	0.601004	1	0.985	1.17435e-10
RpS13	5.3823e-12	-0.366164	0.973	0.985	9.4045e-08
RpL9	4.57979e-10	-0.251326	0.983	0.985	8.00226e-06
spen	2.9096e-06	-0.592037	0.979	0.985	0.0508394
RpS14a	1.13695e-05	-0.251585	0.992	0.985	0.198659
br	0.000294765	-0.48515	0.985	0.985	1
cib	0.00171356	-0.262267	0.994	0.985	1
Hsp23	1.82949e-68	-3.39252	0.79	0.993	3.19667e-64
betaTub60D	4.11852e-49	1.66221	1	0.993	7.19629e-45
14-3-3zeta	2.58618e-21	0.469012	1	0.993	4.51883e-17
Tm1	1.60212e-20	0.814353	1	0.993	2.79939e-16
RpS3	1.63376e-17	-0.347808	0.989	0.993	2.85466e-13
gl	3.24021e-16	-0.699422	0.956	0.993	5.66162e-12
RpL28	1.71944e-15	-0.325123	0.989	0.993	3.00438e-11
RpL15	2.65353e-13	-0.406031	0.981	0.993	4.6365e-09
CG45050	6.61937e-13	-0.65234	0.985	0.993	1.1566e-08
RpL32	1.77676e-12	-0.314318	0.989	0.993	3.10453e-08
RpL7	2.41438e-10	-0.258646	0.991	0.993	4.21864e-06
Rm62	8.5509e-10	-0.404936	0.994	0.993	1.4941e-05
pum	2.15112e-09	0.477918	1	0.993	3.75865e-05
stai	2.22923e-08	0.54858	1	0.993	0.000389514
cpo	7.02071e-05	-0.334098	0.962	0.993	1
l(3)neo38	0.000198347	-0.305349	0.998	0.993	1
CR40469	4.1812e-142	-3.85599	0.004	1	7.30581e-138
Hsp27	7.37581e-53	-1.25915	0.975	1	1.28877e-48
mt:lrRNA	1.73262e-46	1.46641	1	1	3.02741e-42
CG9821	8.36189e-44	-0.877352	0.998	1	1.46107e-39
Df31	3.25012e-41	-0.94304	0.987	1	5.67893e-37
Akap200	2.3584e-38	-0.863357	0.987	1	4.12084e-34
Mmp2	6.27559e-35	-1.02307	1	1	1.09653e-30
RpL13	4.19546e-30	-0.602682	0.989	1	7.33072e-26
MRE16	2.19261e-29	0.553653	1	1	3.83115e-25
roX1	9.7934e-24	0.634971	1	1	1.7112e-19
sta	8.52586e-20	-0.486046	0.992	1	1.48972e-15
fax	2.12635e-17	-0.395139	0.998	1	3.71537e-13
alphaTub84B	2.97421e-17	0.453604	1	1	5.19683e-13
Hrb27C	1.92752e-16	-0.600455	0.987	1	3.36796e-12
eEF1alpha1	6.89646e-15	0.388181	0.996	1	1.20502e-10
eIF4A	1.53805e-13	-0.29507	0.992	1	2.68743e-09
nmo	8.61645e-13	0.569652	0.994	1	1.50555e-08
RpS9	4.00027e-12	-0.289546	0.992	1	6.98968e-08
sbb	1.2461e-09	-0.471058	0.985	1	2.1773e-05
CG3655	1.39422e-09	-0.58991	0.994	1	2.43612e-05
pAbp	4.40883e-08	-0.304572	1	1	0.000770355
klar	0.000104554	-0.323843	0.992	1	1

## Sheet: R1,6 marker wt vs gl mutant
	p_val	avg_log2FC	pct.1	pct.2	p_val_adj
Lfg	2.55287e-24	1.63666	0.628	0	4.46063e-20		pct.1: The proportion of cells where the gene is detected in the wt R1/6 cluster
CG9150	3.71723e-24	1.56042	0.625	0	6.49512e-20		pct.2: The proportion of cells where the gene is detected in the gl mutant R1/6 cluster
Schip1	1.1021e-15	1.19253	0.461	0	1.92571e-11
Mp	1.27041e-15	4.06487	0.46	0	2.21979e-11
SPARC	1.02953e-14	1.2935	0.439	0	1.79891e-10
Ekar	6.20231e-13	1.36612	0.397	0	1.08373e-08
Rbp6	5.1912e-12	4.381	0.373	0	9.07059e-08
CR40190	7.4875e-12	0.800387	0.369	0	1.30829e-07
Dhit	1.08807e-09	1.17339	0.31	0	1.90119e-05
CG5653	3.2322e-09	0.574284	0.296	0	5.64762e-05
tau	3.99235e-08	1.30285	0.263	0	0.000697583
Ace	4.42019e-08	1.67345	0.262	0	0.00077234
CG31221	1.20821e-07	3.07295	0.248	0	0.00211111
Syt1	4.31995e-07	1.11599	0.23	0	0.00754826
Nlg3	5.76671e-07	1.95218	0.226	0	0.0100762
CG4133	6.34688e-07	0.556367	0.225	0	0.0110899
jeb	6.98397e-07	3.56527	0.223	0	0.0122031
oc	1.63653e-06	1.00884	0.211	0	0.0285951
Cow	2.37677e-06	1.27568	0.205	0	0.0415293
trv	3.13778e-06	1.5262	0.201	0	0.0548265
CG42392	1.12083e-05	0.51156	0.182	0	0.195843
Cdk5alpha	1.12083e-05	0.610127	0.182	0	0.195843
CG7166	1.22579e-05	0.570448	0.18	0	0.214183
ninaB	1.60164e-05	1.09366	0.176	0	0.279855
kat-60L1	1.75034e-05	0.667931	0.175	0	0.305836
dpr12	3.24213e-05	0.990681	0.165	0	0.566497
CG2269	4.21124e-05	2.3411	0.161	0	0.735831
Drl-2	5.00904e-05	0.667934	0.158	0	0.87523
Sidpn	8.39503e-05	0.609105	0.15	0	1
Drat	9.14423e-05	0.388889	0.149	0	1
CG43066	0.000128511	0.396614	0.143	0	1
fbp	0.000128511	0.289026	0.143	0	1
CG13937	0.000139867	0.495144	0.142	0	1
Osi7	0.000180147	0.806402	0.138	0	1
Tace	0.000195942	0.426108	0.136	0	1
CG14655	0.000231704	0.269066	0.134	0	1
rgn	0.000251905	0.505169	0.132	0	1
Dscam3	0.000297611	0.776355	0.129	0	1
stops	0.000323414	0.325376	0.128	0	1
inaC	0.000323414	0.400778	0.128	0	1
Cpr97Ea	0.000450373	0.323862	0.123	0	1
cpx	0.000450373	0.587636	0.123	0	1
Nrx-1	0.00048907	0.564866	0.121	0	1
CG17270	0.000531019	0.419627	0.12	0	1
Sik2	0.000867587	0.399475	0.112	0	1
CG11851	0.000867587	0.297101	0.112	0	1
CG1090	0.00102077	0.586689	0.109	0	1
amon	0.00120041	0.447021	0.106	0	1
CG3618	0.00130152	0.361376	0.105	0	1
pre-rRNA:CR45847	1.78197e-27	1.85048	0.689	0.011	3.11364e-23
retn	7.46308e-18	3.28082	0.519	0.011	1.30402e-13
Syt4	2.12409e-12	1.45501	0.405	0.011	3.71142e-08
CG6329	2.86737e-12	1.91476	0.402	0.011	5.01016e-08
Cad88C	2.1327e-09	0.853285	0.32	0.011	3.72647e-05
CG12071	7.2633e-09	1.25302	0.302	0.011	0.000126912
CG6495	1.44577e-08	0.950319	0.295	0.011	0.000252619
brp	4.53167e-08	2.0411	0.278	0.011	0.000791818
nrv3	1.28226e-07	1.42885	0.269	0.011	0.00224049
VhaM9.7-a	1.86964e-07	0.893889	0.258	0.011	0.00326681
w	1.93996e-07	0.78872	0.259	0.011	0.00338969
nSyb	2.4671e-07	1.10791	0.256	0.011	0.00431077
eEF1alpha2	3.90184e-07	1.96485	0.247	0.011	0.00681769
CG15615	4.8373e-07	0.642787	0.248	0.011	0.00845222
CG46301	8.63706e-07	1.29392	0.237	0.011	0.0150915
CG5022	1.08976e-06	0.491854	0.238	0.011	0.0190413
CG11155	1.19296e-06	1.02972	0.231	0.011	0.0208446
CG32638	1.84342e-06	0.713141	0.227	0.011	0.0322102
sug	6.72288e-06	0.347183	0.212	0.011	0.117469
DIP-delta	6.91709e-06	0.564161	0.211	0.011	0.120862
CG15282	8.87648e-06	0.416221	0.205	0.011	0.155099
Syn1	1.15988e-05	0.852419	0.198	0.011	0.202665
CanB	2.46793e-05	0.667267	0.187	0.011	0.431221
nvy	2.64179e-05	0.861728	0.186	0.011	0.4616
CG43324	6.62194e-05	0.589387	0.172	0.011	1
CG43347	7.44514e-05	0.499083	0.171	0.011	1
CRMP	0.000107885	0.62618	0.164	0.011	1
tfc	0.000123755	0.474586	0.161	0.011	1
dpr7	0.000148746	0.596706	0.158	0.011	1
ab	0.0001915	0.489274	0.157	0.011	1
Actbeta	0.000205449	0.536568	0.154	0.011	1
CG12038	0.000218083	0.421219	0.156	0.011	1
CG6701	0.000280502	0.280036	0.15	0.011	1
CG32795	0.00063621	0.425108	0.135	0.011	1
Ggamma30A	0.000656023	0.83589	0.135	0.011	1
RSG7	0.000938898	0.434549	0.131	0.011	1
rut	0.00100545	0.301115	0.129	0.011	1
hebe	0.00103505	0.445713	0.128	0.011	1
7B2	0.00139247	0.445758	0.123	0.011	1
CG14312	0.00139582	0.301613	0.125	0.011	1
CG42337	0.00144994	0.475522	0.124	0.011	1
CG32447	0.00158021	0.297469	0.12	0.011	1
CG6765	0.00299717	0.314224	0.109	0.011	1
CG9121	0.00319507	0.259563	0.11	0.011	1
IRSp53	0.00323857	0.353199	0.109	0.011	1
dysc	2.48436e-11	1.59466	0.383	0.022	4.34091e-07
plx	3.94506e-07	0.912977	0.267	0.022	0.0068932
RabX4	7.2756e-07	0.735541	0.26	0.022	0.0127127
CG15706	2.45462e-06	0.415805	0.242	0.022	0.0428897
tsl	1.18217e-05	0.33361	0.218	0.022	0.206561
Drep2	2.17143e-05	0.533234	0.208	0.022	0.379414
wit	3.57343e-05	0.617786	0.197	0.022	0.624386
CG13532	0.000117585	0.701665	0.179	0.022	1
CG2202	0.000213749	0.357546	0.175	0.022	1
iPLA2-VIA	0.000606119	0.305295	0.158	0.022	1
MTF-1	0.000923749	0.298861	0.149	0.022	1
boi	0.000985846	0.275954	0.147	0.022	1
CR45185	0.00110658	0.388836	0.145	0.022	1
Mid1	0.00294828	0.473176	0.129	0.022	1
GABA-B-R2	0.0050303	0.354497	0.12	0.022	1
CG31140	0.00518212	0.553771	0.117	0.022	1
CHES-1-like	0.00588914	0.338819	0.117	0.022	1
CG8944	0.00656223	0.293626	0.116	0.022	1
dpr19	0.0095747	0.310586	0.107	0.022	1
unc-104	2.76438e-16	2.10973	0.503	0.033	4.8302e-12
onecut	2.16629e-11	1.24026	0.404	0.033	3.78517e-07
DAAM	4.52364e-10	1.41155	0.364	0.033	7.90416e-06
CG34355	1.169e-07	0.690403	0.304	0.033	0.0020426
Mvb12	1.00392e-05	0.460167	0.238	0.033	0.175415
CG10151	1.32374e-05	0.496073	0.231	0.033	0.231298
Ady43A	6.86544e-05	0.336097	0.208	0.033	1
CG42339	0.000135715	0.481686	0.198	0.033	1
CG4587	0.000289271	0.63801	0.18	0.033	1
Syt7	0.000356989	0.75371	0.179	0.033	1
prage	0.000485012	0.411751	0.179	0.033	1
beta4GalNAcTA	0.000498781	0.25157	0.18	0.033	1
Etl1	0.00087881	0.313308	0.169	0.033	1
GlcT-1	0.00160916	0.33819	0.157	0.033	1
sws	0.00650203	0.284584	0.135	0.033	1
mt:ND4L	0.0144346	0.260529	0.117	0.033	1
CG42321	0.0155868	0.278749	0.116	0.033	1
CG14408	0.0329224	0.259934	0.103	0.033	1
Rab32	8.80125e-23	1.56253	0.64	0.044	1.53784e-18
CG17124	3.60521e-13	2.46794	0.446	0.044	6.29938e-09
CG30463	6.67454e-13	1.39989	0.45	0.044	1.16624e-08
CG41378	8.16115e-08	0.505204	0.324	0.044	0.001426
Ddr	1.45344e-07	0.795126	0.311	0.044	0.00253959
gb	1.38213e-06	0.517623	0.287	0.044	0.0241499
Cby	1.30874e-05	0.456193	0.256	0.044	0.228677
if	0.000192995	0.613932	0.201	0.044	1
CG31030	0.000290823	0.522839	0.198	0.044	1
CG3847	0.00060082	0.265539	0.189	0.044	1
didum	0.00061764	0.417588	0.191	0.044	1
Adgf-A	0.000679614	0.449976	0.19	0.044	1
Sara	0.00120155	0.333406	0.179	0.044	1
CG9426	0.00144944	0.270633	0.18	0.044	1
Dot	0.00284522	0.279326	0.165	0.044	1
CG7065	0.00755292	0.260047	0.149	0.044	1
Usp16-45	0.00846389	0.277662	0.145	0.044	1
CG12531	0.014681	0.44163	0.132	0.044	1
GAPcenA	0.0191313	0.289952	0.128	0.044	1
CG32809	0.0268718	0.315086	0.121	0.044	1
blanks	0.031997	0.470608	0.117	0.044	1
CG3961	5.24139e-30	2.09136	0.753	0.056	9.15829e-26
sls	3.6247e-16	2.27464	0.515	0.056	6.33344e-12
CG34244	8.35742e-08	1.41086	0.335	0.056	0.00146029
Osi9	3.17435e-07	0.594816	0.317	0.056	0.00554654
Dlip3	1.05635e-06	0.54457	0.306	0.056	0.0184575
CG3812	0.000120012	0.510027	0.237	0.056	1
CG9919	0.000490093	0.561332	0.204	0.056	1
CG15097	0.000508959	0.707749	0.205	0.056	1
mre11	0.00122265	0.251176	0.2	0.056	1
DUBAI	0.00136288	0.263581	0.197	0.056	1
CG12299	0.00271866	0.261619	0.182	0.056	1
p	0.00395617	0.277453	0.171	0.056	1
Ide	0.0041639	0.296316	0.174	0.056	1
dos	0.00449331	0.258587	0.175	0.056	1
CG4751	0.00630529	0.298358	0.165	0.056	1
ADPS	0.00792899	0.347167	0.157	0.056	1
crq	0.0200151	0.261874	0.146	0.056	1
CG7991	4.59782e-18	1.53049	0.583	0.067	8.03377e-14
CG45105	5.63963e-17	1.4508	0.554	0.067	9.85413e-13
CG5522	4.87642e-10	1.03302	0.401	0.067	8.52057e-06
CG12605	8.36995e-07	0.779973	0.326	0.067	0.0146248
hwt	1.77972e-06	1.04732	0.3	0.067	0.031097
X11L	0.000403533	0.425171	0.227	0.067	1
Oatp30B	0.00043803	0.682704	0.218	0.067	1
CG17230	0.000590776	0.334664	0.225	0.067	1
Dab	0.000619889	0.402472	0.225	0.067	1
SoxN	0.00129086	0.497068	0.212	0.067	1
CG7492	0.00164167	0.37725	0.202	0.067	1
CG10508	0.00368987	0.345156	0.191	0.067	1
Rassf	0.00372748	0.295884	0.187	0.067	1
MetRS	0.00777975	0.271172	0.178	0.067	1
Art4	0.0118033	0.281114	0.167	0.067	1
sol	0.0219019	0.25319	0.158	0.067	1
CG42404	0.022403	0.364906	0.152	0.067	1
CG34126	0.0491349	0.258709	0.142	0.067	1
CG31108	0.0533861	0.293951	0.136	0.067	1
klg	5.68579e-07	3.03391	0.325	0.078	0.00993478
Nrk	4.35967e-05	0.450561	0.285	0.078	0.761765
Gga	4.77883e-05	0.466419	0.278	0.078	0.835006
Liprin-alpha	0.000140714	0.457285	0.255	0.078	1
btz	0.000390185	0.309506	0.244	0.078	1
Pp2B-14D	0.000581642	0.3535	0.241	0.078	1
CG31249	0.0009736	0.278151	0.227	0.078	1
CG4300	0.00105535	0.345817	0.222	0.078	1
ATP8B	0.00118847	0.39528	0.23	0.078	1
CG34417	0.00153841	0.434558	0.215	0.078	1
CG14232	0.0021545	0.297552	0.218	0.078	1
fry	0.00340713	0.265712	0.216	0.078	1
SMC3	0.00928082	0.251575	0.187	0.078	1
Mgat2	0.0120571	0.305208	0.183	0.078	1
CG30419	0.0249447	0.362169	0.172	0.078	1
hth	0.0359717	0.703118	0.158	0.078	1
mspo	0.0394053	0.899402	0.149	0.078	1
CG16833	0.0754045	0.280209	0.142	0.078	1
CG12814	5.65187e-10	1.21886	0.416	0.089	9.87551e-06
B-H2	1.43005e-06	0.886554	0.336	0.089	0.0249873
CG9416	4.24858e-06	0.54277	0.325	0.089	0.0742354
Reph	1.20523e-05	0.946569	0.302	0.089	0.21059
CG10479	1.43093e-05	0.625785	0.31	0.089	0.250026
CG2061	9.95543e-05	0.40489	0.285	0.089	1
Axn	0.000218121	0.41124	0.274	0.089	1
CG2747	0.000407323	0.554619	0.256	0.089	1
Cen	0.00166691	0.312956	0.241	0.089	1
Rbf	0.012765	0.267784	0.197	0.089	1
p130CAS	0.0143175	0.295981	0.196	0.089	1
CG31064	0.0158409	0.282906	0.197	0.089	1
lute	0.0164093	0.285391	0.193	0.089	1
Marf	0.0249831	0.265869	0.187	0.089	1
Fib	0.0404664	0.272069	0.175	0.089	1
MRP	0.0563881	0.261363	0.167	0.089	1
sick	0.0838034	0.354094	0.154	0.089	1
dnc	0.0843389	0.295266	0.156	0.089	1
futsch	7.90445e-40	3.94378	0.883	0.1	1.38114e-35
sba	2.41123e-12	0.905391	0.514	0.1	4.21314e-08
chinmo	5.35227e-09	1.6661	0.413	0.1	9.35202e-05
CG13293	1.42148e-05	0.780355	0.32	0.1	0.248375
CG7646	2.47112e-05	0.91116	0.302	0.1	0.431779
lace	7.05885e-05	0.459357	0.299	0.1	1
NaPi-III	0.000108285	0.404097	0.295	0.1	1
CG3744	0.00104925	0.354436	0.26	0.1	1
jing	0.00121406	0.444157	0.252	0.1	1
CG2765	0.00181451	0.38646	0.248	0.1	1
CG9467	0.0019286	0.314488	0.249	0.1	1
CG32066	0.00311119	0.27661	0.247	0.1	1
Lpin	0.00447875	0.52107	0.22	0.1	1
vap	0.00610526	0.281213	0.229	0.1	1
Strip	0.00739995	0.294594	0.22	0.1	1
app	0.0255519	0.28185	0.201	0.1	1
CG4096	0.0292677	0.267433	0.191	0.1	1
REPTOR	0.0515738	0.421677	0.175	0.1	1
Ipp	2.47274e-20	1.26091	0.658	0.111	4.32062e-16
h	1.69151e-14	-0.260386	0.004	0.111	2.95558e-10
CadN	1.88652e-05	1.19664	0.324	0.111	0.329631
CG5787	5.19525e-05	0.440508	0.325	0.111	0.907767
Ack-like	0.000123156	0.468851	0.311	0.111	1
ras	0.000738647	0.565077	0.273	0.111	1
CG3630	0.00124871	0.301264	0.271	0.111	1
faf	0.00343617	0.316701	0.256	0.111	1
cac	0.00365712	0.840721	0.233	0.111	1
Apc	0.017799	0.317284	0.218	0.111	1
Cht6	0.0197826	0.264295	0.213	0.111	1
CG5521	0.0267883	0.279966	0.209	0.111	1
Socs16D	0.032562	0.311269	0.208	0.111	1
C3G	0.0346112	0.260345	0.208	0.111	1
ADD1	0.0490181	0.29038	0.196	0.111	1
Cp110	0.0843912	0.256096	0.185	0.111	1
CG34371	1.22544e-07	0.921162	0.417	0.122	0.00214121
Pura	1.62897e-07	-0.251961	0.021	0.122	0.0028463
CG9691	1.85274e-07	1.50394	0.384	0.122	0.0032373
CG42492	3.71242e-06	1.19262	0.346	0.122	0.0648671
CG7029	8.64128e-05	0.587969	0.322	0.122	1
PpD3	0.000334344	0.51547	0.303	0.122	1
cdc14	0.000837586	0.399375	0.302	0.122	1
CG4702	0.00258146	0.722663	0.26	0.122	1
CG18324	0.00362812	0.328428	0.258	0.122	1
CG2225	0.00526753	0.602169	0.242	0.122	1
Pcl	0.00608965	0.273393	0.26	0.122	1
DIP2	0.00920733	0.297162	0.249	0.122	1
Ctr9	0.0179034	0.292896	0.233	0.122	1
RhoBTB	0.0195165	0.395668	0.22	0.122	1
CG43861	3.23333e-19	1.3219	0.646	0.133	5.6496e-15
CG32645	6.49982e-18	-0.252058	0.004	0.133	1.13571e-13
Mlc2	2.11508e-14	-0.28174	0.008	0.133	3.69569e-10
lz	1.25126e-09	0.742849	0.477	0.133	2.18632e-05
CG32521	3.87329e-08	1.07132	0.419	0.133	0.00067678
CG31121	6.30355e-07	-0.279241	0.028	0.133	0.0110142
Rdh	9.30457e-06	0.548183	0.382	0.133	0.162579
pins	0.000259461	0.372378	0.311	0.133	1
Zn72D	0.000319333	0.379827	0.329	0.133	1
MTA1-like	0.00419804	0.262357	0.291	0.133	1
Nct	0.00720041	0.305645	0.266	0.133	1
CG9281	0.00887931	0.278219	0.259	0.133	1
Arfip	0.0130095	0.26512	0.259	0.133	1
CG1578	0.0141484	0.255204	0.249	0.133	1
fzr	0.0215267	0.293265	0.244	0.133	1
para	0.0426503	1.30171	0.209	0.133	1
svr	0.0494553	0.280637	0.227	0.133	1
Dscam1	0.049594	0.360496	0.218	0.133	1
Myc	0.0941937	0.54755	0.2	0.133	1
CR45600	6.01926e-25	-0.298495	0	0.144	1.05175e-20
CR43933	1.11339e-19	-0.255258	0.004	0.144	1.94542e-15
B-H1	3.45273e-11	1.38721	0.503	0.144	6.03296e-07
CG30440	1.68864e-05	-0.301322	0.041	0.144	0.295056
nsl1	0.000147327	0.517647	0.351	0.144	1
Nc73EF	0.0002218	0.449879	0.343	0.144	1
Atxn7	0.000933937	0.344438	0.314	0.144	1
csw	0.00146972	0.574514	0.296	0.144	1
SCAP	0.00171793	0.379143	0.303	0.144	1
CG9427	0.00206068	0.386424	0.299	0.144	1
45539	0.0023477	0.41791	0.295	0.144	1
brk	0.00241509	-0.327091	0.061	0.144	1
path	0.00340826	0.390917	0.292	0.144	1
chm	0.0036116	0.371141	0.292	0.144	1
Lrch	0.00717873	0.476359	0.27	0.144	1
Cdep	0.0104537	0.461893	0.264	0.144	1
Kcmf1	0.0114913	0.269826	0.274	0.144	1
wnd	0.0117993	0.35627	0.262	0.144	1
CG4266	0.0215568	0.263883	0.259	0.144	1
rdgA	0.0679562	0.377451	0.223	0.144	1
ro	2.08636e-21	-0.633834	0.004	0.156	3.6455e-17
CG13516	8.14351e-19	-0.286357	0.007	0.156	1.42292e-14
beat-IIIb	1.2735e-15	-0.324574	0.011	0.156	2.22518e-11
Rpp30	3.80106e-05	-0.276942	0.05	0.156	0.664159
gogo	0.000333613	0.67563	0.34	0.156	1
tum	0.00059985	0.347147	0.342	0.156	1
Acon	0.00086308	0.485913	0.325	0.156	1
CG6664	0.00219613	0.402308	0.311	0.156	1
cv-c	0.00298919	0.591731	0.292	0.156	1
EMC1	0.00331201	0.315912	0.306	0.156	1
JhI-21	0.00338494	0.32354	0.313	0.156	1
nonA-l	0.00728116	0.269614	0.298	0.156	1
dome	0.00834584	0.294742	0.293	0.156	1
Eogt	0.011751	0.282036	0.28	0.156	1
rhea	0.0166709	0.420194	0.266	0.156	1
metro	0.0172039	0.257801	0.28	0.156	1
CG31122	0.0254229	0.292363	0.267	0.156	1
smid	0.0260299	0.268192	0.273	0.156	1
Cse1	0.0279651	0.281652	0.258	0.156	1
mthl1	0.0777391	0.264006	0.24	0.156	1
CG9674	0.0900201	0.28441	0.231	0.156	1
CG11069	1.97271e-11	-0.295356	0.023	0.167	3.44691e-07
skl	3.2338e-10	-0.277435	0.026	0.167	5.65042e-06
CNPYb	8.14937e-07	0.651648	0.444	0.167	0.0142394
Med	9.09079e-07	0.606786	0.439	0.167	0.0158843
tyn	2.77798e-05	0.599856	0.383	0.167	0.485396
Dak1	2.83572e-05	0.560117	0.394	0.167	0.495486
poe	6.64582e-05	0.452152	0.391	0.167	1
Pcyt1	9.74285e-05	0.469449	0.368	0.167	1
CG9267	0.000160989	0.468372	0.369	0.167	1
lap	0.000493337	0.4621	0.348	0.167	1
Orct2	0.000726239	0.496479	0.342	0.167	1
spin	0.00112457	0.471876	0.336	0.167	1
CG13618	0.00114568	-0.375585	0.072	0.167	1
PIG-F	0.00198363	0.329808	0.326	0.167	1
EndoA	0.0129038	0.41158	0.291	0.167	1
PMP34	0.0129159	0.278139	0.298	0.167	1
Rop	0.0132148	0.362308	0.289	0.167	1
PheRS-m	0.0137101	0.266832	0.291	0.167	1
CG32069	0.0228761	0.258574	0.281	0.167	1
Fur2	0.0287582	0.34706	0.269	0.167	1
ebd2	0.0420148	0.287544	0.266	0.167	1
RanBPM	0.0492407	0.259152	0.269	0.167	1
Dyb	0.0669889	0.253162	0.258	0.167	1
jumu	0.103935	0.267924	0.244	0.167	1
robo1	0.107338	0.255192	0.247	0.167	1
SPoCk	0.108718	0.339052	0.234	0.167	1
CG34377	8.07147e-31	2.65691	0.822	0.178	1.41033e-26
CR44383	1.97691e-30	-0.338914	0	0.178	3.45426e-26
CG17843	2.19651e-14	-0.275665	0.019	0.178	3.83795e-10
CG34347	4.38658e-13	-0.382545	0.022	0.178	7.66467e-09
IntS3	7.57242e-07	0.655853	0.453	0.178	0.0132313
row	3.44285e-05	0.494744	0.398	0.178	0.601569
dock	4.4325e-05	0.556833	0.404	0.178	0.774491
CG3556	0.000408712	0.464552	0.373	0.178	1
mRpS33	0.000448321	0.325009	0.384	0.178	1
dmpd	0.000484161	0.371249	0.373	0.178	1
d	0.0014828	-0.352944	0.083	0.178	1
Evi5	0.00427435	0.407725	0.324	0.178	1
SK	0.00871447	0.617323	0.295	0.178	1
Npl4	0.0101336	0.316148	0.309	0.178	1
bur	0.030234	0.296706	0.282	0.178	1
Baldspot	0.121787	0.323569	0.242	0.178	1
CG14234	0.135168	0.261294	0.247	0.178	1
CG4374	0.334227	0.267733	0.216	0.178	1
orb2	0.447556	0.304972	0.202	0.178	1
CG4570	1.25867e-15	-0.310647	0.019	0.189	2.19927e-11
drl	6.06886e-14	1.46617	0.606	0.189	1.06041e-09
CG9689	5.1089e-09	0.889634	0.519	0.189	8.92678e-05
cysu	8.23922e-08	-0.35364	0.048	0.189	0.00143964
CG12262	2.53844e-07	-0.284557	0.051	0.189	0.00443542
Indy	8.69826e-07	-0.330924	0.054	0.189	0.0151985
Dlg5	1.85441e-05	-0.250679	0.065	0.189	0.32402
Rpb10	3.57738e-05	0.455395	0.41	0.189	0.625075
Top2	4.80982e-05	0.519927	0.409	0.189	0.840421
loqs	6.41844e-05	0.511826	0.405	0.189	1
SRm160	0.000175765	0.518148	0.38	0.189	1
atms	0.000385473	0.387557	0.384	0.189	1
CG9646	0.000934774	0.454342	0.354	0.189	1
wds	0.00134979	0.308166	0.366	0.189	1
Cp190	0.00547344	0.325691	0.343	0.189	1
CG7518	0.00762994	0.40477	0.325	0.189	1
phol	0.00958226	0.458103	0.309	0.189	1
PDZ-GEF	0.0120484	0.36569	0.318	0.189	1
Ulp1	0.0232784	0.288622	0.306	0.189	1
CG16711	0.0294834	0.311348	0.3	0.189	1
Hydr2	0.0364072	0.274565	0.298	0.189	1
Crag	0.0550375	0.274235	0.287	0.189	1
tay	0.0688349	0.25194	0.284	0.189	1
CG1815	0.0736386	0.320636	0.269	0.189	1
CG42258	0.103577	0.264062	0.27	0.189	1
SelR	0.365699	0.428805	0.22	0.189	1
GstE1	1.81715e-19	-0.431282	0.015	0.2	3.17511e-15
CG2201	4.53393e-14	-0.431748	0.026	0.2	7.92214e-10
cona	1.09263e-10	-0.472091	0.037	0.2	1.90914e-06
FER	5.70881e-10	0.975421	0.515	0.2	9.97501e-06
CG5104	5.19683e-06	-0.297874	0.067	0.2	0.0908042
CenG1A	2.04084e-05	0.588702	0.434	0.2	0.356595
VepD	2.20369e-05	0.529308	0.445	0.2	0.385051
CG4324	2.64231e-05	-0.288105	0.074	0.2	0.461692
CG7860	0.000121228	-0.287745	0.081	0.2	1
dsd	0.000378085	0.469914	0.388	0.2	1
CG10638	0.00584486	0.32849	0.344	0.2	1
Ge-1	0.00701066	0.461486	0.325	0.2	1
Vha100-1	0.0146725	0.397439	0.322	0.2	1
tgo	0.0210803	0.269327	0.322	0.2	1
Moca-cyp	0.0237319	0.354441	0.303	0.2	1
Mkk4	0.0512252	0.272848	0.296	0.2	1
let-7-C	0.0833686	0.291301	0.295	0.2	1
Nop60B	0.166706	0.26732	0.26	0.2	1
dtn	1.87936e-08	1.09344	0.522	0.211	0.00032838
Apf	8.15197e-08	0.607223	0.515	0.211	0.00142439
geko	8.35659e-08	-0.402086	0.059	0.211	0.00146015
Galphao	5.68738e-07	0.901715	0.47	0.211	0.00993757
Galphaq	9.09733e-07	0.866484	0.485	0.211	0.0158958
CG3638	9.97942e-07	0.799279	0.479	0.211	0.017437
CG2091	1.35644e-05	0.464043	0.456	0.211	0.237011
CG3777	1.65948e-05	-0.402361	0.08	0.211	0.289961
wb	1.87406e-05	-0.322911	0.077	0.211	0.327455
Pak	2.77748e-05	0.597985	0.441	0.211	0.485308
RhoGAP100F	0.000350021	0.804857	0.383	0.211	1
Fbxl7	0.000435222	0.352019	0.419	0.211	1
Fak	0.000591578	0.453683	0.404	0.211	1
Usp14	0.000641815	0.404635	0.395	0.211	1
PIG-B	0.00146087	0.362049	0.383	0.211	1
RASSF8	0.00515632	0.350794	0.358	0.211	1
Slik	0.0122406	0.333816	0.35	0.211	1
tow	0.01276	0.431682	0.333	0.211	1
CG7985	0.0206937	-0.420754	0.134	0.211	1
Bap111	0.0244493	0.289359	0.329	0.211	1
CG3967	0.0956588	0.274028	0.289	0.211	1
tai	0.108784	0.255052	0.293	0.211	1
CG12075	0.634355	0.283143	0.227	0.211	1
gukh	5.13759e-10	1.18198	0.562	0.222	8.97691e-06
ImpL3	1.43226e-08	-0.494461	0.061	0.222	0.000250259
CG15093	7.68568e-08	-0.305222	0.063	0.222	0.00134292
CG44838	9.86512e-05	0.685682	0.421	0.222	1
CG31650	0.000490756	0.416416	0.405	0.222	1
CG43143	0.0013069	0.465325	0.402	0.222	1
Usp2	0.00137341	0.616773	0.391	0.222	1
Prp8	0.00396069	0.462854	0.366	0.222	1
DppIII	0.0086948	0.263473	0.38	0.222	1
CG31638	0.0120653	0.271466	0.364	0.222	1
Adar	0.01488	0.375186	0.354	0.222	1
Sur-8	0.0314256	0.26027	0.346	0.222	1
CG17746	0.0375466	0.312151	0.332	0.222	1
bves	0.0593607	0.387634	0.306	0.222	1
CG2519	0.0606002	0.251985	0.32	0.222	1
Tango5	0.0998023	0.260896	0.3	0.222	1
nrm	4.44935e-22	1.41127	0.77	0.233	7.77435e-18
dac	1.32218e-12	-0.546969	0.043	0.233	2.31025e-08
CG32280	1.14424e-05	-0.340876	0.092	0.233	0.199933
CG9149	3.33727e-05	-0.260435	0.095	0.233	0.583121
egh	6.42614e-05	0.515729	0.441	0.233	1
eIF4EHP	0.000206989	0.617319	0.434	0.233	1
VhaSFD	0.00057167	0.466808	0.417	0.233	1
CG12391	0.000748568	0.36779	0.416	0.233	1
Myb	0.00380619	0.398666	0.38	0.233	1
GABPI	0.0109081	0.287695	0.386	0.233	1
Pat1	0.0115503	0.375709	0.371	0.233	1
Idh3b	0.0131556	0.251407	0.382	0.233	1
LRR	0.0152686	0.337114	0.351	0.233	1
CG3702	0.0184906	0.252171	0.375	0.233	1
SF1	0.0291576	0.360058	0.344	0.233	1
P5CDh1	0.0435409	0.279797	0.343	0.233	1
Syx13	0.0532583	0.306437	0.336	0.233	1
Cpr49Ac	0.181825	-0.336862	0.175	0.233	1
CG32581	1.69277e-41	-0.408169	0	0.244	2.95778e-37
tmod	4.02725e-26	1.56675	0.782	0.244	7.03682e-22
Uhg1	6.47966e-15	-0.389534	0.039	0.244	1.13219e-10
MFS3	2.33809e-08	-0.386685	0.073	0.244	0.000408535
siz	2.50555e-08	0.728736	0.574	0.244	0.000437795
l(3)02640	1.86136e-06	-0.410506	0.091	0.244	0.0325235
CG31710	2.94555e-06	-0.347535	0.091	0.244	0.0514677
E(spl)m3-HLH	3.19787e-06	-0.304843	0.088	0.244	0.0558763
stan	1.64891e-05	0.69671	0.496	0.244	0.288114
CG9577	4.07964e-05	-0.278506	0.106	0.244	0.712835
GNBP3	0.000183991	-0.301803	0.117	0.244	1
Tao	0.00028573	0.41249	0.45	0.244	1
CG14057	0.000489913	-0.298034	0.124	0.244	1
Ubqn	0.000493628	0.417601	0.457	0.244	1
MP1	0.000512144	-0.280595	0.124	0.244	1
vlc	0.00154865	0.42167	0.406	0.244	1
Zasp52	0.00215173	-0.257578	0.132	0.244	1
Atg1	0.00544822	0.490568	0.394	0.244	1
CR46006	0.0060005	0.754036	0.382	0.244	1
Dhc64C	0.0255662	0.366462	0.364	0.244	1
Deaf1	0.0449142	0.274417	0.358	0.244	1
ttv	0.0658749	0.269262	0.332	0.244	1
Cbl	0.06981	0.357629	0.335	0.244	1
Pkc98E	0.144696	0.319026	0.321	0.244	1
Eip93F	0.543035	0.687672	0.202	0.244	1
CG34445	2.36349e-23	-0.542325	0.022	0.256	4.12972e-19
pxb	3.21344e-22	-0.488472	0.023	0.256	5.61484e-18
Npc2a	3.00213e-17	-0.761586	0.036	0.256	5.24562e-13
CG15362	3.17213e-11	-0.324477	0.059	0.256	5.54267e-07
CG17816	1.02844e-06	2.42595	0.459	0.256	0.01797
GstZ1	1.09361e-06	-0.303189	0.095	0.256	0.0191086
Gip	1.88587e-06	-0.27203	0.094	0.256	0.0329518
CG32147	5.63915e-06	-0.252045	0.101	0.256	0.0985329
E23	6.77175e-06	-0.358497	0.106	0.256	0.118323
CG7277	1.02329e-05	-0.277811	0.102	0.256	0.178799
Cdk4	1.46756e-05	-0.367484	0.11	0.256	0.256426
CG17121	1.52509e-05	-0.307427	0.107	0.256	0.266479
Xpc	0.000396896	0.610758	0.437	0.256	1
CG32039	0.000673076	0.444713	0.448	0.256	1
E(spl)mbeta-HLH	0.00125808	-0.744553	0.139	0.256	1
flfl	0.00428826	0.438565	0.423	0.256	1
scaf6	0.0114427	0.390239	0.393	0.256	1
CG1344	0.0118678	-0.253065	0.164	0.256	1
kst	0.0195993	0.356072	0.382	0.256	1
beta-Man	0.0200022	-0.288833	0.171	0.256	1
CG16974	0.0415616	0.3322	0.358	0.256	1
CG12991	0.0481997	0.361928	0.372	0.256	1
CG33170	0.0632267	0.405378	0.333	0.256	1
ImpE2	0.19125	1.25729	0.3	0.256	1
CG18343	8.03665e-38	-0.502909	0.006	0.267	1.40424e-33
smal	2.47997e-23	1.88458	0.781	0.267	4.33325e-19
CG11382	1.43129e-07	-0.406829	0.091	0.267	0.0025009
dbe	6.20287e-07	-0.305267	0.099	0.267	0.0108383
trol	1.06697e-06	-0.318266	0.099	0.267	0.0186432
CG2812	1.24547e-06	-0.331068	0.105	0.267	0.0217622
Cpr31A	3.15726e-05	-0.422528	0.116	0.267	0.551668
RpII33	0.0003258	0.358857	0.466	0.267	1
Membrin	0.000374254	-0.287815	0.139	0.267	1
ecd	0.000394567	-0.273236	0.135	0.267	1
Cadps	0.000685394	0.798552	0.424	0.267	1
Hers	0.002523	0.513354	0.421	0.267	1
Spc25	0.00271429	-0.289468	0.157	0.267	1
VhaAC39-1	0.010197	0.277597	0.408	0.267	1
Ptpmeg2	0.0165737	0.326219	0.382	0.267	1
Dg	0.0208956	0.319468	0.395	0.267	1
CycY	0.0216927	0.280203	0.394	0.267	1
Imp	0.0238115	-0.25458	0.172	0.267	1
CG3529	0.0338896	0.310618	0.38	0.267	1
Nmt	0.0637381	0.32193	0.355	0.267	1
CG15522	5.63574e-10	-1.24588	0.074	0.278	9.84732e-06
inaE	4.45429e-07	0.768452	0.563	0.278	0.00778299
kug	5.22439e-07	0.863878	0.543	0.278	0.00912857
SamDC	5.34509e-07	-0.29412	0.103	0.278	0.00933948
CG5110	2.16385e-05	-0.368371	0.127	0.278	0.37809
E(spl)m8-HLH	2.53495e-05	-0.671463	0.125	0.278	0.442932
Khc-73	0.000315524	0.601314	0.464	0.278	1
nerfin-1	0.000324287	0.705035	0.475	0.278	1
Tsp66E	0.000471715	-0.303751	0.138	0.278	1
mirr	0.000909128	-0.449187	0.152	0.278	1
CG14985	0.00220498	-0.298056	0.165	0.278	1
mRpS21	0.00273725	0.317398	0.474	0.278	1
Flo1	0.00291909	0.578089	0.417	0.278	1
ssx	0.00334353	0.383418	0.441	0.278	1
Hcf	0.0104291	0.42111	0.406	0.278	1
wcy	0.0142174	0.279717	0.426	0.278	1
Dd	0.0294202	0.328043	0.393	0.278	1
Set1	0.040723	0.34884	0.394	0.278	1
CG1737	0.0496768	0.269801	0.388	0.278	1
CG11899	0.0620395	0.393599	0.347	0.278	1
Usp10	0.071147	0.366346	0.358	0.278	1
norpA	0.143942	0.484732	0.351	0.278	1
RNaseMRP:RNA	1.26709e-20	-0.533861	0.036	0.289	2.21398e-16
GstO1	7.68304e-11	-0.410377	0.08	0.289	1.34246e-06
enc	1.93736e-09	0.935192	0.618	0.289	3.38515e-05
CR42549	2.73327e-07	-0.381466	0.109	0.289	0.00477584
edl	6.11209e-07	-0.529003	0.11	0.289	0.0106796
CG11505	1.1081e-06	0.731461	0.537	0.289	0.0193619
CG10657	1.16461e-06	-0.296072	0.112	0.289	0.0203492
ScpX	1.39772e-06	-0.324969	0.114	0.289	0.0244224
CanA-14F	8.32572e-06	0.877731	0.521	0.289	0.145475
CG5639	1.09937e-05	-0.384962	0.125	0.289	0.192093
hid	2.56196e-05	-0.531958	0.138	0.289	0.447652
CG15083	2.99485e-05	-0.336299	0.135	0.289	0.52329
CG10555	9.79687e-05	0.524299	0.514	0.289	1
slgA	0.000278252	0.530856	0.486	0.289	1
Mitf	0.000531415	-0.299906	0.156	0.289	1
rho-4	0.00103902	0.437602	0.46	0.289	1
AP-1gamma	0.00202854	0.483392	0.478	0.289	1
Klp10A	0.0104126	0.398778	0.423	0.289	1
E(Pc)	0.0319102	0.309821	0.413	0.289	1
CG14883	0.0341565	0.312905	0.384	0.289	1
26-29-p	0.0581049	0.306047	0.379	0.289	1
CG33181	0.13726	0.318284	0.372	0.289	1
ImpE3	0.969695	0.400103	0.266	0.289	1
CG7330	9.50834e-18	-0.531552	0.051	0.3	1.66139e-13
RPA2	1.22846e-12	-0.445423	0.073	0.3	2.14649e-08
rtet	1.12853e-10	-0.47377	0.087	0.3	1.97188e-06
CG33774	2.4495e-09	0.720464	0.638	0.3	4.28001e-05
CG11523	4.13255e-05	-0.270082	0.143	0.3	0.72208
CG34449	6.68195e-05	0.577401	0.514	0.3	1
Dlip2	0.00020983	-0.318213	0.163	0.3	1
Socs36E	0.000466825	0.412357	0.5	0.3	1
Lar	0.00144731	0.796327	0.456	0.3	1
wap	0.00297922	0.42383	0.481	0.3	1
CG2218	0.00307943	0.359498	0.467	0.3	1
CG11122	0.00364356	0.3776	0.47	0.3	1
Cip4	0.0975909	0.484427	0.365	0.3	1
CG14440	0.146947	0.294518	0.373	0.3	1
CG10289	0.201184	0.340911	0.358	0.3	1
Sema2b	0.940018	0.285169	0.284	0.3	1
CR33963	4.18759e-12	-0.443073	0.08	0.311	7.31698e-08
pbl	7.73376e-12	-0.407667	0.084	0.311	1.35132e-07
RfC4	1.18355e-06	-0.408866	0.131	0.311	0.0206801
CG9948	1.53264e-06	-0.295906	0.128	0.311	0.0267799
obst-B	1.71665e-06	1.01674	0.507	0.311	0.029995
CG7789	8.88709e-06	-0.262772	0.136	0.311	0.155284
CG15309	2.12906e-05	-0.371788	0.149	0.311	0.37201
S	3.29464e-05	1.13256	0.499	0.311	0.575672
dsh	4.14275e-05	-0.299227	0.15	0.311	0.723862
CG17778	7.75919e-05	-0.266191	0.152	0.311	1
CG11208	0.000559047	-0.264945	0.175	0.311	1
CG18731	0.00110737	-0.289279	0.186	0.311	1
CG7878	0.00232255	0.331587	0.493	0.311	1
Prx3	0.0148226	0.283752	0.45	0.311	1
Den1	0.0149952	0.279259	0.45	0.311	1
l(1)G0289	0.033656	0.362274	0.438	0.311	1
SP2353	0.0634974	0.756715	0.362	0.311	1
UBL3	0.212481	0.274775	0.372	0.311	1
rpr	1.5919e-36	-0.745379	0.017	0.322	2.78153e-32
CG13377	1.2909e-13	-0.532829	0.079	0.322	2.25559e-09
CG3625	8.95628e-10	0.810005	0.635	0.322	1.56493e-05
Cks85A	5.23396e-07	-0.360332	0.135	0.322	0.00914529
Reg-5	1.81444e-06	-0.379354	0.129	0.322	0.0317036
CG3097	2.47139e-06	-0.438955	0.143	0.322	0.0431826
rumi	5.86137e-06	-0.387254	0.154	0.322	0.102416
Xbp1	0.00014286	0.53234	0.518	0.322	1
CG5013	0.000277568	-0.303922	0.179	0.322	1
CG17574	0.000681791	-0.277376	0.191	0.322	1
Unc-76	0.00289737	0.468973	0.474	0.322	1
CG12581	0.00384541	-0.293737	0.205	0.322	1
CG12054	0.00550533	0.395212	0.47	0.322	1
CG5151	0.0136389	0.742318	0.445	0.322	1
CG4666	0.0209284	0.34678	0.434	0.322	1
CG13001	0.0397964	0.285042	0.434	0.322	1
ph-p	0.0641633	0.42661	0.417	0.322	1
tth	0.0735117	0.297699	0.413	0.322	1
qkr58E-1	0.081142	0.297051	0.434	0.322	1
CG40178	0.0922152	0.424555	0.405	0.322	1
CycT	0.332328	0.257612	0.364	0.322	1
mt:ND6	2.44436e-52	3.75707	0.994	0.333	4.27104e-48
CG12025	4.70142e-17	1.09121	0.736	0.333	8.2148e-13
Gfat1	1.41137e-10	-0.481223	0.109	0.333	2.46608e-06
Psf1	6.63345e-10	-0.413919	0.112	0.333	1.15906e-05
PCNA	2.21398e-08	-0.648621	0.132	0.333	0.00038685
CG17556	3.29177e-07	0.647262	0.588	0.333	0.00575171
CG9705	3.9533e-07	0.57719	0.625	0.333	0.00690761
spict	0.000147835	0.590679	0.523	0.333	1
comm2	0.000327801	-0.40516	0.196	0.333	1
CG9425	0.001056	0.515098	0.511	0.333	1
Nipped-A	0.00124281	0.470449	0.511	0.333	1
hrg	0.001597	0.417025	0.521	0.333	1
Tsp97E	0.00301187	0.522046	0.472	0.333	1
mrj	0.0034355	0.452242	0.497	0.333	1
CG15891	0.0144456	-0.287758	0.244	0.333	1
icln	0.0207546	0.252967	0.464	0.333	1
CG1440	0.0351151	0.303806	0.448	0.333	1
Cul1	0.0361007	0.275156	0.459	0.333	1
mRpL52	0.0447746	0.286953	0.45	0.333	1
Akt1	0.105074	0.305922	0.435	0.333	1
mt:ND2	5.05324e-43	2.5219	0.952	0.344	8.82953e-39
Sox14	5.20573e-12	-0.404461	0.098	0.344	9.09597e-08
CG42749	7.20827e-10	-0.500126	0.118	0.344	1.2595e-05
sda	4.92036e-07	1.01056	0.579	0.344	0.00859735
CG40191	2.70141e-05	0.529378	0.572	0.344	0.472018
Sema1a	0.00013568	0.907706	0.551	0.344	1
caz	0.00101545	0.449657	0.519	0.344	1
mbt	0.00151307	0.430008	0.525	0.344	1
aPKC	0.00510357	-0.297072	0.241	0.344	1
Mad	0.0082445	0.375021	0.477	0.344	1
eIF5	0.0225513	0.348634	0.477	0.344	1
CG42668	0.208968	0.27473	0.41	0.344	1
plum	1.15556e-10	1.22607	0.669	0.356	2.01911e-06
CG1677	1.13515e-09	0.822715	0.685	0.356	1.98345e-05
CG6707	4.66137e-05	0.465897	0.581	0.356	0.814481
CG4882	4.72041e-05	-0.267144	0.185	0.356	0.824798
ds	6.18072e-05	-0.284432	0.182	0.356	1
CG9773	0.000139554	-0.312433	0.207	0.356	1
grsm	0.000269779	-0.255442	0.207	0.356	1
Ephrin	0.00102852	0.480576	0.54	0.356	1
CG4038	0.0012857	-0.308467	0.225	0.356	1
CycA	0.00136397	0.461176	0.519	0.356	1
otk	0.00567772	0.512478	0.492	0.356	1
CG9034	0.0170594	0.250838	0.496	0.356	1
vib	0.0330824	0.339033	0.466	0.356	1
AspRS	0.0352328	0.250301	0.483	0.356	1
Srp19	0.042068	-0.251306	0.281	0.356	1
H	0.0723767	0.35793	0.453	0.356	1
toc	0.0750359	0.28546	0.452	0.356	1
Src42A	0.107599	0.275995	0.438	0.356	1
bowl	0.356644	0.278206	0.398	0.356	1
CG32264	0.485218	0.430077	0.386	0.356	1
Hsp70Ab	5.22953e-53	-0.82283	0.007	0.367	9.13755e-49
Egfr	3.52437e-08	-0.335451	0.145	0.367	0.000615813
mei-P26	2.83156e-07	1.34959	0.609	0.367	0.00494759
CG31688	3.35331e-07	-0.342027	0.149	0.367	0.00585925
Eaf6	2.81357e-05	-0.322118	0.191	0.367	0.491615
how	3.57575e-05	-0.410858	0.205	0.367	0.62479
Pglym78	0.00101036	-0.278258	0.223	0.367	1
ens	0.00490585	0.406667	0.54	0.367	1
CG8009	0.00855763	-0.310065	0.263	0.367	1
Pp1alpha-96A	0.0366816	0.323571	0.472	0.367	1
Sap-r	0.0533134	0.286866	0.467	0.367	1
Spred	0.0602134	0.411781	0.444	0.367	1
Rb97D	0.0770368	0.350272	0.453	0.367	1
Hop	0.175265	0.294775	0.421	0.367	1
alphagamma-element:CR32865	6.67495e-43	-0.78813	0.019	0.378	1.16631e-38
CG10098	1.76572e-13	1.30124	0.702	0.378	3.08524e-09
cindr	2.08656e-07	0.703191	0.672	0.378	0.00364584
cer	6.82078e-07	-0.555081	0.182	0.378	0.011918
Kmn2	5.07752e-06	-0.333892	0.186	0.378	0.0887195
PKD	2.37647e-05	-0.317081	0.194	0.378	0.415241
Uba1	5.5608e-05	0.548075	0.606	0.378	0.971639
msn	0.000147391	0.610433	0.559	0.378	1
CG9669	0.000298073	0.448559	0.57	0.378	1
ND-B14.7	0.00143883	-0.290663	0.262	0.378	1
CG31125	0.00201542	-0.257025	0.248	0.378	1
Ibf2	0.023612	-0.271922	0.3	0.378	1
Jarid2	0.0280445	0.306577	0.501	0.378	1
kek5	0.0646658	0.556457	0.441	0.378	1
tara	0.226747	0.291844	0.421	0.378	1
CG14132	6.52732e-57	-0.999256	0.007	0.389	1.14052e-52
Psn	0.000136058	0.514611	0.574	0.389	1
CG15525	0.000322614	-0.344317	0.24	0.389	1
Khc	0.000326416	0.544419	0.562	0.389	1
Uba5	0.000477527	-0.278869	0.241	0.389	1
Flo2	0.0010664	0.623748	0.543	0.389	1
Usp7	0.00265121	0.520043	0.543	0.389	1
jim	0.0105783	0.73278	0.488	0.389	1
skap	0.0657814	0.346629	0.472	0.389	1
CG3678	5.21793e-37	-0.630094	0.032	0.4	9.11728e-33
Blos3	1.42194e-11	-0.459977	0.138	0.4	2.48455e-07
numb	4.45812e-11	0.972123	0.698	0.4	7.78968e-07
fabp	8.94166e-11	0.954586	0.759	0.4	1.56238e-06
ps	3.75483e-07	-0.5359	0.193	0.4	0.00656082
CG5112	3.26843e-06	-0.274777	0.201	0.4	0.0571093
CG14229	1.67698e-05	-0.444516	0.226	0.4	0.293018
borr	2.33169e-05	-0.407694	0.223	0.4	0.407417
eIF3a	0.000668789	0.389418	0.583	0.4	1
tra2	0.000760921	-0.282019	0.253	0.4	1
Gdh	0.00105215	0.61593	0.539	0.4	1
CG30122	0.00160847	0.43411	0.566	0.4	1
CG6693	0.00222871	-0.260203	0.269	0.4	1
CG8929	0.0269738	0.381123	0.515	0.4	1
ox	0.0499205	0.251896	0.5	0.4	1
ewg	0.102304	0.254463	0.486	0.4	1
bif	0.106362	0.297526	0.493	0.4	1
pk	0.650532	0.368537	0.373	0.4	1
CG1236	1.60731e-12	-0.548455	0.14	0.411	2.80845e-08
CG8420	1.22963e-09	-0.527648	0.167	0.411	2.14853e-05
CG6543	4.41903e-09	-0.513086	0.167	0.411	7.72137e-05
CG1969	6.3568e-09	-0.49195	0.171	0.411	0.000111072
CG7834	5.18745e-06	-0.343054	0.207	0.411	0.0906404
CG8675	9.85769e-06	-0.304866	0.218	0.411	0.172243
CG14341	1.74186e-05	-0.314647	0.223	0.411	0.304355
CG34383	1.81838e-05	-0.267903	0.215	0.411	0.317725
CG34398	0.00011915	-0.425041	0.249	0.411	1
mRpS28	0.000162126	-0.280784	0.252	0.411	1
DIP1	0.000267976	0.573033	0.58	0.411	1
Gie	0.000674291	0.495901	0.577	0.411	1
CDK2AP1	0.00347824	-0.306945	0.299	0.411	1
RhoGEF2	0.00905053	-0.252996	0.287	0.411	1
Trn	0.0342255	0.437209	0.528	0.411	1
Sam-S	0.126299	0.315385	0.472	0.411	1
bi	0.608248	0.38281	0.408	0.411	1
mtd	0.921927	0.319629	0.394	0.411	1
fus	5.11882e-13	-0.72448	0.145	0.422	8.94412e-09
CG14516	1.1117e-11	1.78337	0.686	0.422	1.94248e-07
CG10939	5.19723e-11	-0.55189	0.161	0.422	9.08112e-07
CG8306	3.05376e-07	-0.430689	0.2	0.422	0.00533584
CR32218	3.90138e-06	-0.371978	0.222	0.422	0.0681688
CG11076	4.50182e-06	-0.418271	0.219	0.422	0.0786604
CG4928	8.94705e-06	-0.361544	0.219	0.422	0.156332
mgl	4.84365e-05	-0.26596	0.23	0.422	0.84633
CG42238	0.000140088	1.24707	0.595	0.422	1
Det	0.000208861	-0.348539	0.263	0.422	1
ci	0.000237048	-0.302565	0.26	0.422	1
CG1888	0.000387757	-0.273509	0.262	0.422	1
Chc	0.00191132	0.359051	0.618	0.422	1
CG5346	0.00385516	-0.261701	0.291	0.422	1
p47	0.005805	0.35837	0.558	0.422	1
so	0.0276633	0.54667	0.515	0.422	1
viaf	0.0398779	0.288372	0.545	0.422	1
GlyRS	0.0414652	0.327182	0.529	0.422	1
cpa	0.0891378	0.260945	0.503	0.422	1
CG17672	5.4141e-17	-0.680008	0.116	0.433	9.46006e-13
lqf	1.34526e-11	1.09091	0.748	0.433	2.35057e-07
Abl	3.89023e-11	1.39223	0.731	0.433	6.79739e-07
Psi	1.24694e-08	0.788642	0.676	0.433	0.000217877
CG30499	1.75931e-08	-0.429862	0.201	0.433	0.000307405
CG6891	2.97561e-08	-0.597021	0.196	0.433	0.000519928
ics	9.12936e-08	-0.386193	0.202	0.433	0.00159517
eIF4G2	1.80122e-06	0.657432	0.663	0.433	0.0314727
CCT7	1.13723e-05	0.610949	0.636	0.433	0.198707
Mi-2	2.49072e-05	0.501074	0.669	0.433	0.435204
Oscillin	0.000106368	-0.39647	0.271	0.433	1
CG3436	0.000201472	0.484455	0.609	0.433	1
Pfdn1	0.0005389	0.364275	0.621	0.433	1
E(bx)	0.000809368	0.433188	0.612	0.433	1
RPA3	0.00183611	-0.269163	0.296	0.433	1
flw	0.00638981	0.379527	0.576	0.433	1
Nrx-IV	0.00651922	0.461511	0.57	0.433	1
prominin-like	0.0175603	0.385701	0.545	0.433	1
Nmda1	0.0211913	0.363993	0.522	0.433	1
upSET	0.0238081	0.356009	0.544	0.433	1
sgg	0.139202	0.310285	0.53	0.433	1
Mcr	0.17468	0.361074	0.507	0.433	1
CG17834	1.48565e-35	-0.831424	0.051	0.444	2.59588e-31
pch2	9.76629e-10	-0.481478	0.19	0.444	1.70646e-05
eIF4G1	1.12056e-05	0.577405	0.665	0.444	0.195796
Sans	8.5369e-05	-0.368735	0.282	0.444	1
klu	8.98839e-05	-0.263142	0.242	0.444	1
Dim1	0.00013888	-0.325704	0.284	0.444	1
CG3823	0.00025123	-0.363774	0.288	0.444	1
hng2	0.000366772	-0.293244	0.289	0.444	1
Dek	0.000698829	0.46653	0.596	0.444	1
pod1	0.0027181	0.402445	0.612	0.444	1
Capr	0.0479205	0.291457	0.561	0.444	1
Vha26	0.0902	0.282171	0.514	0.444	1
Vha55	0.0971215	0.285336	0.496	0.444	1
shi	0.101926	0.267102	0.541	0.444	1
CG4250	1.03268e-63	-1.2034	0.011	0.456	1.8044e-59
E(spl)m4-BFM	1.1135e-18	-1.13257	0.116	0.456	1.94561e-14
CG2767	3.39318e-12	-0.559993	0.16	0.456	5.9289e-08
TfIIEbeta	5.66844e-07	-0.378753	0.24	0.456	0.00990446
CG7970	1.59462e-06	-0.488053	0.245	0.456	0.0278627
CG9240	9.51381e-06	-0.385284	0.259	0.456	0.166235
unc-119	9.76766e-06	0.611664	0.643	0.456	0.17067
mRpS18A	7.09664e-05	-0.275099	0.277	0.456	1
CG4455	0.00019871	-0.267192	0.291	0.456	1
CG8671	0.00109472	0.424879	0.616	0.456	1
mago	0.00699083	0.350593	0.574	0.456	1
Jra	0.0108371	0.407621	0.569	0.456	1
cpb	0.0127886	0.310795	0.57	0.456	1
Tom7	0.0207106	0.270217	0.585	0.456	1
Cka	0.0234293	0.38244	0.562	0.456	1
yrt	0.046498	0.342367	0.54	0.456	1
GCS2alpha	0.163828	0.258232	0.504	0.456	1
YT521-B	0.201825	0.333876	0.499	0.456	1
Magi	0.805784	0.281321	0.433	0.456	1
Ptp99A	3.05035e-16	1.80694	0.771	0.467	5.32988e-12
CG13698	1.17994e-10	-0.455491	0.189	0.467	2.06171e-06
CG42673	3.58124e-09	-0.506885	0.212	0.467	6.2575e-05
Fim	3.51706e-07	0.91453	0.671	0.467	0.00614535
CG32486	3.68608e-05	-0.340906	0.282	0.467	0.644068
CG3842	0.00028594	-0.266833	0.3	0.467	1
MESK2	0.00145931	0.635784	0.602	0.467	1
CG8993	0.00190574	-0.324706	0.347	0.467	1
mahe	0.0760972	0.307057	0.548	0.467	1
Ank	0.308679	0.252931	0.506	0.467	1
Rbp	0.739038	0.293499	0.446	0.467	1
mt:ND3	1.19574e-39	2.26953	0.977	0.478	2.08932e-35
Obp83g	1.2482e-19	-1.00522	0.131	0.478	2.18099e-15
Cks30A	1.69425e-14	-0.648646	0.164	0.478	2.96036e-10
Src64B	4.1595e-10	1.26656	0.748	0.478	7.2679e-06
Nnf1a	4.85595e-10	-0.5167	0.219	0.478	8.4848e-06
Kr-h1	4.22617e-09	-0.417622	0.215	0.478	7.38439e-05
l(3)L1231	2.33586e-07	0.90488	0.709	0.478	0.00408145
CG4612	4.35553e-07	0.762539	0.683	0.478	0.00761042
mub	6.85339e-07	1.10428	0.698	0.478	0.0119749
Sap30	0.000305522	-0.298136	0.318	0.478	1
schlank	0.000379222	0.528926	0.623	0.478	1
pen-2	0.000736932	-0.282876	0.337	0.478	1
CG8223	0.000955562	0.453072	0.617	0.478	1
Spase12	0.00224769	-0.351807	0.36	0.478	1
Nxt1	0.00403094	-0.285524	0.369	0.478	1
Pfdn2	0.0133682	0.280052	0.579	0.478	1
mask	0.0327585	0.322459	0.579	0.478	1
ru	2.88906e-16	1.46747	0.8	0.489	5.04806e-12
mam	8.10777e-11	2.02601	0.725	0.489	1.41667e-06
Spn43Aa	3.26216e-10	-1.21179	0.207	0.489	5.69998e-06
CG1806	2.2442e-08	-0.470936	0.242	0.489	0.000392129
Spn88Ea	5.89473e-08	-0.580012	0.259	0.489	0.00102999
Glo1	1.90538e-07	-0.490331	0.244	0.489	0.00332928
Dlish	6.3425e-07	-0.381467	0.274	0.489	0.0110823
rtv	1.37781e-06	-0.448648	0.28	0.489	0.0240746
CG10166	0.000599903	-0.307443	0.332	0.489	1
Trs31	0.000732735	-0.354082	0.35	0.489	1
GstO2	0.000741153	-0.296676	0.347	0.489	1
bsk	0.000852931	0.500548	0.609	0.489	1
nej	0.0100535	0.466777	0.603	0.489	1
Dp	0.0308727	0.303056	0.607	0.489	1
CG42724	0.116574	0.355731	0.544	0.489	1
CG6700	0.142329	0.382599	0.552	0.489	1
CG11882	5.52316e-16	-0.602275	0.161	0.5	9.65062e-12
bip1	6.48087e-08	-0.501967	0.256	0.5	0.0011324
Shmt2	1.60744e-05	-0.341269	0.31	0.5	0.280868
Ublcp1	1.97497e-05	-0.317069	0.307	0.5	0.345086
CCT1	0.000121171	0.528729	0.669	0.5	1
CG8372	0.000176232	-0.370894	0.361	0.5	1
lid	0.00584701	0.459517	0.64	0.5	1
CG8108	0.0153864	0.406437	0.609	0.5	1
crc	0.018008	0.277489	0.628	0.5	1
CG6024	0.0261824	0.379144	0.627	0.5	1
CG42336	0.0273935	-0.25205	0.405	0.5	1
Eph	0.0381752	0.284003	0.596	0.5	1
PlexA	0.0610518	0.299772	0.574	0.5	1
Smox	0.0719043	0.334362	0.57	0.5	1
vari	0.225448	0.260101	0.387	0.5	1
pan	0.231522	0.517414	0.552	0.5	1
pyr	1.72209e-11	1.12504	0.814	0.511	3.009e-07
CG5746	2.92753e-10	0.871129	0.741	0.511	5.11528e-06
ari-2	3.30348e-09	0.962357	0.734	0.511	5.77217e-05
Ufc1	1.20643e-06	-0.465055	0.306	0.511	0.0210799
mav	6.09838e-06	-0.48356	0.304	0.511	0.106557
CG9344	0.00252497	0.339641	0.629	0.511	1
CG1910	0.00483644	0.344939	0.623	0.511	1
mRpS10	0.00738692	-0.25146	0.402	0.511	1
Atx2	0.0111108	0.381411	0.618	0.511	1
HDAC1	0.0118944	0.280886	0.605	0.511	1
Cont	0.0179008	0.322317	0.638	0.511	1
Aplip1	0.0200463	0.446043	0.587	0.511	1
E(spl)m7-HLH	7.40941e-19	-1.25475	0.158	0.522	1.29465e-14
CG9782	1.65065e-18	-0.837931	0.169	0.522	2.88418e-14
CG30015	9.29676e-14	-0.572413	0.179	0.522	1.62442e-09
pncr009:3L	9.14976e-08	-0.425017	0.275	0.522	0.00159874
LanB1	3.09065e-07	-0.450997	0.289	0.522	0.00540029
Thiolase	2.21994e-06	-0.313351	0.298	0.522	0.038789
Wdr82	5.3821e-06	-0.367207	0.321	0.522	0.0940415
Map205	2.05095e-05	0.561584	0.718	0.522	0.358363
dan	5.72978e-05	-0.267875	0.321	0.522	1
tko	0.00016576	-0.299887	0.364	0.522	1
DCTN6-p27	0.000544306	-0.263928	0.377	0.522	1
CG7185	0.000749598	0.355829	0.653	0.522	1
CG17724	0.00306143	0.32508	0.657	0.522	1
CG4511	0.00488103	0.381793	0.635	0.522	1
CG7675	1.63797e-10	-0.607017	0.229	0.533	2.86203e-06
Ank2	9.93056e-10	0.801547	0.775	0.533	1.73517e-05
ptc	9.47689e-09	-0.484635	0.275	0.533	0.00016559
CG43427	5.78316e-08	-0.401433	0.27	0.533	0.00101049
CG1927	2.5388e-07	-0.397456	0.295	0.533	0.00443604
CG14184	1.2263e-05	-0.417363	0.348	0.533	0.214271
mRpL23	6.96587e-05	-0.338934	0.35	0.533	1
CG6422	0.00665535	0.324096	0.636	0.533	1
CG18507	1.17481e-26	-0.862045	0.127	0.544	2.05275e-22
Csk	2.56884e-14	1.23326	0.861	0.544	4.48854e-10
CG6287	1.61196e-10	1.1078	0.667	0.544	2.81658e-06
dgt2	3.38577e-09	-0.508459	0.281	0.544	5.91595e-05
Tlk	8.53911e-07	0.746497	0.729	0.544	0.0149204
x16	2.75858e-06	0.572709	0.733	0.544	0.0482007
CG40160	8.64793e-05	-0.363342	0.375	0.544	1
Haspin	0.000288672	-0.270258	0.382	0.544	1
Ncoa6	0.000957742	0.4888	0.667	0.544	1
HP1c	0.0107423	-0.274513	0.455	0.544	1
emc	0.0119208	1.25502	0.528	0.544	1
alph	0.0239135	0.351446	0.649	0.544	1
PPP4R2r	0.0269482	0.347573	0.617	0.544	1
CG32000	0.114145	0.404597	0.584	0.544	1
CaMKI	0.245319	0.295953	0.581	0.544	1
Brd	2.95068e-35	-1.55311	0.098	0.556	5.15572e-31
CG8036	1.0706e-25	-0.735066	0.127	0.556	1.87067e-21
CycE	3.87973e-21	-1.02109	0.179	0.556	6.77904e-17
E(spl)mgamma-HLH	1.29535e-16	-1.85003	0.198	0.556	2.26336e-12
tna	1.89388e-13	0.949491	0.869	0.556	3.30918e-09
CG2865	2.9175e-10	1.41516	0.781	0.556	5.09775e-06
CG5758	5.68646e-09	-0.531663	0.282	0.556	9.93596e-05
ft	5.06718e-06	-0.424328	0.31	0.556	0.0885389
unc-13	2.02259e-05	0.804349	0.723	0.556	0.353407
insb	0.000352198	-0.698656	0.398	0.556	1
lig	0.00256033	0.398479	0.702	0.556	1
aph-1	0.0032543	-0.292924	0.453	0.556	1
fj	0.00376088	-0.295437	0.388	0.556	1
gpp	0.109535	0.394604	0.627	0.556	1
CG11360	0.170338	0.379729	0.621	0.556	1
hng3	4.56515e-42	-1.11004	0.079	0.567	7.97668e-38
E(spl)mdelta-HLH	1.09639e-22	-1.40458	0.158	0.567	1.91573e-18
tutl	1.28486e-16	1.47702	0.842	0.567	2.24504e-12
vig	3.15333e-07	0.689823	0.76	0.567	0.00550981
Tsp42Ea	4.13069e-05	-0.703379	0.401	0.567	0.721755
CG2147	6.13994e-05	-0.400292	0.431	0.567	1
CG15237	0.000249328	-0.323604	0.404	0.567	1
tou	0.000967446	0.408933	0.72	0.567	1
sff	0.00117822	0.521239	0.678	0.567	1
CG31460	0.00398933	-0.349182	0.468	0.567	1
CG3732	0.00411268	-0.290083	0.483	0.567	1
shot	0.0146916	0.374135	0.68	0.567	1
SKIP	1.71515e-08	-0.26921	0.269	0.578	0.000299689
GstE12	1.19261e-06	-0.446038	0.331	0.578	0.0208385
CG10470	0.00269943	-0.253777	0.434	0.578	1
CG4390	0.00467918	-0.287479	0.464	0.578	1
SmD1	0.00781099	0.313056	0.685	0.578	1
CG43736	0.0483967	0.425393	0.61	0.578	1
CG14207	0.0847562	0.270761	0.606	0.578	1
CrebA	7.42311e-22	-0.845275	0.163	0.589	1.29704e-17
NijA	2.31841e-20	-0.813469	0.186	0.589	4.05097e-16
GstD3	4.72981e-20	-1.01682	0.205	0.589	8.2644e-16
GstD1	1.54591e-15	-1.2335	0.242	0.589	2.70117e-11
Myo10A	2.43794e-09	-0.523542	0.291	0.589	4.25981e-05
TRAM	4.04404e-09	-0.546468	0.299	0.589	7.06615e-05
gbb	5.86102e-09	-0.487484	0.318	0.589	0.00010241
ckn	7.29448e-08	-0.390576	0.318	0.589	0.00127456
gro	1.2179e-06	0.590877	0.759	0.589	0.0212803
O-fut1	1.61711e-06	0.566158	0.73	0.589	0.0282557
EMC8-9	2.78806e-05	0.58293	0.697	0.589	0.487158
Syx1A	3.15344e-05	0.751857	0.756	0.589	0.551
CG17508	6.86132e-05	-0.353581	0.434	0.589	1
Tim8	8.34332e-05	-0.400385	0.401	0.589	1
ND-24	9.42522e-05	-0.311617	0.398	0.589	1
MED11	0.000194914	-0.27963	0.415	0.589	1
l(2)SH0834	0.000356703	-0.287945	0.437	0.589	1
Cdk1	0.0010946	-0.272353	0.428	0.589	1
dlg1	0.00206379	0.516277	0.698	0.589	1
CG5174	0.0100039	-0.252735	0.492	0.589	1
Vps24	0.0254946	0.326157	0.646	0.589	1
Ubi-p63E	0.0334399	0.341588	0.708	0.589	1
osa	0.130425	0.272183	0.639	0.589	1
mira	2.9749e-15	-0.823203	0.222	0.6	5.19804e-11
NFAT	5.45517e-13	-0.623732	0.26	0.6	9.53182e-09
alpha-Spec	9.04211e-06	0.633685	0.763	0.6	0.157993
cg	2.51173e-05	0.531309	0.751	0.6	0.438875
Sf3b5	0.000150723	-0.358063	0.434	0.6	1
CG13917	0.000151406	0.553451	0.709	0.6	1
Tsp42Ej	0.000537362	-0.273018	0.42	0.6	1
c12.1	0.000800637	-0.280833	0.453	0.6	1
jvl	0.00100411	0.848461	0.678	0.6	1
svp	0.00260638	1.00737	0.591	0.6	1
Catsup	0.00498674	-0.261866	0.483	0.6	1
zip	0.00782476	0.343662	0.671	0.6	1
alphaTub84D	0.0199974	0.277742	0.674	0.6	1
Ubc2	0.0351724	0.31344	0.664	0.6	1
Top1	0.084712	0.272782	0.66	0.6	1
Wdr62	0.82388	0.315205	0.572	0.6	1
Lis-1	6.03125e-08	0.681734	0.774	0.611	0.00105384
Chrac-16	2.4728e-06	-0.401486	0.405	0.611	0.0432073
CG45049	3.69514e-06	0.620454	0.76	0.611	0.0645651
Mlf	7.96827e-06	0.600619	0.72	0.611	0.13923
CG4789	0.000127262	-0.354656	0.452	0.611	1
CG18190	0.000201221	-0.277157	0.444	0.611	1
dj-1beta	0.000315297	-0.282045	0.466	0.611	1
CG4101	0.000514169	0.525918	0.686	0.611	1
CG13300	0.000568554	0.644686	0.74	0.611	1
Stlk	0.00122287	-0.348627	0.496	0.611	1
ND-B17.2	0.00245772	-0.277263	0.503	0.611	1
CCT5	0.00351271	0.366569	0.694	0.611	1
exd	0.0115733	0.331649	0.715	0.611	1
SmD3	0.0177671	0.262156	0.715	0.611	1
shrb	0.0270615	0.326826	0.646	0.611	1
snRNA:7SK	1.36907e-24	-0.807248	0.171	0.622	2.39217e-20
Appl	3.79764e-23	1.99613	0.913	0.622	6.63562e-19
sty	9.3556e-11	-0.896145	0.302	0.622	1.6347e-06
sd	3.04115e-06	0.614228	0.813	0.622	0.053138
RhoGAP71E	3.09708e-05	0.600014	0.758	0.622	0.541153
kis	0.00029159	0.494925	0.742	0.622	1
Vps29	0.000697453	-0.353764	0.503	0.622	1
CG42268	0.00105853	-0.323397	0.459	0.622	1
RhoGEF64C	0.0592548	0.43734	0.614	0.622	1
stx	0.123071	0.501033	0.629	0.622	1
Coop	2.58957e-10	-0.736043	0.351	0.633	4.52475e-06
CG11790	4.91438e-07	-0.463045	0.402	0.633	0.0085869
CG14321	9.88064e-07	-0.365179	0.373	0.633	0.0172645
CG7484	5.03518e-05	-0.355247	0.46	0.633	0.879797
CBP	5.12146e-05	-0.435459	0.481	0.633	0.894873
Rab7	0.000103881	-0.324875	0.479	0.633	1
Cp1	0.000131852	-0.337169	0.453	0.633	1
Pka-C1	0.00106658	0.501726	0.749	0.633	1
Adk2	0.00209399	-0.254537	0.489	0.633	1
RpS15Ab	0.00354684	-0.278244	0.471	0.633	1
Cals	0.00473664	0.471519	0.723	0.633	1
hfp	0.0742086	0.306283	0.697	0.633	1
CG34401	0.617066	0.29062	0.617	0.633	1
Tom	1.36939e-27	-2.07823	0.183	0.644	2.39273e-23
Hsp67Ba	9.21299e-13	-1.01657	0.354	0.644	1.60978e-08
px	2.61226e-10	1.01834	0.84	0.644	4.5644e-06
Tis11	2.62632e-10	-0.586191	0.326	0.644	4.58898e-06
Vdup1	1.41623e-07	-0.4555	0.373	0.644	0.00247458
CR31044	1.60092e-05	-0.461666	0.433	0.644	0.27973
CCT2	0.0312638	0.416586	0.701	0.644	1
BuGZ	0.0562641	0.325755	0.711	0.644	1
serp	6.67868e-40	-1.28334	0.125	0.656	1.16697e-35
scrt	1.31055e-31	1.87446	0.979	0.656	2.28993e-27
CG4115	4.25252e-20	-0.870681	0.225	0.656	7.43043e-16
CG8031	2.59077e-13	-0.59499	0.325	0.656	4.52684e-09
babos	7.91609e-12	-0.75547	0.365	0.656	1.38318e-07
rl	2.06297e-10	0.843991	0.839	0.656	3.60463e-06
CG3408	9.69372e-09	0.793683	0.833	0.656	0.000169378
Mob2	2.3976e-08	0.674958	0.807	0.656	0.000418933
eIF4H1	7.92611e-08	0.671153	0.825	0.656	0.00138493
Sap47	5.62344e-07	0.909945	0.77	0.656	0.00982583
capt	3.88391e-06	0.688493	0.752	0.656	0.0678635
CG7414	1.16357e-05	-0.455584	0.46	0.656	0.203311
bun	1.4861e-05	0.573301	0.799	0.656	0.259666
danr	1.63753e-05	-0.486127	0.492	0.656	0.286126
Yippee	1.72028e-05	-0.344906	0.452	0.656	0.300584
Taf10	0.000180835	-0.353634	0.485	0.656	1
Roc2	0.00116372	-0.270336	0.504	0.656	1
Prosap	0.00368277	0.657226	0.747	0.656	1
Cdc37	0.00463504	-0.254354	0.539	0.656	1
Arpc3A	0.00763235	-0.276446	0.559	0.656	1
CCT4	0.011031	0.288774	0.749	0.656	1
tral	0.149254	0.274478	0.691	0.656	1
Caper	0.296182	0.256172	0.683	0.656	1
mt:ND5	1.46841e-52	3.27654	0.997	0.667	2.56575e-48
mt:ND4	4.11536e-51	3.48727	0.999	0.667	7.19077e-47
tinc	1.37892e-16	-1.0084	0.289	0.667	2.40938e-12
grh	3.05579e-12	-0.651661	0.293	0.667	5.33938e-08
Mnt	1.1722e-10	-0.76746	0.399	0.667	2.04819e-06
CG5727	1.65341e-09	-0.562432	0.404	0.667	2.88901e-05
poly	5.95175e-09	-0.362449	0.368	0.667	0.000103995
dUTPase	4.08303e-08	-0.680155	0.423	0.667	0.000713429
kirre	7.10594e-08	1.20706	0.799	0.667	0.00124162
jigr1	1.75636e-06	-0.616416	0.466	0.667	0.0306889
CG7971	2.96317e-06	0.502372	0.851	0.667	0.0517755
InR	7.58798e-05	0.586996	0.785	0.667	1
CG5902	0.000317232	-0.310032	0.497	0.667	1
Rox8	0.0475514	0.350746	0.691	0.667	1
Eip63E	0.115503	0.575109	0.669	0.667	1
east	0.162241	0.325349	0.696	0.667	1
Cht2	2.60732e-33	1.86947	0.95	0.678	4.55577e-29
Inx3	3.57604e-15	-0.843599	0.321	0.678	6.24841e-11
CG17271	9.64394e-11	-0.643715	0.405	0.678	1.68509e-06
CG2556	5.42388e-08	-0.638835	0.395	0.678	0.000947715
PDCD-5	0.000635385	-0.282709	0.521	0.678	1
boca	0.00196773	-0.277361	0.536	0.678	1
Rpn11	0.00338109	-0.268095	0.554	0.678	1
RpII18	0.00353196	-0.289446	0.605	0.678	1
Dlc90F	0.00911737	0.32241	0.719	0.678	1
fwe	0.00961425	0.311704	0.758	0.678	1
chn	0.0201727	0.327094	0.426	0.678	1
shep	4.14886e-15	1.70108	0.893	0.689	7.2493e-11
DnaJ-1	1.41953e-06	-0.426429	0.477	0.689	0.0248035
beta-Spec	8.24159e-06	0.655507	0.782	0.689	0.144005
CG9922	0.000129145	-0.317536	0.515	0.689	1
FKBP59	0.000638097	0.475729	0.723	0.689	1
nocte	0.00075004	0.468683	0.806	0.689	1
NUCB1	0.00280632	-0.327738	0.573	0.689	1
CHOp24	0.00615471	-0.308309	0.625	0.689	1
hh	0.0115571	0.342123	0.736	0.689	1
aos	0.157715	0.269695	0.687	0.689	1
Hsp70Bc	1.83956e-76	-2.05838	0.045	0.7	3.21426e-72
CR44024	5.30915e-15	-0.825826	0.328	0.7	9.27668e-11
CG14715	1.66667e-13	-0.667663	0.36	0.7	2.91218e-09
Fkbp14	3.05199e-10	-0.590798	0.393	0.7	5.33275e-06
Atpalpha	4.88391e-08	0.948621	0.853	0.7	0.000853365
mEFTs	1.90524e-07	-0.626742	0.503	0.7	0.00332902
CG17454	0.000126317	-0.395292	0.562	0.7	1
E(spl)malpha-BFM	6.75136e-31	-2.04697	0.223	0.711	1.17966e-26
CG5390	9.91095e-10	-0.621933	0.413	0.711	1.73174e-05
Not1	1.42264e-08	0.612479	0.835	0.711	0.000248578
CG3760	1.18686e-06	-0.491671	0.504	0.711	0.020738
CG31715	0.00194459	0.320064	0.77	0.711	1
pre-rRNA:CR45845	8.34531e-122	-1.93717	0.003	0.722	1.45818e-117
frm	1.02492e-91	-2.55667	0.033	0.722	1.79084e-87
Gasp	2.11056e-23	-1.5364	0.285	0.722	3.68778e-19
mt:ND1	1.94527e-08	0.907761	0.886	0.722	0.000339897
glec	2.11926e-08	0.921031	0.775	0.722	0.000370299
Sod1	2.59538e-08	0.587033	0.833	0.722	0.000453491
pasi2	3.33322e-06	-0.365507	0.467	0.722	0.0582413
baf	1.05946e-05	-0.476572	0.572	0.722	0.185119
CG32441	3.42213e-05	-0.374404	0.595	0.722	0.597948
epsilonCOP	0.00121983	-0.301863	0.588	0.722	1
Arl6IP1	0.00167864	0.345379	0.752	0.722	1
Rab2	0.00509108	0.431555	0.763	0.722	1
JIL-1	0.0762435	0.266922	0.727	0.722	1
nkd	0.3138	0.482911	0.738	0.722	1
Hsp68	1.99599e-70	-1.68262	0.063	0.733	3.4876e-66
SsRbeta	4.62909e-09	-0.627585	0.485	0.733	8.08841e-05
Parp	1.69278e-07	-0.298415	0.437	0.733	0.0029578
CG5010	3.02329e-06	-0.466719	0.573	0.733	0.0528259
CG10077	0.000100786	0.540786	0.866	0.733	1
RhoGDI	0.000132817	0.464875	0.741	0.733	1
Bgb	0.000154378	0.415664	0.782	0.733	1
ths	0.000165311	0.566295	0.778	0.733	1
drongo	0.00414087	0.429402	0.802	0.733	1
pico	0.0332636	0.276729	0.777	0.733	1
crp	0.249862	0.279158	0.755	0.733	1
cl	0.437505	0.269211	0.579	0.733	1
dally	5.57693e-33	-1.0803	0.202	0.744	9.74457e-29
ttk	1.54512e-24	-1.0909	0.271	0.744	2.69979e-20
CG42684	1.03781e-10	-0.644501	0.439	0.744	1.81337e-06
GstO3	5.44738e-05	-0.282679	0.464	0.744	0.95182
neur	0.0011579	-0.392817	0.602	0.744	1
PMCA	0.00251868	0.535322	0.792	0.744	1
Bsg	0.0147967	0.481839	0.763	0.744	1
CG33229	1.69787e-10	-0.68097	0.492	0.756	2.96668e-06
Ubi-p5E	5.71244e-10	-0.479486	0.452	0.756	9.98135e-06
CR43314	8.65585e-10	-0.829776	0.438	0.756	1.51244e-05
CG8331	1.52509e-08	-0.519765	0.5	0.756	0.000266478
rst	2.32903e-07	0.968683	0.873	0.756	0.00406951
Fas1	3.85812e-07	1.02074	0.835	0.756	0.00674129
HP4	6.39497e-05	-0.402234	0.612	0.756	1
spi	9.61216e-05	0.525781	0.831	0.756	1
wbl	0.000425166	-0.338929	0.51	0.756	1
gw	0.000474669	0.472969	0.817	0.756	1
Lac	0.00309464	0.43238	0.795	0.756	1
Uch	0.018714	0.354786	0.789	0.756	1
Chmp1	0.0801669	0.269594	0.718	0.756	1
hts	6.52666e-20	1.19339	0.927	0.767	1.1404e-15
X11Lbeta	4.48555e-09	0.937374	0.864	0.767	7.83761e-05
CG2493	2.25825e-07	-0.514358	0.526	0.767	0.00394584
Manf	2.97615e-07	-0.531695	0.572	0.767	0.00520023
Spn	1.6455e-06	0.802223	0.864	0.767	0.0287518
CG4968	3.49673e-06	-0.278697	0.543	0.767	0.0610983
Rcd-1	8.01226e-05	-0.290691	0.609	0.767	1
CG11137	0.0042103	-0.265485	0.654	0.767	1
Gapdh2	0.0065478	-0.277626	0.631	0.767	1
eIF2alpha	0.00974264	-0.261456	0.676	0.767	1
Nph	0.0121668	-0.306432	0.671	0.767	1
E2f1	0.0728994	1.13983	0.78	0.767	1
elB	2.56187e-34	-1.39065	0.233	0.778	4.47636e-30
fz	5.21518e-18	-0.959514	0.373	0.778	9.11249e-14
Syb	1.35049e-16	-0.938269	0.394	0.778	2.3597e-12
CG13585	5.97117e-08	-0.506266	0.579	0.778	0.00104334
GstE11	1.6461e-05	-0.430123	0.596	0.778	0.287623
bbg	8.90404e-05	-0.293966	0.587	0.778	1
skd	0.00131021	0.450755	0.862	0.778	1
Prosalpha6	0.00229947	-0.27107	0.65	0.778	1
trn	0.358982	0.281273	0.676	0.778	1
CG15765	2.83068e-15	-0.699153	0.406	0.789	4.94604e-11
eca	2.52316e-06	-0.375375	0.574	0.789	0.0440872
sm	9.71016e-06	-0.295349	0.584	0.789	0.169666
CG15387	2.12885e-05	-0.32199	0.602	0.789	0.371974
zetaCOP	7.88958e-05	-0.330927	0.635	0.789	1
CG33941	0.000221408	-0.420079	0.629	0.789	1
Rpn13	0.000389044	-0.285261	0.642	0.789	1
Hrb87F	0.149759	0.301413	0.737	0.789	1
St2	1.05678e-15	-0.922	0.45	0.8	1.84651e-11
Cyt-b5	9.20327e-12	-0.624901	0.528	0.8	1.60809e-07
Tina-1	9.29532e-11	-0.693357	0.567	0.8	1.62417e-06
sinu	3.65976e-10	-0.630452	0.532	0.8	6.39471e-06
Alg-2	6.0559e-10	-0.559602	0.518	0.8	1.05815e-05
Eno	0.00755381	0.262727	0.771	0.8	1
SNRPG	0.00958771	0.270131	0.782	0.8	1
wdb	0.229855	0.317415	0.831	0.8	1
mt:Cyt-b	1.30058e-52	3.90937	0.999	0.811	2.2725e-48
GILT1	3.02121e-28	-1.45293	0.31	0.811	5.27897e-24
DOR	1.49298e-08	0.670123	0.875	0.811	0.000260869
CG5885	3.4413e-07	-0.699315	0.656	0.811	0.00601298
dap	0.000424461	-0.65541	0.647	0.811	1
Gug	0.00204175	0.457938	0.864	0.811	1
rump	0.00241584	0.325525	0.811	0.811	1
twr	0.00373947	-0.275818	0.711	0.811	1
Traf4	2.02583e-11	-0.807493	0.474	0.822	3.53973e-07
scrib	5.15431e-08	-0.572212	0.585	0.822	0.000900612
CG10217	9.45315e-06	-0.347481	0.599	0.822	0.165175
Rbp1-like	4.40777e-05	0.628119	0.882	0.822	0.77017
ed	0.000153705	-0.35582	0.668	0.822	1
Tom20	0.000203825	-0.273898	0.631	0.822	1
Ran	0.0012715	0.370866	0.826	0.822	1
CG11138	0.00810562	0.356584	0.875	0.822	1
Hrb98DE	2.05331e-27	1.23542	0.931	0.833	3.58774e-23
aop	2.13861e-25	-1.87824	0.433	0.833	3.73679e-21
Syp	8.90785e-23	1.86619	0.977	0.833	1.55647e-18
ND-B16.6	9.03307e-09	-0.539175	0.587	0.833	0.000157835
l(1)G0320	2.14012e-08	-0.58828	0.638	0.833	0.000373943
CG6770	1.66777e-07	-0.676478	0.674	0.833	0.0029141
Aps	2.57852e-07	-0.55262	0.656	0.833	0.00450544
CG13928	1.31956e-06	0.67907	0.877	0.833	0.0230566
Rpn12	4.3352e-05	-0.335972	0.671	0.833	0.75749
ena	0.00418052	-0.292451	0.697	0.833	1
CG17272	3.0945e-19	-0.932306	0.457	0.844	5.40702e-15
egr	5.71117e-15	-0.839721	0.506	0.844	9.97913e-11
Pli	2.98872e-11	-0.615306	0.554	0.844	5.2222e-07
Yeti	1.11419e-10	0.594088	0.897	0.844	1.94683e-06
maf-S	5.60632e-10	-0.601297	0.628	0.844	9.79593e-06
Tsp42Ee	1.34605e-09	-0.677891	0.627	0.844	2.35195e-05
CG31997	3.94377e-08	-0.665393	0.656	0.844	0.000689094
glo	7.70458e-08	0.573855	0.851	0.844	0.00134622
Spase25	8.7723e-08	-0.51645	0.657	0.844	0.00153278
hbs	1.97584e-07	-0.470908	0.525	0.844	0.00345239
robl	2.27633e-07	-0.470186	0.652	0.844	0.00397742
CG18081	7.65805e-07	-0.430718	0.631	0.844	0.0133809
Sec61alpha	2.65241e-05	-0.368515	0.623	0.844	0.463455
CG33978	0.000223359	0.578518	0.883	0.844	1
bai	0.0013287	-0.294793	0.733	0.844	1
mnb	0.00223419	0.407827	0.866	0.844	1
KdelR	0.00488501	-0.265071	0.727	0.844	1
Gp150	6.29069e-20	-1.00572	0.426	0.856	1.09917e-15
Spase22-23	1.35853e-05	-0.420406	0.652	0.856	0.237376
CG34159	0.000359651	-0.308198	0.678	0.856	1
lft	0.12962	0.315086	0.667	0.856	1
CG6583	2.1756e-08	-0.447829	0.596	0.867	0.000380142
CycG	3.00251e-08	0.509551	0.955	0.867	0.000524628
eIF3k	4.46225e-07	-0.487448	0.731	0.867	0.00779689
hang	1.18672e-06	-0.38012	0.627	0.867	0.0207355
rdo	0.000158601	0.63314	0.793	0.867	1
eIF3h	0.00019262	-0.308672	0.733	0.867	1
CG15098	0.000266243	-0.373368	0.698	0.867	1
bel	0.000453531	0.317787	0.855	0.867	1
CG3887	0.00112867	-0.290499	0.72	0.867	1
arm	0.00166468	0.337633	0.884	0.867	1
CkIIbeta	0.00190888	-0.250777	0.751	0.867	1
CG32767	0.082063	0.256799	0.865	0.867	1
TfIIA-S	6.08505e-14	-0.721488	0.602	0.878	1.06324e-09
Fer1HCH	8.63476e-10	-0.609511	0.729	0.878	1.50875e-05
fs(1)h	1.32485e-05	0.466954	0.913	0.878	0.231491
ctp	5.31051e-05	0.493776	0.884	0.878	0.927906
Roc1a	0.000517904	-0.29841	0.775	0.878	1
Prosbeta5	0.00191848	-0.299111	0.737	0.878	1
cype	0.00434035	0.251103	0.811	0.878	1
Mlc-c	0.00435805	0.318935	0.803	0.878	1
Glut4EF	1.15908e-30	-1.45187	0.402	0.889	2.02526e-26
Btk29A	2.28013e-16	-0.912856	0.512	0.889	3.98407e-12
bou	3.16916e-13	-0.793641	0.652	0.889	5.53748e-09
Tmhs	1.74491e-10	-0.61439	0.579	0.889	3.04889e-06
scyl	2.63926e-10	-0.85091	0.738	0.889	4.61158e-06
Idh	0.000967224	-0.275357	0.771	0.889	1
COX5A	0.0214052	-0.265788	0.775	0.889	1
miple2	0.0307856	-0.258215	0.689	0.889	1
chrb	0.504354	0.450499	0.828	0.889	1
Dsp1	3.88624e-07	0.520402	0.921	0.9	0.00679043
Sar1	0.000847522	-0.280186	0.78	0.9	1
Nrg	0.000939819	0.661939	0.886	0.9	1
ATPsynCF6	0.00337452	-0.257604	0.749	0.9	1
blw	0.00445553	0.265024	0.89	0.9	1
mt:ATPase6	7.87522e-50	3.30662	0.999	0.911	1.37604e-45
pnt	8.1037e-24	-1.27531	0.492	0.911	1.41596e-19
peb	7.06522e-16	0.90386	0.982	0.911	1.23451e-11
CR42862	1.46194e-13	-0.75782	0.657	0.911	2.55446e-09
eIF3g1	2.47944e-12	-0.617026	0.693	0.911	4.33232e-08
cold	2.43533e-08	-0.441775	0.645	0.911	0.000425526
eIF3m	8.59578e-06	-0.365583	0.737	0.911	0.150194
lwr	3.11051e-05	-0.406982	0.749	0.911	0.5435
crok	7.73084e-05	-0.316428	0.687	0.911	1
His2Av	0.0138817	0.333946	0.815	0.911	1
CG42566	3.89631e-132	-3.87605	0.03	0.922	6.80802e-128
CG43658	4.5936e-68	-2.00173	0.172	0.922	8.0264e-64
Nrt	2.6397e-13	1.04733	0.934	0.922	4.61235e-09
RapGAP1	2.27653e-07	0.560129	0.931	0.922	0.00397778
Gdi	2.0276e-06	0.585296	0.916	0.922	0.0354282
heph	8.68156e-06	-0.45526	0.764	0.922	0.151693
eIF3i	7.00235e-05	-0.330505	0.769	0.922	1
COX7A	0.000120271	-0.363534	0.793	0.922	1
CG42342	0.00134695	-0.332221	0.788	0.922	1
CG5532	0.00199208	-0.26747	0.748	0.922	1
mamo	0.0315526	0.827414	0.955	0.922	1
ben	0.0318129	0.272007	0.882	0.922	1
Hsp67Bc	1.13466e-34	-2.3321	0.64	0.933	1.98259e-30
Chd64	3.11916e-28	-1.41459	0.515	0.933	5.45011e-24
GstS1	2.6985e-16	-0.955616	0.686	0.933	4.7151e-12
twit	6.70362e-15	-1.07108	0.741	0.933	1.17132e-10
Lk6	2.98215e-09	-0.502772	0.675	0.933	5.21071e-05
verm	0.00102601	-0.275565	0.69	0.933	1
Trx-2	0.00104365	-0.30325	0.814	0.933	1
brat	6.51305e-19	1.4365	0.996	0.944	1.13803e-14
Tm1	3.33062e-15	0.705436	0.977	0.944	5.81959e-11
rdx	1.85434e-08	0.595855	0.899	0.944	0.00032401
Diap1	5.09232e-08	-0.466772	0.759	0.944	0.000889781
UQCR-11	1.41129e-05	0.349654	0.868	0.944	0.246595
elav	2.61511e-05	0.440327	0.964	0.944	0.456939
Vap33	0.00141757	0.327086	0.899	0.944	1
spen	0.00159423	0.443601	0.981	0.944	1
rin	0.0375004	0.25112	0.905	0.944	1
mt:CoIII	2.82032e-52	3.80352	0.999	0.956	4.92795e-48
mt:CoII	3.21309e-52	3.49665	1	0.956	5.61423e-48
noc	1.50972e-35	-1.64146	0.402	0.956	2.63793e-31
pum	4.30332e-20	1.28332	0.994	0.956	7.51918e-16
br	1.15022e-15	-0.847797	0.612	0.956	2.00979e-11
Tapdelta	7.31372e-11	-0.672793	0.81	0.956	1.27793e-06
CG16817	7.05052e-08	0.462472	0.882	0.956	0.00123194
pasi1	2.54254e-05	-0.365743	0.766	0.956	0.444258
pncr002:3R	9.05936e-37	-1.58519	0.47	0.967	1.58294e-32
stai	3.35755e-23	1.43663	0.999	0.967	5.86664e-19
RpS14b	5.33588e-17	-0.927585	0.825	0.967	9.32338e-13
CG32276	8.98164e-13	-0.707065	0.727	0.967	1.56936e-08
RpL34a	2.03393e-12	-0.601282	0.802	0.967	3.55389e-08
psq	1.62164e-11	0.797972	0.986	0.967	2.83348e-07
roX2	1.51816e-09	-0.422705	0.928	0.967	2.65269e-05
CG11486	1.82168e-09	-0.560725	0.857	0.967	3.18301e-05
RpL22	6.11232e-08	-0.516215	0.784	0.967	0.00106801
Sod3	1.81262e-06	-0.431705	0.678	0.967	0.0316718
eya	2.45181e-06	0.452338	0.92	0.967	0.0428405
Sec61beta	6.03645e-06	-0.454222	0.798	0.967	0.105475
Rap1	0.0124598	-0.251427	0.842	0.967	1
Eip75B	0.309098	0.34815	0.934	0.967	1
stg	0.393148	0.356945	0.674	0.967	1
RpL35A	3.8528e-34	-1.00371	0.864	0.978	6.73199e-30
obst-A	3.41545e-32	-1.44484	0.503	0.978	5.96781e-28
qua	8.5428e-31	-1.34136	0.521	0.978	1.49268e-26
CG44325	3.21532e-26	-1.26016	0.572	0.978	5.61813e-22
CG15628	5.92225e-24	-1.09339	0.645	0.978	1.03479e-19
His3.3B	1.08994e-18	0.807894	0.944	0.978	1.90446e-14
msi	3.38354e-17	0.939413	0.99	0.978	5.91207e-13
bic	7.07311e-16	-0.732843	0.851	0.978	1.23588e-11
Fer2LCH	1.23392e-14	-0.675302	0.833	0.978	2.15604e-10
RpL30	1.76889e-11	-0.509145	0.862	0.978	3.09079e-07
eIF1	1.32388e-07	-0.389776	0.854	0.978	0.00231321
crim	2.90815e-07	-0.422095	0.691	0.978	0.00508141
kune	1.59272e-06	-0.432956	0.769	0.978	0.0278296
sesB	1.27265e-05	-0.37738	0.865	0.978	0.222371
eIF3f1	1.34323e-05	-0.342594	0.796	0.978	0.234703
mts	2.98003e-05	0.28785	0.913	0.978	0.5207
lolal	0.000100196	-0.320307	0.836	0.978	1
CG45050	0.000507211	-0.352783	0.921	0.978	1
Argk	0.0160941	0.30544	0.927	0.978	1
Hsp83	0.0290056	0.2987	0.956	0.978	1
mt:CoI	2.11048e-52	3.6958	0.999	0.989	3.68764e-48
RpL36	1.4998e-24	-0.669663	0.937	0.989	2.62061e-20
ogre	1.88365e-19	-0.886477	0.774	0.989	3.29131e-15
Fas2	5.9666e-17	1.77237	0.992	0.989	1.04254e-12
akirin	7.604e-17	-0.765649	0.839	0.989	1.32865e-12
Ip259	8.85088e-15	-0.733415	0.755	0.989	1.54651e-10
COX6B	7.65636e-10	-0.480075	0.848	0.989	1.3378e-05
Pep	4.22558e-05	-0.36043	0.839	0.989	0.738336
CtBP	8.75523e-05	0.316314	0.963	0.989	1
eIF1A	0.000135841	-0.30214	0.868	0.989	1
CG13551	0.000257769	-0.271593	0.86	0.989	1
Atg8a	0.000674026	-0.291154	0.89	0.989	1
CG42394	0.00082671	-0.356572	0.876	0.989	1
awd	0.00540666	-0.271068	0.893	0.989	1
Hsromega	0.226203	0.933731	0.988	0.989	1
CR40469	8.41166e-172	-3.53011	0.006	1	1.46977e-167
RpS16	4.88608e-52	-1.29163	0.955	1	8.53745e-48
Hsp23	1.94168e-51	-2.87647	0.719	1	3.3927e-47
mt:lrRNA	1.25522e-49	2.40876	0.999	1	2.19325e-45
RpS25	4.43026e-49	-1.09964	0.96	1	7.741e-45
Hsp26	2.37885e-48	-2.77659	0.702	1	4.15656e-44
RpL14	1.37816e-47	-0.958389	0.96	1	2.40806e-43
RpL13	2.18194e-47	-1.11065	0.963	1	3.81251e-43
RpS5a	3.47466e-47	-1.23405	0.944	1	6.07127e-43
RpL13A	1.72542e-44	-0.926543	0.963	1	3.01482e-40
RpL8	5.57406e-44	-1.12113	0.941	1	9.73955e-40
RpL34b	9.87375e-43	-0.826101	0.97	1	1.72524e-38
RpL37a	9.94465e-43	-1.00117	0.92	1	1.73763e-38
RpS24	1.74093e-42	-0.980699	0.931	1	3.04193e-38
RpL19	1.82422e-42	-1.04866	0.952	1	3.18746e-38
RpL28	1.55621e-41	-0.881958	0.942	1	2.71917e-37
sta	2.38598e-41	-0.925857	0.964	1	4.16902e-37
RpL7	3.80353e-40	-0.853221	0.955	1	6.64591e-36
RpLP0	4.50842e-40	-1.10019	0.933	1	7.87756e-36
RpS8	1.13916e-39	-0.92552	0.955	1	1.99045e-35
RpL12	2.75864e-39	-0.806668	0.956	1	4.82018e-35
RpL26	5.49207e-39	-1.02085	0.891	1	9.5963e-35
RpL18A	6.87793e-39	-0.776318	0.967	1	1.20178e-34
RpL23A	7.61514e-39	-0.877779	0.933	1	1.33059e-34
eEF1beta	1.66899e-38	-1.17032	0.883	1	2.91622e-34
RpL32	2.1991e-38	-0.854779	0.942	1	3.84248e-34
RpS3	3.84883e-36	-0.736508	0.955	1	6.72507e-32
RpL17	5.37271e-36	-0.745947	0.977	1	9.38773e-32
RpL24	2.20895e-35	-0.964939	0.935	1	3.8597e-31
RpLP2	2.53991e-35	-0.805434	0.909	1	4.43799e-31
RpS12	3.59644e-35	-0.746314	0.979	1	6.28407e-31
RpS7	4.51361e-35	-0.729019	0.96	1	7.88664e-31
RpS9	2.20726e-33	-0.739615	0.964	1	3.85675e-29
RpL10Ab	3.06893e-33	-0.707514	0.952	1	5.36233e-29
RpS17	1.20921e-32	-0.963289	0.897	1	2.11284e-28
RpS18	3.67187e-32	-0.716831	0.963	1	6.41586e-28
Hsp27	7.2818e-32	-1.08271	0.942	1	1.27235e-27
CG3655	1.82413e-31	-1.29346	0.752	1	3.1873e-27
RpS15	6.16872e-30	-0.672381	0.963	1	1.07786e-25
RpL9	8.61942e-30	-0.689703	0.941	1	1.50607e-25
RpL6	2.99281e-29	-0.764909	0.923	1	5.22934e-25
RpL35	4.23017e-29	-0.792253	0.92	1	7.39138e-25
RpL11	2.13261e-28	-1.01884	0.938	1	3.72631e-24
roX1	2.27159e-28	1.2751	1	1	3.96914e-24
RpL37A	1.60954e-27	-0.669388	0.935	1	2.81234e-23
RpL15	6.11466e-27	-0.915907	0.938	1	1.06841e-22
RpL27A	3.45117e-26	-0.649047	0.935	1	6.03023e-22
RpS20	7.03152e-26	-0.718008	0.916	1	1.22862e-21
RpS2	4.36964e-25	-0.705709	0.948	1	7.63506e-21
RpS10b	4.96596e-25	-0.552684	0.968	1	8.67702e-21
RpS27A	9.20669e-25	-0.632551	0.959	1	1.60869e-20
Rack1	1.13392e-24	-0.747797	0.902	1	1.9813e-20
RpL3	1.15091e-24	-0.571831	0.957	1	2.01099e-20
RpS15Aa	2.46943e-24	-0.660586	0.927	1	4.31483e-20
RpL21	6.58413e-24	-0.601885	0.955	1	1.15044e-19
RpS11	1.30727e-23	-0.594592	0.974	1	2.28419e-19
RpS13	2.25028e-23	-0.72471	0.93	1	3.93191e-19
CG2852	1.03298e-22	-0.765691	0.956	1	1.80492e-18
RpS26	1.6015e-22	-0.558444	0.978	1	2.79831e-18
betaTub56D	2.08103e-22	0.772827	0.993	1	3.63618e-18
CG9821	2.5237e-21	-0.753877	0.986	1	4.40966e-17
RpL4	4.11599e-21	-0.589787	0.946	1	7.19188e-17
RpL10	1.04221e-20	-0.573861	0.948	1	1.82105e-16
RpS4	2.11687e-20	-0.662085	0.934	1	3.6988e-16
RpS29	2.71784e-20	-0.576745	0.933	1	4.74888e-16
Nacalpha	6.97217e-20	-0.619251	0.923	1	1.21825e-15
Inx2	1.43111e-19	-0.94627	0.731	1	2.50057e-15
Df31	1.95705e-18	-0.571867	0.968	1	3.41956e-14
RpL41	1.8703e-17	-0.566668	0.952	1	3.26798e-13
Jupiter	2.07418e-17	1.43051	0.961	1	3.62422e-13
RpL23	3.33248e-17	-0.499981	0.95	1	5.82285e-13
RpS3A	9.82623e-17	-0.493393	0.956	1	1.71694e-12
RpLP1	1.04753e-16	-0.505276	0.99	1	1.83035e-12
Tctp	8.54321e-16	-0.518299	0.942	1	1.49276e-11
RpS28b	2.87563e-15	-0.510025	0.948	1	5.0246e-11
RpS6	3.39621e-15	-0.616395	0.905	1	5.9342e-11
RpS30	1.30245e-14	-0.464474	0.961	1	2.27577e-10
14-3-3zeta	1.87429e-14	0.471743	0.988	1	3.27494e-10
hdc	4.27677e-14	1.79314	1	1	7.4728e-10
RpS23	4.52122e-14	-0.446943	0.966	1	7.89993e-10
RpL18	5.09858e-14	-0.525555	0.941	1	8.90875e-10
eIF4A	1.86489e-13	-0.40628	0.955	1	3.25851e-09
gl	2.85416e-13	-0.571525	0.839	1	4.98708e-09
Unr	5.99868e-13	0.617913	0.979	1	1.04815e-08
RpS19a	1.9684e-11	-0.747489	0.897	1	3.43939e-07
RpS14a	2.04585e-11	-0.587769	0.939	1	3.57472e-07
betaTub60D	2.11057e-11	0.881499	0.988	1	3.68781e-07
RpL5	9.14101e-11	-0.53397	0.884	1	1.59721e-06
HmgZ	7.84622e-10	0.631763	0.968	1	1.37097e-05
RpL27	9.25082e-10	-0.4144	0.955	1	1.6164e-05
Mmp2	1.27199e-09	-0.449024	0.992	1	2.22255e-05
Gbeta13F	1.91604e-09	0.512098	0.981	1	3.3479e-05
RpL31	9.82638e-09	-0.393517	0.959	1	0.000171696
Fas3	1.14532e-08	-0.522001	0.912	1	0.000200122
eEF5	3.8015e-08	-0.392952	0.949	1	0.000664237
Akap200	4.49296e-08	-0.381493	0.944	1	0.000785055
Tet	1.2672e-06	-0.365818	0.979	1	0.0221418
14-3-3epsilon	1.60726e-06	0.288343	0.981	1	0.0280837
pAbp	2.43231e-06	-0.309831	0.988	1	0.0424997
cib	3.75627e-06	0.379106	0.963	1	0.0656332
Calr	6.67503e-06	-0.334264	0.959	1	0.116633
eEF1alpha1	1.26022e-05	-0.320827	0.993	1	0.220198
Oda	1.76044e-05	-0.275412	0.957	1	0.307601
RpL36A	4.49573e-05	-0.300876	0.957	1	0.785539
Ggamma1	0.000115727	-0.278594	0.89	1	1
N	0.000208542	-0.281834	0.82	1	1
RpS21	0.00024393	-0.292695	0.941	1	1
nmo	0.000427344	-0.290555	0.956	1	1
Rsf1	0.000694695	0.282492	0.906	1	1
RpL39	0.00106375	-0.279692	0.926	1	1
RpS27	0.00820212	-0.279817	0.924	1	1
mbl	0.0143034	0.439751	0.992	1	1
Act5C	0.0156355	0.335803	0.985	1	1
sbb	0.0323205	0.280465	0.99	1	1

## Sheet: R7 marker wt vs gl mutant
	p_val	avg_log2FC	pct.1	pct.2	p_val_adj
SPARC	2.50049e-12	3.45248	0.777	0	4.36911e-08			pct.1: The proportion of cells where the gene is detected in the wt R7 cluster
pre-rRNA:CR45847	8.75328e-12	2.17374	0.755	0	1.52946e-07			pct.2: The proportion of cells where the gene is detected in the gl mutant R7 cluster
CG9150	7.09288e-11	1.82666	0.718	0	1.23934e-06
Lfg	3.47528e-07	1.46252	0.536	0	0.00607236
Ekar	6.52794e-07	1.53815	0.52	0	0.0114063
CR40190	1.6019e-05	0.834049	0.43	0	0.2799
DIP-delta	4.27071e-05	1.19133	0.4	0	0.746221
CG5653	7.84366e-05	0.796747	0.38	0	1
Schip1	8.28105e-05	0.986554	0.379	0	1
CG14655	0.000133974	0.839821	0.362	0	1
Cad88C	0.000203261	0.97263	0.348	0	1
Rbp6	0.000262436	1.97323	0.339	0	1
fbp	0.00162691	0.624016	0.271	0	1
RYBP	0.00170245	0.543876	0.27	0	1
CG34114	0.00170245	2.54727	0.27	0	1
dpr9	0.00233089	1.04038	0.257	0	1
tsl	0.00254698	0.482699	0.254	0	1
CHMP2B	0.00254698	0.459162	0.254	0	1
CG34007	0.00278177	0.798492	0.25	0	1
CG17739	0.00290664	0.803197	0.248	0	1
Mvb12	0.00331355	0.486285	0.243	0	1
CG15706	0.00346066	0.45747	0.241	0	1
arg	0.00361389	0.450838	0.239	0	1
inaC	0.00393964	0.605078	0.236	0	1
corn	0.00429279	0.665303	0.232	0	1
CG10737	0.00448032	0.532424	0.23	0	1
Cby	0.00448032	0.525505	0.23	0	1
CG13203	0.00509008	0.789015	0.225	0	1
blanks	0.00602489	0.829544	0.218	0	1
sug	0.00682937	0.388937	0.212	0	1
CG6426	0.00682937	0.797717	0.212	0	1
CG4300	0.00711924	0.485291	0.211	0	1
Dip-B	0.00742064	0.354822	0.209	0	1
CG7506	0.00773401	0.340892	0.207	0	1
oc	0.00773401	1.19048	0.207	0	1
IntS14	0.00805979	0.378756	0.205	0	1
Cow	0.00911629	1.59496	0.2	0	1
CdsA	0.00911629	0.423927	0.2	0	1
CG6701	0.0094965	0.368772	0.198	0	1
Urm1	0.0094965	0.346766	0.198	0	1
unc79	0.0094965	0.879039	0.198	0	1
didum	0.00989159	0.519809	0.196	0	1
CG6227	0.0103021	0.366421	0.195	0	1
Rassf	0.0107287	0.367004	0.193	0	1
Nlg3	0.0111718	1.2008	0.191	0	1
U4-U6-60K	0.0116321	0.337403	0.189	0	1
CG8726	0.0126069	0.473436	0.186	0	1
Etl1	0.0126069	0.356928	0.186	0	1
jeb	0.0126069	1.55037	0.186	0	1
Idgf6	0.0136584	0.578407	0.182	0	1
CG5886	0.015392	0.32661	0.177	0	1
Pink1	0.0160146	0.323892	0.175	0	1
CG5946	0.0160146	0.281867	0.175	0	1
CG32698	0.0173319	0.69862	0.171	0	1
stops	0.0173319	0.397276	0.171	0	1
dpr12	0.0173319	0.551427	0.171	0	1
CG14721	0.0173319	0.315848	0.171	0	1
fidipidine	0.0195016	0.292381	0.166	0	1
CG6712	0.0195016	0.27357	0.166	0	1
CarT	0.0195016	0.654174	0.166	0	1
Sidpn	0.0202802	0.716008	0.164	0	1
CR44776	0.0219267	0.283024	0.161	0	1
PGAP3	0.0219267	0.30933	0.161	0	1
CG15922	0.0227968	0.289308	0.159	0	1
Cwc25	0.0236995	0.305142	0.157	0	1
stet	0.0236995	0.375314	0.157	0	1
CG32809	0.0266159	0.460963	0.152	0	1
Usp39	0.0266159	0.264156	0.152	0	1
Dot	0.0266159	0.292361	0.152	0	1
CG13919	0.0266159	0.270986	0.152	0	1
tfc	0.0266159	0.40424	0.152	0	1
dpr1	0.0266159	0.7296	0.152	0	1
CG7156	0.0287465	0.305073	0.148	0	1
nvy	0.0287465	0.476892	0.148	0	1
betaTub97EF	0.0298718	0.27538	0.146	0	1
CG42327	0.0298718	0.313573	0.146	0	1
Sodh-2	0.0298718	0.356882	0.146	0	1
heix	0.031039	0.292767	0.145	0	1
CG31108	0.031039	0.413495	0.145	0	1
CG42313	0.031039	1.15204	0.145	0	1
kel	0.0322496	0.314276	0.143	0	1
Cep89	0.0322496	0.295871	0.143	0	1
CG14696	0.0348075	0.289464	0.139	0	1
sced	0.0348075	0.289234	0.139	0	1
Culd	0.0348075	0.432396	0.139	0	1
cpx	0.0348075	0.644206	0.139	0	1
beat-VII	0.0361581	0.741202	0.138	0	1
cv-2	0.0361581	0.455676	0.138	0	1
GCC88	0.0361581	0.2647	0.138	0	1
gammaTub23C	0.0375588	0.277777	0.136	0	1
Klp68D	0.0375588	0.28179	0.136	0	1
BTBD9	0.0390114	0.337348	0.134	0	1
CG11448	0.0405177	0.308071	0.132	0	1
CG2247	0.0405177	0.266342	0.132	0	1
Rph	0.0420799	0.428077	0.13	0	1
GlcT-1	0.0420799	0.298653	0.13	0	1
7B2	0.0436998	0.511823	0.129	0	1
Exn	0.0436998	0.3657	0.129	0	1
CG6144	0.0436998	0.262326	0.129	0	1
Reps	0.048928	0.346396	0.123	0	1
mt:ND4L	0.048928	0.317054	0.123	0	1
GAPcenA	0.048928	0.329226	0.123	0	1
CG13288	0.0508011	0.555974	0.121	0	1
CG15211	0.0527434	0.268582	0.12	0	1
CG3257	0.0527434	0.465637	0.12	0	1
CG42392	0.0527434	0.272283	0.12	0	1
ADPS	0.0547575	0.377038	0.118	0	1
sws	0.0547575	0.314226	0.118	0	1
CG31140	0.0568461	0.492766	0.116	0	1
Tak1	0.0568461	0.312088	0.116	0	1
chp	0.0568461	1.34549	0.116	0	1
CG14535	0.0590119	0.797309	0.114	0	1
nolo	0.0635869	0.639349	0.111	0	1
Usp8	0.0660022	0.287407	0.109	0	1
PIP5K59B	0.0660022	0.329325	0.109	0	1
caup	0.0660022	0.343156	0.109	0	1
Sik2	0.068507	0.315326	0.107	0	1
GABA-B-R2	0.068507	0.342197	0.107	0	1
yuri	0.0711048	0.312368	0.105	0	1
FoxP	0.0711048	0.381078	0.105	0	1
CG15282	0.0711048	0.443893	0.105	0	1
Cpr97Ea	0.0711048	0.258299	0.105	0	1
CG44247	0.0765934	0.306823	0.102	0	1
Dhit	1.42217e-06	1.60225	0.529	0.036	0.0248496
CG9691	2.36985e-05	1.75829	0.462	0.036	0.414083
gogo	0.000174782	1.74117	0.405	0.036	1
VepD	0.000306622	0.909261	0.38	0.036	1
CG13532	0.000356389	1.00671	0.386	0.036	1
Ace	0.000411246	2.201	0.361	0.036	1
if	0.000623334	0.987081	0.373	0.036	1
CG34250	0.000733476	0.555669	0.368	0.036	1
CG6495	0.000876118	0.304742	0.366	0.036	1
CG6664	0.00134104	0.580805	0.325	0.036	1
phol	0.00194418	0.776329	0.311	0.036	1
NaPi-III	0.00198001	0.568205	0.321	0.036	1
Nrk	0.00230093	0.684453	0.312	0.036	1
scramb1	0.0034509	0.510806	0.3	0.036	1
CG4133	0.0036401	0.592132	0.296	0.036	1
Gga	0.00388938	0.517323	0.286	0.036	1
Smurf	0.00445343	0.510128	0.28	0.036	1
mRpL41	0.00446489	0.393152	0.296	0.036	1
Acsl	0.00452206	0.618484	0.273	0.036	1
CG33144	0.00490833	0.904277	0.277	0.036	1
Noa36	0.00557737	0.384867	0.275	0.036	1
brp	0.00754829	1.28726	0.275	0.036	1
Atf3	0.00824898	0.345834	0.273	0.036	1
CG8878	0.00842685	0.478119	0.268	0.036	1
CG42258	0.00848098	0.501237	0.264	0.036	1
CG17712	0.00885283	0.381377	0.248	0.036	1
Eogt	0.00893234	0.427874	0.248	0.036	1
dnd	0.00917282	0.669391	0.254	0.036	1
ras	0.00962763	0.536954	0.243	0.036	1
Ciao1	0.00971401	0.38743	0.243	0.036	1
mRpL47	0.0116854	0.364402	0.236	0.036	1
CG10151	0.0127534	0.466646	0.245	0.036	1
Tsp86D	0.0134553	0.337941	0.25	0.036	1
CG33116	0.0142863	0.417237	0.238	0.036	1
Atet	0.0156417	0.49647	0.229	0.036	1
eEF1alpha2	0.0161825	1.45886	0.225	0.036	1
Men	0.0171204	0.462724	0.229	0.036	1
Socs16D	0.0179448	0.514365	0.227	0.036	1
CG7166	0.019127	0.657802	0.221	0.036	1
CanB	0.0195287	0.722837	0.218	0.036	1
CG9426	0.0214437	0.343581	0.216	0.036	1
CG32259	0.0224665	0.535625	0.216	0.036	1
fz3	0.0229241	0.556323	0.223	0.036	1
Utx	0.0231742	0.450667	0.205	0.036	1
CG6567	0.025911	0.306897	0.212	0.036	1
Rab40	0.0262958	0.341744	0.202	0.036	1
asf1	0.0268761	0.315413	0.204	0.036	1
CG44004	0.0268823	0.347453	0.216	0.036	1
p	0.0271157	0.421723	0.205	0.036	1
jing	0.0276964	0.420472	0.211	0.036	1
w	0.0300952	0.351371	0.205	0.036	1
Stam	0.0317563	0.36521	0.204	0.036	1
Pc	0.0318122	0.319715	0.193	0.036	1
amon	0.0318836	0.494596	0.205	0.036	1
CG10479	0.0326863	0.394546	0.202	0.036	1
CG2889	0.0333504	0.398681	0.196	0.036	1
mRpS18B	0.0341376	0.293314	0.191	0.036	1
Ady43A	0.0344776	0.333206	0.202	0.036	1
p130CAS	0.0344814	0.412672	0.2	0.036	1
CG11134	0.0346224	0.259863	0.198	0.036	1
mthl1	0.0350194	0.291792	0.205	0.036	1
Rcc1	0.0358375	0.284331	0.188	0.036	1
CG43783	0.039287	0.298059	0.189	0.036	1
CG43324	0.0426336	0.564306	0.189	0.036	1
FER	0.043395	0.573264	0.179	0.036	1
l(2)tid	0.0440184	0.267641	0.184	0.036	1
tweek	0.0453021	0.316213	0.186	0.036	1
Ddx1	0.0455648	0.293388	0.177	0.036	1
bonsai	0.0458496	0.252727	0.184	0.036	1
CG10321	0.046574	0.261948	0.191	0.036	1
CG13875	0.046789	0.276359	0.184	0.036	1
ktub	0.0469809	0.380372	0.186	0.036	1
Dhx15	0.047552	0.351032	0.186	0.036	1
ebi	0.0480955	0.329685	0.179	0.036	1
CG5281	0.0489127	0.357257	0.184	0.036	1
CG17544	0.0510049	0.261861	0.171	0.036	1
wdn	0.0545111	0.348792	0.179	0.036	1
CG9609	0.0557632	0.26995	0.17	0.036	1
CG4911	0.0616612	0.333486	0.168	0.036	1
htk	0.0626711	0.276271	0.17	0.036	1
CG42404	0.0639309	0.421202	0.17	0.036	1
nw	0.0661863	0.315325	0.175	0.036	1
Mgat2	0.0696967	0.256097	0.171	0.036	1
fal	0.0697479	0.269826	0.164	0.036	1
CG12038	0.0722454	0.348963	0.168	0.036	1
lva	0.0739109	0.28275	0.155	0.036	1
Cdk5alpha	0.0739812	0.466793	0.159	0.036	1
Brd8	0.0745064	0.28465	0.155	0.036	1
sol	0.0757567	0.273135	0.164	0.036	1
CG15436	0.085832	0.265028	0.148	0.036	1
Hlc	0.0886018	0.306769	0.148	0.036	1
CG4751	0.0886432	0.302093	0.154	0.036	1
CG3077	0.0903623	0.253289	0.155	0.036	1
CG16953	0.0903889	0.268954	0.15	0.036	1
CR45911	0.0906744	0.329508	0.157	0.036	1
MetRS	0.092531	0.250463	0.152	0.036	1
sprt	0.093256	0.348056	0.148	0.036	1
DIP-theta	0.0962105	0.491419	0.146	0.036	1
Oatp74D	0.0996438	0.498853	0.145	0.036	1
mib2	0.105147	0.250926	0.148	0.036	1
NTPase	0.106042	0.281791	0.143	0.036	1
CG11537	0.10769	0.283199	0.139	0.036	1
CG15908	0.107833	-0.433487	0.152	0.036	1
CG12950	0.108507	0.333031	0.138	0.036	1
LBR	0.11022	0.250937	0.138	0.036	1
robo2	0.11819	0.594391	0.134	0.036	1
CG9121	0.123336	0.339822	0.132	0.036	1
MBD-R2	0.126707	0.281309	0.134	0.036	1
comt	0.134163	0.26785	0.134	0.036	1
pigeon	0.13428	0.313964	0.129	0.036	1
spg	0.135182	0.308753	0.134	0.036	1
rut	0.140467	0.295688	0.132	0.036	1
RSG7	0.140895	0.311268	0.134	0.036	1
CG7956	0.147174	-0.449381	0.136	0.036	1
Fie	0.157759	0.325124	0.123	0.036	1
kcc	0.164685	0.27427	0.118	0.036	1
Wnt4	0.171131	1.14859	0.116	0.036	1
CG33143	0.176202	0.253862	0.125	0.036	1
CG31475	0.182587	0.398934	0.114	0.036	1
CG3618	0.183466	0.309651	0.12	0.036	1
CG14441	0.187446	0.278524	0.114	0.036	1
Ca-beta	0.225664	0.342785	0.107	0.036	1
CG34377	3.10387e-12	2.28564	0.845	0.071	5.42339e-08
Ipp	3.66248e-10	1.50985	0.727	0.071	6.39945e-06
CG45105	2.19318e-07	1.38651	0.605	0.071	0.00383215
Hmx	2.15197e-06	1.12747	0.584	0.071	0.0376013
ru	1.13964e-05	1.38991	0.559	0.071	0.199129
CAP	0.000319581	1.33443	0.446	0.071	1
onecut	0.000385821	0.735421	0.446	0.071	1
CG41378	0.000533957	0.632474	0.427	0.071	1
HIP	0.000816607	0.590501	0.382	0.071	1
CG30419	0.000966201	1.24568	0.38	0.071	1
Lrt	0.00109946	0.754655	0.379	0.071	1
Nmt	0.00174302	0.630991	0.362	0.071	1
Dlip3	0.00228074	0.5221	0.361	0.071	1
Ge-1	0.00326411	0.769953	0.323	0.071	1
CG31038	0.00578853	1.45053	0.312	0.071	1
rhea	0.00600845	0.819275	0.314	0.071	1
Npl4	0.00793686	0.443106	0.298	0.071	1
EMC1	0.00836448	0.499184	0.307	0.071	1
Plap	0.00969236	0.489721	0.284	0.071	1
tau	0.010724	1.21358	0.282	0.071	1
Rop	0.0108233	0.592368	0.289	0.071	1
CG34132	0.0120304	0.377861	0.307	0.071	1
nemy	0.0141194	1.0973	0.275	0.071	1
CG3630	0.0141692	0.373877	0.293	0.071	1
CG42542	0.0141871	0.351744	0.273	0.071	1
CRMP	0.0153878	0.799825	0.28	0.071	1
Reph	0.0154062	0.942429	0.279	0.071	1
Ptpmeg	0.0160803	0.400693	0.28	0.071	1
CG5022	0.0165247	0.458583	0.286	0.071	1
CG2765	0.0175196	0.445424	0.271	0.071	1
plx	0.0182798	0.303333	0.296	0.071	1
PpD3	0.0191453	0.43519	0.275	0.071	1
CG7358	0.0195557	0.464484	0.257	0.071	1
CG30392	0.019626	0.353314	0.282	0.071	1
MED27	0.0204692	0.351708	0.27	0.071	1
cnn	0.0205168	0.446679	0.266	0.071	1
PIG-U	0.0211205	0.434741	0.254	0.071	1
qkr58E-2	0.0237999	0.391362	0.266	0.071	1
Bruce	0.0244702	0.409847	0.27	0.071	1
CG12071	0.0277705	0.833119	0.248	0.071	1
Gbeta5	0.0324676	0.302522	0.266	0.071	1
nSyb	0.0327182	0.635267	0.262	0.071	1
CG9919	0.0338323	0.401914	0.259	0.071	1
CG7115	0.0362255	0.450907	0.245	0.071	1
Mid1	0.0395681	-0.258061	0.257	0.071	1
Syt1	0.0408141	0.402096	0.245	0.071	1
Drep2	0.0413906	0.496812	0.241	0.071	1
mre11	0.0427507	0.292934	0.238	0.071	1
RhoBTB	0.0442468	0.301699	0.248	0.071	1
P32	0.0463031	0.251822	0.243	0.071	1
ebd2	0.0473527	0.395838	0.229	0.071	1
Rrp47	0.048179	0.327535	0.23	0.071	1
Sec16	0.0485159	0.500194	0.225	0.071	1
l(2)35Bd	0.0509516	0.296666	0.241	0.071	1
scf	0.0520558	0.281833	0.234	0.071	1
path	0.0544959	0.424628	0.227	0.071	1
ash2	0.0545239	0.259982	0.241	0.071	1
Ehbp1	0.059205	0.304063	0.227	0.071	1
CG4096	0.0596391	0.326576	0.23	0.071	1
mRpS2	0.0608416	0.250944	0.214	0.071	1
CG32638	0.0614409	0.33163	0.216	0.071	1
Atg13	0.0654989	0.330049	0.221	0.071	1
CG10508	0.0735508	0.416785	0.214	0.071	1
CG12299	0.0736892	0.300121	0.216	0.071	1
Tailor	0.0766678	0.26004	0.221	0.071	1
DAAM	0.078597	0.506084	0.211	0.071	1
CG4332	0.0810821	0.252459	0.207	0.071	1
Eps-15	0.0917884	0.330128	0.196	0.071	1
Hip14	0.0921092	0.324054	0.196	0.071	1
MESR6	0.0928795	0.272551	0.195	0.071	1
Syn1	0.0940578	0.260367	0.207	0.071	1
CG4936	0.0943823	0.253149	0.186	0.071	1
HERC2	0.0982077	0.292658	0.202	0.071	1
Sac1	0.104627	0.257882	0.193	0.071	1
pip	0.109556	0.275065	0.191	0.071	1
Ide	0.110068	0.347587	0.186	0.071	1
olf413	0.110828	0.316045	0.186	0.071	1
CR45185	0.114307	0.427475	0.189	0.071	1
mim	0.118444	0.385542	0.188	0.071	1
Rbcn-3A	0.120455	0.308229	0.188	0.071	1
Bx	0.139185	0.282735	0.186	0.071	1
MTF-1	0.143739	0.350099	0.171	0.071	1
CG8405	0.147138	0.331267	0.171	0.071	1
CR18166	0.148128	0.251373	0.168	0.071	1
CG4887	0.1494	-0.288095	0.195	0.071	1
Sec8	0.166495	0.280441	0.17	0.071	1
Apc	0.169761	0.300147	0.17	0.071	1
Abp1	0.170965	0.251929	0.179	0.071	1
mxt	0.174775	0.260557	0.164	0.071	1
CG42337	0.217689	0.379202	0.157	0.071	1
CG17230	0.227636	0.254308	0.15	0.071	1
IRSp53	0.237315	0.259936	0.159	0.071	1
CG9328	0.238904	0.37463	0.145	0.071	1
Edem2	0.239799	0.253599	0.146	0.071	1
CG31064	0.258822	0.321685	0.141	0.071	1
CG12024	0.262377	-0.324292	0.162	0.071	1
Fem-1	0.296395	-0.493617	0.154	0.071	1
Hpr1	0.367454	-0.278254	0.134	0.071	1
CG6512	0.397566	-0.252854	0.136	0.071	1
toe	0.530609	-0.266776	0.116	0.071	1
CG10433	0.534464	0.358328	0.107	0.071	1
Ggamma30A	0.562747	-1.42956	0.111	0.071	1
CG46301	0.61955	-0.351211	0.105	0.071	1
CG10254	0.621552	-0.439957	0.109	0.071	1
CG8097	0.631176	-0.263328	0.107	0.071	1
ash1	0.644063	-0.320716	0.105	0.071	1
Hsp70Bb	8.86589e-15	-0.536953	0	0.107	1.54914e-10
CG14132	3.56102e-11	-0.315384	0.002	0.107	6.22217e-07
CG32165	3.75913e-11	-0.306395	0.002	0.107	6.56833e-07
CG3961	5.40536e-10	1.8162	0.757	0.107	9.44478e-06
CG13893	1.87705e-06	-0.545194	0.007	0.107	0.0327978
mv	1.04213e-05	-0.314655	0.009	0.107	0.182092
dtn	1.4367e-05	1.33468	0.537	0.107	0.251034
CG6329	1.64062e-05	2.02961	0.534	0.107	0.286666
CNPYb	2.00835e-05	0.924683	0.552	0.107	0.350918
CG9663	4.56998e-05	-0.803334	0.011	0.107	0.798512
CG5262	0.000140614	-0.501211	0.013	0.107	1
stv	0.00028719	0.550513	0.475	0.107	1
CG32521	0.000401283	0.808941	0.448	0.107	1
CG15097	0.00044888	2.01336	0.42	0.107	1
mRpS21	0.000459431	0.691949	0.459	0.107	1
run	0.000734162	1.01409	0.464	0.107	1
sls	0.00123783	1.24832	0.411	0.107	1
Eip78C	0.00178109	0.702081	0.405	0.107	1
futsch	0.00206108	1.17151	0.418	0.107	1
E(Pc)	0.00217908	0.561126	0.402	0.107	1
Syt4	0.00303798	1.01594	0.405	0.107	1
Fbl6	0.00375592	0.515113	0.38	0.107	1
sba	0.00381894	0.311195	0.414	0.107	1
Grip	0.00456935	-0.747271	0.021	0.107	1
CG9646	0.00561054	0.411194	0.404	0.107	1
prage	0.00599522	0.60591	0.384	0.107	1
JhI-21	0.00601342	0.552451	0.359	0.107	1
CG10089	0.0070542	0.625873	0.354	0.107	1
Synd	0.00775444	0.439806	0.362	0.107	1
ftz-f1	0.00778464	-0.450901	0.023	0.107	1
CG9427	0.00784032	0.580799	0.348	0.107	1
Ulp1	0.00847745	0.53324	0.341	0.107	1
TM9SF3	0.0103623	0.446505	0.343	0.107	1
CG9416	0.0118494	0.545152	0.321	0.107	1
nrv3	0.0131433	0.970185	0.345	0.107	1
Rdh	0.0148245	0.474901	0.336	0.107	1
PMP34	0.0177813	0.365731	0.32	0.107	1
CG8243	0.018806	0.418574	0.311	0.107	1
Pex14	0.0190265	0.318606	0.327	0.107	1
CG34134	0.0201365	-0.6987	0.029	0.107	1
CG12121	0.0212787	0.482806	0.3	0.107	1
Cse1	0.0253382	0.439138	0.3	0.107	1
nerfin-1	0.0276777	0.665384	0.307	0.107	1
CG18324	0.0287815	0.346283	0.3	0.107	1
Fpps	0.0294682	0.415468	0.302	0.107	1
Cht6	0.0319973	0.486588	0.284	0.107	1
MAPk-Ak2	0.0342465	0.385836	0.271	0.107	1
CG14223	0.037414	0.407835	0.268	0.107	1
RhoGAP18B	0.0391265	-1.20404	0.034	0.107	1
Nop17l	0.0462002	0.398023	0.266	0.107	1
HisRS	0.0496876	0.272854	0.291	0.107	1
VhaM9.7-a	0.0528297	0.493938	0.279	0.107	1
CG9281	0.0592012	0.309973	0.257	0.107	1
Actbeta	0.0596666	0.696319	0.264	0.107	1
CG2991	0.0606788	0.394537	0.268	0.107	1
cona	0.0607433	-0.276649	0.038	0.107	1
P58IPK	0.0632728	0.316193	0.262	0.107	1
Dyb	0.0638026	0.348897	0.264	0.107	1
Actn	0.0679484	0.323099	0.264	0.107	1
JTBR	0.0717419	0.274197	0.248	0.107	1
g	0.0777048	0.458951	0.239	0.107	1
Dpit47	0.0811731	0.289643	0.243	0.107	1
Pcl	0.0812688	0.333517	0.255	0.107	1
CG12107	0.0858144	0.260718	0.243	0.107	1
Ptp69D	0.0942855	0.292223	0.248	0.107	1
Shark	0.095436	-0.36125	0.043	0.107	1
CG2186	0.0976307	0.406092	0.239	0.107	1
casp	0.0977654	0.31586	0.241	0.107	1
CG2061	0.0992593	0.336449	0.245	0.107	1
CG14435	0.0998857	0.34672	0.25	0.107	1
CG31030	0.110161	0.355573	0.241	0.107	1
CG15760	0.112308	0.326985	0.232	0.107	1
CG3645	0.113033	-0.294416	0.045	0.107	1
CG12814	0.115695	-0.361718	0.043	0.107	1
l(3)72Ab	0.117683	0.25656	0.238	0.107	1
Kcmf1	0.1195	0.294823	0.245	0.107	1
CG12975	0.119844	0.25037	0.227	0.107	1
rt	0.128382	-0.304195	0.046	0.107	1
beta4GalNAcTA	0.131192	0.255796	0.223	0.107	1
CG9853	0.131781	0.271647	0.212	0.107	1
CG6357	0.132241	-0.543257	0.046	0.107	1
unc-5	0.134717	0.412091	0.221	0.107	1
CG46280	0.136227	0.277567	0.22	0.107	1
CG31211	0.138812	0.265266	0.234	0.107	1
Met	0.140636	0.280022	0.229	0.107	1
Leash	0.146887	0.257938	0.225	0.107	1
CG6689	0.147083	-0.260681	0.048	0.107	1
ph-d	0.161953	0.304621	0.216	0.107	1
RpS19b	0.17679	0.402602	0.2	0.107	1
Nxf3	0.18581	-0.379045	0.05	0.107	1
robo1	0.189404	0.258739	0.214	0.107	1
IntS11	0.198939	-0.297516	0.054	0.107	1
Elp1	0.205787	-0.260884	0.055	0.107	1
UGP	0.234102	-0.368583	0.209	0.107	1
CG31710	0.242449	-0.276921	0.057	0.107	1
Madm	0.309154	-0.454664	0.196	0.107	1
ImpL1	0.343713	-0.461651	0.062	0.107	1
CG30020	0.364035	-0.388598	0.064	0.107	1
CG44002	0.371015	-0.709617	0.068	0.107	1
Tace	0.392284	0.26613	0.166	0.107	1
CG33169	0.403805	-0.325686	0.07	0.107	1
fok	0.416749	-0.411682	0.073	0.107	1
orb2	0.433083	-0.361299	0.168	0.107	1
CG13676	0.463422	-0.253704	0.075	0.107	1
dnt	0.476451	0.319764	0.154	0.107	1
rswl	0.566129	-0.405956	0.08	0.107	1
kek2	0.60167	-0.616276	0.082	0.107	1
CG30109	0.618653	-0.534641	0.141	0.107	1
hwt	0.642826	0.279296	0.132	0.107	1
hth	0.65032	0.531372	0.138	0.107	1
CG9967	0.650524	-0.387726	0.082	0.107	1
CG5828	0.655082	-0.385559	0.088	0.107	1
para	0.685111	-0.324171	0.138	0.107	1
AcCoAS	0.68885	-0.366659	0.089	0.107	1
CG8858	0.698904	-0.392983	0.091	0.107	1
Afti	0.707854	-0.251312	0.141	0.107	1
Plp	0.76278	-0.46042	0.098	0.107	1
Liprin-beta	0.794562	-0.304849	0.102	0.107	1
Mvl	0.807405	-0.390815	0.1	0.107	1
ClC-b	0.850838	-0.54609	0.125	0.107	1
CR45979	0.913381	-0.319874	0.104	0.107	1
ImpE1	0.921641	-0.337047	0.105	0.107	1
l(1)G0007	0.933162	-0.566499	0.107	0.107	1
CG11248	0.965161	-0.335267	0.112	0.107	1
Usp15-31	0.983623	-0.323051	0.116	0.107	1
Fatp	1	-0.263948	0.109	0.107	1
CR45600	3.15541e-19	-0.361391	0	0.143	5.51344e-15
CG13516	1.35199e-08	-0.26639	0.009	0.143	0.000236234
CG43861	2.14193e-06	1.12483	0.627	0.143	0.0374259
obst-B	2.29471e-05	1.30494	0.545	0.143	0.400955
drl	6.56105e-05	2.1065	0.545	0.143	1
CG32365	0.000195432	-0.284783	0.023	0.143	1
enc	0.000259462	0.583214	0.58	0.143	1
Svil	0.000280332	0.883453	0.521	0.143	1
Rip11	0.00055741	0.681692	0.48	0.143	1
CG5522	0.000574613	0.538971	0.502	0.143	1
CG7330	0.000833669	-0.340851	0.029	0.143	1
Ect4	0.000949535	-0.265017	0.029	0.143	1
CG15615	0.00128533	0.851669	0.477	0.143	1
CR44029	0.00148012	-0.342719	0.03	0.143	1
Kal1	0.00216549	-0.348577	0.032	0.143	1
bif	0.00218065	0.408715	0.466	0.143	1
unc-104	0.00297798	0.340356	0.441	0.143	1
Epg5	0.00331144	-0.555625	0.034	0.143	1
CG31121	0.00417565	-0.265094	0.036	0.143	1
dia	0.00430907	-0.309689	0.036	0.143	1
CenG1A	0.00497824	0.558738	0.439	0.143	1
CG5608	0.00637961	-0.250057	0.038	0.143	1
shf	0.00764534	-0.382629	0.039	0.143	1
Arpc1	0.009269	0.427648	0.407	0.143	1
Chchd3	0.00950261	0.389498	0.391	0.143	1
Hnf4	0.0126179	0.460601	0.366	0.143	1
CG9839	0.0127258	-0.251161	0.043	0.143	1
CG31638	0.0168267	0.438977	0.366	0.143	1
CG9267	0.0172949	0.451954	0.368	0.143	1
dmpd	0.0176581	0.470812	0.348	0.143	1
Cad86C	0.0177328	-0.52431	0.045	0.143	1
Pat1	0.0183178	0.461081	0.379	0.143	1
CG12379	0.0204295	-0.259242	0.046	0.143	1
melt	0.0264432	-0.251706	0.05	0.143	1
Mtp	0.0284776	-0.376306	0.05	0.143	1
CG5969	0.0308943	0.336754	0.354	0.143	1
CG4572	0.034903	0.330677	0.33	0.143	1
CG14995	0.0368321	-0.325109	0.052	0.143	1
CG33181	0.0372353	0.462174	0.304	0.143	1
CG30389	0.0400702	0.410084	0.334	0.143	1
CG7049	0.0404943	0.273674	0.346	0.143	1
CG42749	0.0406382	-0.302729	0.054	0.143	1
Wnt2	0.0437785	-0.343504	0.054	0.143	1
atms	0.0460013	0.352776	0.33	0.143	1
godzilla	0.0465538	0.439158	0.316	0.143	1
CG31687	0.0489004	-0.6503	0.055	0.143	1
Tsp68C	0.0526084	0.424113	0.314	0.143	1
Mkk4	0.05295	0.371558	0.314	0.143	1
CR30009	0.054305	-0.941808	0.057	0.143	1
CG5447	0.0550127	0.3177	0.339	0.143	1
CG3176	0.0597663	0.305655	0.321	0.143	1
Lap1	0.0610991	-0.479506	0.059	0.143	1
Rnp4F	0.0644674	0.348761	0.318	0.143	1
ste24a	0.0655612	0.322513	0.295	0.143	1
nudC	0.0662149	0.296575	0.316	0.143	1
sw	0.0683292	-0.774811	0.061	0.143	1
MCPH1	0.0708938	-0.391618	0.062	0.143	1
CG15814	0.0730771	0.321325	0.316	0.143	1
CG1703	0.0732306	0.302479	0.302	0.143	1
Nct	0.0734175	0.344256	0.291	0.143	1
lace	0.0740675	0.430427	0.288	0.143	1
Ime4	0.0790971	-0.268771	0.062	0.143	1
bru3	0.0792306	-0.741748	0.309	0.143	1
Nc73EF	0.0793934	0.415436	0.282	0.143	1
EndoGI	0.0801196	0.300103	0.312	0.143	1
Dlg5	0.0859631	-0.315016	0.064	0.143	1
SF1	0.0862127	0.342976	0.291	0.143	1
Slmap	0.090319	0.263276	0.302	0.143	1
Cda4	0.0915711	-0.605331	0.066	0.143	1
Liprin-gamma	0.093434	0.46827	0.311	0.143	1
CG9471	0.0962931	0.277807	0.286	0.143	1
CG31522	0.10165	0.288303	0.296	0.143	1
CG32425	0.108907	0.39167	0.271	0.143	1
Tab2	0.126235	-0.266026	0.07	0.143	1
CG5217	0.13089	0.311923	0.284	0.143	1
GATAd	0.138353	0.333425	0.275	0.143	1
Tbce	0.138909	0.285758	0.271	0.143	1
CG4266	0.143377	0.279426	0.273	0.143	1
ALiX	0.151607	0.283116	0.261	0.143	1
CG3107	0.158427	0.291199	0.266	0.143	1
Vps35	0.170502	0.25657	0.257	0.143	1
Reg-5	0.171847	-0.268276	0.073	0.143	1
CG7083	0.17658	-0.496404	0.077	0.143	1
ex	0.187111	-0.323571	0.079	0.143	1
SH3PX1	0.197265	0.282314	0.241	0.143	1
Dab	0.204267	0.308227	0.241	0.143	1
lute	0.233963	0.265489	0.238	0.143	1
CG17121	0.240637	-0.293274	0.084	0.143	1
cac	0.253256	0.349586	0.239	0.143	1
Grip75	0.264493	-0.335841	0.091	0.143	1
Edem1	0.280262	-0.365982	0.091	0.143	1
puc	0.28265	0.398196	0.223	0.143	1
svr	0.284644	0.302728	0.216	0.143	1
SK	0.287836	-0.261799	0.241	0.143	1
Pde9	0.297658	0.529085	0.211	0.143	1
beat-IIIc	0.32151	-0.904308	0.236	0.143	1
CG8173	0.363207	-0.267514	0.095	0.143	1
Rab30	0.369681	0.252539	0.204	0.143	1
CG14764	0.382257	-0.395295	0.095	0.143	1
CG17068	0.500231	-0.335204	0.105	0.143	1
CG6685	0.529256	-0.250987	0.112	0.143	1
Mat1	0.534697	-0.459176	0.111	0.143	1
Spec2	0.535987	-0.382203	0.114	0.143	1
CG14894	0.542432	-0.354306	0.209	0.143	1
LIMK1	0.54277	-0.363443	0.114	0.143	1
CG11562	0.550148	-0.27519	0.211	0.143	1
Ugt	0.582828	-0.268361	0.196	0.143	1
garz	0.600621	-0.283458	0.121	0.143	1
Mical	0.648233	-0.314711	0.12	0.143	1
CrebB	0.671501	-0.422146	0.171	0.143	1
Pgi	0.742413	-0.982088	0.18	0.143	1
chas	0.778731	-0.432214	0.13	0.143	1
CG17337	0.792199	-0.34167	0.175	0.143	1
JHDM2	0.793313	-0.344514	0.132	0.143	1
Acf	0.867073	-0.277938	0.164	0.143	1
Sec24AB	0.873722	-0.527866	0.168	0.143	1
Camta	0.912424	-0.502274	0.136	0.143	1
ric8a	0.996263	-0.511042	0.143	0.143	1
Eaf	0.999271	-0.259113	0.152	0.143	1
CG6912	1.11896e-23	-0.358504	0	0.179	1.95516e-19
CR44383	1.11896e-23	-0.282906	0	0.179	1.95516e-19
CG34445	8.55806e-10	-0.597457	0.013	0.179	1.49535e-05
fu12	1.22339e-07	-0.59231	0.018	0.179	0.00213762
ro	3.34178e-06	-0.490193	0.023	0.179	0.058391
CG4570	1.15998e-05	-0.280746	0.027	0.179	0.202683
CR44070	1.34712e-05	-1.00649	0.027	0.179	0.235382
CG8206	2.28432e-05	-0.34703	0.029	0.179	0.399139
CG17556	4.74e-05	0.76704	0.605	0.179	0.82822
CG9669	6.43653e-05	0.798918	0.568	0.179	1
CG9689	9.66061e-05	1.32737	0.521	0.179	1
ImpL2	0.00131026	-0.856299	0.045	0.179	1
klg	0.00275365	2.51728	0.438	0.179	1
Jarid2	0.00393598	0.650443	0.452	0.179	1
VhaSFD	0.00419417	0.602796	0.445	0.179	1
CG2091	0.0133086	0.342998	0.464	0.179	1
CG10194	0.0162919	-0.255529	0.064	0.179	1
fne	0.0178332	0.584858	0.421	0.179	1
FBXO11	0.0187165	0.558696	0.395	0.179	1
CG12991	0.0219049	0.541887	0.398	0.179	1
Rrp4	0.0229746	-0.346106	0.071	0.179	1
Rab32	0.0232847	0.573166	0.393	0.179	1
Acon	0.0236804	0.38424	0.416	0.179	1
Cdk5	0.0259169	0.399029	0.395	0.179	1
CG7382	0.0268718	0.378285	0.377	0.179	1
Csl4	0.0289882	-0.289655	0.073	0.179	1
Orct2	0.0325048	0.477221	0.388	0.179	1
sqz	0.0329872	-0.356423	0.073	0.179	1
CG8668	0.0338766	0.485972	0.354	0.179	1
26-29-p	0.0352728	0.427841	0.377	0.179	1
CG4293	0.0374704	0.409564	0.346	0.179	1
Pcyt1	0.0377648	0.389182	0.386	0.179	1
CG3556	0.0380072	0.264368	0.386	0.179	1
CG42788	0.0399455	-0.287031	0.075	0.179	1
CG11334	0.041062	-0.584169	0.08	0.179	1
ck	0.0414758	0.419386	0.361	0.179	1
Hydr2	0.0415223	0.367336	0.373	0.179	1
CG12091	0.0445016	0.304789	0.393	0.179	1
CG7860	0.0519027	-0.334769	0.08	0.179	1
papi	0.0617808	-0.337376	0.084	0.179	1
Dak1	0.0620798	0.320051	0.375	0.179	1
CG3548	0.0621006	0.3668	0.346	0.179	1
Faf2	0.0667291	0.329095	0.321	0.179	1
poe	0.0671584	0.274273	0.373	0.179	1
PDZ-GEF	0.0681625	0.417117	0.352	0.179	1
kdn	0.071923	0.387452	0.355	0.179	1
not	0.0779748	0.354789	0.32	0.179	1
CG31549	0.0837756	0.331884	0.339	0.179	1
AMPdeam	0.0859132	0.32804	0.332	0.179	1
CG15312	0.0897171	-0.446489	0.086	0.179	1
Spt6	0.0901945	0.374171	0.312	0.179	1
CG5068	0.0950543	0.356153	0.336	0.179	1
CG1622	0.108742	0.320267	0.318	0.179	1
eRF3	0.115321	0.257686	0.329	0.179	1
Tsp42El	0.116503	0.36512	0.302	0.179	1
RagC-D	0.117708	0.314114	0.312	0.179	1
CG4820	0.119846	-0.256511	0.093	0.179	1
Rab10	0.124036	0.347792	0.309	0.179	1
CG32278	0.132358	0.274	0.298	0.179	1
CG3797	0.132478	0.316807	0.309	0.179	1
Vps20	0.132778	0.276874	0.32	0.179	1
Tango2	0.139128	-0.278875	0.096	0.179	1
CG6179	0.142314	0.285867	0.3	0.179	1
vito	0.143595	-0.328695	0.098	0.179	1
CG4858	0.167271	-0.31902	0.105	0.179	1
ari-1	0.173768	0.36593	0.298	0.179	1
app	0.181059	0.450303	0.298	0.179	1
AP-1-2beta	0.181823	0.25845	0.307	0.179	1
CG10979	0.220974	-0.638803	0.107	0.179	1
CG4452	0.246425	0.260674	0.277	0.179	1
CG12576	0.288577	-0.409202	0.282	0.179	1
EcR	0.318428	0.276974	0.254	0.179	1
CG15107	0.331997	-0.259423	0.121	0.179	1
Sec24CD	0.372809	0.268332	0.252	0.179	1
tay	0.379239	0.296693	0.238	0.179	1
Taf5	0.391725	-0.332917	0.127	0.179	1
Nelf-E	0.509575	-0.310708	0.255	0.179	1
rdgA	0.567822	-0.430404	0.15	0.179	1
ImpE3	0.579788	0.334186	0.214	0.179	1
RanGAP	0.581615	-0.352281	0.148	0.179	1
MRP	0.598494	-0.305351	0.221	0.179	1
Sara	0.599366	-0.308057	0.148	0.179	1
Dscam1	0.612456	-0.446149	0.246	0.179	1
CG9067	0.695931	-0.494511	0.223	0.179	1
Ndfip	0.718837	-0.391028	0.166	0.179	1
car	0.721655	-0.300291	0.157	0.179	1
tho2	0.741963	-0.469635	0.212	0.179	1
MFS16	0.803198	-0.307369	0.168	0.179	1
Glg1	0.814353	-0.396016	0.177	0.179	1
robo3	0.837171	-0.565698	0.17	0.179	1
fray	0.895273	-0.271572	0.175	0.179	1
GstE1	1.41479e-07	-0.327199	0.027	0.214	0.00247207
cu	1.46161e-06	-0.413316	0.032	0.214	0.0255386
DIP1	3.61726e-06	1.17756	0.666	0.214	0.0632043
tyn	2.81774e-05	1.18905	0.616	0.214	0.492343
CG3625	4.43891e-05	0.90315	0.648	0.214	0.775611
CG5793	7.42325e-05	-0.45401	0.046	0.214	1
Sema5c	9.11555e-05	-0.873758	0.046	0.214	1
CG17124	0.000125693	1.25365	0.596	0.214	1
sgl	0.00028205	0.94402	0.557	0.214	1
CG3678	0.000303497	-0.399003	0.052	0.214	1
CG8360	0.000408257	-0.567499	0.054	0.214	1
whd	0.000436939	-0.362336	0.055	0.214	1
CG32039	0.000516459	0.607181	0.579	0.214	1
CG18528	0.000556983	-0.683549	0.057	0.214	1
RNaseMRP:RNA	0.000572836	-0.488814	0.054	0.214	1
CG30122	0.000574663	0.752825	0.559	0.214	1
CG32267	0.00082859	0.624226	0.534	0.214	1
chinmo	0.00180668	0.81096	0.557	0.214	1
CG10650	0.0026873	-0.353962	0.066	0.214	1
l(1)G0469	0.00314263	-0.274471	0.066	0.214	1
Dp	0.00320223	0.564338	0.534	0.214	1
CG30463	0.00412928	0.610005	0.5	0.214	1
Lar	0.004715	0.713493	0.48	0.214	1
CG10055	0.00487109	-0.291138	0.073	0.214	1
CG4953	0.00513454	-0.295084	0.073	0.214	1
ox	0.00521048	0.50667	0.48	0.214	1
CG13618	0.00521214	-0.373546	0.073	0.214	1
rig	0.00803895	-0.332865	0.077	0.214	1
NitFhit	0.00890864	-0.499778	0.075	0.214	1
spict	0.00895422	0.595269	0.459	0.214	1
CG3842	0.00938184	-0.496765	0.08	0.214	1
CR42549	0.00983801	-0.304346	0.08	0.214	1
RPA2	0.0109315	-0.446034	0.082	0.214	1
mRpL52	0.0116809	0.47536	0.473	0.214	1
mad2	0.0127632	-0.405874	0.086	0.214	1
tum	0.0160518	0.512141	0.416	0.214	1
GABPI	0.0305043	0.417889	0.423	0.214	1
Usp2	0.0306552	0.603304	0.429	0.214	1
CG14883	0.0331446	0.487264	0.405	0.214	1
CG7879	0.0333321	0.440695	0.412	0.214	1
CycY	0.0373016	0.462839	0.388	0.214	1
CG9953	0.0405452	0.269968	0.434	0.214	1
Galphaq	0.0419201	0.263544	0.457	0.214	1
dgrn	0.0466146	-0.321572	0.1	0.214	1
CG1620	0.0526054	0.366746	0.396	0.214	1
bi	0.0547271	-0.567732	0.423	0.214	1
CG9992	0.0593619	0.30091	0.391	0.214	1
Hop	0.063221	0.3355	0.396	0.214	1
tkv	0.0748182	-0.742753	0.112	0.214	1
Dhc64C	0.0813537	0.526572	0.373	0.214	1
let-7-C	0.0814178	0.339177	0.393	0.214	1
Hmt4-20	0.0829577	0.391167	0.382	0.214	1
Caf1-180	0.0872304	-0.267082	0.112	0.214	1
CLIP-190	0.0942249	0.33386	0.393	0.214	1
slmb	0.0945196	0.437071	0.338	0.214	1
l(2)05714	0.0951111	-0.268948	0.114	0.214	1
PPP1R15	0.0980491	0.333351	0.366	0.214	1
CG14440	0.103883	0.450282	0.357	0.214	1
CG5910	0.125221	0.302821	0.354	0.214	1
RASSF8	0.125961	0.270262	0.373	0.214	1
CG13293	0.133212	0.333516	0.382	0.214	1
CG5484	0.137035	0.290206	0.338	0.214	1
HP5	0.138041	0.297183	0.352	0.214	1
CG5131	0.139058	-0.454042	0.125	0.214	1
sowah	0.140772	-0.30199	0.127	0.214	1
tai	0.143056	0.451613	0.341	0.214	1
ovo	0.154993	-0.753053	0.132	0.214	1
P5CDh1	0.167191	0.258588	0.329	0.214	1
mRpS33	0.167564	-0.27269	0.361	0.214	1
Usp10	0.170007	0.346152	0.354	0.214	1
Top2	0.176756	-0.251192	0.364	0.214	1
CG1840	0.202102	0.272486	0.309	0.214	1
CG32428	0.238709	-0.276319	0.155	0.214	1
l(3)psg2	0.270045	0.267808	0.314	0.214	1
Pex16	0.275007	-0.315751	0.154	0.214	1
qkr54B	0.281015	-0.306124	0.15	0.214	1
PhKgamma	0.316152	0.279271	0.291	0.214	1
Sobp	0.333035	-1.07622	0.152	0.214	1
DUBAI	0.35626	-0.691176	0.166	0.214	1
CG12531	0.37193	-1.09567	0.155	0.214	1
ds	0.375625	-0.654827	0.164	0.214	1
CG7646	0.383289	0.467457	0.275	0.214	1
SMC3	0.406658	-0.357663	0.164	0.214	1
CG9005	0.432777	-0.300849	0.307	0.214	1
ohgt	0.46687	-0.400112	0.175	0.214	1
CG4294	0.514857	-0.2778	0.173	0.214	1
Membrin	0.520222	-0.486699	0.18	0.214	1
CG1578	0.559325	0.254101	0.248	0.214	1
scra	0.591775	-0.707703	0.191	0.214	1
grim	0.627372	-0.483539	0.18	0.214	1
Nf-YC	0.68201	-0.272754	0.218	0.214	1
Cdc27	0.732436	-0.25785	0.202	0.214	1
MTA1-like	0.739657	-0.433848	0.275	0.214	1
dikar	0.864554	-0.582317	0.25	0.214	1
X11L	0.895034	-0.443598	0.204	0.214	1
woc	0.912476	-0.503225	0.254	0.214	1
sax	0.9302	-0.409247	0.259	0.214	1
CG3558	0.938252	-0.6041	0.223	0.214	1
Ilk	0.989782	-0.395554	0.248	0.214	1
CG18343	1.95652e-20	-0.438941	0.007	0.25	3.41862e-16
svp	6.36273e-13	-1.07935	0.018	0.25	1.11176e-08
CG8312	1.39461e-06	-0.648138	0.043	0.25	0.024368
CR43144	5.27049e-06	-0.304509	0.048	0.25	0.0920913
CG6959	1.08158e-05	-0.445413	0.052	0.25	0.188985
CG17834	1.13993e-05	-0.480088	0.054	0.25	0.199179
Xbp1	1.49281e-05	1.0779	0.609	0.25	0.26084
plum	0.000119083	1.2428	0.609	0.25	1
E(spl)m3-HLH	0.000232363	-0.628717	0.068	0.25	1
CG3436	0.000255346	0.763641	0.618	0.25	1
E23	0.000344929	-0.494189	0.071	0.25	1
d	0.000746646	-0.640648	0.077	0.25	1
Khc	0.0010041	0.509253	0.621	0.25	1
ND-AGGG	0.00191674	0.625581	0.559	0.25	1
GstZ1	0.00259782	-0.471272	0.091	0.25	1
CG8490	0.00274685	-0.825494	0.088	0.25	1
haf	0.00334897	-0.549361	0.095	0.25	1
toc	0.00522622	0.294139	0.591	0.25	1
CG9782	0.0063829	-0.640906	0.104	0.25	1
pr	0.00654681	-0.461996	0.104	0.25	1
zfh2	0.00684479	-1.25059	0.096	0.25	1
cpa	0.00836387	0.434638	0.512	0.25	1
p47	0.00849076	0.497134	0.529	0.25	1
Sam-S	0.00854889	0.586395	0.532	0.25	1
m-cup	0.0139033	-0.765631	0.107	0.25	1
IntS3	0.0140535	0.589265	0.454	0.25	1
CG11505	0.0158572	0.42504	0.543	0.25	1
mRpL33	0.0169229	0.477134	0.475	0.25	1
Rpb12	0.0171124	0.461704	0.479	0.25	1
Cdk4	0.0171341	-0.327179	0.114	0.25	1
ade5	0.0184176	-0.446537	0.112	0.25	1
CG42240	0.0189991	-1.07101	0.114	0.25	1
Sox14	0.0239913	-0.373392	0.107	0.25	1
flfl	0.0257688	0.544307	0.45	0.25	1
RfC4	0.0307116	-0.25717	0.123	0.25	1
CG33111	0.0309204	-0.490937	0.116	0.25	1
CG5674	0.0329328	-0.304881	0.121	0.25	1
RanBP3	0.0337346	0.434074	0.468	0.25	1
Gdh	0.0475693	0.396866	0.461	0.25	1
sfl	0.0514318	0.452911	0.434	0.25	1
mge	0.0608571	0.367744	0.43	0.25	1
Tim9a	0.0614111	0.35274	0.439	0.25	1
Pak	0.0616409	0.48984	0.42	0.25	1
pzg	0.0619378	0.397928	0.441	0.25	1
Usp14	0.0630224	0.435332	0.391	0.25	1
Prx3	0.0640854	0.300053	0.439	0.25	1
CG13096	0.0677208	-0.365892	0.141	0.25	1
eIF2Bgamma	0.0755801	-0.441999	0.13	0.25	1
Bsg25D	0.0805475	-0.685541	0.132	0.25	1
CG9948	0.0952238	-0.254378	0.148	0.25	1
Atg1	0.099337	0.260957	0.423	0.25	1
CG5515	0.111659	0.269792	0.373	0.25	1
tzn	0.112246	0.298022	0.395	0.25	1
CG8034	0.116482	-0.279593	0.143	0.25	1
tth	0.117915	0.312389	0.4	0.25	1
CG15747	0.129842	-0.380394	0.154	0.25	1
wcy	0.129897	-0.410766	0.425	0.25	1
Med	0.12991	0.271487	0.409	0.25	1
Atg14	0.130746	-0.458325	0.157	0.25	1
sick	0.131	-0.706252	0.148	0.25	1
Csp	0.137769	0.412438	0.368	0.25	1
l(1)G0289	0.147076	0.327471	0.386	0.25	1
SCCRO	0.162766	0.260149	0.379	0.25	1
Pfk	0.170324	-0.316132	0.168	0.25	1
CG12643	0.18157	-0.520649	0.161	0.25	1
ave	0.184009	-0.680695	0.17	0.25	1
dock	0.185753	0.317319	0.398	0.25	1
CG12012	0.189117	-0.308003	0.166	0.25	1
Hmu	0.214904	0.268996	0.366	0.25	1
cdc14	0.215652	0.325467	0.345	0.25	1
CG6044	0.218026	0.351157	0.35	0.25	1
vlc	0.227605	0.269898	0.336	0.25	1
oys	0.236026	-0.267051	0.18	0.25	1
Tsp26A	0.26583	-0.353345	0.168	0.25	1
Rcd4	0.278313	-0.408225	0.184	0.25	1
SP1029	0.282145	0.804554	0.348	0.25	1
CdGAPr	0.303748	-0.709658	0.354	0.25	1
gek	0.312308	-0.391506	0.184	0.25	1
CG17600	0.374352	-0.251329	0.188	0.25	1
CG9636	0.380737	0.388253	0.295	0.25	1
CG14194	0.410082	-0.294568	0.204	0.25	1
alpha-Man-Ia	0.433147	-0.63724	0.198	0.25	1
Pen	0.459554	0.287815	0.3	0.25	1
Gyf	0.460171	-0.369033	0.355	0.25	1
CG14234	0.561362	0.258408	0.271	0.25	1
stas	0.565329	-0.345669	0.225	0.25	1
larp	0.626965	-0.324068	0.298	0.25	1
LPCAT	0.669896	0.376947	0.261	0.25	1
CG11873	0.775139	-0.39514	0.22	0.25	1
Lnk	0.807641	-0.30357	0.248	0.25	1
Cip4	0.81453	-0.387648	0.264	0.25	1
Atg4a	0.835719	-0.266664	0.236	0.25	1
CG42232	0.871119	-0.421978	0.284	0.25	1
Atu	0.874665	-0.368193	0.262	0.25	1
atl	0.879039	-0.49233	0.284	0.25	1
alphagamma-element:CR32865	1.35462e-20	-0.509472	0.011	0.286	2.36693e-16
CG11069	1.29204e-09	-0.778258	0.038	0.286	2.25759e-05
E(spl)m7-HLH	4.77137e-09	-1.16264	0.039	0.286	8.33701e-05
pros	2.10679e-08	1.40711	0.887	0.286	0.000368119
EMC8-9	3.25518e-07	1.14053	0.739	0.286	0.00568777
Dok	5.78873e-07	-0.347675	0.052	0.286	0.0101146
CG10098	6.35718e-07	1.18277	0.752	0.286	0.0111079
CG5639	8.1547e-06	-0.5342	0.062	0.286	0.142487
EDTP	0.000711898	-0.635642	0.095	0.286	1
CG3777	0.00134965	-0.656997	0.109	0.286	1
geko	0.00141723	-0.315073	0.1	0.286	1
CG13895	0.00152823	-0.83872	0.102	0.286	1
CG8420	0.00203008	-0.434249	0.105	0.286	1
CanA-14F	0.0024067	0.850147	0.566	0.286	1
oaf	0.00378643	-0.693843	0.112	0.286	1
CG14353	0.00395412	-0.282142	0.114	0.286	1
CG40191	0.00496775	0.715691	0.532	0.286	1
Unc-76	0.00756344	0.636117	0.537	0.286	1
CG18787	0.00775934	-0.321694	0.121	0.286	1
CG15717	0.00870796	-0.345989	0.129	0.286	1
Arp3	0.00884385	0.445512	0.529	0.286	1
CG42673	0.0114845	-0.591853	0.132	0.286	1
jbug	0.0131829	-0.377122	0.134	0.286	1
rtet	0.0134925	-0.408839	0.13	0.286	1
Trp1	0.0156883	0.379585	0.546	0.286	1
Galphao	0.0171772	0.617064	0.53	0.286	1
slgA	0.0179996	0.429008	0.57	0.286	1
Pp4-19C	0.0192987	0.442255	0.529	0.286	1
CG11857	0.0205367	0.454001	0.509	0.286	1
CG32708	0.025312	-0.348302	0.145	0.286	1
CG2812	0.0259778	-0.253877	0.139	0.286	1
su(Hw)	0.031198	-0.397529	0.152	0.286	1
Vti1b	0.0408637	-0.400589	0.159	0.286	1
CG7878	0.0422056	0.32892	0.488	0.286	1
CG9922	0.045648	0.277466	0.505	0.286	1
Cks85A	0.0460401	-0.325507	0.155	0.286	1
RpII215	0.0496489	0.366354	0.507	0.286	1
FK506-bp1	0.0526027	0.359182	0.48	0.286	1
SelR	0.0544985	-0.446876	0.162	0.286	1
Ubqn	0.0560219	0.299558	0.488	0.286	1
kri	0.0572881	-0.367983	0.173	0.286	1
CG9003	0.059385	-0.386129	0.152	0.286	1
CstF64	0.060351	-0.328269	0.161	0.286	1
CG3719	0.0609907	-0.272097	0.168	0.286	1
CG7685	0.0634246	-0.32294	0.159	0.286	1
Atf6	0.0729159	0.402303	0.468	0.286	1
CG6443	0.0757986	-0.28245	0.164	0.286	1
CG8042	0.0925804	-0.441089	0.155	0.286	1
CG9425	0.111581	0.289197	0.446	0.286	1
CG3702	0.134035	0.310951	0.407	0.286	1
ubl	0.167297	0.261049	0.434	0.286	1
ssx	0.179397	0.288838	0.412	0.286	1
lqfR	0.192308	-0.283802	0.188	0.286	1
Dpy-30L1	0.196578	0.264743	0.402	0.286	1
siz	0.21808	0.289926	0.434	0.286	1
CG2519	0.21856	0.383206	0.405	0.286	1
RhoGAP100F	0.223242	-0.327748	0.42	0.286	1
CG30499	0.226974	-0.610919	0.216	0.286	1
how	0.250581	-0.700118	0.212	0.286	1
Hexo1	0.2764	-0.586705	0.22	0.286	1
grsm	0.283212	-0.418967	0.209	0.286	1
C1GalTA	0.299484	0.282955	0.37	0.286	1
nsl1	0.303454	0.340773	0.359	0.286	1
CG7220	0.306266	-0.815182	0.234	0.286	1
tyf	0.325929	0.26722	0.361	0.286	1
scaf6	0.330674	-0.376727	0.418	0.286	1
CG9667	0.340699	-0.312924	0.229	0.286	1
Prp8	0.353474	0.330892	0.368	0.286	1
faf	0.354232	-0.291941	0.216	0.286	1
Wnt5	0.359262	-0.439386	0.221	0.286	1
tow	0.362565	0.363039	0.357	0.286	1
tud	0.367882	0.302703	0.375	0.286	1
Smg5	0.381806	-0.569606	0.241	0.286	1
lap	0.398941	0.315486	0.352	0.286	1
CG17931	0.425483	-0.27472	0.229	0.286	1
beta-Man	0.43317	-1.06934	0.236	0.286	1
HDAC4	0.444481	-0.733315	0.245	0.286	1
DCTN2-p50	0.477709	-0.355835	0.259	0.286	1
Reep1	0.518746	-0.277885	0.232	0.286	1
CG2076	0.532327	-0.508775	0.246	0.286	1
CG6693	0.543166	-0.273495	0.282	0.286	1
pgant5	0.576545	-0.271625	0.248	0.286	1
Cbl	0.617649	-0.264827	0.321	0.286	1
bbc	0.627853	-0.627911	0.277	0.286	1
Dyrk2	0.630468	0.459636	0.218	0.286	1
Nf1	0.638697	-0.688746	0.261	0.286	1
NC2alpha	0.704002	-0.38039	0.266	0.286	1
dsd	0.706678	-0.388878	0.359	0.286	1
CG32772	0.820434	-0.364837	0.307	0.286	1
CG9776	0.896741	-0.615377	0.293	0.286	1
uif	0.936002	-0.366772	0.291	0.286	1
CG8176	0.994917	-0.323289	0.295	0.286	1
CG4250	5.51991e-31	-1.37861	0.005	0.321	9.64493e-27
CG6287	4.38468e-10	2.09815	0.791	0.321	7.66135e-06
tinc	4.72277e-10	-1.16574	0.046	0.321	8.25209e-06
O-fut1	4.30989e-09	1.43872	0.804	0.321	7.53068e-05
Psi	5.69925e-05	0.944562	0.684	0.321	0.995831
CG34347	6.70918e-05	-1.27252	0.096	0.321	1
Gfat1	7.24548e-05	-0.533298	0.098	0.321	1
Swip-1	9.00403e-05	1.00518	0.704	0.321	1
cysu	0.000279094	-0.630273	0.109	0.321	1
cyc	0.000654933	-0.462791	0.114	0.321	1
hng3	0.000899695	-0.3402	0.121	0.321	1
nej	0.00170349	0.721165	0.643	0.321	1
CG3097	0.00205786	-0.594573	0.125	0.321	1
ImpL3	0.00246086	-0.489388	0.123	0.321	1
bsk	0.00253825	0.61902	0.604	0.321	1
GCS2alpha	0.00340407	0.724994	0.616	0.321	1
Blos2	0.00451664	-0.345857	0.141	0.321	1
CG17816	0.00673032	0.870953	0.571	0.321	1
Kmn1	0.01003	-0.740671	0.143	0.321	1
Socs36E	0.0103676	0.553432	0.532	0.321	1
Caf1-55	0.0109149	0.475513	0.571	0.321	1
Srp54	0.0129821	0.359485	0.605	0.321	1
GMF	0.0135774	0.525462	0.557	0.321	1
Ephrin	0.0139769	0.593189	0.534	0.321	1
zld	0.0144348	-0.419243	0.166	0.321	1
CG33774	0.0181627	0.372093	0.632	0.321	1
Capr	0.0184085	0.480292	0.548	0.321	1
Mgstl	0.0189724	-0.489652	0.161	0.321	1
CG6051	0.0217046	-1.00365	0.171	0.321	1
cpb	0.0272316	0.385713	0.564	0.321	1
ptc	0.0372034	-0.606154	0.191	0.321	1
CG7985	0.0393166	0.782242	0.484	0.321	1
CycA	0.0426253	0.393745	0.529	0.321	1
REG	0.0442124	0.316813	0.546	0.321	1
SP2353	0.0469956	0.345	0.496	0.321	1
CG12279	0.0535769	0.270346	0.504	0.321	1
Pi3K68D	0.0558113	-0.373642	0.177	0.321	1
shi	0.0656644	0.591066	0.486	0.321	1
CG10075	0.0730044	-0.505684	0.186	0.321	1
eIF5	0.0764981	0.447468	0.484	0.321	1
CG3420	0.0781594	-0.330199	0.207	0.321	1
CG10674	0.0844422	0.374324	0.438	0.321	1
CG5112	0.102129	-0.32423	0.218	0.321	1
Ing5	0.104282	-0.289526	0.207	0.321	1
CG13220	0.106272	0.30067	0.471	0.321	1
hoip	0.110395	-0.262578	0.209	0.321	1
Cul2	0.125869	-0.279718	0.211	0.321	1
wap	0.128658	0.336447	0.466	0.321	1
rho-4	0.130868	0.2733	0.436	0.321	1
CG4278	0.197053	-0.311126	0.241	0.321	1
CG8009	0.209937	-0.303554	0.241	0.321	1
CG9170	0.210074	-0.474139	0.221	0.321	1
Det	0.238671	-0.477308	0.262	0.321	1
CG10600	0.247684	-0.27447	0.248	0.321	1
CG7332	0.262856	-0.310844	0.236	0.321	1
CG18428	0.268067	0.268245	0.416	0.321	1
sdt	0.32196	-0.393846	0.264	0.321	1
ttv	0.331359	0.315936	0.409	0.321	1
chm	0.346317	-0.401322	0.234	0.321	1
cnc	0.369475	-0.322842	0.254	0.321	1
galectin	0.404668	-0.430399	0.27	0.321	1
KrT95D	0.410949	0.41104	0.396	0.321	1
H	0.426942	0.266912	0.4	0.321	1
mRpL49	0.450234	-0.631092	0.3	0.321	1
lbk	0.521021	-0.626097	0.28	0.321	1
Rbp	0.534004	0.279282	0.393	0.321	1
CG10289	0.590075	0.321282	0.359	0.321	1
CG12567	0.626565	-0.442979	0.332	0.321	1
loco	0.63975	-0.261928	0.28	0.321	1
CR46006	0.652562	-0.623271	0.382	0.321	1
CG2316	0.667097	-0.357304	0.307	0.321	1
mld	0.694674	-0.334895	0.325	0.321	1
CG44838	0.714505	0.376887	0.339	0.321	1
Fak	0.760849	-0.486328	0.386	0.321	1
TfIIFalpha	0.768998	-0.332031	0.323	0.321	1
Sirt1	0.775272	-0.364634	0.355	0.321	1
Ack-like	0.979569	-0.445181	0.314	0.321	1
Hsp70Ab	4.57511e-46	-1.11913	0	0.357	7.99408e-42
CG32581	4.57511e-46	-0.505058	0	0.357	7.99408e-42
rpr	5.46384e-10	-0.669871	0.057	0.357	9.54697e-06
PCNA	8.4941e-10	-0.648683	0.059	0.357	1.48417e-05
brk	1.07722e-09	-0.98892	0.059	0.357	1.88222e-05
CR33963	1.62705e-08	-0.666275	0.068	0.357	0.000284294
GstD3	1.61848e-07	-0.916845	0.082	0.357	0.00282797
CG12321	0.000120511	-0.468872	0.121	0.357	1
Psn	0.000141284	0.840497	0.673	0.357	1
lama	0.000197342	-0.728654	0.127	0.357	1
CG13894	0.000351484	-0.431005	0.123	0.357	1
Spc25	0.00049167	-0.329664	0.132	0.357	1
pk	0.000539446	0.69571	0.698	0.357	1
Cks30A	0.000619805	-0.560259	0.139	0.357	1
capt	0.000656756	0.570353	0.768	0.357	1
CG3894	0.000728256	-0.336896	0.139	0.357	1
rols	0.00102635	-0.383884	0.139	0.357	1
mats	0.00102855	0.544411	0.648	0.357	1
CG9344	0.00110135	0.66688	0.618	0.357	1
Zcchc7	0.00136918	-0.584673	0.145	0.357	1
Ahcy	0.00154209	-0.386351	0.146	0.357	1
CG17896	0.00223664	-0.559535	0.168	0.357	1
CG11982	0.00234395	-0.287715	0.152	0.357	1
CG17574	0.00253883	-0.289317	0.15	0.357	1
Atx2	0.00262245	0.668082	0.68	0.357	1
RhoGEF3	0.00443817	-0.531661	0.166	0.357	1
sano	0.00463072	-0.616647	0.162	0.357	1
pch2	0.00592725	-0.479466	0.168	0.357	1
CG7637	0.00774882	-0.40464	0.175	0.357	1
Vha26	0.0094887	0.567238	0.588	0.357	1
OstDelta	0.0105384	0.506026	0.623	0.357	1
RnpS1	0.0116044	0.476866	0.609	0.357	1
Vha68-2	0.0120296	-0.402804	0.188	0.357	1
CG12581	0.013383	-0.494614	0.188	0.357	1
CG6966	0.0189307	-0.297333	0.177	0.357	1
lid	0.019611	0.319893	0.661	0.357	1
alpha-Man-IIb	0.019642	-0.287289	0.195	0.357	1
CG42239	0.0210178	0.505903	0.545	0.357	1
sno	0.0212544	-0.290155	0.198	0.357	1
S	0.0216651	0.556726	0.575	0.357	1
cact	0.0248981	-0.544302	0.2	0.357	1
CG5214	0.0373244	0.435407	0.55	0.357	1
CG4666	0.0394505	0.467332	0.534	0.357	1
Sur-8	0.0433517	0.624653	0.518	0.357	1
Meltrin	0.0434258	-0.504985	0.227	0.357	1
flw	0.0518782	0.316784	0.596	0.357	1
Rbfox1	0.0546148	-1.65026	0.234	0.357	1
Stat92E	0.0547433	-0.541265	0.232	0.357	1
kkv	0.0554328	-0.281875	0.218	0.357	1
TfIIS	0.0567464	0.35936	0.575	0.357	1
udd	0.0574109	-0.342009	0.225	0.357	1
Apf	0.0606354	0.399014	0.53	0.357	1
trol	0.0613318	-0.347955	0.22	0.357	1
CG15891	0.063352	-0.321351	0.245	0.357	1
CG7920	0.0748439	0.363116	0.486	0.357	1
Sgt	0.0934176	0.288795	0.521	0.357	1
Vps26	0.0979425	-0.756124	0.227	0.357	1
dgt2	0.100156	-0.365788	0.264	0.357	1
Usp7	0.101007	0.282989	0.548	0.357	1
CG12948	0.109731	0.333855	0.486	0.357	1
MED6	0.118317	-0.337055	0.257	0.357	1
prtp	0.119222	0.294205	0.509	0.357	1
wal	0.120582	0.322168	0.464	0.357	1
DMAP1	0.121229	-0.327129	0.241	0.357	1
Cpr49Ac	0.124347	-0.297361	0.234	0.357	1
CG1316	0.138194	0.251734	0.521	0.357	1
SPoCk	0.151141	-0.870098	0.262	0.357	1
CG5986	0.17039	0.290297	0.464	0.357	1
Akt1	0.175897	0.480082	0.45	0.357	1
viaf	0.189735	0.254585	0.495	0.357	1
CG5861	0.19332	0.253542	0.475	0.357	1
eIF4EHP	0.198152	0.346266	0.484	0.357	1
par-6	0.20324	-0.351893	0.275	0.357	1
sv	0.217548	0.435898	0.443	0.357	1
AP-1gamma	0.22697	0.391306	0.464	0.357	1
CG10395	0.28042	-0.336169	0.288	0.357	1
Nedd4	0.304888	-0.291844	0.268	0.357	1
UBL3	0.367352	0.290104	0.407	0.357	1
RpII15	0.440176	-0.280808	0.32	0.357	1
mirr	0.461257	-0.708489	0.3	0.357	1
Fili	0.489819	-0.542796	0.318	0.357	1
aru	0.491428	-0.260329	0.32	0.357	1
bib	0.492196	0.421351	0.375	0.357	1
BCL7-like	0.547126	-0.385453	0.336	0.357	1
nudE	0.555923	-0.334033	0.343	0.357	1
Sgt1	0.564606	-0.449877	0.295	0.357	1
G9a	0.694521	-0.29482	0.362	0.357	1
CG5721	0.812994	-0.252356	0.421	0.357	1
Syx13	0.984918	-0.271684	0.339	0.357	1
Egfr	5.2139e-07	-0.644323	0.096	0.393	0.00911024
hid	5.12114e-06	-1.09221	0.112	0.393	0.0894818
CG12025	1.18573e-05	0.985383	0.713	0.393	0.207183
ari-2	1.37725e-05	1.10116	0.777	0.393	0.240648
Pvr	2.62217e-05	-0.823417	0.132	0.393	0.458173
kibra	2.92776e-05	-0.92476	0.125	0.393	0.511568
CG11382	8.01827e-05	-0.818348	0.146	0.393	1
alphaTub84D	0.000105789	0.786277	0.704	0.393	1
Fim	0.00014856	1.19701	0.757	0.393	1
CG9302	0.000566885	-0.365577	0.154	0.393	1
wts	0.000581868	-0.362432	0.154	0.393	1
CG1969	0.000664283	-0.282755	0.143	0.393	1
hh	0.00163457	0.828289	0.68	0.393	1
dlg1	0.00249843	0.668368	0.721	0.393	1
AP-1sigma	0.00306994	0.625131	0.625	0.393	1
ics	0.00344928	-0.360502	0.18	0.393	1
cer	0.00485881	-0.559669	0.202	0.393	1
CG6891	0.00494362	-0.532167	0.179	0.393	1
Drak	0.00518955	-0.284278	0.184	0.393	1
mRpS11	0.00744585	-0.496678	0.209	0.393	1
x16	0.00880427	0.472549	0.691	0.393	1
Gie	0.00891132	0.643345	0.613	0.393	1
CG4646	0.00937681	-0.639237	0.227	0.393	1
eIF4G1	0.0114152	0.400918	0.641	0.393	1
mbt	0.0129778	0.622164	0.605	0.393	1
CG7185	0.0146951	0.518841	0.618	0.393	1
CG1890	0.0161357	0.389576	0.604	0.393	1
Arp1	0.0197813	0.433421	0.652	0.393	1
tra2	0.0199472	-0.379382	0.225	0.393	1
CG31224	0.0242091	-0.508471	0.232	0.393	1
CG5823	0.0283261	-0.321263	0.241	0.393	1
CG5758	0.0334346	-0.593956	0.238	0.393	1
Sap30	0.0387198	-0.481802	0.257	0.393	1
prominin-like	0.039002	0.548149	0.552	0.393	1
emb	0.0392076	0.401259	0.541	0.393	1
dome	0.0426063	-0.638154	0.262	0.393	1
CG8108	0.052746	0.456372	0.545	0.393	1
TM9SF2	0.0674747	0.481173	0.52	0.393	1
mask	0.0684546	0.298073	0.557	0.393	1
Trn	0.08347	0.491118	0.543	0.393	1
CG10555	0.0859574	0.39808	0.523	0.393	1
Vta1	0.0992554	0.367309	0.518	0.393	1
Pdk1	0.10225	-0.739522	0.248	0.393	1
Rab14	0.102963	0.355282	0.557	0.393	1
CG32486	0.109558	-0.452385	0.271	0.393	1
fra	0.132979	-0.610694	0.307	0.393	1
CG5168	0.134634	0.350198	0.482	0.393	1
mRpS16	0.135883	0.275572	0.502	0.393	1
Vps11	0.136496	-0.427237	0.282	0.393	1
rtv	0.143998	-0.667211	0.316	0.393	1
Scamp	0.144654	0.300891	0.555	0.393	1
Chro	0.153619	-0.252139	0.284	0.393	1
Rpt5	0.171518	0.262655	0.511	0.393	1
Vha14-1	0.201575	0.310288	0.505	0.393	1
SerRS	0.222385	0.323396	0.448	0.393	1
Sema2b	0.246878	0.567056	0.452	0.393	1
skap	0.24776	0.27031	0.461	0.393	1
Atg17	0.251377	-0.471545	0.314	0.393	1
caz	0.256962	0.342663	0.479	0.393	1
CR43241	0.263015	0.267842	0.491	0.393	1
LRP1	0.292538	-0.678242	0.382	0.393	1
CG42674	0.306914	-0.473145	0.323	0.393	1
Snap29	0.386753	-0.287839	0.334	0.393	1
vari	0.512443	0.577687	0.396	0.393	1
CycT	0.539341	-0.407773	0.341	0.393	1
qkr58E-1	0.552541	-0.641481	0.42	0.393	1
TfIIA-L	0.574244	-0.28781	0.368	0.393	1
Dg	0.592546	-0.363248	0.379	0.393	1
knk	0.600743	-0.282441	0.388	0.393	1
CSN5	0.661324	-0.324201	0.486	0.393	1
Thd1	0.75367	-0.342522	0.375	0.393	1
CG13751	0.841063	-0.328601	0.418	0.393	1
CoRest	0.871123	-0.533841	0.412	0.393	1
kirre	0.911893	-0.471119	0.42	0.393	1
CG11665	0.927572	-0.419754	0.409	0.393	1
scrt	5.16679e-16	2.57492	0.998	0.429	9.02793e-12
Obp83g	1.8125e-11	-0.766753	0.071	0.429	3.16698e-07
E(spl)m8-HLH	2.34077e-08	-1.51955	0.104	0.429	0.000409002
tmod	3.30777e-08	1.34273	0.855	0.429	0.000577966
CG31176	1.26161e-06	0.992992	0.834	0.429	0.0220441
CG17672	8.36372e-06	-0.613211	0.143	0.429	0.146139
B4	6.65171e-05	-1.09425	0.152	0.429	1
NijA	7.88023e-05	-0.635157	0.155	0.429	1
CycE	0.00021846	-1.23205	0.193	0.429	1
mam	0.000448117	1.01927	0.775	0.429	1
CCT4	0.000930481	0.648909	0.707	0.429	1
pbl	0.00136362	-0.873301	0.2	0.429	1
vig	0.00192477	0.630834	0.718	0.429	1
CG31688	0.00578296	-0.492168	0.212	0.429	1
CanB2	0.00866066	0.390833	0.72	0.429	1
PRL-1	0.0123321	-0.5151	0.255	0.429	1
CCT5	0.0133372	0.497688	0.68	0.429	1
CG42492	0.0159067	0.547814	0.67	0.429	1
mei-P26	0.0197919	0.276151	0.677	0.429	1
eIF4G2	0.0211689	0.257209	0.659	0.429	1
CG43427	0.0281028	-0.363941	0.268	0.429	1
HDAC1	0.035216	0.444317	0.573	0.429	1
CDK2AP1	0.0394552	-0.555217	0.291	0.429	1
loj	0.0418095	-0.281945	0.252	0.429	1
Taf11	0.0428474	-0.67282	0.302	0.429	1
CG11267	0.0469447	0.408136	0.584	0.429	1
Dcp-1	0.0513636	-0.253676	0.28	0.429	1
pncr009:3L	0.0514935	-0.293134	0.282	0.429	1
or	0.0538836	-0.457593	0.277	0.429	1
inaE	0.0578745	0.438428	0.605	0.429	1
MESK2	0.0637673	0.289696	0.67	0.429	1
par-1	0.0650451	0.593827	0.57	0.429	1
Kr-h1	0.0650727	-0.541725	0.304	0.429	1
Rpn8	0.0719792	0.373399	0.575	0.429	1
CG13689	0.0808851	-0.384261	0.305	0.429	1
CG1416	0.082102	0.277161	0.629	0.429	1
Spn88Ea	0.0851029	-0.487365	0.316	0.429	1
MED28	0.0861096	-0.255695	0.293	0.429	1
Nup62	0.0998567	-0.272677	0.305	0.429	1
CG2246	0.100542	-0.294118	0.312	0.429	1
sau	0.100882	-0.431847	0.3	0.429	1
eIF5B	0.134491	0.289938	0.582	0.429	1
mor	0.154397	-0.45071	0.32	0.429	1
Slip1	0.155566	-0.396583	0.312	0.429	1
Trf4-1	0.162404	-0.290276	0.314	0.429	1
so	0.164837	0.642372	0.516	0.429	1
Spase12	0.170737	-0.355685	0.364	0.429	1
CG32982	0.182206	-0.526085	0.338	0.429	1
yrt	0.191513	0.346931	0.527	0.429	1
AGO2	0.192368	-0.407489	0.32	0.429	1
sgg	0.2189	0.413118	0.532	0.429	1
Vha36-1	0.223535	0.254759	0.518	0.429	1
Rgl	0.228184	-0.472894	0.323	0.429	1
wde	0.234339	-0.290134	0.339	0.429	1
klu	0.240991	-0.544924	0.396	0.429	1
Sema1b	0.287553	0.39876	0.507	0.429	1
DCTN6-p27	0.321239	-0.276192	0.395	0.429	1
Mtor	0.344446	-0.365426	0.375	0.429	1
ph-p	0.364965	-0.464994	0.388	0.429	1
cno	0.373696	-0.610141	0.562	0.429	1
Xe7	0.445298	-0.258973	0.388	0.429	1
CG17528	0.445347	-0.590284	0.38	0.429	1
Hcf	0.522742	-0.500924	0.402	0.429	1
CG42238	0.651798	0.535324	0.468	0.429	1
Stt3A	0.721737	-0.41987	0.489	0.429	1
YT521-B	0.725301	-0.363441	0.496	0.429	1
eRF1	0.803288	-0.30638	0.461	0.429	1
jim	0.966015	0.261521	0.418	0.429	1
ImpE2	0.996884	0.888154	0.382	0.429	1
mt:ND3	4.0809e-13	2.13999	0.979	0.464	7.13055e-09
CG34398	1.15629e-08	-1.19883	0.112	0.464	0.000202038
CG18507	7.82342e-08	-0.887581	0.13	0.464	0.00136699
CG5110	3.06024e-07	-0.767954	0.127	0.464	0.00534716
CrebA	1.18198e-06	-0.885108	0.132	0.464	0.0206527
ci	1.50472e-05	-0.961748	0.18	0.464	0.26292
CG11882	2.40999e-05	-0.457785	0.164	0.464	0.421097
nrm	6.27287e-05	0.659762	0.798	0.464	1
CG6398	0.000592814	-0.51807	0.214	0.464	1
CG5746	0.000885553	0.7267	0.739	0.464	1
CG13698	0.000937096	-0.449988	0.229	0.464	1
Tsp66E	0.00182532	-1.37854	0.254	0.464	1
fabp	0.00221319	0.651412	0.716	0.464	1
sd	0.002666	0.383745	0.704	0.464	1
45537	0.00318243	0.412152	0.72	0.464	1
CG8223	0.0066906	0.493674	0.693	0.464	1
CG4022	0.00718515	-0.970871	0.282	0.464	1
eIF3b	0.00872498	0.600115	0.693	0.464	1
unc-119	0.0249498	0.550733	0.655	0.464	1
CG33303	0.027803	0.440112	0.657	0.464	1
Src64B	0.0280902	0.331183	0.65	0.464	1
CG31125	0.0281197	-0.304925	0.295	0.464	1
CG1677	0.0297731	0.52554	0.689	0.464	1
LanB1	0.032551	-0.483762	0.323	0.464	1
CR31044	0.0388406	-0.895105	0.334	0.464	1
crb	0.0458365	0.410799	0.668	0.464	1
CG18815	0.0478882	0.41892	0.609	0.464	1
Trs31	0.0574422	-0.50986	0.345	0.464	1
ND-13B	0.0615375	0.392403	0.575	0.464	1
schlank	0.0941719	0.387964	0.604	0.464	1
ND-18	0.0970604	0.311187	0.595	0.464	1
ctrip	0.100462	-0.565429	0.346	0.464	1
MED18	0.111795	-0.678723	0.33	0.464	1
pod1	0.119037	0.290744	0.691	0.464	1
CG6115	0.127001	0.315501	0.613	0.464	1
CG8289	0.14346	0.331186	0.546	0.464	1
poly	0.144963	-0.661578	0.362	0.464	1
CG9705	0.146718	0.261077	0.577	0.464	1
CG6422	0.148159	0.289572	0.63	0.464	1
d4	0.166007	0.335871	0.593	0.464	1
mira	0.186763	-0.291891	0.352	0.464	1
Dlic	0.216675	0.299918	0.613	0.464	1
CG5727	0.232805	-0.439304	0.407	0.464	1
kst	0.240773	-0.261145	0.598	0.464	1
vib	0.30373	-0.743194	0.418	0.464	1
CG7414	0.327955	-0.344539	0.427	0.464	1
CG4390	0.358426	-0.256122	0.438	0.464	1
fl(2)d	0.402757	-0.445846	0.438	0.464	1
HP1c	0.430167	-0.285994	0.404	0.464	1
CG5903	0.43836	-0.328536	0.412	0.464	1
Pcf11	0.532699	-0.764416	0.464	0.464	1
baz	0.622789	-0.860116	0.47	0.464	1
Alh	0.654428	-0.658282	0.452	0.464	1
rudhira	0.663753	-0.543737	0.521	0.464	1
Saf-B	0.68791	-0.42476	0.425	0.464	1
Acn	0.698685	-0.325134	0.479	0.464	1
MED31	0.79741	-0.641395	0.5	0.464	1
Tsp42Ea	0.868929	-0.328413	0.486	0.464	1
mt:ND6	5.4528e-17	2.95434	0.998	0.5	9.52768e-13
numb	1.05873e-06	1.29621	0.775	0.5	0.0184992
pyr	9.58101e-06	0.923201	0.852	0.5	0.167409
snRNA:7SK	2.29191e-05	-0.971062	0.198	0.5	0.400466
CG3527	0.000177448	-0.674078	0.22	0.5	1
CG14516	0.000263846	1.44917	0.682	0.5	1
NFAT	0.00086487	-0.670588	0.259	0.5	1
FKBP59	0.00106	0.707192	0.716	0.5	1
Pp2A-29B	0.00216917	0.624306	0.72	0.5	1
InR	0.00308807	0.484632	0.77	0.5	1
TRAM	0.00412184	-0.630768	0.279	0.5	1
CG2862	0.00967893	0.476669	0.713	0.5	1
Gasp	0.0132718	-0.727916	0.323	0.5	1
msn	0.0152427	0.579648	0.716	0.5	1
Kap-alpha3	0.0178486	0.451868	0.698	0.5	1
CG8031	0.0213408	-0.517088	0.346	0.5	1
hep	0.0265119	-0.682067	0.348	0.5	1
Srp9	0.0290531	-0.382274	0.329	0.5	1
Wdr82	0.0311688	-0.445872	0.318	0.5	1
Caper	0.0327537	0.611197	0.727	0.5	1
AnxB9	0.0365556	0.318755	0.727	0.5	1
Xrp1	0.0586922	-0.548853	0.327	0.5	1
stx	0.0590349	0.59872	0.636	0.5	1
dan	0.0660054	-0.358661	0.364	0.5	1
CG1927	0.066302	-0.70631	0.343	0.5	1
CG11444	0.0729118	0.405961	0.614	0.5	1
tara	0.077064	-0.478402	0.359	0.5	1
Arpc5	0.0975382	0.288089	0.632	0.5	1
Fkbp14	0.118848	-0.359982	0.384	0.5	1
rst	0.123043	0.519169	0.58	0.5	1
wbl	0.128243	0.348966	0.63	0.5	1
shot	0.14714	0.266059	0.65	0.5	1
Sf3a2	0.151873	-0.277877	0.405	0.5	1
CG15237	0.160678	-0.426443	0.434	0.5	1
Srp14	0.164213	-0.486703	0.443	0.5	1
lawc	0.167508	-0.337905	0.407	0.5	1
Pa1	0.194877	-0.463296	0.404	0.5	1
sds22	0.208788	-0.302429	0.427	0.5	1
CG17508	0.233093	-0.539184	0.423	0.5	1
Kdm4B	0.263711	-0.26783	0.438	0.5	1
Cbp20	0.305138	-0.279808	0.48	0.5	1
Hsc70Cb	0.347232	-0.425014	0.491	0.5	1
CCT8	0.364159	0.258713	0.559	0.5	1
alphaSnap	0.365319	-0.299617	0.477	0.5	1
da	0.385158	-0.558043	0.45	0.5	1
BEAF-32	0.385925	-0.280881	0.518	0.5	1
MED11	0.404268	-0.425449	0.461	0.5	1
CG7154	0.429633	0.250401	0.534	0.5	1
CG2926	0.449635	-0.559238	0.496	0.5	1
CSN8	0.465383	-0.382524	0.502	0.5	1
mahe	0.630507	-0.277749	0.618	0.5	1
NUCB1	0.716045	-0.332472	0.555	0.5	1
CG8677	0.755469	-0.471017	0.541	0.5	1
CG1307	0.859668	-0.262066	0.507	0.5	1
ths	0.910055	-0.368893	0.589	0.5	1
serp	1.93964e-14	-1.09146	0.095	0.536	3.38914e-10
CG8036	2.24899e-11	-1.19281	0.121	0.536	3.92967e-07
CG6543	5.6437e-08	-0.699053	0.157	0.536	0.000986124
tutl	2.91633e-07	1.08412	0.916	0.536	0.00509571
GstD1	1.16847e-06	-1.01211	0.205	0.536	0.0204167
Cht2	2.22109e-06	1.18498	0.798	0.536	0.0388092
CG34383	1.20646e-05	-0.93375	0.2	0.536	0.210805
Tis11	2.23887e-05	-0.942561	0.236	0.536	0.391197
Dlc90F	2.30605e-05	0.978759	0.762	0.536	0.402937
emc	9.58042e-05	0.820211	0.9	0.536	1
rump	0.000617296	0.601648	0.782	0.536	1
mub	0.00075932	1.24646	0.821	0.536	1
Chmp1	0.00110126	0.689206	0.752	0.536	1
Spn43Aa	0.00182373	-0.802754	0.28	0.536	1
CG3262	0.00237021	-0.81187	0.334	0.536	1
CG3823	0.00299457	-0.563021	0.295	0.536	1
ec	0.00560957	-0.989086	0.332	0.536	1
fj	0.00668338	-0.563035	0.323	0.536	1
ckn	0.00734456	-0.299633	0.305	0.536	1
CG4612	0.00880631	0.634365	0.729	0.536	1
CG17265	0.0120048	-0.909837	0.329	0.536	1
dj-1beta	0.0154017	-0.565256	0.42	0.536	1
Gp93	0.0186465	0.539765	0.698	0.536	1
CG14184	0.0191849	-0.341171	0.327	0.536	1
CG41128	0.0222334	0.378128	0.766	0.536	1
Ald	0.0238751	0.4599	0.714	0.536	1
ND-B12	0.0253288	0.469319	0.682	0.536	1
28SrRNA-Psi:CR45859	0.038747	-1.12179	0.395	0.536	1
jigr1	0.0420267	-1.04262	0.436	0.536	1
CG7675	0.0480848	-0.305823	0.343	0.536	1
eIF3c	0.0561583	0.396568	0.732	0.536	1
sev	0.0657927	0.679927	0.593	0.536	1
sima	0.0672176	-0.276159	0.429	0.536	1
Vsp37A	0.0682632	-0.336565	0.4	0.536	1
gro	0.0692728	0.375783	0.729	0.536	1
CaBP1	0.0794513	0.348584	0.693	0.536	1
REPTOR-BP	0.0874043	-0.479756	0.429	0.536	1
CG14207	0.0878113	0.314703	0.657	0.536	1
SmD2	0.0879055	0.327075	0.677	0.536	1
MED19	0.0916859	-0.283738	0.429	0.536	1
CG17724	0.0923078	0.384925	0.718	0.536	1
CG9628	0.0986634	-0.428469	0.438	0.536	1
CG3226	0.108714	-0.317019	0.414	0.536	1
DENR	0.108897	-0.322493	0.441	0.536	1
GstE12	0.121775	-0.408155	0.418	0.536	1
verm	0.133847	-0.721776	0.55	0.536	1
tral	0.19714	0.319674	0.695	0.536	1
Chc	0.268915	0.264654	0.654	0.536	1
mod	0.282787	-0.28266	0.452	0.536	1
Rab7	0.325951	-0.264928	0.48	0.536	1
otk	0.357536	-0.328712	0.545	0.536	1
CG3566	0.358897	-0.641123	0.45	0.536	1
Tsf2	0.455175	-0.414235	0.493	0.536	1
CG42724	0.735783	-0.29473	0.537	0.536	1
Pur-alpha	0.779806	-0.489297	0.546	0.536	1
CaMKI	0.856894	-0.273354	0.602	0.536	1
PlexA	0.86781	-0.445072	0.582	0.536	1
frm	8.56023e-47	-2.36933	0.016	0.571	1.49573e-42
Hsp68	1.0519e-28	-1.5767	0.041	0.571	1.83799e-24
Hsp70Bc	2.69999e-19	-2.1437	0.077	0.571	4.71769e-15
Tom	2.31371e-10	-1.73596	0.152	0.571	4.04275e-06
mt:ND2	1.03862e-08	1.33171	0.968	0.571	0.000181478
Hsp67Ba	6.49178e-06	-1.32193	0.261	0.571	0.113431
CG7971	0.000204914	0.630177	0.896	0.571	1
Uev1A	0.00115613	0.591889	0.748	0.571	1
Ten-a	0.00140488	0.378006	0.87	0.571	1
Inx3	0.00163362	-0.923802	0.366	0.571	1
SelG	0.00203649	-0.422914	0.325	0.571	1
ft	0.0022178	-0.776991	0.309	0.571	1
CG15765	0.0026408	-0.704936	0.388	0.571	1
Mpcp2	0.00499021	0.548998	0.782	0.571	1
Cdc42	0.00513629	0.51987	0.807	0.571	1
Prosbeta1	0.00640629	0.428665	0.734	0.571	1
CR44024	0.00758733	-0.767113	0.379	0.571	1
SoxN	0.00765519	0.644753	0.734	0.571	1
Prosbeta4	0.0109881	0.504182	0.807	0.571	1
Mlf	0.0113615	0.516295	0.741	0.571	1
crp	0.0134282	0.441741	0.768	0.571	1
Aplip1	0.014772	0.705788	0.738	0.571	1
pyd	0.0149584	0.742017	0.77	0.571	1
Coop	0.029905	-0.414949	0.425	0.571	1
east	0.0350956	0.257404	0.698	0.571	1
CG17493	0.0422427	0.398662	0.739	0.571	1
CG5676	0.0432608	0.293816	0.68	0.571	1
cathD	0.0436909	0.402392	0.725	0.571	1
Arf51F	0.0529134	-0.35562	0.421	0.571	1
mys	0.0621117	-0.510721	0.427	0.571	1
pnut	0.0719309	0.418135	0.729	0.571	1
CG44774	0.093573	0.367722	0.72	0.571	1
Pgk	0.0962187	-0.297634	0.473	0.571	1
CG42663	0.0975871	-0.320328	0.496	0.571	1
Hex-A	0.106902	-0.265315	0.464	0.571	1
Arpc4	0.114479	0.351549	0.684	0.571	1
dUTPase	0.140145	-0.259981	0.455	0.571	1
BuGZ	0.162693	0.285632	0.709	0.571	1
Sod3	0.165081	-0.498893	0.564	0.571	1
tacc	0.168883	0.251753	0.713	0.571	1
Prosalpha4	0.172601	0.268494	0.673	0.571	1
CG6024	0.179781	0.253267	0.725	0.571	1
kuk	0.197662	0.257545	0.771	0.571	1
CCT3	0.23533	0.287375	0.689	0.571	1
ewg	0.249771	-0.549411	0.507	0.571	1
Adk2	0.256164	-0.482143	0.48	0.571	1
Rab35	0.302457	-0.44585	0.525	0.571	1
CG10082	0.306281	-0.336197	0.482	0.571	1
ND-B17.2	0.444949	-0.355866	0.52	0.571	1
CaMKII	0.713893	-0.258667	0.62	0.571	1
Bin1	0.765878	-0.276622	0.614	0.571	1
CG3164	0.77218	-0.586936	0.554	0.571	1
Psc	0.932133	-0.295307	0.614	0.571	1
CG42566	2.86485e-36	-3.08218	0.036	0.607	5.00575e-32
Brd	7.42054e-21	-1.48958	0.077	0.607	1.29659e-16
hts	4.13535e-08	1.0392	0.945	0.607	0.000722569
CG30015	1.86121e-05	-1.03447	0.3	0.607	0.32521
E(spl)m2-BFM	0.00043706	-0.977404	0.332	0.607	1
MED22	0.00178302	-0.651402	0.386	0.607	1
CG42748	0.00344449	-0.839869	0.38	0.607	1
CG17734	0.0048716	-0.564041	0.416	0.607	1
His2Av	0.00535223	0.689889	0.796	0.607	1
Lis-1	0.00657133	0.553235	0.771	0.607	1
Mnt	0.00991128	-0.847628	0.412	0.607	1
eIF4H1	0.0136623	0.456306	0.825	0.607	1
CG45049	0.0197885	0.42677	0.755	0.607	1
LSm1	0.0210952	-0.443787	0.416	0.607	1
Dys	0.0215497	-0.713904	0.454	0.607	1
DnaJ-1	0.0224532	-0.591304	0.468	0.607	1
HIP-R	0.0232039	0.30087	0.761	0.607	1
Cat	0.027069	-0.461522	0.446	0.607	1
UQCR-Q	0.0313794	0.42409	0.755	0.607	1
Dad1	0.034817	0.345949	0.777	0.607	1
Taf10	0.0357355	-0.413921	0.496	0.607	1
janA	0.0424783	-0.498748	0.52	0.607	1
Myo10A	0.0452356	-0.75779	0.434	0.607	1
Cyt-b5	0.0539805	-0.330625	0.514	0.607	1
PDCD-5	0.0638499	-0.330245	0.484	0.607	1
Fis1	0.0652752	0.343008	0.695	0.607	1
UQCR-14	0.0764541	0.352994	0.714	0.607	1
CG31460	0.079718	-0.384748	0.495	0.607	1
Rab11	0.084138	0.347927	0.741	0.607	1
CG32000	0.100843	-1.07046	0.532	0.607	1
lqf	0.105425	0.329829	0.759	0.607	1
Hipk	0.142495	-0.481125	0.454	0.607	1
CG15168	0.217803	-0.370314	0.53	0.607	1
mura	0.356552	-0.360302	0.575	0.607	1
CG43867	0.370621	-0.256238	0.582	0.607	1
CG1161	0.397668	-0.281232	0.541	0.607	1
ND-B14.5B	0.581804	-0.359885	0.527	0.607	1
shrb	0.641511	-0.365674	0.593	0.607	1
CG10543	0.998598	-0.324811	0.625	0.607	1
E(spl)mdelta-HLH	1.38673e-11	-2.5201	0.2	0.643	2.42303e-07
fus	3.85375e-10	-1.02658	0.189	0.643	6.73365e-06
dally	1.14423e-09	-1.26376	0.205	0.643	1.99931e-05
salr	5.20541e-09	1.15325	0.97	0.643	9.09541e-05
Hrb98DE	3.03769e-08	0.98516	0.929	0.643	0.000530776
DOR	2.0665e-06	0.94381	0.918	0.643	0.036108
E(spl)mbeta-HLH	3.99124e-05	-1.57383	0.368	0.643	0.69739
bbg	9.85885e-05	-1.46942	0.436	0.643	1
St2	0.00025518	-0.739471	0.412	0.643	1
porin	0.000426042	0.654582	0.848	0.643	1
CG2556	0.000534775	-0.934722	0.393	0.643	1
CG17271	0.00095744	-0.575175	0.416	0.643	1
toy	0.00127757	-0.657639	0.38	0.643	1
arm	0.0012979	0.657994	0.861	0.643	1
aph-1	0.00219098	-0.499525	0.436	0.643	1
Arl6IP1	0.00401079	0.607203	0.762	0.643	1
CG5390	0.0068387	-0.48429	0.396	0.643	1
CG7484	0.0161616	-0.457732	0.439	0.643	1
CG17765	0.0176795	0.385511	0.741	0.643	1
SsRbeta	0.0325313	-0.457122	0.482	0.643	1
Bgb	0.0380421	0.408713	0.829	0.643	1
cl	0.0447403	0.416912	0.72	0.643	1
CG2924	0.0449124	-0.38329	0.589	0.643	1
ergic53	0.0451373	-0.335964	0.466	0.643	1
CG9135	0.0501781	0.403948	0.748	0.643	1
Pka-C1	0.0520135	0.483276	0.745	0.643	1
Cdc37	0.0657768	-0.342327	0.545	0.643	1
Taf10b	0.0714505	-0.385069	0.521	0.643	1
crok	0.0795611	0.297961	0.723	0.643	1
SmD3	0.0813551	0.3138	0.688	0.643	1
snRNP-U1-C	0.0863347	-0.308586	0.55	0.643	1
CG6583	0.100713	-0.303494	0.614	0.643	1
CG42389	0.117313	-0.301036	0.477	0.643	1
CG43736	0.193577	0.42387	0.675	0.643	1
Lsm12	0.213885	-0.268218	0.525	0.643	1
CG42684	0.225747	-0.362847	0.564	0.643	1
CG10217	0.385235	-0.299383	0.613	0.643	1
chn	0.409744	-0.381647	0.609	0.643	1
Mkp3	0.487721	-0.473959	0.557	0.643	1
SKIP	0.50803	-0.879508	0.611	0.643	1
Dyrk3	0.512004	-0.265084	0.668	0.643	1
pico	0.603768	-0.430201	0.693	0.643	1
cic	0.69471	-0.477217	0.7	0.643	1
kis	0.877195	-0.735416	0.755	0.643	1
Fas1	0.00026475	0.798352	0.887	0.679	1
Sod1	0.00109544	0.61404	0.818	0.679	1
ATPsynE	0.00152342	0.568009	0.812	0.679	1
rl	0.00236993	0.564148	0.814	0.679	1
trsn	0.00244684	-0.630306	0.484	0.679	1
Rtnl1	0.00320869	0.766929	0.796	0.679	1
CG7630	0.00390811	0.550822	0.762	0.679	1
Dbp80	0.00396155	-0.926037	0.496	0.679	1
COX7C	0.00586753	0.540281	0.773	0.679	1
Rab2	0.00639999	0.680793	0.784	0.679	1
mt:ND1	0.0102925	0.287574	0.916	0.679	1
CG13585	0.0103272	-0.545919	0.595	0.679	1
lilli	0.011833	-0.395579	0.462	0.679	1
Mlc-c	0.0166043	0.472373	0.798	0.679	1
ND-MLRQ	0.0173715	0.464675	0.78	0.679	1
CadN	0.0186286	0.65674	0.816	0.679	1
fz2	0.0253534	-0.419781	0.539	0.679	1
RasGAP1	0.0392818	-0.28457	0.511	0.679	1
ATPsyngamma	0.0417006	0.299999	0.77	0.679	1
ATPsynD	0.049049	0.390133	0.786	0.679	1
Pli	0.0550215	-0.314405	0.63	0.679	1
Spase22-23	0.0810651	-0.420949	0.661	0.679	1
sun	0.0861515	0.305078	0.786	0.679	1
corto	0.0947379	-0.871564	0.625	0.679	1
miple2	0.116029	-0.375096	0.704	0.679	1
roh	0.127614	0.312644	0.775	0.679	1
neur	0.130588	-0.27187	0.607	0.679	1
unc-13	0.135235	-0.326147	0.791	0.679	1
UQCR-C2	0.164884	0.307214	0.693	0.679	1
sff	0.166677	-0.733418	0.713	0.679	1
mbf1	0.166962	0.310617	0.698	0.679	1
Neb-cGP	0.172291	0.291853	0.745	0.679	1
Syx1A	0.19396	0.290923	0.814	0.679	1
CG9775	0.220141	-0.26757	0.605	0.679	1
cold	0.267957	-0.275765	0.671	0.679	1
Tom20	0.343946	-0.307198	0.634	0.679	1
Spase25	0.349804	-0.396126	0.679	0.679	1
Sap47	0.436396	-0.322948	0.834	0.679	1
crim	0.585464	-0.2913	0.738	0.679	1
lig	0.839652	-0.691973	0.72	0.679	1
ttk	1.40204e-09	-1.80432	0.293	0.714	2.44978e-05
CBP	3.60426e-06	-1.05979	0.375	0.714	0.0629773
CG14715	3.33581e-05	-0.621614	0.382	0.714	0.582866
Su(Tpl)	7.09923e-05	-0.916371	0.436	0.714	1
CG33229	0.000136533	-1.28381	0.516	0.714	1
Tmhs	0.000193379	-1.00033	0.495	0.714	1
Nrg	0.000209839	0.957317	0.945	0.714	1
Glut4EF	0.00347225	-1.20687	0.555	0.714	1
sqh	0.00542884	0.489297	0.816	0.714	1
Aps	0.00727689	-0.608757	0.637	0.714	1
DCP2	0.00759421	-0.785541	0.543	0.714	1
Btk29A	0.010283	-0.413439	0.532	0.714	1
Not1	0.0113951	0.427624	0.827	0.714	1
twit	0.0117386	-1.02711	0.723	0.714	1
Gapdh2	0.0135411	-0.726252	0.623	0.714	1
lft	0.0203282	0.649973	0.68	0.714	1
CG42747	0.0210681	-0.649692	0.536	0.714	1
Wdr62	0.0252936	0.622756	0.848	0.714	1
Cyt-c-p	0.0290259	-0.433926	0.557	0.714	1
CG5010	0.032277	-0.509961	0.593	0.714	1
miple1	0.034562	-0.355177	0.72	0.714	1
shg	0.0379349	-0.726546	0.641	0.714	1
glec	0.0385467	0.349927	0.848	0.714	1
Uch	0.0458502	0.47884	0.793	0.714	1
COX8	0.0608772	0.375552	0.759	0.714	1
Sec61alpha	0.123324	-0.296754	0.673	0.714	1
Ran	0.147964	0.261639	0.784	0.714	1
ATPsyndelta	0.148654	-0.330146	0.686	0.714	1
CG31715	0.149436	0.258302	0.759	0.714	1
Frl	0.153635	-0.603655	0.711	0.714	1
Prosalpha3	0.301104	-0.264129	0.696	0.714	1
CG16791	0.322091	-0.326635	0.645	0.714	1
CG31997	0.391886	-0.303117	0.711	0.714	1
pasi1	0.561972	-0.257674	0.757	0.714	1
CG43759	0.593795	-0.86602	0.889	0.714	1
CG34401	0.907225	-0.355178	0.759	0.714	1
CG1943	0.929241	-0.614415	0.786	0.714	1
mt:ND4	1.39613e-17	2.84318	0.998	0.75	2.43946e-13
E(spl)m4-BFM	1.91106e-12	-2.82945	0.259	0.75	3.3392e-08
Appl	1.0809e-10	1.81296	0.991	0.75	1.88866e-06
salm	1.40974e-08	1.18797	0.973	0.75	0.000246323
sdk	1.9041e-08	-1.28153	0.348	0.75	0.000332704
Traf4	9.7984e-08	-1.59705	0.354	0.75	0.00171207
Gp150	2.85682e-07	-1.19228	0.391	0.75	0.00499173
E(spl)mgamma-HLH	2.93917e-07	-2.32579	0.5	0.75	0.00513562
Alg-2	0.000179625	-0.618827	0.552	0.75	1
TfIIA-S	0.000238167	-0.715757	0.588	0.75	1
CG5059	0.000403707	-0.883958	0.521	0.75	1
CG17272	0.00171587	-0.602182	0.527	0.75	1
trn	0.00218311	0.689068	0.932	0.75	1
Eb1	0.00286432	0.493273	0.882	0.75	1
Sem1	0.00324768	-0.580211	0.588	0.75	1
Moe	0.00373357	-0.803959	0.707	0.75	1
ATPsynG	0.00471459	0.423384	0.816	0.75	1
ATPsynF	0.00701397	0.454772	0.839	0.75	1
CG3408	0.00731122	0.384348	0.884	0.75	1
ben	0.0383326	0.419992	0.886	0.75	1
CG33941	0.0389976	-0.264194	0.621	0.75	1
BI-1	0.0417554	-0.26642	0.623	0.75	1
TER94	0.045356	0.270055	0.811	0.75	1
B52	0.0533611	0.372787	0.905	0.75	1
SmE	0.073483	-0.348898	0.654	0.75	1
Atpalpha	0.0787614	0.405361	0.891	0.75	1
Mob2	0.118026	0.287511	0.868	0.75	1
CG13300	0.139125	-0.872744	0.595	0.75	1
U2af50	0.145008	-0.375799	0.625	0.75	1
Arf102F	0.152715	-0.276812	0.695	0.75	1
Sf3b6	0.174999	-0.289082	0.684	0.75	1
nrv2	0.20956	0.266188	0.764	0.75	1
ND-ACP	0.264902	-0.377186	0.716	0.75	1
E2f1	0.726117	-0.339846	0.798	0.75	1
tna	0.933979	-0.436359	0.836	0.75	1
GILT1	3.56505e-09	-1.27315	0.352	0.786	6.22921e-05
Tina-1	8.86394e-07	-0.945321	0.516	0.786	0.015488
CG16817	2.45944e-06	0.90592	0.877	0.786	0.0429737
fz	9.10319e-06	-1.02395	0.495	0.786	0.15906
heph	1.82059e-05	-1.04123	0.552	0.786	0.318112
blw	0.000181142	0.620866	0.882	0.786	1
shep	0.000219794	1.05576	0.963	0.786	1
scrib	0.00306962	-1.08626	0.716	0.786	1
CG6770	0.00341799	-0.670353	0.696	0.786	1
eIF2alpha	0.00435938	-0.601439	0.621	0.786	1
rdx	0.00550842	0.588827	0.896	0.786	1
Rac1	0.0109864	-0.461347	0.611	0.786	1
Nph	0.0198607	-0.387235	0.675	0.786	1
Prosbeta5	0.0326324	-0.296965	0.709	0.786	1
bai	0.0450756	-0.47899	0.716	0.786	1
ATPsynCF6	0.141338	-0.275478	0.77	0.786	1
Mapmodulin	0.154882	-0.276892	0.73	0.786	1
wech	0.244027	-0.51206	0.743	0.786	1
noe	0.250455	0.762908	0.893	0.786	1
CR43314	0.29166	-0.419172	0.613	0.786	1
nkd	0.410699	0.312629	0.854	0.786	1
CG10077	0.517051	-0.394991	0.857	0.786	1
Csk	0.57396	-0.367305	0.777	0.786	1
pre-rRNA:CR45845	1.13708e-90	-2.83478	0.007	0.821	1.98682e-86
E(spl)malpha-BFM	4.03526e-12	-2.99969	0.416	0.821	7.0508e-08
Syb	6.08986e-09	-1.25221	0.423	0.821	0.000106408
elB	2.96468e-08	-1.42729	0.404	0.821	0.000518019
CG43658	1.10574e-07	-1.41452	0.421	0.821	0.00193206
mt:srRNA	4.37985e-05	-1.21716	0.67	0.821	0.765291
RpS14b	7.51156e-05	-0.869866	0.814	0.821	1
pnt	0.000167923	-0.928203	0.579	0.821	1
Tsp42Ee	0.000198952	-0.743103	0.632	0.821	1
X11Lbeta	0.000282637	0.709339	0.93	0.821	1
His3.3A	0.00067575	0.433944	0.914	0.821	1
CG44325	0.00149093	-0.636157	0.632	0.821	1
Fer1HCH	0.00290227	-0.620891	0.727	0.821	1
CG32276	0.00528657	-0.530257	0.723	0.821	1
Ip259	0.00644135	-0.443743	0.718	0.821	1
cype	0.00788505	0.387397	0.834	0.821	1
hbs	0.00930991	-0.571065	0.662	0.821	1
Rsf1	0.0128954	0.300529	0.907	0.821	1
Fer2LCH	0.0133208	-0.444822	0.825	0.821	1
Dl	0.0240739	-0.56901	0.959	0.821	1
bel	0.0469385	0.310667	0.87	0.821	1
qua	0.0598372	-0.666737	0.668	0.821	1
eIF3k	0.0605164	-0.332096	0.723	0.821	1
dap	0.0730239	-0.339773	0.734	0.821	1
sty	0.148718	0.355656	0.777	0.821	1
Jafrac1	0.173177	0.28486	0.812	0.821	1
MED26	0.187761	-0.987717	0.816	0.821	1
Nipped-B	0.628586	-0.25916	0.884	0.821	1
mt:ND5	1.95483e-16	2.35998	1	0.857	3.41567e-12
peb	7.13798e-08	0.734223	0.991	0.857	0.00124722
Lk6	2.31743e-07	-1.31559	0.625	0.857	0.00404925
ogre	3.40794e-07	-1.45853	0.629	0.857	0.0059547
hang	9.6535e-06	-1.17544	0.562	0.857	0.168676
RpS17	1.61169e-05	-0.781523	0.871	0.857	0.28161
akirin	4.78772e-05	-0.713563	0.825	0.857	0.836558
gl	0.000288648	-0.956947	0.845	0.857	1
bou	0.000791666	-0.654324	0.648	0.857	1
bic	0.000994659	-0.772806	0.825	0.857	1
Yeti	0.00123501	0.555526	0.877	0.857	1
Syp	0.00221321	0.856605	0.989	0.857	1
CycG	0.00290127	0.343035	0.97	0.857	1
Chd64	0.00333873	-0.568591	0.718	0.857	1
noc	0.00464826	-0.650954	0.709	0.857	1
rin	0.00648805	0.375923	0.929	0.857	1
Pabp2	0.00789335	-0.487968	0.825	0.857	1
tsr	0.0127085	0.311479	0.889	0.857	1
RpL30	0.0140601	-0.357837	0.846	0.857	1
Pdcd4	0.0158191	-0.472153	0.782	0.857	1
Arf79F	0.0193049	0.325413	0.904	0.857	1
Pep	0.0636474	-0.50832	0.854	0.857	1
Gli	0.066338	-0.665624	0.721	0.857	1
kuz	0.0666494	-0.354432	0.92	0.857	1
Eip63E	0.0682603	-0.632567	0.748	0.857	1
Trx-2	0.10057	-0.284423	0.846	0.857	1
gw	0.971311	-0.292199	0.852	0.857	1
CR40469	2.67911e-115	-3.8564	0	0.893	4.6812e-111
Jupiter	6.64972e-10	1.65688	0.982	0.893	1.16191e-05
CG15628	1.3107e-09	-1.35971	0.525	0.893	2.29018e-05
RpS24	2.49639e-09	-0.903671	0.927	0.893	4.36194e-05
betaTub60D	6.3315e-09	1.39027	0.977	0.893	0.00011063
RpL12	2.60226e-08	-0.67254	0.936	0.893	0.000454692
RpL24	9.30315e-08	-0.865273	0.925	0.893	0.00162554
Hsp67Bc	6.05649e-07	-1.46552	0.82	0.893	0.0105825
betaTub56D	2.23299e-06	0.64401	0.982	0.893	0.0390171
RpL37A	3.08589e-06	-0.558461	0.921	0.893	0.0539198
Inx2	7.87488e-06	-1.04558	0.616	0.893	0.137598
Fas3	2.12735e-05	-1.2251	0.829	0.893	0.371712
RpL35A	2.49889e-05	-0.751566	0.823	0.893	0.436632
RpL5	4.58717e-05	-0.654053	0.873	0.893	0.801516
RpS14a	6.3771e-05	-0.665376	0.927	0.893	1
RpS19a	0.000135961	-0.825968	0.9	0.893	1
Unr	0.000194302	0.521485	0.977	0.893	1
Tm1	0.000284708	0.597069	0.984	0.893	1
eIF4A	0.000575775	-0.275523	0.945	0.893	1
Rack1	0.000593888	-0.56767	0.882	0.893	1
RpL10	0.000619594	-0.365996	0.941	0.893	1
elav	0.000875058	0.371731	0.989	0.893	1
RpL21	0.000971695	-0.342324	0.943	0.893	1
RpL22	0.00102937	-0.544555	0.789	0.893	1
Sar1	0.00112543	-0.572921	0.784	0.893	1
UQCR-11	0.00207103	0.504723	0.863	0.893	1
brat	0.00214674	0.676401	0.986	0.893	1
gish	0.00236836	-0.711252	0.882	0.893	1
CG14478	0.0031473	-0.870158	0.787	0.893	1
rdo	0.00422127	0.575722	0.907	0.893	1
br	0.00521426	-0.806056	0.8	0.893	1
Cirl	0.00851529	-1.07653	0.809	0.893	1
eIF1	0.00852594	-0.398556	0.866	0.893	1
ATPsynC	0.00866256	0.39979	0.929	0.893	1
GstS1	0.0103758	-0.75568	0.852	0.893	1
N	0.0106866	-0.479086	0.827	0.893	1
RpL34a	0.0112339	-0.377189	0.814	0.893	1
CG45050	0.0121701	-0.974262	0.904	0.893	1
scyl	0.015667	-0.500428	0.791	0.893	1
eya	0.0249622	0.299574	0.93	0.893	1
Cam	0.0437507	0.340781	0.977	0.893	1
RpL31	0.0452361	-0.296673	0.939	0.893	1
CG42394	0.0460166	0.319352	0.925	0.893	1
Diap1	0.0491974	-0.297313	0.823	0.893	1
Tapdelta	0.0581762	-0.315899	0.838	0.893	1
Sdc	0.0851256	0.755136	0.92	0.893	1
GstZ2	0.13522	0.296727	0.841	0.893	1
COX7A	0.206696	-0.294293	0.816	0.893	1
wdb	0.305032	-0.282594	0.791	0.893	1
mamo	0.624826	-0.321313	0.966	0.893	1
pncr002:3R	4.0938e-16	-2.02803	0.355	0.929	7.1531e-12
Hsp26	2.55656e-13	-2.83287	0.648	0.929	4.46708e-09
RpS5a	2.29543e-10	-1.15526	0.916	0.929	4.01081e-06
CR42862	7.47885e-10	-2.16294	0.684	0.929	1.30678e-05
RpL13	1.87741e-09	-1.00058	0.954	0.929	3.28041e-05
RpL11	2.87936e-09	-1.27331	0.914	0.929	5.03111e-05
RpS25	4.97883e-09	-0.911502	0.934	0.929	8.69951e-05
RpL14	5.54698e-09	-0.772856	0.945	0.929	9.69224e-05
obst-A	8.58608e-09	-1.26128	0.541	0.929	0.000150025
RpL8	1.06889e-08	-0.952499	0.905	0.929	0.000186767
aop	3.60064e-08	-1.89203	0.714	0.929	0.000629141
sta	6.56103e-08	-0.680563	0.952	0.929	0.00114641
RpL37a	1.44733e-07	-0.78066	0.918	0.929	0.00252893
eEF1beta	1.46943e-07	-0.881899	0.861	0.929	0.00256753
RpS8	5.28715e-07	-0.792681	0.936	0.929	0.00923824
RpS3	8.92251e-07	-0.597807	0.939	0.929	0.0155903
RpL7	3.81734e-06	-0.576856	0.938	0.929	0.0667003
RpL13A	3.96404e-06	-0.707794	0.932	0.929	0.0692637
RpL18A	4.35891e-06	-0.525648	0.948	0.929	0.0761633
Df31	4.60785e-06	-0.516156	0.963	0.929	0.080513
RpLP0	1.64488e-05	-0.752149	0.904	0.929	0.287409
His3.3B	2.28798e-05	0.551806	0.932	0.929	0.399778
RpL3	3.56221e-05	-0.460081	0.943	0.929	0.622425
msi	5.56286e-05	0.520472	0.993	0.929	0.971999
Nacalpha	8.48146e-05	-0.522703	0.884	0.929	1
RpS23	8.6151e-05	-0.401356	0.948	0.929	1
RpS13	0.000153617	-0.653712	0.911	0.929	1
RpL27A	0.000227533	-0.438165	0.936	0.929	1
RpL36	0.000255297	-0.513224	0.927	0.929	1
Nrt	0.000261713	0.647421	0.973	0.929	1
lolal	0.000280885	-0.5437	0.82	0.929	1
RpS11	0.00029356	-0.406038	0.966	0.929	1
RpL4	0.000380594	-0.416138	0.925	0.929	1
RpL9	0.000594368	-0.433553	0.946	0.929	1
RpS15Aa	0.00060335	-0.470648	0.923	0.929	1
RpS20	0.000650847	-0.530863	0.896	0.929	1
RpL38	0.00163902	0.453607	0.886	0.929	1
CG11486	0.00198922	-0.589038	0.886	0.929	1
RpL23	0.00211252	-0.317115	0.946	0.929	1
RpS29	0.00221592	-0.398869	0.92	0.929	1
CG3655	0.00376437	-0.790655	0.9	0.929	1
RpS15	0.00501625	-0.29918	0.952	0.929	1
RpL18	0.00539541	-0.445783	0.927	0.929	1
ed	0.00763112	-0.606666	0.902	0.929	1
Oda	0.0151994	-0.291379	0.945	0.929	1
RapGAP1	0.0152312	0.350473	0.975	0.929	1
14-3-3epsilon	0.0182387	0.332233	0.97	0.929	1
RpS3A	0.0250546	-0.305616	0.954	0.929	1
RpS28b	0.0271661	-0.292578	0.918	0.929	1
mt:CoI	5.29981e-17	2.62259	1	0.964	9.26036e-13
mt:Cyt-b	7.72444e-17	2.56746	1	0.964	1.34969e-12
Fas2	1.37967e-12	2.0582	1	0.964	2.41069e-08
RpS16	2.81783e-11	-1.10704	0.943	0.964	4.92359e-07
RpS12	2.03102e-10	-0.754845	0.964	0.964	3.5488e-06
RpL32	2.98019e-08	-0.775208	0.943	0.964	0.000520728
Mmp2	7.16075e-08	-1.27536	0.988	0.964	0.0012512
RpS9	1.01935e-07	-0.656499	0.939	0.964	0.00178111
RpL28	4.29723e-07	-0.726395	0.923	0.964	0.00750856
RpL23A	7.41899e-07	-0.733683	0.918	0.964	0.0129632
RpS18	7.95892e-07	-0.562985	0.964	0.964	0.0139066
RpLP2	1.04072e-06	-0.572303	0.921	0.964	0.0181844
RpL10Ab	1.57527e-06	-0.594137	0.952	0.964	0.0275246
RpL17	1.96063e-06	-0.648108	0.961	0.964	0.0342581
RpS7	2.69033e-06	-0.54264	0.952	0.964	0.0470081
roX2	4.68789e-06	-0.928638	0.938	0.964	0.0819114
RpS27A	5.61618e-06	-0.514332	0.955	0.964	0.0981316
RpL6	1.71184e-05	-0.638305	0.907	0.964	0.29911
alphaTub84B	2.12616e-05	0.666896	0.979	0.964	0.371503
14-3-3zeta	2.15354e-05	0.511383	0.988	0.964	0.376288
RpS26	4.38752e-05	-0.454934	0.957	0.964	0.766632
RpS30	9.33885e-05	-0.474373	0.952	0.964	1
RpS6	0.000134231	-0.572332	0.891	0.964	1
RpL15	0.000149584	-0.69854	0.934	0.964	1
Gbeta13F	0.000197872	0.531471	0.991	0.964	1
RpS2	0.000295196	-0.47898	0.918	0.964	1
CG2852	0.00415954	-0.348735	0.954	0.964	1
RpS4	0.00497639	-0.406989	0.907	0.964	1
Tctp	0.00592431	-0.385024	0.941	0.964	1
RpL36A	0.0172984	-0.281752	0.941	0.964	1
pAbp	0.0201437	-0.27732	0.98	0.964	1
cib	0.0235833	0.393139	0.966	0.964	1
CG32767	0.0256357	-0.347364	0.886	0.964	1
l(3)neo38	0.0723305	-0.308329	0.98	0.964	1
Hsp83	0.150104	0.280555	0.955	0.964	1
Eip75B	0.220362	-0.721624	0.93	0.964	1
spen	0.791866	-0.571773	0.966	0.964	1
Hsp23	4.84845e-18	-3.09174	0.689	1	8.4717e-14
mt:CoIII	5.04922e-17	2.82816	1	1	8.8225e-13
mt:ATPase6	1.31242e-15	2.05379	1	1	2.2932e-11
mt:CoII	2.13898e-15	2.41719	1	1	3.73743e-11
Hsp27	1.10591e-11	-1.34222	0.927	1	1.93235e-07
mt:lrRNA	5.91884e-11	1.39799	1	1	1.0342e-06
RpL34b	2.00798e-08	-0.710057	0.954	1	0.000350855
RpL19	2.5626e-08	-0.795813	0.936	1	0.000447763
stai	3.09611e-07	0.911834	1	1	0.00540983
Act5C	4.76777e-07	0.719581	0.993	1	0.00833072
RpL26	1.44991e-06	-0.843274	0.879	1	0.0253342
Akap200	4.10489e-06	-0.61007	0.946	1	0.0717248
roX1	6.48448e-06	0.615978	1	1	0.113303
klar	2.38852e-05	-1.05692	0.961	1	0.417346
RpL35	2.6993e-05	-0.642037	0.895	1	0.471648
CG9821	3.08845e-05	-0.791275	0.986	1	0.539645
RpL41	4.95627e-05	-0.497421	0.946	1	0.866009
pum	0.000233134	0.642161	0.998	1	1
RpS10b	0.00547965	-0.279169	0.961	1	1
Hrb27C	0.00797593	-0.384498	0.979	1	1
Bacc	0.0103237	-0.421761	0.963	1	1
RpL27	0.0117751	-0.3206	0.939	1	1
MRE16	0.0201443	0.250478	0.998	1	1
hdc	0.0557107	0.284127	1	1	1
Rbp1-like	0.0726163	-0.595673	0.829	1	1
nmo	0.124501	-0.307557	0.938	1	1
sbb	0.262255	-0.290869	0.98	1	1
Hsromega	0.371195	-0.651648	0.998	1	1
lola	0.467425	-0.3133	0.995	1	1

## Sheet: cone(6) wt vs gl mutant
	p_val	avg_log2FC	pct.1	pct.2	p_val_adj
CG9150	2.9928e-94	2.2574	0.764	0	5.22932e-90
CG5653	3.03089e-82	1.83576	0.705	0	5.29588e-78			pct.1: The proportion of cells where the gene is detected in the wt cone cell cluster 6
Lfg	1.36588e-63	1.62086	0.602	0	2.3866e-59			pct.2: The proportion of cells where the gene is detected in the gl mutant cone cell cluster 6
CR40190	2.68855e-50	1.23892	0.515	0	4.6977e-46
CG10924	3.70421e-31	1.03048	0.363	0	6.47236e-27
CG31076	5.86104e-23	0.638482	0.283	0	1.0241e-18
inaC	2.19089e-20	0.639081	0.255	0	3.82814e-16
Eglp4	3.49838e-13	0.598682	0.171	0	6.11273e-09
Dscam4	2.19543e-10	0.371612	0.134	0	3.83608e-06
CG13077	1.54158e-09	0.320915	0.123	0	2.6936e-05
Ekar	2.41752e-60	1.48233	0.586	0.004	4.22413e-56
Rab32	1.02524e-24	0.774289	0.305	0.004	1.79141e-20
Mvb12	8.543e-17	0.460341	0.221	0.004	1.49272e-12
spz5	2.7931e-16	0.814525	0.214	0.004	4.88039e-12
CG10433	1.112e-12	0.258906	0.172	0.004	1.943e-08
Rbp9	8.97286e-09	0.321641	0.119	0.004	0.000156783
CG11400	1.51077e-08	0.297556	0.116	0.004	0.000263978
SPARC	1.38134e-75	3.709	0.674	0.008	2.41361e-71
pre-rRNA:CR45847	4.10322e-73	1.96988	0.671	0.011	7.16956e-69
CG32091	2.21729e-21	0.684012	0.281	0.011	3.87427e-17
Cad88C	9.40009e-15	0.569738	0.211	0.011	1.64248e-10
Dot	2.42347e-10	0.34142	0.154	0.011	4.23453e-06
Swim	1.9279e-08	0.290913	0.13	0.011	0.000336862
w	7.08139e-33	0.948709	0.4	0.015	1.23733e-28
CG8757	2.71006e-28	0.854144	0.357	0.015	4.73529e-24
CG2781	5.63555e-10	0.346277	0.157	0.015	9.84699e-06
CG41378	2.5257e-42	0.984311	0.482	0.019	4.41315e-38
RhoGAP16F	1.67311e-25	0.915245	0.339	0.019	2.92342e-21
Rdh	1.0177e-06	0.272739	0.118	0.019	0.0177822
Idgf6	3.64957e-46	2.52773	0.508	0.023	6.37689e-42
Ppn	3.67e-12	0.581627	0.196	0.026	6.4126e-08
CG15706	2.39381e-09	0.368437	0.172	0.03	4.1827e-05
rgn	5.57992e-28	1.14876	0.372	0.034	9.74979e-24
CG10737	1.29973e-16	0.534526	0.267	0.034	2.27102e-12
MTF-1	2.17101e-08	0.311807	0.164	0.034	0.00037934
CG30385	7.57248e-05	0.257022	0.113	0.034	1
CG32638	2.15451e-20	0.660021	0.311	0.038	3.76457e-16
CG17186	5.23703e-12	0.464308	0.221	0.041	9.15066e-08
CG34371	1.58068e-08	0.422006	0.178	0.041	0.000276193
Usf	2.1901e-05	0.266299	0.137	0.045	0.382676
CG42327	3.95079e-05	0.260413	0.131	0.045	0.690322
olf413	5.96878e-08	0.285567	0.18	0.049	0.00104293
Papss	9.04403e-08	0.329788	0.176	0.049	0.00158026
bs	0.000391155	0.252643	0.12	0.049	1
CG3961	2.06306e-76	1.65631	0.721	0.053	3.60479e-72
Ady43A	3.78283e-25	0.769616	0.379	0.053	6.60973e-21
CG3625	2.07026e-17	0.472272	0.309	0.053	3.61737e-13
CR44811	3.23705e-11	1.04987	0.221	0.053	5.65609e-07
CG15615	1.76272e-10	0.622545	0.22	0.053	3.07999e-06
CG13562	1.91019e-08	0.337427	0.194	0.053	0.000333767
beta4GalNAcTA	3.02033e-08	0.28463	0.189	0.053	0.000527742
tamo	4.72017e-08	0.388531	0.184	0.053	0.000824755
Mp	8.04887e-07	0.446721	0.169	0.053	0.0140638
CG6118	1.27179e-30	0.98869	0.435	0.056	2.22219e-26
fbp	1.99177e-45	1.13419	0.548	0.06	3.48022e-41
CG42492	1.51359e-34	0.901499	0.492	0.06	2.64469e-30
tum	2.65611e-09	0.348585	0.215	0.06	4.64102e-05
CG15097	1.73615e-06	0.304216	0.176	0.06	0.0303357
Ipp	1.27681e-68	1.43102	0.695	0.064	2.23097e-64
CR45139	2.02038e-05	0.285107	0.163	0.064	0.353021
Spn100A	2.05375e-45	1.38591	0.56	0.068	3.58852e-41
spir	3.87621e-11	0.420543	0.249	0.068	6.7729e-07
pst	3.13634e-06	0.281356	0.183	0.068	0.0548012
CG42321	2.3186e-07	0.253365	0.205	0.071	0.00405129
Mis12	5.93972e-06	0.25196	0.182	0.071	0.103785
sba	7.00746e-10	0.467287	0.238	0.075	1.22441e-05
CG34377	8.75865e-63	1.35731	0.686	0.079	1.5304e-58
CG3630	5.38427e-08	0.317208	0.224	0.079	0.000940794
Rim2	3.00764e-07	0.305602	0.214	0.079	0.00525525
CG32066	6.17092e-07	0.262464	0.21	0.079	0.0107824
CG15117	1.6465e-05	0.356253	0.187	0.079	0.287693
drl	6.14122e-14	0.56654	0.309	0.086	1.07305e-09
tsl	3.00262e-09	0.36691	0.25	0.086	5.24648e-05
Gmap	0.586185	-0.31696	0.102	0.086	1
RagC-D	2.65238e-08	0.340989	0.245	0.094	0.00046345
didum	2.77649e-07	0.402068	0.23	0.094	0.00485135
Grx1	1.01389e-13	0.432484	0.321	0.098	1.77157e-09
Tsp42Ej	1.95517e-06	0.300719	0.223	0.098	0.0341627
CG11382	0.225112	-0.298593	0.131	0.098	1
Nep2	4.70969e-13	0.599774	0.312	0.102	8.22924e-09
CG10936	1.43374e-11	0.362863	0.302	0.102	2.50518e-07
egr	0.47916	-0.453916	0.092	0.102	1
CG4928	0.0127119	-0.254499	0.061	0.102	1
cac	3.26776e-07	-0.389444	0.035	0.102	0.00570976
CG6654	1.50786e-11	-0.349432	0.023	0.102	2.63468e-07
CG6701	1.25995e-14	0.507108	0.348	0.105	2.20152e-10
CG30380	7.6284e-07	0.305356	0.238	0.105	0.0133291
Afti	0.162411	-0.314627	0.081	0.105	1
B-H1	1.91306e-08	-0.325501	0.033	0.105	0.00033427
qsm	1.4073e-10	-0.318216	0.027	0.105	2.45897e-06
Cpr92F	1.16559e-14	-0.773612	0.02	0.105	2.03664e-10
CG14132	6.49527e-18	-0.37138	0.016	0.105	1.13492e-13
CG13827	1.39718e-09	0.431076	0.277	0.109	2.4413e-05
CG9467	2.10171e-07	0.257977	0.257	0.109	0.00367232
CG15443	2.7537e-05	0.25053	0.218	0.109	0.481154
CG13760	0.0305985	-0.291455	0.073	0.109	1
Sps2	1.15185e-10	-0.259662	0.03	0.113	2.01262e-06
CG15211	1.1394e-17	0.551122	0.387	0.117	1.99087e-13
lbm	2.48499e-10	0.535591	0.305	0.117	4.34202e-06
kay	0.00267825	-0.403962	0.067	0.117	1
Treh	0.00123285	-0.270716	0.064	0.117	1
ImpL1	1.21847e-05	-0.436371	0.05	0.117	0.212903
Ect4	6.39098e-08	-0.28213	0.04	0.117	0.0011167
fend	2.72517e-11	-0.306313	0.031	0.117	4.76169e-07
comm	1.16347e-12	-0.489578	0.027	0.117	2.03293e-08
CG13894	6.7099e-14	-0.387347	0.025	0.117	1.17242e-09
rn	7.69467e-16	-0.317204	0.022	0.117	1.34449e-11
CG17544	1.48737e-27	0.851318	0.476	0.12	2.59887e-23
Aef1	9.97509e-09	0.349429	0.288	0.12	0.000174295
sls	2.36106e-09	1.287	0.283	0.12	4.12548e-05
Gga	1.0287e-06	0.334546	0.252	0.12	0.0179744
QC	5.87235e-06	0.330218	0.239	0.12	0.102608
Eogt	7.05724e-05	0.252128	0.225	0.12	1
CG34347	0.0527949	-0.512409	0.179	0.12	1
twit	0.495286	-0.823378	0.147	0.12	1
tty	0.940288	-0.283251	0.123	0.12	1
E(spl)m8-HLH	1.13256e-08	-0.729977	0.041	0.12	0.000197892
CG10211	3.29535e-09	-0.319893	0.038	0.12	5.75797e-05
shf	3.72433e-07	-0.255144	0.047	0.124	0.00650752
hid	6.85933e-13	-0.633535	0.031	0.124	1.19853e-08
Tbh	1.36438e-16	-0.328546	0.024	0.124	2.38398e-12
CR44383	1.01205e-54	-0.418947	0	0.124	1.76835e-50
CG18324	2.19215e-14	0.502105	0.368	0.128	3.83034e-10
CG11498	2.25561e-10	0.526507	0.316	0.128	3.94123e-06
Pen	8.82054e-10	0.429769	0.316	0.128	1.54121e-05
nop5	0.00683486	-0.344055	0.081	0.128	1
ko	0.000209783	-0.284448	0.067	0.128	1
RhoGAP1A	5.26209e-06	-0.419462	0.056	0.128	0.0919445
Indy	4.29541e-07	-0.251279	0.05	0.128	0.00750538
Appl	1.20605e-41	1.06375	0.638	0.132	2.10732e-37
Ugt58Fa	1.21154e-08	0.387154	0.294	0.132	0.000211693
mew	1.07033e-06	-0.260705	0.054	0.132	0.0187019
Plp	4.66342e-10	-0.45004	0.041	0.132	8.1484e-06
CG15629	1.13412e-47	-0.313115	0.003	0.132	1.98164e-43
AMPdeam	1.32604e-06	0.277211	0.276	0.135	0.0231699
CG4896	0.701431	-0.260132	0.147	0.135	1
slim	0.0563839	-0.327424	0.1	0.135	1
slow	2.60215e-11	0.536605	0.34	0.139	4.54674e-07
Atet	6.42109e-06	0.268362	0.268	0.139	0.112196
Grip71	0.0131423	-0.299776	0.092	0.139	1
CG43333	3.1742e-44	-0.383033	0.006	0.139	5.54628e-40
mthl1	6.97033e-11	0.369621	0.35	0.143	1.21793e-06
IRSp53	1.33456e-07	0.277252	0.303	0.143	0.00233188
Myc	0.123944	-0.399543	0.114	0.143	1
CG33144	0.000354586	-0.281084	0.079	0.143	1
vri	1.58135e-15	-0.378058	0.033	0.143	2.76309e-11
CG32039	4.31741e-31	0.87387	0.537	0.147	7.5438e-27
bib	3.66016e-11	0.625195	0.357	0.147	6.39539e-07
MFS16	1.10032e-08	0.318091	0.317	0.147	0.000192259
CG12814	0.00622669	0.370664	0.214	0.147	1
Surf6	0.255205	-0.303482	0.126	0.147	1
CG9095	0.00208873	-0.349997	0.09	0.147	1
PCNA	3.84788e-17	-0.459017	0.033	0.147	6.72339e-13
CycA	3.09409e-13	0.541949	0.379	0.15	5.4063e-09
ITP	1.13271e-07	0.276912	0.318	0.15	0.00197919
elgi	3.06122e-05	0.300148	0.264	0.15	0.534886
sfl	0.216497	-0.463981	0.129	0.15	1
CG7028	0.0290179	-0.319271	0.11	0.15	1
GstT4	5.25395e-12	-0.304769	0.046	0.15	9.18022e-08
parvin	9.95137e-06	0.257093	0.281	0.154	0.17388
Ten-m	1.07953e-05	-0.477304	0.076	0.154	0.188627
sle	8.15796e-10	-0.363871	0.055	0.154	1.42544e-05
CG4658	0.000362059	0.266665	0.255	0.158	1
CG6051	0.189015	-0.257277	0.138	0.162	1
nemy	0.00672541	-0.45178	0.112	0.162	1
Fur1	0.00164513	-0.304112	0.1	0.162	1
ex	0.000341827	-0.423829	0.095	0.162	1
Cad86C	1.25613e-05	-0.563905	0.082	0.162	0.219484
CG31125	3.17496e-16	-0.300989	0.04	0.162	5.54761e-12
tfc	3.12873e-47	1.33727	0.641	0.165	5.46682e-43
Tsp42El	6.14844e-17	0.557595	0.447	0.165	1.07432e-12
Sucb	8.6506e-08	0.303466	0.325	0.165	0.00151152
Uhg1	2.19116e-16	-0.27011	0.041	0.165	3.82862e-12
IntS3	9.92248e-14	0.561712	0.398	0.169	1.73375e-09
Galphaq	6.29309e-05	0.268068	0.282	0.169	1
bi	0.504365	-0.390061	0.196	0.169	1
mbc	0.274601	-0.263996	0.15	0.169	1
E(spl)m4-BFM	4.63972e-08	-1.19905	0.072	0.169	0.000810698
dsx-c73A	4.7777e-53	-0.906683	0.007	0.169	8.34807e-49
Hsp70Bb	1.64788e-70	-0.594816	0.001	0.169	2.87934e-66
dnd	1.4856e-35	1.26909	0.587	0.173	2.59578e-31
Syx13	3.09471e-19	0.602439	0.464	0.173	5.40738e-15
CG3408	4.02953e-11	0.253151	0.401	0.173	7.0408e-07
tinc	1.29945e-16	-0.665208	0.046	0.173	2.27053e-12
CG2162	0.000106398	0.281847	0.289	0.177	1
Cbs	0.000591711	-0.250852	0.107	0.177	1
ImpE1	0.000655765	-0.323524	0.106	0.177	1
CR44029	9.69054e-16	-0.50012	0.049	0.177	1.69323e-11
cona	3.35003e-37	-0.5321	0.019	0.177	5.85351e-33
Cortactin	1.61084e-07	0.281917	0.342	0.18	0.00281463
Cad96Cb	1.90594e-07	0.433736	0.336	0.18	0.00333024
Samuel	2.74739e-05	-0.301886	0.099	0.18	0.480052
nrm	1.32401e-74	1.37032	0.849	0.184	2.31345e-70
CG4096	2.91667e-27	0.824829	0.559	0.184	5.09629e-23
CG3702	4.09894e-05	0.294757	0.301	0.184	0.716207
CG13928	5.36179e-06	-0.535272	0.095	0.184	0.0936865
Sur-8	5.88154e-14	0.72247	0.432	0.188	1.02768e-09
Myo31DF	7.05812e-06	0.277937	0.33	0.188	0.123327
spz6	0.000184907	0.253353	0.3	0.188	1
CG42788	0.00179606	-0.329546	0.122	0.188	1
CR44024	4.37523e-15	-1.3448	0.059	0.188	7.64484e-11
CG17211	7.67537e-38	-0.606561	0.021	0.188	1.34112e-33
ago	1.96906e-08	0.364036	0.368	0.192	0.000344054
CG31638	2.15292e-06	0.259228	0.339	0.192	0.037618
CG3777	0.224839	-0.531123	0.175	0.192	1
CG34355	0.00016947	-0.326147	0.114	0.192	1
CHKov1	4.45938e-75	-0.542732	0.003	0.192	7.79188e-71
Tgi	7.93977e-14	0.484246	0.442	0.195	1.38732e-09
CG31650	1.16449e-10	0.388713	0.406	0.195	2.03471e-06
CG9003	0.156505	-0.260393	0.167	0.195	1
Zcchc7	0.0118204	-0.301105	0.143	0.195	1
CG3040	2.22409e-05	-0.259812	0.109	0.195	0.388616
CG6753	6.59106e-06	-0.385506	0.105	0.195	0.115166
Sobp	2.01231e-07	-0.645144	0.094	0.195	0.00351611
GM130	2.62254e-17	-0.321759	0.054	0.195	4.58237e-13
RanBP3	1.12894e-06	0.293185	0.346	0.199	0.019726
svr	0.437724	-0.286573	0.185	0.199	1
EDTP	0.014616	-0.27884	0.144	0.199	1
sky	1.68528e-07	-0.31511	0.095	0.199	0.00294469
Tl	1.30892e-20	-0.553274	0.049	0.199	2.28707e-16
Cln7	1.06721e-37	0.993236	0.617	0.203	1.86473e-33
dos	2.31199e-09	0.331886	0.399	0.203	4.03974e-05
CG17127	0.775004	-0.439278	0.218	0.203	1
Chd1	0.117135	-0.264332	0.171	0.203	1
Best2	5.50678e-10	-0.281658	0.081	0.203	9.62199e-06
CG18812	2.4407e-14	0.565642	0.459	0.207	4.26463e-10
dsd	5.82008e-10	0.343821	0.407	0.207	1.01694e-05
PPP1R15	0.9031	-0.266482	0.207	0.207	1
CG13377	0.00616338	-0.337708	0.148	0.207	1
pbl	0.000608414	-0.410541	0.131	0.207	1
Dyrk2	1.89626e-06	-0.442662	0.107	0.207	0.0331333
Brd	1.82674e-16	-1.43421	0.066	0.207	3.19187e-12
NijC	6.11075e-61	1.68405	0.718	0.211	1.06773e-56
Apf	2.99161e-16	0.53098	0.482	0.211	5.22724e-12
Ssrp	0.139341	-0.305468	0.176	0.211	1
haf	0.0212873	-0.268249	0.159	0.211	1
zld	0.00828652	-0.390732	0.152	0.211	1
ome	0.00520726	-0.268071	0.144	0.211	1
CG4038	5.06116e-07	-0.262763	0.108	0.211	0.00884336
CycE	7.67799e-09	-0.698515	0.099	0.211	0.000134158
GV1	1.63387e-21	0.799015	0.536	0.214	2.85487e-17
CG17556	6.55497e-21	0.686868	0.509	0.214	1.14535e-16
edl	0.000833627	0.322772	0.309	0.214	1
lama	7.33737e-09	-0.44406	0.095	0.214	0.000128206
slgA	2.26591e-07	0.263114	0.38	0.218	0.00395922
Sema5c	0.746807	-0.429498	0.229	0.218	1
CG1273	0.00854886	-0.255912	0.156	0.218	1
CG4297	3.79804e-06	-0.454444	0.119	0.218	0.0663632
CG11583	2.9971e-10	-0.257839	0.093	0.218	5.23682e-06
CR45600	4.52177e-92	-0.849616	0.001	0.218	7.90089e-88
pch2	0.000111368	-0.296241	0.138	0.222	1
CR33963	3.7003e-05	-0.610826	0.137	0.222	0.646554
sick	3.99327e-07	-0.352946	0.115	0.222	0.00697744
CG14995	1.22168e-08	-0.368483	0.104	0.222	0.000213464
CG3678	2.087e-37	-0.428591	0.032	0.222	3.64661e-33
Khc-73	0.79327	-0.260088	0.223	0.226	1
SF1	0.518544	-0.330538	0.214	0.226	1
kibra	0.206183	-0.282009	0.202	0.226	1
LPCAT	0.02706	-0.296102	0.177	0.226	1
serp	3.33137e-18	-0.990298	0.069	0.226	5.8209e-14
Cpr66D	1.63164e-21	-1.0087	0.061	0.226	2.85097e-17
mab-21	2.91147e-53	-0.81098	0.02	0.226	5.08721e-49
blow	4.15777e-08	0.426278	0.407	0.229	0.000726487
CG16959	0.00036492	0.255774	0.34	0.229	1
CG41520	5.57811e-16	-0.648545	0.077	0.229	9.74664e-12
px	0.000168935	0.284826	0.348	0.233	1
CG42232	0.29202	-0.421899	0.22	0.233	1
CG4768	0.147214	-0.27019	0.203	0.233	1
Ero1L	0.00646765	-0.25561	0.168	0.233	1
Cht5	6.92062e-07	-1.76314	0.13	0.233	0.0120924
sca	1.58822e-13	-0.436994	0.089	0.233	2.7751e-09
robo2	2.68196e-49	-0.541495	0.024	0.233	4.68619e-45
zfh2	9.96611e-75	-1.14217	0.009	0.233	1.74138e-70
mRpL33	1.51061e-07	0.253688	0.408	0.237	0.00263949
cv-c	0.000985616	-0.80373	0.172	0.237	1
Sox14	0.00115091	-0.396039	0.165	0.237	1
CG32521	7.81446e-27	0.681988	0.589	0.241	1.36542e-22
eIF5	2.70655e-07	0.358263	0.395	0.241	0.00472915
Fak	0.391399	-0.261339	0.229	0.241	1
Sema1a	0.39144	-0.31802	0.224	0.241	1
dan	0.229513	-0.299395	0.219	0.241	1
tun	0.0231292	-0.368933	0.194	0.241	1
Pnn	0.0221334	-0.332194	0.191	0.241	1
CG16799	0.00208131	-0.307023	0.168	0.241	1
btsz	2.63742e-05	-0.3274	0.146	0.241	0.460837
Hydr2	4.53131e-08	0.343621	0.42	0.244	0.000791755
prage	1.60016e-06	0.339326	0.407	0.244	0.0279596
Hsf	0.11137	-0.313392	0.206	0.244	1
Fim	2.41036e-10	0.289783	0.46	0.248	4.21162e-06
uif	7.00853e-10	0.303103	0.453	0.248	1.2246e-05
VhaAC45	2.43924e-06	0.282636	0.41	0.248	0.0426208
hh	0.230621	-0.397586	0.23	0.248	1
tay	0.327932	-0.34131	0.229	0.248	1
fj	0.0173263	-0.391513	0.191	0.248	1
CR46006	2.75666e-06	-0.777019	0.146	0.248	0.0481671
Psn	1.31219e-36	0.994062	0.657	0.252	2.29279e-32
CG3436	3.06437e-13	0.406232	0.486	0.252	5.35437e-09
let-7-C	4.92263e-08	0.264694	0.44	0.252	0.000860131
spict	4.6855e-06	0.320702	0.392	0.252	0.0818697
ect	0.000484594	0.350537	0.351	0.252	1
shn	0.899182	-0.260714	0.258	0.252	1
LanA	0.639982	-0.299829	0.245	0.252	1
chn	2.14442e-07	-0.864711	0.137	0.252	0.00374694
Cht6	2.27122e-17	0.546005	0.548	0.256	3.96851e-13
Flo2	3.07642e-06	0.31167	0.406	0.256	0.0537543
neo	0.225732	0.297192	0.274	0.256	1
ImpE2	0.563619	0.48461	0.272	0.256	1
CG11076	0.0853483	-0.254844	0.219	0.256	1
CG11275	3.9952e-52	-0.930786	0.029	0.256	6.98081e-48
CR43241	9.75536e-16	0.565228	0.52	0.259	1.70455e-11
bin3	0.126126	-0.289891	0.23	0.259	1
qtc	0.0992529	-0.304956	0.226	0.259	1
CG15525	0.000149037	-0.250515	0.17	0.259	1
NetB	2.59023e-08	-0.529443	0.135	0.259	0.00045259
Kul	0.0888189	-0.252986	0.225	0.263	1
e(y)1	0.00818308	-0.271824	0.205	0.263	1
GstZ1	8.08907e-07	-0.25222	0.148	0.263	0.014134
Atg1	4.36677e-09	0.2884	0.462	0.267	7.63006e-05
CG10600	0.00685296	-0.381853	0.203	0.267	1
Vha55	1.11407e-08	0.392019	0.46	0.271	0.000194661
Doa	0.869441	-0.290521	0.274	0.271	1
babo	0.704281	-0.35863	0.27	0.271	1
Nadsyn	0.234615	-0.352726	0.251	0.271	1
Ent2	7.42231e-17	0.602352	0.554	0.274	1.2969e-12
Rpi	2.06455e-07	0.418938	0.423	0.274	0.0036074
mirr	0.920224	-0.460874	0.293	0.274	1
CG8034	0.723545	-0.438365	0.288	0.274	1
tyf	0.839988	-0.253792	0.284	0.274	1
RhoGEF2	0.255741	-0.513158	0.256	0.274	1
U2A	0.0424209	-0.316883	0.234	0.274	1
Su(var)2-HP2	0.0995932	-0.294561	0.233	0.274	1
Mbs	0.00681689	-0.490299	0.209	0.274	1
CG10616	0.000968507	-0.304489	0.198	0.274	1
Tollo	0.000547931	-0.416654	0.196	0.274	1
RNaseMRP:RNA	1.30696e-64	-0.839905	0.024	0.274	2.28365e-60
Klp10A	5.25918e-11	0.468401	0.49	0.278	9.18936e-07
coro	1.08343e-09	0.34706	0.481	0.278	1.89308e-05
CR43334	0.2418	-0.373575	0.336	0.278	1
CG6693	0.181506	-0.254025	0.249	0.278	1
ttv	0.210684	-0.317388	0.247	0.278	1
CG11966	0.00516562	-0.313124	0.209	0.278	1
CR42549	5.17554e-07	-0.330827	0.16	0.278	0.00904322
CG30440	1.07735e-07	-0.613343	0.156	0.278	0.00188246
Phk-3	4.07602e-75	-3.51224	0.019	0.278	7.12203e-71
CG43861	5.58555e-18	0.535178	0.564	0.282	9.75963e-14
PhKgamma	0.183845	-0.346743	0.254	0.282	1
CG9776	0.0209895	-0.260598	0.226	0.282	1
su(w[a])	0.000306561	-0.553908	0.195	0.282	1
CG33298	3.06002e-05	-0.417095	0.183	0.282	0.534677
CG17843	2.35293e-26	-0.892586	0.078	0.282	4.11127e-22
CG32581	2.57974e-124	-0.613179	0	0.282	4.50757e-120
CG9691	4.67141e-92	2.16117	0.88	0.286	8.16235e-88
CG30463	8.88997e-32	1.08002	0.652	0.286	1.55334e-27
CG7920	3.36337e-07	0.403283	0.443	0.286	0.00587681
Gasp	0.575846	-0.294364	0.313	0.286	1
Atg17	0.808694	-0.284003	0.302	0.286	1
cta	0.373991	-0.364949	0.275	0.286	1
CG6966	0.000361271	-0.333957	0.194	0.286	1
GstD3	2.6219e-30	-0.71342	0.072	0.286	4.58125e-26
Notum	8.7456e-97	-1.7707	0.01	0.286	1.52812e-92
CG11686	9.40194e-21	0.650328	0.593	0.289	1.6428e-16
scramb2	3.26936e-08	0.353252	0.477	0.289	0.000571256
45536	7.605e-08	0.304958	0.473	0.289	0.00132882
nahoda	0.26499	-0.36871	0.269	0.289	1
danr	0.00242809	-0.417949	0.225	0.289	1
wb	1.48755e-06	-0.878679	0.177	0.289	0.0259919
CG18343	2.10021e-80	-0.757624	0.018	0.289	3.66969e-76
wal	1.80904e-13	0.363604	0.528	0.293	3.16093e-09
CG30427	1.15967e-05	0.496405	0.418	0.293	0.202629
vtd	0.142739	-0.380046	0.269	0.293	1
bon	0.0609677	-0.36051	0.26	0.293	1
elav	0.071926	-0.793551	0.25	0.293	1
CG6843	0.0118463	-0.35223	0.239	0.293	1
dikar	0.000600057	-0.516576	0.212	0.293	1
Fili	1.19897e-16	-1.11195	0.119	0.293	2.09496e-12
Ephrin	0.858619	-0.351432	0.311	0.297	1
ctrip	0.0102761	-0.368636	0.235	0.297	1
elB	1.72125e-11	-1.00217	0.149	0.297	3.00754e-07
CG12213	1.64275e-05	0.262031	0.444	0.301	0.287038
shi	0.866502	-0.253726	0.309	0.301	1
mRpL27	0.186247	-0.270287	0.279	0.301	1
CG33181	0.177592	-0.419001	0.276	0.301	1
CDK2AP1	4.19086e-08	-0.323524	0.168	0.301	0.00073227
CNPYb	4.21407e-16	0.58797	0.557	0.305	7.36325e-12
CG7702	2.51841e-06	0.341049	0.466	0.305	0.0440042
Edc3	0.376806	-0.289228	0.298	0.305	1
Msr-110	0.0113133	-0.364213	0.246	0.305	1
Ing5	0.0045563	-0.414702	0.24	0.305	1
Vps11	0.0116599	-0.328346	0.249	0.308	1
NHP2	0.00446848	-0.277286	0.248	0.308	1
Kank	2.83468e-15	-0.752291	0.133	0.308	4.95303e-11
alphagamma-element:CR32865	1.79011e-108	-1.15379	0.009	0.308	3.12786e-104
CR45185	3.61972e-78	1.75118	0.885	0.312	6.32474e-74
wat	2.78158e-21	0.884222	0.615	0.312	4.86025e-17
CG30101	2.68657e-05	-0.270377	0.506	0.312	0.469424
Nup153	0.0210837	-0.455647	0.256	0.312	1
Membrin	0.00380595	-0.269233	0.245	0.312	1
Shroom	0.00221294	-0.533213	0.243	0.312	1
ewg	0.000405985	-0.559505	0.229	0.312	1
spri	2.84169e-08	-0.537629	0.182	0.312	0.000496529
nw	3.04562e-10	-1.65367	0.167	0.312	5.32161e-06
CG31710	6.35358e-11	-0.45345	0.163	0.312	1.11016e-06
CG8312	1.66241e-13	-0.51383	0.142	0.312	2.90473e-09
CG30015	4.6216e-48	-1.34114	0.053	0.312	8.07533e-44
Nost	2.00082e-18	0.657074	0.601	0.316	3.49604e-14
CG1646	0.00763824	-0.336848	0.256	0.316	1
CG17124	6.18381e-13	-0.73036	0.155	0.316	1.0805e-08
CG12643	1.19293e-14	-0.722294	0.144	0.316	2.08441e-10
CG14516	2.638e-50	1.56057	0.803	0.32	4.60938e-46
CG5346	1.05447e-08	0.333598	0.52	0.32	0.000184247
Pp1alpha-96A	5.87363e-05	0.254003	0.461	0.32	1
pwn	0.309131	-0.342872	0.302	0.32	1
cact	0.366191	-0.301134	0.301	0.32	1
CG42668	0.173737	-0.355625	0.288	0.32	1
not	0.00436779	-0.342805	0.258	0.32	1
wts	0.00520206	-0.439044	0.256	0.32	1
fra	1.98503e-06	-0.593944	0.203	0.32	0.0346844
Sesn	3.76316e-12	0.557685	0.552	0.323	6.57537e-08
CG11550	9.35038e-11	0.477773	0.546	0.323	1.63379e-06
CG6422	4.33684e-10	0.383338	0.542	0.323	7.57775e-06
HDAC4	0.309385	-0.465306	0.315	0.323	1
ZAP3	0.0799946	-0.256975	0.284	0.323	1
LSm3	2.7487e-06	-0.261672	0.207	0.323	0.0480281
Hnf4	2.40741e-09	0.419089	0.532	0.327	4.20647e-05
dap	2.03244e-08	0.283687	0.531	0.327	0.000355128
CG5522	0.00150142	0.277959	0.417	0.327	1
Hmt4-20	0.0225712	-0.37864	0.28	0.327	1
CG12321	0.000469001	-0.266179	0.245	0.327	1
CG42673	1.45211e-05	-0.736921	0.23	0.327	0.253727
fok	6.36699e-06	-0.448622	0.207	0.327	0.11125
caps	0.0145321	-0.295348	0.277	0.331	1
X11Lbeta	3.83333e-09	-0.936484	0.192	0.331	6.69798e-05
LRR	8.05466e-08	0.293296	0.531	0.335	0.00140739
CG4747	1.2981e-06	0.323839	0.5	0.335	0.0226818
CG9005	0.0856733	-0.370847	0.294	0.335	1
CG8300	0.000106067	-0.359124	0.241	0.335	1
CG11069	0.000141386	-0.251365	0.235	0.335	1
ptc	1.58333e-13	-0.761738	0.171	0.338	2.76656e-09
GCS2alpha	1.25076e-12	0.502528	0.586	0.342	2.18546e-08
CG5214	1.39845e-05	0.313498	0.485	0.342	0.24435
Mitf	0.0648395	-0.373409	0.309	0.342	1
mRpL23	1.67036e-05	-0.298986	0.236	0.342	0.291863
Timp	4.7965e-22	-0.847867	0.127	0.342	8.38093e-18
CG31195	4.41585e-17	0.538934	0.622	0.346	7.71581e-13
verm	0.370202	-0.26808	0.345	0.346	1
Nop56	0.0667547	-0.296993	0.319	0.346	1
wol	1.08029e-05	-0.279605	0.237	0.346	0.188759
sog	8.21288e-25	-0.875792	0.122	0.346	1.43504e-20
Meltrin	1.90482e-12	0.390387	0.602	0.35	3.3283e-08
CG3164	2.96346e-10	0.43045	0.569	0.35	5.17806e-06
CG9344	2.36543e-07	0.328368	0.515	0.35	0.00413312
CG6340	0.230907	-0.280504	0.327	0.35	1
pros	1.00906e-33	0.798333	0.781	0.353	1.76314e-29
CG40191	2.77806e-09	0.37199	0.544	0.353	4.8541e-05
drpr	0.535109	-0.313839	0.35	0.353	1
KrT95D	0.0679654	-0.367658	0.313	0.353	1
CG10005	1.29189e-14	-0.51628	0.173	0.353	2.25732e-10
CG32137	2.01372e-26	0.748329	0.694	0.357	3.51858e-22
DIP1	1.52649e-10	0.260695	0.58	0.357	2.66724e-06
Rip11	4.52022e-08	0.319129	0.541	0.357	0.000789817
CG34449	2.33779e-05	0.251722	0.499	0.357	0.408482
rst	0.560503	-0.30461	0.399	0.357	1
Pitslre	0.947769	-0.482888	0.398	0.357	1
AspRS	8.53111e-05	0.285626	0.488	0.361	1
CG2812	0.000507987	-0.264971	0.275	0.361	1
CG13643	1.83998e-07	-0.530305	0.226	0.361	0.00321499
hui	4.42122e-137	-2.43031	0.007	0.361	7.7252e-133
Lis-1	3.58524e-08	0.302581	0.567	0.365	0.000626449
CG17224	1.56775e-06	0.320884	0.522	0.365	0.0273933
CG5934	0.0207376	-0.257011	0.303	0.365	1
LRP1	0.00155846	-0.872307	0.294	0.365	1
goe	6.74844e-08	0.3367	0.543	0.368	0.00117915
CG7971	0.287868	-0.385629	0.346	0.368	1
Set1	0.148612	-0.257741	0.338	0.368	1
ND-B14.5A	0.00214775	-0.272556	0.297	0.368	1
laccase2	7.92887e-07	-0.440713	0.244	0.368	0.0138541
Fas1	0.0932744	-0.509557	0.339	0.372	1
CG15309	7.08004e-06	-0.403228	0.257	0.372	0.123709
SelR	1.64351e-18	-0.565911	0.166	0.372	2.87171e-14
unc-119	1.88908e-06	0.276397	0.538	0.376	0.0330079
Pvr	0.520896	-0.338938	0.376	0.376	1
CG2926	0.102986	-0.359147	0.353	0.376	1
Gyf	0.0352458	-0.44668	0.328	0.376	1
d4	2.36431e-11	0.462329	0.586	0.38	4.13116e-07
CG34398	0.00814402	-0.307503	0.506	0.38	1
plum	0.214326	-0.252608	0.363	0.38	1
Drak	0.0181537	-0.454535	0.331	0.38	1
Max	0.00222309	-0.261999	0.306	0.38	1
cysu	8.86782e-06	-0.490305	0.257	0.38	0.154947
CG17834	1.35363e-12	-0.784474	0.202	0.38	2.3652e-08
CG9689	9.10178e-58	1.26934	0.853	0.383	1.59035e-53
CG4666	1.29142e-31	0.879473	0.715	0.383	2.2565e-27
CG10082	0.213934	-0.262881	0.443	0.383	1
hep	0.031548	-0.365696	0.343	0.383	1
Zyx	0.0144367	-0.31944	0.329	0.383	1
wech	0.000888573	-0.637588	0.313	0.383	1
CG32982	0.00338719	-0.382291	0.311	0.383	1
Pglym78	8.77668e-05	-0.288747	0.286	0.383	1
Cyt-c-p	4.06744e-06	-0.453806	0.283	0.383	0.0710705
E(spl)m7-HLH	8.26364e-11	-1.01984	0.225	0.383	1.44391e-06
EMC8-9	2.90485e-15	0.51613	0.626	0.387	5.07564e-11
Rac2	1.0446e-08	0.255374	0.603	0.387	0.000182523
CG8184	2.4802e-09	0.388308	0.592	0.387	4.33366e-05
mod(mdg4)	0.165484	-0.291117	0.365	0.387	1
Jafrac2	5.29977e-05	-0.259532	0.284	0.387	0.926029
blot	3.08842e-13	0.453018	0.648	0.391	5.3964e-09
CG4390	0.000708797	-0.268187	0.328	0.391	1
E23	2.66158e-07	-0.562713	0.27	0.391	0.00465057
frm	7.19196e-109	-2.26164	0.025	0.391	1.25665e-104
Hsp70Ab	4.57294e-142	-1.18697	0.01	0.391	7.9903e-138
CG12025	2.65231e-52	1.15055	0.811	0.395	4.63438e-48
CG17508	0.00545752	-0.304936	0.335	0.395	1
CG6959	0.00613663	-0.349336	0.328	0.395	1
CG32365	0.000367311	-0.36967	0.293	0.395	1
CG3652	1.82293e-06	-0.417859	0.284	0.395	0.0318521
Psi	1.72507e-11	0.290477	0.629	0.398	3.01422e-07
pho	0.2756	-0.270195	0.395	0.398	1
mEFTs	0.0420419	-0.250067	0.361	0.398	1
mge	0.026227	-0.266181	0.344	0.398	1
NijA	0.000202099	-0.401012	0.315	0.398	1
Mgstl	6.26413e-35	-0.757707	0.121	0.398	1.09453e-30
Tsp68C	8.17193e-34	0.844789	0.749	0.402	1.42788e-29
CG32264	0.411499	-0.410555	0.42	0.402	1
Saf-B	0.324374	-0.438106	0.403	0.402	1
CG11882	6.62739e-05	-0.494657	0.326	0.402	1
miple1	0.000712597	-0.504088	0.326	0.402	1
Xbp1	1.54115e-14	0.575434	0.638	0.406	2.69285e-10
mei-P26	0.264174	-0.345474	0.479	0.406	1
Mnt	0.183014	-0.499261	0.405	0.406	1
Ubc6	0.156587	-0.270227	0.385	0.406	1
jigr1	0.0131572	-0.84419	0.368	0.406	1
CG18428	0.000138105	-0.538292	0.32	0.406	1
CG14207	2.17544e-06	0.268614	0.577	0.41	0.0380115
Cad87A	0.00127279	0.276686	0.503	0.41	1
trol	0.239173	-0.597194	0.414	0.41	1
jv	0.0123597	-0.559058	0.371	0.41	1
Rgl	0.0133044	-0.319068	0.362	0.41	1
CG42336	0.00457327	-0.282352	0.354	0.41	1
l(2)SH0834	0.0019303	-0.277767	0.327	0.41	1
Tsp66E	8.52458e-05	-0.70306	0.323	0.41	1
sdt	3.32496e-05	-0.331147	0.295	0.41	0.580971
CG42674	7.80926e-06	-0.508403	0.287	0.41	0.136451
CG6287	1.18609e-89	1.76639	0.877	0.417	2.07245e-85
flw	1.86491e-14	0.462072	0.659	0.417	3.25856e-10
myo	0.437245	-0.268164	0.488	0.417	1
CaMKI	0.426079	-0.33192	0.427	0.417	1
Hex-A	0.0181369	-0.353084	0.37	0.417	1
brk	8.06316e-21	-0.766811	0.185	0.417	1.40888e-16
Sema1b	1.49822e-16	0.569745	0.685	0.421	2.61784e-12
Lrt	8.01943e-06	0.296765	0.568	0.421	0.140124
ens	0.0682729	-0.432424	0.391	0.421	1
Mo25	0.00345077	-0.344917	0.359	0.421	1
Srp19	0.000704561	-0.265583	0.337	0.421	1
CG14715	8.52422e-06	-0.378428	0.311	0.421	0.148944
ND-B17.2	0.0136534	-0.267306	0.376	0.425	1
Fdh	1.35674e-05	-0.396733	0.334	0.425	0.237062
mt:ND2	8.31074e-87	1.57261	0.966	0.429	1.45214e-82
CG9416	4.55786e-39	0.967895	0.81	0.429	7.96394e-35
osa	0.545995	-0.428991	0.449	0.429	1
CG8180	1.96808e-09	0.408382	0.621	0.432	3.43883e-05
YT521-B	0.505666	-0.357764	0.433	0.432	1
G9a	0.0237058	-0.478004	0.396	0.432	1
CG5727	0.0117932	-0.392829	0.381	0.432	1
fabp	0.0012884	-0.391986	0.368	0.432	1
CG8420	0.000571834	-0.297435	0.35	0.432	1
lbk	1.04964e-11	-0.612334	0.266	0.432	1.83403e-07
CG11873	5.83756e-16	-0.668288	0.225	0.432	1.02e-11
CG9669	6.28017e-07	0.263087	0.586	0.436	0.0109733
Tim8	0.0131798	-0.266625	0.414	0.436	1
CG3967	0.0493217	-0.288538	0.4	0.436	1
Xe7	0.00803401	-0.291318	0.382	0.436	1
sgg	0.00890502	-0.45766	0.38	0.436	1
Thd1	0.00204925	-0.369345	0.359	0.436	1
ci	2.28551e-08	-0.713886	0.303	0.436	0.000399347
Dtg	3.94745e-38	-1.08538	0.137	0.436	6.89737e-34
obst-B	1.20905e-31	0.76441	0.84	0.44	2.11258e-27
sev	5.25977e-26	0.801748	0.779	0.44	9.19039e-22
knk	1.3462e-09	0.383827	0.642	0.44	2.35221e-05
CG8108	0.00657194	-0.389265	0.376	0.44	1
CG9922	4.92124e-05	-0.316164	0.343	0.44	0.859889
hng3	1.91704e-17	-0.678802	0.229	0.44	3.34964e-13
pan	0.912047	-0.253964	0.46	0.444	1
CG1890	0.106913	-0.328583	0.43	0.444	1
ImpL2	0.0113431	-1.18835	0.421	0.444	1
CG31998	0.0296404	-0.422632	0.413	0.444	1
Haspin	0.00215779	-0.325162	0.372	0.444	1
mt:ND6	1.73495e-119	2.55573	0.995	0.447	3.03148e-115
sn	2.53445e-25	0.698539	0.767	0.447	4.42845e-21
Galphas	0.405433	-0.298318	0.47	0.447	1
Egfr	0.0347378	-0.391909	0.415	0.447	1
cora	1.03913e-06	0.318853	0.613	0.451	0.0181568
Reg-5	3.8998e-07	0.582648	0.582	0.451	0.00681412
E(spl)mgamma-HLH	0.118871	-0.819177	0.441	0.451	1
Acn	0.020012	-0.462807	0.406	0.451	1
CG43366	1.09148e-26	-0.815314	0.188	0.451	1.90714e-22
CG4612	3.65413e-08	0.309273	0.643	0.455	0.000638487
CG33774	2.22804e-06	0.297183	0.617	0.455	0.0389306
aPKC	0.00306021	-0.424804	0.413	0.455	1
cnc	0.00235465	-0.264357	0.389	0.455	1
Mlf	7.9904e-12	0.429378	0.663	0.459	1.39616e-07
Abl	0.0192129	-0.32921	0.419	0.459	1
CG7945	0.0374119	-0.403684	0.441	0.462	1
CG17672	3.80459e-10	-0.700088	0.33	0.462	6.64776e-06
Eip93F	7.40265e-26	-1.72945	0.206	0.462	1.29346e-21
Nrx-IV	1.53146e-06	0.299023	0.627	0.466	0.0267592
Glut4EF	0.0332336	-0.794099	0.617	0.466	1
EndoU	0.0143144	-0.270911	0.42	0.466	1
Cht2	3.29837e-49	1.16549	0.846	0.47	5.76325e-45
VhaM9.7-b	1.1992e-06	0.258645	0.626	0.47	0.0209536
CG10166	0.000126392	-0.263065	0.373	0.47	1
CG42238	1.05356e-06	-0.629929	0.358	0.47	0.0184088
CG11999	1.82163e-06	-0.324716	0.351	0.47	0.0318293
CG32000	0.275775	-0.264774	0.479	0.474	1
sdk	0.00132991	-0.624005	0.421	0.474	1
lilli	0.000675216	-0.438142	0.396	0.474	1
CG2865	9.15064e-10	0.297215	0.691	0.477	1.59889e-05
eIF5B	0.198622	-0.26716	0.484	0.477	1
Pcd	0.049241	-0.29389	0.45	0.477	1
CG34383	0.001101	-0.50732	0.425	0.477	1
GstE11	0.000134498	-0.544704	0.419	0.477	1
PDCD-5	0.000375204	-0.27185	0.409	0.477	1
Parp	0.000430743	-0.393529	0.395	0.477	1
CG18507	1.45453e-07	-0.476579	0.357	0.477	0.0025415
rols	3.59008e-15	-0.837952	0.276	0.477	6.27294e-11
mamo	5.33364e-20	-1.43369	0.249	0.477	9.31948e-16
Sod3	1.61258e-13	0.452007	0.73	0.481	2.81766e-09
PlexA	0.372774	-0.406791	0.495	0.481	1
CG8677	0.362997	-0.302667	0.482	0.481	1
ps	0.0704821	-0.346485	0.467	0.481	1
CG6115	0.0241354	-0.267713	0.454	0.481	1
CG8149	0.000100843	-0.320531	0.4	0.481	1
dj-1beta	8.97019e-07	-0.387726	0.376	0.481	0.0156736
fz2	6.6948e-13	-0.819533	0.3	0.481	1.16978e-08
Hrb98DE	2.69311e-09	0.267589	0.701	0.485	4.70568e-05
E(spl)mbeta-HLH	0.045819	-0.463801	0.454	0.485	1
Cals	1.62031e-05	-0.526646	0.384	0.485	0.283116
noc	4.64764e-07	-0.484399	0.342	0.485	0.00812082
Alh	0.465404	-0.320375	0.496	0.489	1
CG4080	0.000372249	-0.383297	0.404	0.489	1
Ptp10D	3.81003e-05	-0.521382	0.392	0.489	0.665727
CG12880	3.6771e-29	-1.51053	0.214	0.489	6.425e-25
Snoo	6.90162e-77	-1.56231	0.089	0.489	1.20592e-72
Btk29A	0.0594169	-0.256656	0.588	0.492	1
msn	0.962151	-0.276916	0.527	0.492	1
DOR	1.76343e-14	0.349913	0.741	0.496	3.08123e-10
Tsf2	6.79084e-07	0.273923	0.652	0.496	0.0118656
ImpE3	0.189712	-0.493269	0.557	0.496	1
CG42663	0.865878	-0.379684	0.546	0.496	1
pk	6.42865e-28	0.66879	0.827	0.5	1.12328e-23
CCT5	0.00743653	-0.286614	0.48	0.5	1
Atf6	0.00882336	-0.331029	0.468	0.5	1
CG9662	0.000425999	-0.357075	0.44	0.5	1
CG11360	1.19639e-05	-0.60616	0.409	0.5	0.209046
ds	0.199452	-0.330585	0.597	0.504	1
Psc	0.698435	-0.373607	0.555	0.504	1
MESK2	0.191042	-0.310296	0.501	0.504	1
CG17202	0.0381968	-0.345591	0.498	0.504	1
how	0.0430735	-0.306569	0.464	0.504	1
Spn88Ea	1.37144e-07	-0.378613	0.364	0.504	0.00239632
cindr	3.31776e-30	0.684309	0.818	0.508	5.79711e-26
CG32354	5.09985e-24	0.76167	0.782	0.508	8.91096e-20
vn	0.0102331	-0.351925	0.454	0.508	1
aph-1	0.00193044	-0.376233	0.451	0.508	1
Kr-h1	4.15492e-18	-0.845897	0.283	0.508	7.25988e-14
janA	1.35144e-08	-0.522106	0.404	0.511	0.000236138
CG5151	4.05142e-13	-1.05368	0.364	0.511	7.07905e-09
O-fut1	5.24112e-43	0.990887	0.834	0.515	9.1578e-39
CG12163	5.9701e-09	0.334791	0.713	0.515	0.000104316
Sap47	0.399054	-0.447106	0.541	0.515	1
Fs(2)Ket	1.20882e-08	-0.66673	0.357	0.515	0.000211217
Nipped-A	0.28498	-0.380394	0.526	0.519	1
UQCR-C1	1.34348e-05	-0.354825	0.442	0.519	0.234747
CG31712	0.0447626	-0.425418	0.509	0.523	1
CG42724	0.00572764	-0.549933	0.463	0.523	1
CG7484	1.06274e-05	-0.318905	0.444	0.523	0.185693
CG31460	6.21047e-08	-0.440174	0.405	0.523	0.00108515
ckn	4.81298e-05	-0.488564	0.439	0.526	0.840972
PyK	5.42662e-07	0.297638	0.699	0.53	0.00948193
Wnt2	9.73108e-05	-0.480294	0.464	0.53	1
sprt	8.56163e-97	-2.12143	0.086	0.53	1.49597e-92
numb	3.69951e-41	0.787975	0.887	0.534	6.46415e-37
loj	3.08396e-05	0.282954	0.673	0.534	0.538861
Rox8	0.588393	-0.26344	0.564	0.534	1
Sxl	0.379947	-0.303941	0.55	0.534	1
Dys	6.15647e-05	-0.63685	0.446	0.534	1
CG42268	3.17941e-37	0.891689	0.872	0.538	5.55538e-33
pix	2.46349e-08	0.251241	0.714	0.538	0.000430445
kuk	1.07944e-10	0.392847	0.738	0.541	1.8861e-06
scu	1.49777e-05	0.28122	0.69	0.541	0.261706
Sema2b	3.22697e-05	0.329482	0.685	0.541	0.563848
DCP2	0.201266	-0.357074	0.532	0.541	1
CG2924	0.0003657	-0.489059	0.484	0.541	1
baf	4.03688e-08	-0.483374	0.449	0.541	0.000705365
lqf	4.91249e-09	0.272586	0.72	0.545	8.58359e-05
Imp	0.0381382	-0.395242	0.523	0.545	1
rump	1.58388e-09	0.364069	0.73	0.549	2.76751e-05
CanB2	2.06813e-08	0.353909	0.728	0.549	0.000361364
Msp300	0.128084	-0.917189	0.563	0.549	1
Mkp3	0.455288	-0.290311	0.543	0.549	1
Hsp68	3.50859e-170	-2.11774	0.029	0.549	6.13056e-166
aos	6.43844e-17	0.434644	0.829	0.553	1.12499e-12
qua	0.587832	-0.307722	0.637	0.553	1
Dbp80	0.00626111	-0.324923	0.504	0.553	1
28SrRNA-Psi:CR45859	5.53466e-11	-0.947687	0.388	0.553	9.67072e-07
cl	5.02159e-07	0.414771	0.685	0.556	0.00877422
tmod	1.76364e-46	0.977655	0.899	0.56	3.0816e-42
SppL	1.27745e-16	0.441073	0.789	0.56	2.2321e-12
l(3)L1231	1.87267e-08	0.319339	0.772	0.56	0.000327212
Rab11	1.21065e-08	0.278369	0.738	0.56	0.000211538
CG31715	9.22703e-08	0.305423	0.719	0.56	0.00161224
qkr58E-3	7.78192e-06	0.277508	0.683	0.56	0.135973
otk	0.0407868	-0.285912	0.525	0.56	1
CG16791	0.00743283	-0.529922	0.513	0.56	1
jvl	1.5578e-19	-0.8421	0.348	0.56	2.72194e-15
CG11899	6.54805e-26	0.722786	0.805	0.564	1.14414e-21
Sin3A	0.000287251	-0.502964	0.504	0.564	1
CG43427	4.24395e-11	-0.89591	0.411	0.564	7.41546e-07
alpha-Spec	4.7429e-11	0.470725	0.777	0.568	8.28727e-07
CG17765	2.52561e-10	0.366423	0.759	0.568	4.413e-06
UQCR-Q	6.64479e-07	0.252867	0.725	0.568	0.0116104
l(2)k09913	7.47768e-13	0.433728	0.772	0.571	1.30657e-08
alt	0.197373	-0.298311	0.607	0.571	1
gl	2.33432e-06	-1.48081	0.533	0.571	0.0407877
CG17454	5.45602e-06	-0.412093	0.496	0.571	0.095333
boca	3.0777e-07	-0.452872	0.492	0.571	0.00537766
CG4374	1.05e-10	-0.620019	0.387	0.571	1.83466e-06
Not1	2.18429e-18	0.476238	0.831	0.575	3.81661e-14
ct	7.43432e-16	0.44087	0.795	0.575	1.299e-11
His2Av	9.89765e-09	0.278763	0.754	0.575	0.000172942
mbt	1.00215e-11	0.489479	0.743	0.575	1.75105e-07
CG41128	1.03371e-08	0.322513	0.746	0.579	0.000180621
CG9775	0.0849486	-0.411875	0.585	0.579	1
CaMKII	0.0214465	-0.402285	0.548	0.579	1
rl	4.63065e-15	0.409646	0.825	0.583	8.09114e-11
SmE	0.00574691	-0.277127	0.55	0.583	1
Tsp39D	1.53074e-47	0.981027	0.865	0.59	2.67466e-43
pasi2	9.69806e-08	0.315624	0.756	0.59	0.00169454
Spase12	4.5968e-06	-0.41397	0.51	0.59	0.0803198
Eip78C	2.44094e-10	0.341966	0.801	0.594	4.26505e-06
nonA	0.181107	-0.267725	0.6	0.594	1
Hsc70Cb	6.57038e-23	-0.937803	0.349	0.594	1.14804e-18
CG8331	0.00198215	-0.349624	0.618	0.598	1
tou	0.0571825	-0.313371	0.613	0.598	1
mt:ND3	3.18034e-62	1.22125	0.976	0.602	5.55701e-58
eIF4H1	1.38924e-05	0.262366	0.752	0.602	0.242741
hang	0.00155365	-0.687292	0.567	0.602	1
Hsp70Bc	2.43936e-209	-2.34367	0.022	0.602	4.2623e-205
Nph	8.0223e-06	-0.486404	0.545	0.605	0.140174
Vdup1	4.10568e-10	0.255263	0.795	0.609	7.17385e-06
epsilonCOP	0.000318379	-0.253896	0.581	0.613	1
E(spl)m3-HLH	0.0590404	-0.255363	0.565	0.613	1
CG13917	1.83915e-05	-0.424566	0.534	0.613	0.321354
betaTub60D	5.22559e-14	0.675921	0.802	0.617	9.13067e-10
Tsp42Ea	3.08974e-21	0.632113	0.856	0.624	5.3987e-17
trx	0.301602	-0.442719	0.646	0.624	1
PNUTS	0.00755217	-0.462673	0.605	0.624	1
CG13698	8.98488e-05	-0.528288	0.602	0.624	1
Rbfox1	0.004859	-0.389791	0.573	0.624	1
E2f1	5.86482e-09	-0.925083	0.513	0.624	0.000102476
tral	0.119998	-0.351986	0.65	0.628	1
Prosalpha6	0.000215394	-0.327322	0.633	0.628	1
CG15628	6.59657e-12	-0.906713	0.503	0.628	1.15262e-07
crok	3.47893e-08	0.286169	0.8	0.635	0.000607874
CG5059	0.0451823	-0.259817	0.682	0.635	1
DnaJ-1	2.87947e-19	-1.02246	0.431	0.635	5.03131e-15
scrib	0.714193	-0.526737	0.707	0.639	1
Tom	4.6504e-30	-2.10438	0.434	0.639	8.12564e-26
mrj	7.5502e-20	0.603315	0.878	0.643	1.31925e-15
nrv2	2.79742e-08	0.327312	0.793	0.643	0.000488794
Dyrk3	0.00720071	-0.396765	0.615	0.643	1
neur	7.91368e-07	-0.526698	0.574	0.643	0.0138276
Ubr3	0.592689	-0.274112	0.698	0.647	1
Ald	4.22079e-33	0.804461	0.871	0.65	7.37499e-29
par-1	1.93926e-14	0.293045	0.855	0.65	3.38847e-10
cic	0.0282641	-0.448535	0.68	0.65	1
Csk	7.69823e-23	0.581768	0.908	0.654	1.34511e-18
nuf	3.10292e-21	0.547778	0.868	0.654	5.42173e-17
gpp	0.081476	-0.375365	0.698	0.654	1
eca	0.0135872	-0.256268	0.694	0.654	1
Frl	0.511521	-0.277639	0.69	0.654	1
Traf4	0.0131817	-0.520783	0.674	0.654	1
Wdr62	0.000729362	-0.916034	0.657	0.654	1
dally	1.39339e-17	-0.854257	0.463	0.654	2.43467e-13
zetaCOP	3.91815e-05	-0.378513	0.659	0.658	0.684618
Eip63E	6.33593e-12	-0.786065	0.538	0.658	1.10708e-07
CG9628	4.58593e-06	0.314994	0.785	0.662	0.08013
Ost48	9.12795e-10	-0.489036	0.577	0.662	1.59493e-05
wdb	0.677023	-0.351983	0.753	0.665	1
shep	0.010935	-0.537208	0.632	0.665	1
pyd	6.46332e-11	0.417819	0.86	0.669	1.12934e-06
hth	0.012398	-0.730656	0.7	0.673	1
Hsp67Bc	2.71526e-21	-1.75695	0.546	0.673	4.74438e-17
Eb1	3.13626e-26	0.64136	0.871	0.677	5.47999e-22
corto	0.886649	-0.437438	0.734	0.677	1
tyn	1.09642e-14	0.362182	0.941	0.68	1.91578e-10
Mmp2	0.0604377	-1.78346	0.765	0.68	1
Spn	0.612654	-0.500951	0.733	0.68	1
shot	0.0651047	-0.347998	0.677	0.68	1
fz	8.3827e-12	-0.950249	0.571	0.68	1.46471e-07
ND-MLRQ	4.48497e-06	0.261466	0.797	0.684	0.0783659
CkIIbeta	0.0160324	-0.323164	0.724	0.684	1
Su(Tpl)	8.02808e-11	-0.742556	0.584	0.684	1.40275e-06
mt:ND5	4.4175e-107	2.09191	0.998	0.688	7.7187e-103
Gp93	0.00144074	-0.402337	0.67	0.688	1
tutl	2.41735e-25	0.5491	0.923	0.692	4.22383e-21
obst-A	2.47325e-06	-0.712411	0.651	0.692	0.0432151
sqh	1.20426e-15	0.43574	0.849	0.695	2.10421e-11
TRAM	1.15899e-05	-0.335572	0.695	0.695	0.20251
wbl	2.04876e-10	0.371158	0.869	0.699	3.5798e-06
ATPsynG	3.4868e-08	0.301844	0.842	0.699	0.000609249
PMCA	0.0565762	-0.302044	0.72	0.699	1
salr	2.55723e-32	0.628491	0.928	0.703	4.46826e-28
His3.3A	1.17813e-06	0.268527	0.822	0.703	0.0205854
Spase22-23	2.30941e-06	-0.442285	0.755	0.703	0.0403523
fus	0.00248091	-0.386839	0.659	0.703	1
eIF3k	3.13246e-09	-0.455109	0.657	0.703	5.47335e-05
Hipk	1.0803e-10	-0.695438	0.598	0.703	1.88761e-06
lft	1.35357e-50	0.938529	0.907	0.707	2.3651e-46
NFAT	1.13471e-09	-0.683394	0.615	0.711	1.98268e-05
CG33229	4.20445e-07	-0.597981	0.635	0.714	0.00734644
SoxN	4.3765e-62	1.08289	0.982	0.718	7.64705e-58
snRNA:7SK	3.24908e-112	-1.74725	0.151	0.718	5.67712e-108
CG31176	6.2922e-25	0.541583	0.905	0.722	1.09944e-20
Trf2	0.358964	-0.389199	0.767	0.722	1
porin	0.00334802	-0.268233	0.76	0.722	1
CG42748	9.60099e-14	-0.676991	0.608	0.722	1.67758e-09
Mlc-c	2.28956e-21	0.544939	0.86	0.726	4.00055e-17
salm	3.73232e-47	0.959641	0.969	0.729	6.52148e-43
Pli	1.49184e-13	-0.689117	0.601	0.729	2.60669e-09
RNASEK	2.0266e-14	0.363386	0.871	0.733	3.54108e-10
CG32767	0.334583	-0.288322	0.79	0.741	1
Nlp	0.00119571	-0.268256	0.801	0.744	1
pck	2.54569e-08	0.27038	0.876	0.748	0.000444808
bip2	0.062005	-0.304821	0.782	0.748	1
Fer1HCH	2.83806e-09	-0.471242	0.725	0.748	4.95895e-05
E(spl)malpha-BFM	2.52162e-23	-1.50899	0.561	0.748	4.40603e-19
pio	5.33251e-15	0.47265	0.928	0.752	9.3175e-11
Manf	1.10169e-18	-0.741065	0.712	0.752	1.92499e-14
CG43658	1.49764e-30	-1.41711	0.504	0.752	2.61682e-26
Rtnl1	0.0033311	-0.347755	0.83	0.756	1
MED26	0.0310362	-0.354685	0.786	0.756	1
pnt	7.60027e-08	-0.764035	0.716	0.756	0.001328
CBP	1.02485e-09	-0.518732	0.711	0.756	1.79072e-05
GstD1	2.17886e-47	-1.61135	0.572	0.763	3.80712e-43
pncr002:3R	3.49023e-13	-0.566706	0.544	0.763	6.09848e-09
eya	9.68655e-10	0.281295	0.885	0.767	1.69253e-05
CG5885	4.14653e-06	-0.342981	0.849	0.767	0.0724523
Nrg	0.0141058	-0.316625	0.797	0.767	1
mt:ND4	2.23816e-110	2.05799	0.998	0.771	3.91073e-106
Rbp1-like	0.0790124	-0.29651	0.818	0.771	1
CG17514	0.489341	-0.257833	0.793	0.771	1
tna	0.000516503	-0.454	0.755	0.771	1
mt:srRNA	1.33894e-10	-1.04464	0.708	0.771	2.33953e-06
pre-rRNA:CR45845	0	-3.56157	0.001	0.771	0
Hr4	0.669648	-0.316853	0.813	0.774	1
B52	0.0138151	-0.257152	0.812	0.778	1
kis	0.0162905	-0.515893	0.76	0.778	1
Yeti	1.29169e-22	0.46204	0.9	0.782	2.25697e-18
CG16817	2.55678e-21	0.526717	0.879	0.782	4.46745e-17
Spase25	1.20963e-06	-0.37925	0.822	0.782	0.0211358
Trx-2	0.000399742	-0.29859	0.805	0.782	1
UQCR-11	1.5026e-14	0.402561	0.899	0.786	2.62549e-10
Jupiter	8.34986e-08	0.396261	0.865	0.786	0.00145897
SsRbeta	1.16023e-13	-0.527337	0.745	0.786	2.02727e-09
GstS1	1.05566e-20	0.315044	0.936	0.789	1.84455e-16
Act42A	9.56142e-07	0.255609	0.903	0.789	0.0167067
Sar1	0.000278927	-0.297917	0.828	0.789	1
CG42389	0.0033939	-0.516387	0.789	0.789	1
Gprk1	8.67605e-13	-0.717111	0.704	0.789	1.51597e-08
HmgZ	3.70486e-13	0.414932	0.911	0.793	6.47351e-09
rdx	1.60583e-34	0.655039	0.98	0.797	2.80587e-30
sesB	3.66298e-08	-0.380698	0.874	0.801	0.000640033
Eip75B	0.000647584	-0.571544	0.823	0.801	1
akirin	0.000251006	-0.318039	0.798	0.801	1
Hsp67Ba	0.00479224	-0.297154	0.813	0.808	1
Chd64	3.04161e-07	-0.664243	0.793	0.808	0.0053146
miple2	8.90204e-08	-0.359021	0.859	0.812	0.00155545
bou	7.61192e-07	-0.421441	0.849	0.812	0.0133003
Cirl	0.849079	-0.260605	0.905	0.816	1
Argk	3.69806e-18	-0.747725	0.826	0.816	6.46162e-14
CG42394	1.35911e-09	0.326733	0.897	0.82	2.37478e-05
Pep	5.64042e-09	-0.468813	0.808	0.823	9.85551e-05
glec	6.34932e-37	0.783942	0.963	0.827	1.10942e-32
CG43759	0.02689	-0.728875	0.849	0.831	1
Tet	7.29745e-22	-1.44628	0.734	0.831	1.27508e-17
sm	7.46463e-28	-0.950572	0.682	0.831	1.30429e-23
eIF1A	4.74617e-06	-0.285574	0.858	0.835	0.0829299
Prosap	4.26216e-30	-1.14119	0.71	0.835	7.44727e-26
lolal	4.86371e-06	-0.358438	0.837	0.838	0.0849835
RpS14b	3.58491e-33	-0.85133	0.83	0.838	6.2639e-29
bic	3.77498e-22	-0.609762	0.829	0.838	6.59603e-18
noe	9.29327e-05	-0.312829	0.809	0.838	1
RpL35A	2.59544e-10	-0.353617	0.892	0.842	4.53501e-06
CNBP	5.7085e-08	-0.469496	0.856	0.842	0.000997446
nmo	0.00239247	-0.675881	0.827	0.842	1
l(1)G0320	9.91494e-14	-0.493283	0.889	0.846	1.73244e-09
CG44325	9.00777e-11	0.319348	0.925	0.85	1.57393e-06
awd	8.3981e-06	-0.276173	0.913	0.85	0.14674
Tapdelta	2.62698e-08	-0.365521	0.91	0.85	0.000459012
CrebA	8.47182e-27	-0.956782	0.835	0.85	1.48028e-22
CG32276	9.96842e-14	-0.443858	0.878	0.853	1.74178e-09
Diap1	6.05886e-14	-0.498977	0.84	0.853	1.05866e-09
Sec61beta	8.08632e-07	-0.312156	0.904	0.861	0.0141292
Lk6	5.62178e-10	-0.578945	0.858	0.861	9.82294e-06
RapGAP1	1.92517e-10	-0.746718	0.829	0.861	3.36385e-06
RpL38	1.61364e-31	0.64347	0.919	0.865	2.81952e-27
RpS17	2.93091e-17	-0.43589	0.925	0.872	5.12117e-13
gish	6.62732e-06	-0.387757	0.895	0.872	0.115799
l(3)neo38	1.6649e-08	-0.918601	0.852	0.872	0.000290907
Rack1	7.19638e-08	-0.27481	0.921	0.883	0.00125742
mbl	0.000408489	-0.278692	0.969	0.887	1
RpL11	8.33415e-25	-0.657851	0.945	0.887	1.45623e-20
Hsc70-4	3.24614e-08	-0.295262	0.936	0.887	0.000567198
RpL29	4.95789e-16	0.345018	0.955	0.895	8.66292e-12
Dl	0.0219567	0.266605	0.93	0.895	1
CG45050	5.98776e-05	-0.48762	0.913	0.895	1
lola	5.69503e-11	-1.06567	0.871	0.895	9.95092e-07
RpS19a	0.00114603	-0.278385	0.932	0.898	1
chrb	1.68744e-19	-0.98055	0.893	0.898	2.94846e-15
betaTub56D	2.61016e-10	0.354463	0.969	0.902	4.56073e-06
RpL23A	1.58161e-20	-0.382396	0.957	0.902	2.76354e-16
CG3655	0.0062556	-0.554185	0.955	0.902	1
RpL39	1.07413e-12	0.267813	0.954	0.902	1.87682e-08
chic	1.52803e-09	-0.252671	0.938	0.902	2.66993e-05
Cyp1	3.35331e-06	-0.256528	0.943	0.906	0.0585923
eEF1beta	9.40054e-59	-0.969672	0.911	0.906	1.64256e-54
CG6770	4.64016e-19	-0.632783	0.871	0.906	8.10776e-15
RpLP0	1.48321e-25	-0.451947	0.956	0.91	2.5916e-21
RpL35	2.75921e-19	-0.370816	0.949	0.91	4.82117e-15
RpL7A	1.55e-22	0.435716	0.982	0.914	2.70832e-18
RpS13	1.81125e-10	-0.275608	0.955	0.914	3.1648e-06
scyl	4.26904e-08	-0.338519	0.949	0.914	0.000745929
His3.3B	5.39631e-35	0.665665	0.947	0.914	9.42898e-31
RpL26	3.2933e-19	-0.462527	0.92	0.914	5.75439e-15
br	0.000113684	-0.591554	0.973	0.917	1
RpL19	3.02081e-25	-0.453689	0.961	0.917	5.27826e-21
RpS25	3.80307e-35	-0.522689	0.959	0.917	6.6451e-31
nkd	1.06398e-68	-1.75298	0.63	0.917	1.85909e-64
RpS14a	2.11589e-07	-0.269088	0.971	0.921	0.0036971
Inx2	3.36823e-07	-0.344982	0.927	0.921	0.00588532
rdo	3.73551e-13	0.330667	0.991	0.925	6.52706e-09
RpLP1	3.2494e-10	0.264148	0.991	0.925	5.67768e-06
eIF4A	8.53796e-11	-0.268514	0.969	0.925	1.49184e-06
RpS5a	1.93116e-42	-0.695364	0.964	0.925	3.37431e-38
RpL6	5.55378e-20	-0.395144	0.959	0.925	9.70412e-16
RpS24	1.15047e-43	-0.665332	0.948	0.925	2.01021e-39
RpL32	8.13092e-11	-0.251069	0.971	0.929	1.42072e-06
RpL28	7.7515e-17	-0.318962	0.964	0.929	1.35442e-12
RpL8	7.83123e-37	-0.720514	0.951	0.929	1.36835e-32
smt3	1.4854e-11	-0.35695	0.931	0.929	2.59545e-07
Calr	2.72122e-10	-0.295221	0.974	0.932	4.75478e-06
RpL24	7.62342e-37	-0.591786	0.959	0.936	1.33204e-32
RpL37a	3.07782e-33	-0.553308	0.951	0.936	5.37788e-29
aop	1.18048e-06	-0.897389	0.927	0.936	0.0206265
RpS9	7.49342e-19	-0.34151	0.975	0.94	1.30932e-14
RpL12	6.23389e-18	-0.322444	0.971	0.94	1.08925e-13
RpL15	8.10982e-08	-0.308341	0.951	0.94	0.00141703
Hsp83	6.43393e-15	-0.445616	0.936	0.94	1.1242e-10
kuz	1.04862e-17	-0.710757	0.912	0.94	1.83225e-13
mt:Cyt-b	6.16274e-117	2.22989	0.999	0.944	1.07682e-112
RpS3	2.12966e-22	-0.35445	0.968	0.944	3.72116e-18
RpL13	1.28702e-42	-0.578011	0.978	0.947	2.24881e-38
sta	3.03756e-31	-0.477535	0.977	0.947	5.30753e-27
RpS8	2.14011e-24	-0.445797	0.963	0.947	3.73942e-20
heph	0.000294819	-0.400671	0.937	0.947	1
mt:CoI	8.99624e-122	2.33833	1	0.951	1.57191e-117
mt:ATPase6	6.96415e-94	1.69546	0.999	0.951	1.21685e-89
RpL17	6.54231e-15	-0.277254	0.988	0.951	1.14314e-10
CG11486	6.4343e-12	0.28151	0.987	0.951	1.12426e-07
Act5C	1.09945e-12	0.312966	0.982	0.951	1.92106e-08
RpL14	7.29677e-40	-0.520706	0.977	0.951	1.27497e-35
Hrb27C	8.06528e-15	-0.44171	0.976	0.951	1.40925e-10
RpL13A	4.99578e-21	-0.364729	0.965	0.951	8.72912e-17
ogre	3.10184e-24	-0.61053	0.957	0.951	5.41985e-20
ed	0.00269134	-0.667765	0.951	0.951	1
Akap200	2.32598e-11	-0.447051	0.947	0.951	4.06419e-07
spen	2.03356e-06	-0.688616	0.973	0.955	0.0355323
cpo	0.000184711	-0.563995	0.962	0.955	1
RpL34b	7.24586e-28	-0.441844	0.982	0.959	1.26607e-23
RpS16	2.67336e-58	-0.765674	0.975	0.959	4.67116e-54
Bacc	2.33126e-22	-0.474374	0.961	0.959	4.0734e-18
CR42862	2.42316e-20	-1.11085	0.938	0.959	4.23398e-16
kek1	1.3647e-74	0.948675	0.999	0.962	2.38454e-70
mt:CoIII	1.58579e-126	2.50676	1	0.966	2.77084e-122
alphaTub84B	1.00399e-09	-0.328344	0.978	0.966	1.75427e-05
Hsp23	3.21229e-115	-2.32644	0.886	0.966	5.61284e-111
CR40469	0	-4.3328	0.001	0.966	0
eEF1alpha1	1.39075e-20	0.349162	0.995	0.97	2.43006e-16
roX2	6.78852e-48	-1.52957	0.868	0.97	1.18616e-43
RpS12	8.98798e-19	-0.299429	0.985	0.974	1.57047e-14
hdc	8.75676e-31	0.548429	0.999	0.977	1.53007e-26
Hsromega	2.56866e-34	-1.40377	0.99	0.977	4.48822e-30
Hsp27	7.56388e-54	-0.761621	0.964	0.977	1.32164e-49
Hsp26	1.68873e-136	-3.14294	0.516	0.977	2.95072e-132
Df31	2.04434e-34	-0.414651	0.983	0.981	3.57208e-30
sbb	2.97853e-31	-0.78508	0.983	0.981	5.20438e-27
mt:lrRNA	2.69031e-57	1.04328	1	0.989	4.70077e-53
mt:CoII	8.36355e-112	2.06038	0.999	0.989	1.46136e-107
klar	1.01052e-46	-1.01439	0.99	0.989	1.76568e-42
MRE16	3.58811e-23	0.434798	1	1	6.2695e-19

## Sheet: Cone(11) wt vs gl mutant
	p_val	avg_log2FC	pct.1	pct.2	p_val_adj
CG9150	3.13812e-165	2.62657	0.957	0	5.48323e-161		pct.1: The proportion of cells where the gene is detected in the wt cone cell cluster 11
Lfg	4.40853e-149	2.28445	0.904	0	7.70302e-145		pct.2: The proportion of cells where the gene is detected in the gl mutant cone cell cluster 11
CG5653	1.39923e-123	1.5894	0.812	0	2.44487e-119
CR40190	7.00022e-72	1.01765	0.577	0	1.22315e-67
CG10924	4.01762e-38	0.740386	0.361	0	7.01999e-34
CG31076	3.03898e-31	0.517693	0.307	0	5.31001e-27
Cpr97Ea	3.79892e-31	0.72849	0.306	0	6.63786e-27
inaC	1.79834e-30	0.515978	0.301	0	3.14224e-26
CG8757	6.37046e-21	0.413065	0.216	0	1.11311e-16
CG14655	6.00024e-18	0.339963	0.187	0	1.04842e-13
sug	1.37633e-16	0.288279	0.173	0	2.40485e-12
CG13071	3.54672e-15	0.978145	0.159	0	6.19718e-11
pre-rRNA:CR45847	2.5048e-76	1.05992	0.604	0.003	4.37663e-72
CG32091	8.12559e-33	0.575898	0.325	0.003	1.41978e-28
Osi7	3.39999e-14	0.769895	0.155	0.003	5.9408e-10
Cpr67Fa1	7.78731e-14	0.255345	0.151	0.003	1.36068e-09
CG34244	9.73268e-13	0.338297	0.145	0.006	1.70059e-08
SPARC	3.26128e-133	3.5521	0.852	0.009	5.69844e-129
Spn100A	6.19306e-33	0.806369	0.333	0.009	1.08211e-28
Schip1	1.54867e-24	0.41112	0.266	0.009	2.70599e-20
rgn	2.13015e-82	1.35706	0.644	0.012	3.722e-78
Ekar	5.39916e-51	0.820903	0.469	0.012	9.43396e-47
CG12481	1.19551e-10	0.362181	0.133	0.012	2.08892e-06
CG18599	2.41174e-09	0.267535	0.119	0.012	4.21403e-05
NijC	1.52234e-23	0.707876	0.263	0.015	2.65999e-19
Osi9	5.47757e-13	0.271575	0.164	0.015	9.57096e-09
GV1	2.10038e-22	0.590466	0.259	0.017	3.66999e-18
sei	4.01924e-12	0.25045	0.161	0.017	7.02281e-08
CG15706	1.01994e-51	0.804314	0.489	0.02	1.78214e-47
Dot	1.5e-13	0.250117	0.182	0.02	2.62096e-09
Ppn	1.63731e-22	0.498728	0.268	0.023	2.86088e-18
CG30380	1.56506e-17	0.40109	0.228	0.023	2.73463e-13
Mvb12	1.39466e-21	0.361144	0.269	0.026	2.43689e-17
CG9747	2.1803e-13	0.289677	0.191	0.026	3.80964e-09
Rab32	3.92445e-19	0.403791	0.247	0.029	6.85718e-15
CG10737	3.08788e-15	0.296766	0.216	0.029	5.39546e-11
fbp	2.84668e-122	1.5946	0.832	0.032	4.97401e-118
w	8.41253e-34	0.613605	0.382	0.032	1.46992e-29
dnd	1.10928e-10	0.467349	0.168	0.032	1.93825e-06
CR45185	2.64842e-132	2.23609	0.867	0.035	4.62759e-128
yuri	1.36883e-14	0.274444	0.221	0.038	2.39175e-10
tamo	3.76791e-13	0.256461	0.205	0.038	6.58367e-09
CG15436	2.17856e-22	0.432854	0.297	0.041	3.8066e-18
mthl14	3.97694e-17	0.351174	0.249	0.041	6.9489e-13
CG17186	6.33419e-15	0.27659	0.231	0.041	1.10677e-10
CG15282	1.6156e-09	0.318492	0.17	0.041	2.82294e-05
tsl	4.20668e-27	0.458075	0.348	0.044	7.35033e-23
CG9467	4.09904e-22	0.388767	0.311	0.047	7.16225e-18
CG41378	1.13673e-60	0.881208	0.578	0.05	1.98621e-56
CG15905	2.49798e-15	0.511532	0.243	0.05	4.36471e-11
Nost	5.39695e-12	0.299371	0.216	0.05	9.4301e-08
CG34355	1.91091e-24	0.450131	0.346	0.052	3.33893e-20
beta4GalNAcTA	1.04905e-15	0.306569	0.257	0.052	1.83301e-11
didum	2.5424e-15	0.311481	0.255	0.055	4.44234e-11
prage	4.91845e-14	0.287072	0.251	0.055	8.594e-10
Wnt2	6.81324e-09	0.259256	0.188	0.055	0.000119048
olf413	1.58522e-16	0.343621	0.271	0.058	2.76985e-12
CG11550	2.3216e-10	0.309292	0.215	0.067	4.05653e-06
CG17544	2.36579e-64	0.92184	0.617	0.07	4.13375e-60
Ady43A	1.37383e-13	0.281688	0.267	0.07	2.4005e-09
CG4096	2.07019e-24	0.495099	0.371	0.073	3.61724e-20
Osi24	3.09838e-15	0.307709	0.281	0.073	5.41379e-11
CG32354	8.67705e-20	0.604755	0.322	0.076	1.51614e-15
sba	1.9511e-13	0.286296	0.272	0.076	3.40915e-09
CG3630	2.99548e-22	0.421397	0.355	0.079	5.23401e-18
CG6701	7.35414e-17	0.348274	0.311	0.079	1.28499e-12
CG3961	3.08177e-117	1.63832	0.845	0.082	5.38478e-113
CG32638	1.58479e-21	0.397643	0.361	0.082	2.7691e-17
Cpr49Ac	6.29344e-20	1.01064	0.326	0.082	1.09965e-15
tweek	5.26178e-19	0.379559	0.341	0.082	9.19391e-15
Ipp	4.29418e-118	1.45691	0.853	0.087	7.50323e-114
mre11	2.93708e-12	0.27301	0.276	0.087	5.13196e-08
CG2016	2.40633e-10	0.322109	0.253	0.09	4.20459e-06
Gga	1.51237e-15	0.321494	0.315	0.093	2.64256e-11
scramb1	5.41087e-12	0.255897	0.288	0.093	9.45441e-08
pip	7.34295e-108	1.45076	0.831	0.096	1.28303e-103
CG42492	6.15563e-14	0.381805	0.303	0.099	1.07557e-09
CG6040	6.09499e-12	0.28514	0.287	0.099	1.06498e-07
CG4250	3.33364e-30	-0.391169	0	0.102	5.82487e-26
grim	5.78996e-12	-0.340362	0.023	0.105	1.01168e-07
ect	3.40102e-47	0.912229	0.56	0.108	5.9426e-43
CG6118	1.4318e-27	0.587138	0.435	0.108	2.50178e-23
vn	2.13907e-07	-0.326388	0.039	0.108	0.00373759
CG5835	0.00298685	-0.264397	0.066	0.108	1
Tsp68C	1.43226e-55	1.07106	0.616	0.111	2.50258e-51
Ugt58Fa	1.07836e-36	0.668913	0.513	0.111	1.88423e-32
dlp	2.05246e-20	-0.374911	0.011	0.111	3.58627e-16
fend	6.55074e-15	-0.35944	0.02	0.111	1.14461e-10
CG32521	3.13826e-102	1.34947	0.816	0.114	5.48348e-98
CG13502	3.83362e-30	-0.293489	0.002	0.114	6.69848e-26
lz	1.36848e-38	0.666759	0.532	0.117	2.39115e-34
CG3902	1.47611e-08	0.262524	0.257	0.117	0.00025792
CG8180	1.78016e-30	0.656982	0.486	0.12	3.11047e-26
robo2	6.93936e-29	-0.414626	0.005	0.12	1.21252e-24
CG15443	4.29686e-16	0.35505	0.364	0.122	7.5079e-12
Aef1	2.01797e-14	0.33846	0.349	0.122	3.52599e-10
CG14516	3.47926e-53	0.941046	0.644	0.125	6.0793e-49
CG9416	4.43958e-73	1.0816	0.713	0.128	7.75727e-69
Cht6	7.42518e-75	1.20112	0.715	0.131	1.2974e-70
pros	1.3431e-71	1.45163	0.717	0.131	2.34679e-67
exp	1.13366e-11	-0.383413	0.039	0.134	1.98085e-07
CG32066	3.46027e-11	0.257673	0.329	0.134	6.04613e-07
RhoL	2.8872e-10	-0.283194	0.044	0.134	5.0448e-06
CG32373	7.70583e-23	-0.256031	0.017	0.137	1.34644e-18
Cyp6a16	2.82784e-15	-0.393011	0.031	0.137	4.94109e-11
edl	1.8113e-10	-0.643329	0.046	0.137	3.16488e-06
sls	3.55986e-99	2.26114	0.803	0.14	6.22015e-95
Grx1	6.75493e-28	0.481337	0.498	0.14	1.18029e-23
Svil	3.05619e-13	0.274276	0.373	0.14	5.34009e-09
drl	1.00101e-12	0.288108	0.353	0.14	1.74907e-08
Kal1	3.46591e-31	-0.72271	0.01	0.146	6.05598e-27
skl	8.19205e-29	-0.634671	0.012	0.146	1.4314e-24
Tl	4.34512e-24	-0.328217	0.018	0.146	7.59224e-20
CG33993	8.37418e-23	0.476612	0.468	0.146	1.46322e-18
Idgf6	5.3335e-101	2.72547	0.819	0.152	9.31923e-97
sv	1.41279e-45	0.86128	0.631	0.152	2.46857e-41
dac	2.69206e-34	-0.420783	0.008	0.152	4.70383e-30
ths	0.0349769	-0.352016	0.118	0.152	1
CG18324	6.43581e-23	0.444908	0.467	0.155	1.12453e-18
CG6330	1.56762e-18	-0.397809	0.032	0.155	2.73911e-14
Dtg	1.54334e-17	-0.564675	0.034	0.155	2.69667e-13
Gmap	0.00590007	-0.279756	0.111	0.155	1
CG34377	3.25337e-58	0.926486	0.678	0.157	5.68461e-54
CG34132	1.99487e-13	0.327367	0.376	0.157	3.48563e-09
tfc	4.51729e-135	2.00925	0.928	0.163	7.89306e-131
CG13827	3.67434e-16	0.359424	0.418	0.163	6.42017e-12
CG34347	0.00278168	-0.364009	0.114	0.163	1
CHKov1	9.27598e-49	-0.319893	0	0.166	1.62079e-44
CG32039	4.8325e-32	0.585221	0.557	0.169	8.44382e-28
CG4297	1.73249e-21	-0.321799	0.032	0.169	3.02718e-17
sprt	9.61183e-15	-1.47223	0.051	0.169	1.67947e-10
dsx-c73A	3.40283e-48	-1.80118	0.002	0.172	5.94577e-44
obst-B	2.15668e-136	1.77775	0.948	0.175	3.76837e-132
CG30463	1.37332e-82	1.44203	0.787	0.175	2.39959e-78
svp	2.3588e-30	-0.594508	0.02	0.175	4.12154e-26
CG7115	5.12818e-14	0.308236	0.412	0.175	8.96047e-10
CG17776	8.36711e-11	0.260055	0.382	0.175	1.46198e-06
CG1273	7.41353e-08	-0.321297	0.083	0.175	0.00129537
Cad86C	7.09437e-05	-0.316107	0.105	0.175	1
Hsp70Bb	6.57848e-50	-0.364817	0.002	0.178	1.14946e-45
CG12880	5.03004e-24	-2.19215	0.032	0.178	8.789e-20
CG31523	1.31523e-13	0.313263	0.415	0.178	2.29811e-09
CG10650	4.87625e-35	-0.453378	0.016	0.181	8.52027e-31
tum	4.00528e-29	0.637832	0.529	0.181	6.99843e-25
CG31688	1.20513e-17	-0.281618	0.048	0.184	2.10573e-13
GstE1	1.71196e-17	-0.34586	0.05	0.187	2.99131e-13
CG9932	8.02098e-06	-0.288896	0.103	0.187	0.140151
sog	4.77994e-21	-0.706357	0.044	0.19	8.35199e-17
ome	5.45109e-11	-0.291018	0.076	0.19	9.52469e-07
CG31638	3.41719e-12	0.308886	0.413	0.192	5.97085e-08
CG9328	1.73017e-06	-0.255029	0.107	0.192	0.0302312
qsm	2.95905e-16	-0.526725	0.062	0.195	5.17035e-12
Ten-m	1.84794e-38	-0.468184	0.018	0.198	3.22891e-34
CG43861	4.21267e-35	0.654509	0.596	0.198	7.36079e-31
ago	3.54968e-22	0.447311	0.516	0.198	6.20236e-18
Apf	2.08225e-65	1.00123	0.741	0.201	3.63831e-61
IntS3	6.00252e-17	0.379911	0.467	0.201	1.04882e-12
Mlc2	1.71902e-49	-0.486454	0.008	0.204	3.00365e-45
CG15630	3.03679e-29	0.4788	0.609	0.207	5.30617e-25
CG33169	1.22039e-16	0.36662	0.49	0.213	2.13239e-12
CG7702	1.78902e-14	0.34967	0.455	0.213	3.12596e-10
CG17778	1.20889e-11	-0.331155	0.088	0.213	2.1123e-07
dos	1.6073e-26	0.538798	0.563	0.216	2.80844e-22
Rpi	5.13282e-16	0.48967	0.468	0.219	8.96858e-12
Rbp	1.27228e-24	-0.459646	0.05	0.222	2.22306e-20
CG10005	1.09652e-18	-0.347952	0.066	0.222	1.91594e-14
CG18812	3.26055e-32	0.67405	0.606	0.224	5.69715e-28
CG31650	5.72936e-17	0.41603	0.497	0.224	1.00109e-12
aay	6.42585e-14	0.296722	0.475	0.224	1.12279e-09
red	2.85974e-09	0.26324	0.425	0.224	4.99683e-05
LRR	5.95087e-07	0.254201	0.38	0.224	0.010398
CR45600	9.54163e-66	-0.442315	0.001	0.227	1.66721e-61
CG3625	1.70805e-40	0.643498	0.673	0.227	2.98447e-36
Cht5	2.66831e-30	-1.7404	0.042	0.227	4.66235e-26
CG5854	5.52812e-12	0.3171	0.449	0.227	9.65928e-08
CG9427	6.57272e-11	0.251128	0.456	0.227	1.14845e-06
CG32137	2.05182e-43	0.754025	0.689	0.233	3.58515e-39
B-H2	1.02095e-09	-0.279618	0.114	0.233	1.7839e-05
Samuel	1.32028e-37	-0.532284	0.033	0.236	2.30693e-33
Syx13	2.12231e-10	0.31888	0.444	0.236	3.70832e-06
CR44383	1.97023e-70	-0.438156	0	0.239	3.44259e-66
Ubqn	4.95312e-09	0.254065	0.433	0.239	8.65459e-05
RPA2	9.11331e-07	-0.289933	0.141	0.239	0.0159237
SoxN	9.22305e-130	2.45333	0.959	0.242	1.61154e-125
Cln7	5.16541e-58	0.853908	0.767	0.242	9.02552e-54
CG3678	1.18611e-32	-0.382901	0.043	0.242	2.07248e-28
Uhg1	1.05452e-24	-0.344965	0.061	0.242	1.84256e-20
Tgi	6.17316e-16	0.377408	0.511	0.242	1.07864e-11
SelR	1.48553e-06	-0.252301	0.148	0.242	0.0259567
CycA	6.1282e-26	0.549284	0.597	0.245	1.07078e-21
sel	5.93528e-15	0.370202	0.517	0.245	1.03707e-10
tinc	9.22075e-54	-0.530952	0.016	0.248	1.61114e-49
Sucb	1.51998e-22	0.4822	0.576	0.248	2.65586e-18
comm	8.59909e-13	-0.378428	0.107	0.248	1.50252e-08
kibra	0.000107884	-0.284739	0.175	0.248	1
CG15522	1.20898e-70	-4.66511	0.002	0.251	2.11245e-66
eIF6	2.7061e-09	-0.256891	0.132	0.251	4.72836e-05
cona	9.83125e-42	-0.71221	0.034	0.254	1.71781e-37
spict	1.0198e-13	0.412301	0.471	0.254	1.78189e-09
Ptp99A	7.30832e-13	-0.324198	0.11	0.254	1.27698e-08
CG10657	5.26499e-07	-0.307	0.153	0.254	0.00919951
CG17556	2.85372e-44	0.730814	0.704	0.257	4.98631e-40
spri	2.17618e-13	-0.350801	0.112	0.257	3.80243e-09
Psf1	1.72928e-08	-0.264597	0.142	0.257	0.000302157
dpn	2.97533e-06	-0.401072	0.165	0.257	0.051988
MYPT-75D	1.24374e-12	0.297547	0.498	0.262	2.17319e-08
fok	7.33487e-12	-0.512283	0.126	0.262	1.28162e-07
Mbs	5.34785e-05	-0.261922	0.181	0.262	0.93443
Sobp	1.83289e-37	-0.562493	0.046	0.265	3.20261e-33
CR42549	1.45732e-06	-0.319276	0.172	0.265	0.0254638
CG10555	5.43129e-11	0.261833	0.494	0.268	9.4901e-07
CG12643	2.73713e-65	-0.95186	0.012	0.271	4.78259e-61
slgA	2.09938e-19	0.439898	0.576	0.271	3.66824e-15
CG15765	2.05489e-14	-0.443633	0.115	0.271	3.59051e-10
Spn27A	6.06309e-11	0.326409	0.486	0.271	1.0594e-06
Rpb10	4.06291e-09	0.261547	0.472	0.271	7.09913e-05
CG9003	1.17804e-07	-0.299722	0.165	0.271	0.00205839
Tollo	0.000127242	-0.2688	0.197	0.271	1
Magi	4.50029e-12	0.291715	0.526	0.274	7.86336e-08
Zcchc7	4.91534e-10	-0.345522	0.149	0.274	8.58857e-06
CG30159	4.48462e-10	-0.256607	0.145	0.277	7.83597e-06
CR33963	6.74472e-12	-0.431402	0.144	0.28	1.17851e-07
hh	0.0222875	-0.410215	0.251	0.28	1
Pen	1.3312e-41	0.762386	0.7	0.283	2.32601e-37
comm2	1.08282e-08	-0.362428	0.161	0.283	0.000189202
RNaseMRP:RNA	1.18956e-48	-0.539843	0.036	0.286	2.07852e-44
btsz	1.35431e-10	-0.443962	0.155	0.286	2.36639e-06
rpr	1.51025e-40	-1.1473	0.052	0.289	2.63886e-36
B-H1	3.35705e-14	-0.392485	0.132	0.289	5.86577e-10
beta'COP	1.18335e-09	0.283861	0.508	0.289	2.06767e-05
nw	1.16039e-07	-1.10786	0.556	0.292	0.00202756
CG8312	1.94835e-15	-0.412783	0.133	0.294	3.40435e-11
coro	2.80901e-15	0.362192	0.569	0.294	4.90819e-11
CG11069	1.08248e-10	-0.319208	0.157	0.294	1.89141e-06
CG32581	3.75956e-89	-0.629561	0	0.3	6.56907e-85
nrm	1.84486e-85	1.19951	0.876	0.3	3.22352e-81
CR43334	1.59709e-05	-0.396261	0.219	0.3	0.27906
lbk	5.2254e-05	-0.35008	0.237	0.3	0.913034
CycD	3.11571e-13	0.39211	0.534	0.303	5.44408e-09
brk	7.30789e-13	-0.49976	0.158	0.303	1.27691e-08
CG9095	5.44804e-11	-0.401582	0.165	0.303	9.51936e-07
Swip-1	2.53769e-05	-0.391776	0.225	0.303	0.443411
pk	9.53896e-77	1.16284	0.847	0.309	1.66674e-72
sano	3.27516e-37	0.768519	0.715	0.309	5.72269e-33
CG13894	3.17284e-20	-0.520475	0.123	0.309	5.5439e-16
Mtpalpha	2.28182e-10	0.304286	0.532	0.309	3.98702e-06
pch2	3.34927e-06	-0.250137	0.213	0.309	0.0585218
CadN	8.5273e-12	-0.920241	0.173	0.312	1.48998e-07
Dyrk2	1.59677e-10	-0.380965	0.183	0.312	2.79004e-06
Mgstl	9.68126e-24	-0.491759	0.107	0.315	1.69161e-19
CG14321	2.00393e-10	-0.305818	0.172	0.315	3.50147e-06
bark	1.14108e-09	0.25067	0.556	0.315	1.99381e-05
CG42749	2.82284e-12	-0.440281	0.166	0.318	4.93235e-08
CG31121	3.38175e-06	-0.268457	0.208	0.318	0.0590893
Snoo	8.98487e-27	-0.820036	0.102	0.321	1.56993e-22
slpr	1.46652e-08	0.263658	0.526	0.321	0.000256244
ArfGAP3	4.12363e-17	0.421909	0.608	0.324	7.20521e-13
shf	1.99093e-11	-0.350592	0.181	0.324	3.47875e-07
lbm	9.76797e-16	0.292518	0.647	0.327	1.70676e-11
CG18343	2.50137e-83	-0.645522	0.011	0.329	4.37064e-79
Fili	1.58861e-27	-0.983821	0.111	0.329	2.77577e-23
ImpL2	1.57309e-20	-2.60385	0.147	0.329	2.74866e-16
mRpL33	5.70263e-13	0.34961	0.59	0.329	9.9642e-09
CG6966	3.21531e-09	-0.305777	0.203	0.329	5.61812e-05
CG11382	2.55437e-08	-1.13477	0.236	0.332	0.000446326
Appl	2.32737e-50	0.976091	0.794	0.335	4.06662e-46
cv-c	3.40668e-27	-0.856127	0.112	0.335	5.9525e-23
hid	1.13918e-23	-0.779771	0.129	0.335	1.99048e-19
Hnf4	2.59381e-12	0.336528	0.596	0.335	4.53216e-08
mRpS21	5.97871e-10	0.279778	0.564	0.335	1.04466e-05
CG1344	8.98537e-08	-0.288142	0.227	0.338	0.00157001
ctrip	1.08475e-07	-0.294942	0.23	0.338	0.00189538
CG31125	2.35767e-06	-0.274915	0.238	0.338	0.0411957
CG32772	0.000287666	-0.252024	0.277	0.338	1
ox	1.12141e-11	0.29932	0.595	0.341	1.95944e-07
RhoGEF2	0.00011609	-0.296186	0.269	0.341	1
pwn	0.671513	-0.257866	0.376	0.341	1
Sox14	1.84097e-19	-0.476466	0.153	0.344	3.21672e-15
mRpS16	5.90016e-14	0.327811	0.63	0.344	1.03093e-09
Capr	2.8783e-09	0.267518	0.571	0.35	5.02925e-05
mirr	6.16832e-11	-0.90812	0.223	0.353	1.07779e-06
Mi-2	1.7546e-11	0.312642	0.608	0.356	3.06582e-07
CG5151	8.36792e-09	-1.37623	0.253	0.356	0.000146213
CG15525	8.46879e-06	-0.317286	0.276	0.356	0.147975
Ing5	2.10143e-05	-0.268746	0.274	0.356	0.367183
fra	0.00192733	-0.311631	0.304	0.356	1
ovo	0.212701	-0.255804	0.375	0.356	1
CR43241	1.77304e-20	0.447891	0.67	0.359	3.09803e-16
tko	3.28212e-09	0.275204	0.581	0.359	5.73486e-05
CNPYb	7.98478e-18	0.453363	0.64	0.362	1.39518e-13
Hexo1	1.7881e-09	-0.351002	0.237	0.364	3.12434e-05
grp	7.4184e-08	0.265108	0.529	0.364	0.00129622
CG42673	8.6647e-06	-0.298251	0.271	0.364	0.151398
CG31710	9.3963e-06	-0.275249	0.268	0.364	0.164181
CG6443	6.72033e-23	-0.412786	0.151	0.367	1.17424e-18
CG12279	1.29371e-15	0.402094	0.638	0.367	2.2605e-11
CG3842	7.01513e-10	-0.333367	0.225	0.367	1.22575e-05
X11Lbeta	0.000316277	-0.270355	0.308	0.367	1
CG42566	1.06889e-104	-1.87352	0.005	0.37	1.86767e-100
Pcd	1.69691e-14	0.444394	0.621	0.37	2.965e-10
Socs36E	1.26826e-13	0.30597	0.631	0.37	2.21603e-09
sdt	6.83012e-07	-0.404143	0.275	0.37	0.0119343
CG14341	7.11322e-06	-0.267802	0.288	0.37	0.124289
CG17343	8.66417e-05	-0.262298	0.307	0.37	1
bib	4.60095e-52	0.978457	0.828	0.373	8.03925e-48
Sema1b	2.11235e-43	0.768014	0.798	0.373	3.69091e-39
Kank	1.1874e-20	-0.735946	0.158	0.373	2.07475e-16
CG42239	2.54745e-15	0.379517	0.653	0.373	4.45116e-11
CG3436	4.21533e-23	0.508663	0.697	0.376	7.36545e-19
Cks30A	7.30683e-06	-0.335357	0.3	0.376	0.127672
Eip78C	4.26884e-20	0.285843	0.693	0.379	7.45894e-16
mbt	8.81355e-10	0.28673	0.604	0.379	1.53999e-05
CG9691	2.56197e-168	2.92897	1	0.382	4.47653e-164
Vha55	2.73055e-10	0.275149	0.616	0.385	4.77108e-06
CDK2AP1	2.19368e-07	-0.251156	0.269	0.385	0.00383301
Imp	2.7793e-07	-0.521725	0.289	0.385	0.00485627
alphagamma-element:CR32865	3.79845e-99	-0.77101	0.013	0.388	6.63703e-95
CG9705	3.8303e-11	0.336456	0.622	0.388	6.69268e-07
cnc	2.08494e-07	-0.329616	0.277	0.388	0.00364301
CG6959	6.9929e-23	-0.501303	0.164	0.391	1.22187e-18
CG15309	8.14782e-19	-0.786822	0.196	0.391	1.42367e-14
CG11076	4.2778e-07	-0.318312	0.289	0.391	0.00747461
jvl	1.71483e-06	-0.347982	0.302	0.391	0.0299632
Hsp70Ab	4.62457e-111	-0.847799	0.006	0.394	8.08051e-107
CG9034	1.0251e-15	0.330576	0.674	0.397	1.79116e-11
GCS2alpha	7.15665e-10	0.288304	0.608	0.397	1.25048e-05
CG13377	7.5618e-08	-0.353084	0.291	0.397	0.00132127
tmod	2.33589e-105	1.37991	0.963	0.399	4.08151e-101
kirre	4.76363e-13	0.328469	0.653	0.399	8.32349e-09
CG32982	0.000146291	-0.277149	0.339	0.399	1
PCNA	3.77614e-51	-0.877615	0.09	0.402	6.59805e-47
SmF	8.91244e-11	0.286253	0.631	0.402	1.55727e-06
trn	0.0117363	0.31255	0.495	0.402	1
CG7920	3.59102e-26	0.602805	0.709	0.405	6.27459e-22
CG3777	2.38782e-11	-0.491625	0.269	0.405	4.17223e-07
Pp4-19C	1.49321e-10	0.268482	0.643	0.405	2.60908e-06
CCT1	1.35942e-08	0.311595	0.588	0.405	0.000237532
Nmda1	7.01106e-07	-0.314787	0.293	0.405	0.0122504
or	1.72351e-07	-0.327427	0.308	0.408	0.0030115
lawc	0.0666017	-0.269198	0.406	0.408	1
wal	9.18281e-21	0.453827	0.73	0.411	1.60451e-16
CG7154	4.34512e-11	0.2997	0.658	0.411	7.59223e-07
mt:ND6	1.94129e-167	2.67161	0.998	0.414	3.39201e-163
Egfr	3.55692e-05	-0.291198	0.353	0.414	0.621501
ImpE2	4.13903e-67	2.53749	0.842	0.417	7.23212e-63
Psn	2.57374e-35	0.712581	0.771	0.417	4.49709e-31
Sap30	7.08853e-08	-0.351031	0.304	0.417	0.00123858
CG40178	1.90045e-05	-0.272549	0.345	0.417	0.332065
CG4115	4.22878e-15	1.00731	0.614	0.423	7.38894e-11
Shc	1.68598e-05	-0.26521	0.351	0.423	0.294591
mei-P26	0.417517	-0.275086	0.475	0.423	1
mt:ND2	2.25014e-126	1.69897	0.966	0.426	3.93166e-122
HDAC1	4.5131e-16	0.406226	0.697	0.426	7.88574e-12
CG12895	2.3086e-09	0.259574	0.643	0.426	4.03381e-05
Xe7	1.47153e-06	-0.349417	0.344	0.426	0.025712
CG17843	2.09699e-67	-2.34554	0.071	0.429	3.66407e-63
RhoGEF64C	1.15974e-17	0.389446	0.727	0.429	2.02641e-13
l(1)G0193	5.10182e-11	-0.380996	0.279	0.429	8.91442e-07
CG18428	1.88367e-09	-0.386321	0.305	0.429	3.29133e-05
UQCR-6.4	1.9704e-08	0.278234	0.623	0.429	0.000344288
Opa1	6.70467e-07	-0.313658	0.336	0.429	0.0117151
Kr-h1	9.85653e-17	-0.496099	0.255	0.437	1.72223e-12
Ent2	7.10169e-25	0.550722	0.735	0.44	1.24088e-20
CG42668	5.18431e-09	-0.358844	0.32	0.44	9.05855e-05
x16	9.85445e-07	0.252633	0.624	0.44	0.0172187
Pvr	2.60538e-05	-0.32746	0.388	0.44	0.455239
numb	5.99107e-84	1.20176	0.938	0.443	1.04682e-79
CycE	1.33418e-10	-0.622392	0.321	0.443	2.33122e-06
SdhB	9.31131e-09	0.263815	0.66	0.443	0.000162696
RasGAP1	1.58031e-08	0.255143	0.64	0.443	0.000276127
CG4080	5.42744e-05	-0.354603	0.406	0.443	0.948336
Sur-8	6.93827e-46	0.84985	0.835	0.446	1.21232e-41
mrj	1.16707e-40	0.770765	0.834	0.446	2.03922e-36
CG2246	3.85615e-09	-0.355793	0.333	0.446	6.73785e-05
Fs(2)Ket	0.000209693	-0.251608	0.392	0.446	1
ImpE3	9.61903e-33	0.706563	0.869	0.449	1.68073e-28
2024-09-01	1.16157e-08	0.271662	0.658	0.449	0.000202961
rols	1.00419e-17	-0.51082	0.254	0.452	1.75462e-13
Obp83g	2.99831e-12	-0.626215	0.306	0.452	5.23896e-08
Xbp1	8.32174e-18	0.409824	0.737	0.455	1.45406e-13
Psi	1.76674e-17	0.421722	0.725	0.455	3.08703e-13
mago	4.77167e-12	0.319286	0.686	0.455	8.33754e-08
Zyx	2.49443e-09	-0.372551	0.333	0.455	4.35851e-05
EMC8-9	2.78433e-58	0.878095	0.862	0.458	4.86506e-54
CG17834	1.32325e-26	-0.614423	0.222	0.458	2.31211e-22
CG32486	4.1011e-14	-0.5035	0.305	0.458	7.16586e-10
flw	6.42157e-26	0.527376	0.799	0.461	1.12204e-21
Caf1-55	5.2955e-18	0.440822	0.739	0.464	9.25282e-14
CG43427	4.12725e-16	-0.479768	0.291	0.464	7.21154e-12
CG4747	1.05321e-10	0.348458	0.699	0.464	1.84027e-06
Mnn1	1.54602e-09	0.296672	0.664	0.464	2.70136e-05
dan	3.11098e-07	-0.323857	0.38	0.464	0.00543582
pyd	1.78046e-74	1.0939	0.935	0.466	3.11099e-70
E23	2.71565e-18	-0.519579	0.273	0.466	4.74506e-14
fabp	0.426506	-0.355483	0.588	0.466	1
tara	4.65054e-12	-0.550723	0.347	0.469	8.1259e-08
CG31998	7.43304e-06	-0.307155	0.404	0.469	0.129878
qtc	0.00162448	-0.281217	0.435	0.469	1
Gdh	7.59081e-14	-0.510746	0.319	0.472	1.32634e-09
ND-13B	4.07844e-08	0.255799	0.68	0.472	0.000712626
CG6422	4.60564e-08	0.266195	0.678	0.472	0.000804743
UbcE2H	6.05713e-05	-0.343668	0.419	0.472	1
CG12025	4.55563e-79	1.02366	0.942	0.475	7.96005e-75
Eip93F	3.22334e-56	-2.33233	0.124	0.475	5.63214e-52
CG33774	2.49028e-19	0.388805	0.755	0.475	4.35126e-15
CG8420	3.17402e-13	-0.483733	0.317	0.475	5.54597e-09
ASPP	1.65998e-12	0.347785	0.734	0.475	2.90049e-08
toy	4.51973e-10	-0.447259	0.351	0.478	7.89732e-06
trol	0.0280159	-0.255818	0.632	0.478	1
CG9689	8.49345e-122	1.64021	0.997	0.481	1.48406e-117
CG9669	1.63613e-20	0.467476	0.753	0.481	2.85881e-16
CG4612	2.3255e-12	0.317583	0.724	0.481	4.06334e-08
E(spl)m4-BFM	0.0116936	-1.10115	0.507	0.481	1
CG30015	5.6586e-50	-0.957489	0.149	0.484	9.88728e-46
alphaTub84D	1.2676e-16	0.40333	0.743	0.484	2.21487e-12
Lsd-2	3.66599e-10	0.282563	0.735	0.484	6.40559e-06
CG9344	5.67366e-25	0.501181	0.801	0.49	9.91358e-21
ci	2.03113e-05	-0.296234	0.431	0.49	0.3549
Sema5c	4.66981e-13	-0.613066	0.354	0.493	8.15956e-09
CG4603	1.84862e-06	-0.258771	0.421	0.496	0.032301
CG8223	1.11897e-23	0.503939	0.823	0.499	1.95517e-19
REG	7.74254e-19	0.436693	0.772	0.499	1.35285e-14
Lis-1	7.8527e-10	0.265104	0.723	0.499	1.3721e-05
CG11857	5.227e-09	0.284586	0.732	0.499	9.13315e-05
d4	6.50161e-08	0.250095	0.715	0.501	0.00113603
Mnt	6.3756e-06	-0.293357	0.431	0.501	0.111401
CG11686	4.44592e-42	0.742073	0.851	0.504	7.76836e-38
Reg-5	1.3178e-13	-0.674773	0.326	0.504	2.30259e-09
Csk	3.02686e-12	0.314495	0.755	0.504	5.28883e-08
Pfdn1	1.57335e-10	0.294355	0.721	0.504	2.74912e-06
mt:ND3	7.1056e-123	1.6075	0.985	0.507	1.24156e-118
CG4374	1.77385e-19	-0.736745	0.279	0.507	3.09945e-15
Mkp3	1.01199e-13	-0.528016	0.357	0.507	1.76825e-09
cer	2.74614e-11	-0.559722	0.389	0.507	4.79832e-07
ptc	1.869e-30	-0.759057	0.249	0.51	3.26571e-26
CG4666	7.88728e-42	0.745601	0.881	0.513	1.37815e-37
E(spl)m7-HLH	1.23278e-21	-1.35769	0.302	0.513	2.15404e-17
CG30499	2.53089e-07	-0.302036	0.435	0.513	0.00442223
twit	0.00308678	-1.21774	0.54	0.513	1
Tom7	1.99066e-17	0.408484	0.779	0.516	3.47827e-13
E(spl)m8-HLH	6.77756e-40	-1.72189	0.215	0.519	1.18424e-35
cindr	1.38101e-25	0.55875	0.817	0.522	2.41304e-21
Haspin	1.88351e-07	-0.332313	0.445	0.522	0.00329106
CG11360	6.79652e-07	-0.372936	0.451	0.522	0.0118756
wech	1.4776e-05	-0.301109	0.461	0.522	0.258181
REPTOR-BP	0.000738462	-0.30662	0.512	0.522	1
klu	5.97004e-51	0.860588	0.934	0.525	1.04315e-46
tyn	8.85421e-49	0.497651	0.941	0.525	1.5471e-44
Abl	4.16406e-10	-0.5336	0.42	0.525	7.27586e-06
Cht2	1.11224e-84	1.13225	0.947	0.528	1.94342e-80
Fas1	9.6447e-09	-0.509734	0.453	0.528	0.000168522
CG14184	9.0016e-08	-0.307351	0.449	0.528	0.00157285
pncr009:3L	1.26778e-05	-0.26778	0.453	0.531	0.221519
mEFTs	0.0382827	-0.31108	0.577	0.531	1
CR44024	3.50216e-32	-0.855729	0.265	0.534	6.11932e-28
CG17754	4.28384e-09	-0.381833	0.429	0.534	7.48516e-05
Dys	1.29914e-06	-0.403885	0.47	0.536	0.0226999
CG8188	5.96886e-06	-0.254242	0.47	0.536	0.104294
ds	0.000543309	-0.342473	0.514	0.536	1
28SrRNA-Psi:CR45859	1.96603e-11	-0.512653	0.412	0.539	3.43525e-07
mtd	8.82079e-08	-0.365362	0.476	0.539	0.00154126
CG17508	1.59883e-14	-0.400891	0.38	0.542	2.79364e-10
Hrb87F	3.80913e-08	0.256691	0.755	0.542	0.000665568
PyK	1.02847e-39	0.71904	0.883	0.545	1.79705e-35
serp	4.08418e-23	-0.8359	0.342	0.545	7.13629e-19
Hsc70Cb	4.49028e-09	-0.378676	0.454	0.545	7.84587e-05
Sf3b5	4.10463e-05	-0.296405	0.492	0.545	0.717203
CG13917	0.092613	-0.263507	0.596	0.545	1
CG9782	1.10668e-20	-0.648445	0.35	0.548	1.9337e-16
Cals	1.36683e-10	-0.433111	0.441	0.548	2.38826e-06
FK506-bp1	9.61647e-09	0.277701	0.731	0.548	0.000168029
ps	3.08562e-13	-0.552148	0.422	0.551	5.3915e-09
CG3823	4.90494e-06	-0.289788	0.495	0.551	0.085704
sev	2.68756e-88	1.16973	0.96	0.554	4.69597e-84
crc	1.37428e-09	0.258599	0.775	0.557	2.40128e-05
CG10166	1.8707e-07	-0.280344	0.49	0.557	0.00326867
l(2)SH0834	4.37319e-08	-0.35801	0.488	0.56	0.000764128
Aos1	3.25227e-09	0.293822	0.77	0.563	5.6827e-05
Shmt2	1.37534e-12	-0.41177	0.442	0.566	2.40314e-08
alph	5.1819e-08	0.27262	0.76	0.566	0.000905433
CG16791	6.01189e-12	-0.525011	0.471	0.569	1.05046e-07
Rab14	1.538e-05	-0.259854	0.528	0.569	0.268735
tacc	0.000216011	-0.282638	0.576	0.569	1
rudhira	0.000697184	-0.309035	0.564	0.569	1
Hrb98DE	1.01316e-26	0.572496	0.848	0.571	1.7703e-22
RpS15Ab	1.54322e-10	0.289107	0.791	0.571	2.69648e-06
CG5727	3.11313e-10	-0.395805	0.49	0.571	5.43957e-06
CG13928	2.01491e-06	-0.438748	0.48	0.571	0.0352065
mura	1.30657e-05	-0.316179	0.524	0.571	0.228297
ckn	3.37056e-19	-0.622523	0.39	0.574	5.88938e-15
LanB1	0.000176489	-0.268091	0.552	0.574	1
salr	1.10301e-41	0.941037	0.888	0.577	1.92729e-37
fz2	7.89047e-23	-0.675514	0.384	0.577	1.3787e-18
scu	4.12494e-09	0.329617	0.747	0.577	7.20751e-05
DOR	1.17027e-08	0.363023	0.716	0.577	0.000204482
hts	3.89813e-32	0.632387	0.872	0.58	6.8112e-28
ND-MWFE	6.39705e-10	0.293151	0.777	0.58	1.11776e-05
tna	4.04908e-07	-0.575488	0.52	0.58	0.00707495
Parp	3.03069e-06	-0.279443	0.492	0.58	0.0529552
mamo	4.0633e-06	-0.550689	0.529	0.58	0.0709981
Hsp68	2.81683e-156	-1.68918	0.022	0.583	4.92184e-152
aos	8.16629e-34	0.704817	0.896	0.583	1.4269e-29
Spn88Ea	5.54211e-22	-0.513001	0.38	0.583	9.68372e-18
Mlf	1.53767e-16	0.396747	0.807	0.583	2.68677e-12
rtv	0.000359649	-0.263188	0.571	0.583	1
CG42238	1.17997e-15	-0.449911	0.436	0.589	2.06177e-11
CCT4	3.03381e-12	0.34581	0.826	0.589	5.30097e-08
rst	1.40636e-08	0.304316	0.788	0.589	0.000245733
sima	2.86826e-06	-0.347914	0.546	0.589	0.0501172
gpp	6.66983e-05	-0.348783	0.582	0.589	1
MED31	7.8816e-05	-0.284526	0.558	0.589	1
GstD3	1.5789e-35	-0.90174	0.323	0.592	2.75881e-31
RhoGAP71E	2.86447e-17	0.367934	0.839	0.592	5.0051e-13
frm	2.29243e-108	-2.12339	0.096	0.595	4.00556e-104
FKBP59	3.51657e-13	0.332908	0.823	0.595	6.14449e-09
SppL	1.50884e-10	0.320974	0.799	0.595	2.6364e-06
mub	5.22244e-05	-0.406353	0.583	0.595	0.912516
Ufc1	2.41843e-05	-0.279098	0.572	0.601	0.422572
Sap47	0.00103909	-0.265128	0.615	0.601	1
fwe	5.35044e-15	0.36333	0.847	0.603	9.34883e-11
OstDelta	1.50107e-08	0.252233	0.792	0.603	0.000262281
shot	3.2822e-05	-0.372695	0.576	0.603	0.573498
DnaJ-1	2.50347e-21	-0.72426	0.463	0.609	4.37431e-17
sdk	3.26147e-20	-0.598921	0.447	0.612	5.69877e-16
CG13698	0.0353778	-0.253102	0.686	0.612	1
pre-rRNA:CR45845	1.67456e-189	-1.48061	0.004	0.618	2.92597e-185
Taf10	4.46933e-05	-0.265636	0.608	0.618	0.780926
CG9922	9.5031e-08	-0.31716	0.568	0.621	0.00166048
CR18854	1.40941e-05	-0.288779	0.588	0.621	0.246267
CG11791	0.000883832	-0.311528	0.641	0.624	1
O-fut1	2.06025e-83	1.07134	0.962	0.627	3.59988e-79
CG2862	8.9454e-15	0.359009	0.869	0.627	1.56303e-10
trx	0.000744786	-0.275904	0.626	0.627	1
salm	3.16732e-67	1.16817	0.962	0.63	5.53425e-63
Bgb	3.4799e-12	0.324699	0.847	0.63	6.08043e-08
Hsp70Bc	5.50308e-177	-2.17838	0.018	0.633	9.61552e-173
CG7484	2.15318e-09	-0.352625	0.564	0.633	3.76225e-05
rl	1.25676e-24	0.54831	0.884	0.636	2.19594e-20
CG8031	1.19835e-18	-0.485485	0.467	0.636	2.09387e-14
dally	5.29812e-16	-0.512827	0.488	0.636	9.2574e-12
LRP1	7.68041e-09	-0.566553	0.595	0.636	0.0001342
capt	1.34613e-05	-0.551448	0.618	0.636	0.235209
Pfdn4	4.59425e-05	-0.268933	0.644	0.636	0.802754
CG6891	0.000476587	-0.286437	0.613	0.636	1
cl	2.54907e-67	1.17716	0.934	0.638	4.454e-63
jigr1	7.01839e-22	-0.708888	0.464	0.638	1.22632e-17
PNUTS	1.44538e-06	-0.277781	0.584	0.638	0.0252552
loj	4.0205e-12	0.339531	0.827	0.641	7.02502e-08
dUTPase	0.000108882	-0.330121	0.651	0.641	1
hng3	4.44283e-35	-0.789531	0.363	0.644	7.76296e-31
CG11899	6.39644e-40	0.618554	0.943	0.647	1.11765e-35
Ubi-p5E	9.80643e-15	-0.514433	0.536	0.647	1.71348e-10
Sxl	1.41596e-09	-0.389138	0.566	0.65	2.47411e-05
Surf4	9.14759e-09	0.27409	0.836	0.65	0.000159836
Psc	1.34298e-06	-0.304565	0.614	0.65	0.0234659
elB	1.49568e-28	-0.783913	0.425	0.653	2.61339e-24
CG10470	4.40066e-09	-0.283849	0.557	0.653	7.68928e-05
CG42748	5.11766e-22	-0.585959	0.469	0.656	8.94208e-18
CG11882	2.62276e-16	-0.440442	0.518	0.656	4.58274e-12
Su(Tpl)	6.15383e-07	-0.36568	0.604	0.656	0.0107526
Ald	3.37981e-60	0.951836	0.97	0.659	5.90554e-56
Yippee	2.08084e-09	-0.365768	0.584	0.659	3.63585e-05
SNRPG	4.13218e-28	0.515781	0.899	0.662	7.22015e-24
Atf6	4.61509e-13	-0.414817	0.559	0.665	8.06394e-09
Eip63E	2.01388e-08	-0.436139	0.633	0.665	0.000351886
Dlc90F	2.39378e-16	0.414197	0.869	0.671	4.18265e-12
Brd	1.04692e-49	-1.50623	0.369	0.673	1.82928e-45
danr	3.74185e-24	-0.654168	0.502	0.676	6.53813e-20
CG6287	2.60236e-148	1.6863	0.995	0.679	4.54711e-144
pio	6.38503e-24	0.339435	0.914	0.679	1.11566e-19
qua	2.61528e-16	-0.811429	0.571	0.679	4.56968e-12
sty	1.82161e-11	0.327273	0.882	0.679	3.1829e-07
CG10576	2.85669e-08	0.277025	0.84	0.679	0.00049915
chn	4.98059e-08	-0.378579	0.596	0.679	0.000870259
Hipk	3.36613e-13	-0.438337	0.568	0.682	5.88163e-09
mt:ND5	1.81308e-167	2.39685	1	0.685	3.168e-163
crb	1.79003e-08	0.256489	0.835	0.685	0.000312771
CG42268	1.47536e-16	0.501636	0.871	0.688	2.5779e-12
CG42684	1.59471e-12	-0.466877	0.601	0.688	2.78644e-08
NFAT	4.00537e-13	-0.470152	0.591	0.691	6.99858e-09
Msp300	5.87291e-07	-0.476191	0.695	0.691	0.0102617
eIF3l	7.01721e-13	-0.453228	0.616	0.694	1.22612e-08
Galphai	6.71403e-12	0.306937	0.903	0.694	1.17314e-07
CG9775	0.000261519	-0.254453	0.711	0.694	1
bun	1.26675e-22	0.502185	0.892	0.697	2.21339e-18
Taldo	5.6527e-18	0.390569	0.886	0.697	9.87697e-14
snRNA:7SK	3.20763e-112	-1.24434	0.154	0.7	5.6047e-108
Non1	3.57431e-18	-0.480989	0.568	0.7	6.2454e-14
CBP	2.59714e-07	-0.324608	0.695	0.7	0.00453798
Glut4EF	3.28732e-05	-0.774562	0.728	0.703	0.574394
CG18507	1.26697e-34	-0.667938	0.456	0.706	2.21378e-30
E(spl)m3-HLH	2.80302e-05	-0.621057	0.726	0.708	0.489771
hang	8.65901e-05	-0.332583	0.716	0.708	1
E2f1	1.02863e-19	-0.733784	0.564	0.711	1.79732e-15
fus	7.87439e-13	-0.485073	0.664	0.711	1.37589e-08
NijA	2.58179e-08	-0.348562	0.686	0.711	0.000451115
GstE12	8.24516e-06	-0.319579	0.699	0.711	0.144068
Dyrk3	1.02455e-07	-0.342566	0.654	0.714	0.0017902
mt:ND1	1.66632e-08	0.254353	0.871	0.717	0.000291157
tutl	2.30432e-68	0.915867	0.971	0.72	4.02633e-64
Tpi	2.82299e-28	0.549589	0.937	0.72	4.93261e-24
wbl	4.08604e-22	0.462158	0.939	0.72	7.13954e-18
scrib	1.01573e-19	-0.771254	0.601	0.72	1.77478e-15
ft	8.17021e-15	0.343315	0.918	0.72	1.42758e-10
Ubi-p63E	4.66609e-06	-0.295301	0.699	0.72	0.0815306
pico	0.000313651	-0.294348	0.742	0.72	1
CG2924	1.6183e-17	-0.49227	0.588	0.723	2.82766e-13
Scsalpha	6.10509e-10	0.27198	0.882	0.723	1.06674e-05
HP4	4.7046e-06	-0.261229	0.677	0.723	0.0822035
Uch	1.19038e-05	-0.389621	0.723	0.723	0.207995
Vdup1	3.29883e-09	0.26628	0.885	0.726	5.76404e-05
Ost48	2.50063e-05	-0.256946	0.747	0.726	0.436935
eIF4H1	1.23346e-12	0.338181	0.886	0.729	2.15522e-08
COX8	1.6571e-23	0.469251	0.924	0.732	2.89545e-19
CR43314	9.07417e-19	0.423625	0.932	0.732	1.58553e-14
baf	6.52543e-13	-0.426043	0.683	0.732	1.14019e-08
peb	3.41299e-08	0.326768	0.858	0.732	0.000596352
CG31715	3.16203e-24	0.451143	0.915	0.735	5.52502e-20
CG17265	3.38179e-22	0.560259	0.92	0.735	5.909e-18
CG17454	6.45532e-14	-0.417322	0.647	0.735	1.12794e-09
Tsp39D	9.59811e-55	0.725401	0.975	0.738	1.67708e-50
Not1	4.79291e-13	0.293612	0.915	0.738	8.37466e-09
Uev1A	3.05307e-10	0.270475	0.917	0.741	5.33463e-06
dap	7.78203e-09	0.303125	0.907	0.741	0.000135975
fz	1.71147e-07	-0.364265	0.791	0.741	0.00299045
Ran	2.45742e-23	0.494431	0.939	0.743	4.29385e-19
mt:srRNA	5.74237e-16	-0.605125	0.683	0.746	1.00336e-11
Tina-1	6.03136e-16	-0.50618	0.691	0.749	1.05386e-11
Traf4	8.2779e-17	-0.702628	0.707	0.755	1.4464e-12
cic	2.57996e-20	-0.553423	0.638	0.761	4.50796e-16
CG5059	2.79756e-13	-0.454726	0.711	0.761	4.88818e-09
nuf	1.14201e-12	0.355375	0.918	0.761	1.99543e-08
UQCR-Q	1.85923e-16	0.35962	0.929	0.764	3.24863e-12
glo	1.24562e-08	0.253197	0.895	0.764	0.000217648
GstE11	8.17165e-46	-0.933346	0.472	0.767	1.42783e-41
CG17672	1.03865e-35	-0.843546	0.572	0.767	1.81484e-31
Eno	7.76724e-14	0.338177	0.946	0.77	1.35717e-09
CG7630	3.79753e-16	0.363001	0.937	0.773	6.63543e-12
Amun	2.04393e-06	-0.30184	0.798	0.776	0.0357136
CtsB1	0.000248708	-0.286038	0.824	0.776	1
corto	4.12531e-07	-0.30532	0.774	0.781	0.00720815
CG32767	2.12754e-05	-0.305835	0.777	0.784	0.371746
Pli	2.97196e-06	-0.307365	0.803	0.79	0.0519291
sun	4.91324e-23	0.436821	0.941	0.793	8.58491e-19
Tis11	2.72695e-19	-0.608678	0.691	0.793	4.7648e-15
E(spl)mbeta-HLH	2.31297e-14	-0.838814	0.715	0.793	4.04146e-10
Neb-cGP	1.79436e-10	0.287754	0.929	0.796	3.13528e-06
Hsp67Ba	2.88252e-08	-0.45734	0.768	0.796	0.000503663
CG8331	7.41303e-08	-0.294257	0.812	0.796	0.00129528
GstO3	2.39404e-07	-0.3267	0.747	0.796	0.0041831
Sf3b6	4.62624e-06	-0.265763	0.819	0.796	0.0808342
RpL24-like	2.02982e-06	-0.304468	0.863	0.799	0.0354671
mt:ND4	2.11477e-168	2.41301	1	0.802	3.69514e-164
His2Av	8.30445e-49	0.78608	0.983	0.802	1.45104e-44
glec	5.96319e-116	1.56937	0.998	0.805	1.04195e-111
Tsp42Ea	7.75859e-30	0.535997	0.974	0.805	1.35566e-25
TRAM	2.19435e-09	-0.345025	0.79	0.805	3.83419e-05
GstD1	4.71384e-36	-1.27921	0.745	0.808	8.23649e-32
COX7C	1.30778e-26	0.464557	0.952	0.808	2.28508e-22
CG42389	2.3518e-18	-0.706085	0.702	0.808	4.10929e-14
rdo	5.88366e-32	0.527933	0.988	0.81	1.02805e-27
CG17202	3.37488e-11	-0.334821	0.738	0.813	5.89694e-07
ATPsynB	6.17987e-10	0.262095	0.942	0.813	1.07981e-05
bbg	1.0353e-05	-0.39197	0.809	0.813	0.180898
Tmhs	0.000198684	-0.264069	0.902	0.816	1
CG33978	4.0704e-13	0.297121	0.977	0.819	7.11221e-09
Nrg	2.11837e-10	-0.364275	0.791	0.819	3.70142e-06
Clic	4.38318e-07	-0.362805	0.819	0.819	0.00765873
Mlc-c	4.91359e-48	0.632669	0.987	0.822	8.58551e-44
Eip75B	1.43175e-08	-0.380623	0.806	0.822	0.00025017
RapGAP1	1.30884e-06	-0.489695	0.828	0.825	0.0228694
Tsp66E	3.20802e-19	-0.948893	0.807	0.828	5.60537e-15
CG33229	2.07706e-31	-0.669125	0.699	0.831	3.62924e-27
chrb	6.60736e-27	-1.30576	0.743	0.831	1.1545e-22
Gprk1	1.21652e-18	-0.511505	0.741	0.831	2.12563e-14
roh	2.92794e-18	0.369691	0.96	0.831	5.11598e-14
CG5010	3.96277e-15	-0.367965	0.791	0.831	6.92414e-11
CG13585	2.80428e-10	-0.423187	0.8	0.831	4.89992e-06
Sod1	4.83962e-36	0.544379	0.972	0.834	8.45626e-32
noc	3.98261e-13	-0.455959	0.781	0.834	6.95882e-09
CG15628	1.75267e-06	-0.324656	0.888	0.834	0.0306245
Inx3	3.02611e-10	-0.318552	0.817	0.837	5.28751e-06
Cirl	1.10754e-07	-0.402485	0.843	0.84	0.00193521
eIF3k	1.46646e-22	-0.578969	0.807	0.843	2.56235e-18
CrebA	8.25262e-18	-0.610761	0.788	0.843	1.44198e-13
maf-S	1.29479e-09	-0.368505	0.8	0.843	2.26239e-05
ATPsyngamma	1.35831e-20	0.374583	0.967	0.848	2.37338e-16
sinu	2.66583e-06	-0.29275	0.851	0.848	0.04658
hbs	3.18611e-11	0.261532	0.979	0.851	5.56708e-07
Eb1	9.58202e-75	0.813022	0.995	0.857	1.67427e-70
blw	1.07951e-12	0.301461	0.972	0.857	1.88623e-08
SsRbeta	2.85227e-12	-0.425998	0.867	0.857	4.98377e-08
CG42342	1.65287e-05	-0.254809	0.864	0.857	0.288806
Manf	1.10842e-17	-0.483912	0.863	0.86	1.93674e-13
CG7675	1.0331e-19	0.329497	0.983	0.866	1.80514e-15
msi	1.8028e-16	0.399062	0.961	0.866	3.15004e-12
CG1943	0.00227205	-0.331763	0.937	0.866	1
sqh	3.03214e-19	0.359072	0.977	0.869	5.29807e-15
CG6583	2.81875e-15	-0.438587	0.837	0.869	4.92519e-11
nrv2	1.24926e-14	0.348513	0.965	0.875	2.18284e-10
pnt	1.58018e-37	-0.887967	0.751	0.878	2.76105e-33
stg	1.6598e-20	0.513762	0.996	0.878	2.90017e-16
CG30423	2.56448e-06	-0.295256	0.902	0.878	0.0448092
cype	2.51026e-18	0.330806	0.974	0.88	4.38618e-14
eIF3g1	7.71346e-15	-0.389926	0.859	0.88	1.34777e-10
Spase22-23	1.13418e-13	-0.385177	0.92	0.88	1.98175e-09
AGO1	1.01459e-09	-0.41242	0.902	0.88	1.7728e-05
bou	2.27488e-21	-0.689001	0.898	0.883	3.97489e-17
arm	1.74034e-08	0.250275	0.97	0.883	0.00030409
Hsp67Bc	1.77855e-103	-2.62203	0.534	0.886	3.10766e-99
lft	6.90464e-115	1.08313	0.997	0.889	1.20645e-110
eIF2beta	1.13975e-29	0.473951	0.987	0.889	1.99149e-25
pcs	1.41205e-11	0.288332	0.963	0.889	2.46727e-07
CG16817	1.95347e-91	0.90109	0.999	0.892	3.4133e-87
Spn43Aa	0.152086	-0.384717	0.918	0.892	1
Yeti	5.47068e-58	0.703346	0.99	0.895	9.55892e-54
His3.3A	8.98002e-14	0.283986	0.982	0.895	1.56908e-09
Diap1	1.26162e-10	-0.404294	0.923	0.895	2.20442e-06
babos	7.83703e-08	-0.468674	0.835	0.895	0.00136936
rdx	1.33635e-46	0.65753	0.991	0.898	2.33501e-42
Dl	3.25246e-27	-0.767133	0.904	0.898	5.68302e-23
CG43759	6.52127e-36	-0.75365	0.82	0.901	1.13946e-31
Lk6	5.21621e-22	-0.584365	0.868	0.901	9.11428e-18
nkd	7.42429e-20	-0.876127	0.803	0.901	1.29725e-15
br	8.52825e-06	-0.309406	0.972	0.904	0.149014
Tom	3.04998e-92	-2.25746	0.775	0.91	5.32924e-88
ATPsynG	1.33045e-46	0.597236	0.996	0.91	2.32469e-42
ND-MLRQ	1.09696e-18	0.34167	0.978	0.91	1.91672e-14
CG43658	2.1721e-83	-1.28882	0.681	0.913	3.7953e-79
gish	3.75252e-11	-0.336	0.946	0.913	6.55678e-07
CG31997	2.68357e-07	-0.328872	0.926	0.913	0.004689
eya	1.66207e-35	0.54953	0.995	0.915	2.90413e-31
Argk	1.28031e-32	-0.828107	0.909	0.915	2.23709e-28
l(1)G0320	2.177e-22	-0.525292	0.91	0.915	3.80387e-18
Tet	3.41651e-21	-0.681799	0.918	0.921	5.96967e-17
mt:Cyt-b	1.68136e-172	2.74281	1	0.924	2.93785e-168
D1	6.74943e-31	0.458847	0.993	0.927	1.17933e-26
RNASEK	1.45851e-24	0.402309	0.992	0.927	2.54845e-20
Aps	1.69964e-14	-0.433354	0.922	0.927	2.96979e-10
noe	3.48515e-14	-0.666272	0.872	0.927	6.08961e-10
E(spl)mdelta-HLH	2.7979e-14	-0.556038	0.984	0.93	4.88877e-10
E(spl)mgamma-HLH	0.00355252	-0.306202	0.97	0.93	1
pncr002:3R	9.93989e-140	-3.19779	0.419	0.933	1.7368e-135
Fer1HCH	4.56326e-31	-0.644932	0.902	0.936	7.97338e-27
CG45050	7.6168e-19	-0.47812	0.959	0.936	1.33088e-14
CG6770	3.42428e-15	-0.77684	0.928	0.936	5.98324e-11
Jupiter	9.59951e-22	0.371822	0.994	0.939	1.67732e-17
GstS1	0.620764	-0.608227	0.988	0.939	1
lola	1.98314e-09	-0.283051	0.962	0.942	3.46514e-05
psq	9.96625e-36	0.545443	0.998	0.945	1.7414e-31
Pep	4.25087e-09	-0.336101	0.945	0.945	7.42754e-05
ATPsynF	2.18123e-33	0.459565	0.994	0.948	3.81126e-29
UQCR-11	5.25878e-31	0.422704	0.994	0.95	9.18867e-27
mts	1.27415e-19	0.337256	0.998	0.95	2.22632e-15
mt:ATPase6	9.69131e-168	2.28654	1	0.953	1.69336e-163
cpo	4.66679e-61	-1.29707	0.875	0.953	8.15428e-57
CG8860	1.85501e-53	0.619367	1	0.953	3.24126e-49
Trx-2	1.64173e-08	-0.302048	0.97	0.953	0.00028686
CG3655	8.19163e-47	-0.868563	0.95	0.956	1.43132e-42
Ip259	1.23419e-19	-0.425741	0.954	0.956	2.15651e-15
CG12384	6.60171e-16	0.278301	0.999	0.956	1.15352e-11
mt:CoIII	1.74757e-174	2.89511	1	0.959	3.05353e-170
Chd64	1.31917e-63	-1.69579	0.896	0.959	2.30499e-59
CR42862	7.27298e-57	-1.09135	0.892	0.959	1.27081e-52
Pdcd4	6.08712e-09	-0.284994	0.962	0.959	0.00010636
E(spl)malpha-BFM	1.58699e-65	-1.61177	0.954	0.962	2.77294e-61
miple2	2.49069e-09	-0.513026	0.967	0.962	4.35199e-05
Cam	4.02158e-09	-0.330335	0.993	0.962	7.02691e-05
scyl	1.16521e-05	-0.402922	0.981	0.962	0.203598
mt:CoI	2.11567e-176	2.76005	1	0.965	3.69671e-172
Mmp2	2.57738e-59	-0.940937	0.991	0.965	4.50345e-55
l(3)neo38	1.24018e-38	-0.69901	0.97	0.965	2.16697e-34
obst-A	1.67685e-26	-0.57988	0.968	0.965	2.92996e-22
akirin	1.63473e-09	-0.325365	0.993	0.965	2.85636e-05
betaTub56D	4.91705e-43	0.675016	0.998	0.968	8.59156e-39
mbl	6.03272e-26	-0.740195	0.965	0.968	1.0541e-21
Atg8a	2.19207e-20	-0.482585	0.983	0.968	3.83021e-16
Act42A	2.35244e-16	0.294776	0.998	0.968	4.11042e-12
spen	1.41005e-12	-0.447055	0.984	0.968	2.46378e-08
CG42394	1.65235e-33	0.443612	1	0.971	2.88715e-29
eEF1gamma	2.28189e-19	0.291275	0.999	0.971	3.98714e-15
Arf79F	8.163e-30	0.369901	1	0.974	1.42632e-25
ed	2.25089e-16	-0.426181	0.991	0.974	3.93297e-12
mt:CoII	2.59986e-172	2.55883	1	0.977	4.54273e-168
gl	1.67813e-114	-1.47589	0.918	0.977	2.9322e-110
bic	4.82953e-38	-0.523506	0.978	0.977	8.43864e-34
GILT1	9.22615e-24	-0.519433	0.997	0.977	1.61209e-19
Inx2	2.68352e-23	-0.43993	0.982	0.977	4.68892e-19
roX2	2.64429e-101	-1.30053	0.874	0.98	4.62038e-97
RpS14b	1.06777e-64	-0.871348	0.964	0.98	1.86571e-60
awd	7.03701e-22	0.368912	0.999	0.98	1.22958e-17
hdc	1.2098e-41	0.527707	1	0.983	2.11388e-37
Fer2LCH	2.00999e-32	-0.54917	0.99	0.983	3.51206e-28
CG44325	4.24936e-19	0.285678	1	0.983	7.42491e-15
lolal	6.61577e-13	-0.285637	0.977	0.983	1.15597e-08
eIF1A	1.70569e-12	-0.294755	0.979	0.983	2.98035e-08
sbb	1.38296e-43	-0.654898	0.984	0.985	2.41644e-39
kek1	6.81269e-106	0.940916	1	0.988	1.19038e-101
Hsromega	6.68698e-71	-1.40909	0.993	0.988	1.16842e-66
klar	2.87703e-40	-0.747933	0.994	0.988	5.02703e-36
ogre	5.0537e-34	-0.656836	0.981	0.988	8.83034e-30
Act5C	1.50682e-29	0.348412	1	0.988	2.63286e-25
cib	0.00320107	-0.294203	1	0.988	1
eEF1beta	6.4616e-57	-0.583293	1	0.991	1.12904e-52
tsr	1.27175e-26	0.34985	1	0.991	2.22214e-22
aop	5.08315e-10	-0.278042	1	0.991	8.88179e-06
CR40469	0	-3.55657	0.002	0.994	0
Hsp23	5.57309e-164	-3.02024	0.919	0.994	9.73785e-160
Hsp26	2.77283e-147	-2.74572	0.848	0.994	4.84497e-143
His3.3B	7.35818e-102	0.757238	0.999	0.994	1.28569e-97
roX1	2.77057e-61	0.533005	1	0.994	4.84102e-57
ATPsynC	2.62987e-21	0.3507	1	0.994	4.59517e-17
Fas3	1.74243e-15	-0.63223	0.999	0.994	3.04455e-11
Hrb27C	7.06986e-14	-0.287042	0.998	0.994	1.23532e-09
Rm62	1.22664e-13	-0.349579	0.993	0.994	2.14331e-09
mt:lrRNA	2.91621e-153	1.51928	1	0.997	5.09549e-149
eIF4A	5.13039e-79	-0.553497	1	0.997	8.96433e-75
RpS27	1.44108e-71	0.348075	1	0.997	2.51801e-67
RpS21	3.16912e-66	0.460532	1	0.997	5.5374e-62
CG9821	1.54751e-63	-0.555215	1	0.997	2.70396e-59
RpL11	2.10457e-56	-0.812257	1	0.997	3.67731e-52
RpL32	7.81879e-49	-0.306766	1	0.997	1.36618e-44
RpL35A	2.48211e-29	-0.250043	1	0.997	4.33699e-25
Oda	2.37294e-21	-0.40664	1	0.997	4.14624e-17
RpL5	5.23591e-15	-0.345135	0.998	0.997	9.1487e-11
eIF1	1.00553e-10	-0.252339	0.997	0.997	1.75697e-06
RpS19a	0.000282764	-0.256698	1	0.997	1
RpL38	1.27781e-139	0.65772	1	1	2.23272e-135
RpS16	1.50015e-135	-0.77295	1	1	2.62121e-131
RpS25	5.6122e-122	-0.561399	1	1	9.8062e-118
RpL8	3.66712e-121	-0.649422	1	1	6.40755e-117
RpS24	8.40952e-121	-0.58212	1	1	1.4694e-116
RpS5a	1.61791e-111	-0.744163	1	1	2.82698e-107
RpL37a	6.15126e-105	-0.425132	1	1	1.07481e-100
Hsp27	5.52408e-101	-1.00082	1	1	9.65223e-97
MRE16	4.99966e-92	0.50272	1	1	8.7359e-88
RpL19	8.11447e-88	-0.472999	1	1	1.41784e-83
RpL14	1.30008e-85	-0.432097	1	1	2.27163e-81
RpL26	5.27216e-83	-0.447445	1	1	9.21205e-79
RpL13A	2.63173e-81	-0.408266	1	1	4.59842e-77
sta	1.91975e-74	-0.459533	1	1	3.35438e-70
RpL13	7.30961e-73	-0.509791	1	1	1.27721e-68
RpL24	2.43534e-71	-0.527417	1	1	4.25526e-67
RpL40	5.57408e-69	0.413167	1	1	9.73959e-65
RpL15	1.07387e-68	-0.496232	1	1	1.87637e-64
RpL23A	1.05193e-66	-0.40158	1	1	1.83803e-62
RpL29	4.78408e-65	0.457609	1	1	8.35922e-61
RpL28	3.12501e-64	-0.345382	1	1	5.46034e-60
RpL7A	1.23924e-61	0.405127	1	1	2.16533e-57
RpS8	3.97887e-61	-0.382482	1	1	6.95228e-57
RpS3	1.65042e-59	-0.326887	1	1	2.88379e-55
RpL18A	2.09338e-55	-0.279696	1	1	3.65777e-51
RpL7	1.5446e-53	-0.304092	1	1	2.69889e-49
RpL34b	1.63133e-50	-0.356061	1	1	2.85042e-46
RpL39	7.82733e-46	0.277068	1	1	1.36767e-41
RpS17	7.58454e-43	-0.418099	1	1	1.32525e-38
RpL36A	3.77693e-41	0.261013	1	1	6.59944e-37
RpL12	1.75857e-38	-0.267553	1	1	3.07275e-34
Bacc	9.95543e-38	-0.503108	0.999	1	1.73951e-33
RpS9	4.50059e-35	-0.253119	1	1	7.86387e-31
RpS12	1.15206e-33	-0.26206	1	1	2.01299e-29
Akap200	2.81216e-31	-0.472597	1	1	4.91369e-27
RpLP0	8.70634e-28	-0.335776	1	1	1.52126e-23
RpS6	6.22662e-18	-0.275017	1	1	1.08798e-13
alphaTub84B	4.21141e-08	-0.271823	1	1	0.000735859

## Sheet: cone(21) wt vs gl mutant
	p_val	avg_log2FC	pct.1	pct.2	p_val_adj
CG9150	1.44926e-11	69.9232	0.997	0	2.53229e-07			pct.1: The proportion of cells where the gene is detected in the wt cone cell cluster 21
CG5653	2.64132e-11	46.3916	0.983	0	4.61518e-07			pct.2: The proportion of cells where the gene is detected in the gl mutant cone cell cluster 21
Lfg	8.44372e-11	39.2444	0.957	0	1.47537e-06
pre-rRNA:CR45847	4.31484e-10	30.9748	0.916	0	7.53932e-06
Ekar	1.67071e-09	15.0204	0.879	0	2.91923e-05
CR40190	4.11805e-09	12.7334	0.858	0	7.19547e-05
w	6.72064e-07	7.61023	0.711	0	0.011743
SPARC	1.39152e-06	60.9547	0.699	0	0.024314
inaC	2.05681e-06	8.09401	0.676	0	0.0359387
CG10924	6.86609e-06	7.10196	0.639	0	0.119971
CG17264	2.40459e-05	14.6787	0.592	0	0.420154
CG13071	5.414e-05	548.446	0.566	0	0.945988
Cpr97Ea	0.000593647	33.4035	0.46	0	1
CG8757	0.000710063	2.03964	0.445	0	1
MTF-1	0.000743092	1.79985	0.439	0	1
CG15436	0.00125573	2.01691	0.416	0	1
boi	0.00126803	1.94665	0.416	0	1
mtg	0.00141336	4.01131	0.413	0	1
Schip1	0.0019975	2.76504	0.393	0	1
sei	0.00409429	2.1531	0.355	0	1
Bsg25D	0.00442079	1.72515	0.35	0	1
Rbp9	0.00475708	1.55425	0.347	0	1
Cep135	0.00506747	1.42636	0.341	0	1
NTPase	0.00542484	1.18877	0.338	0	1
CG13081	0.00557818	66.5868	0.341	0	1
Sply	0.0059105	1.16438	0.332	0	1
Vti1a	0.00629883	1.08922	0.329	0	1
Pi4KIIalpha	0.00641751	1.77409	0.329	0	1
PGRP-LC	0.00743278	1.69684	0.321	0	1
CG43338	0.00976608	3.22706	0.306	0	1
sug	0.0102698	1.33905	0.301	0	1
zormin	0.0112861	1.06126	0.295	0	1
Cdk8	0.0122491	0.836726	0.289	0	1
ana	0.0125171	15.1869	0.292	0	1
CG9114	0.0125897	1.07606	0.289	0	1
corn	0.0136375	1.36236	0.283	0	1
CG34342	0.013663	1.41898	0.283	0	1
CR45143	0.0137879	1.28819	0.283	0	1
CG18789	0.0142301	0.857258	0.28	0	1
CG10433	0.014263	13.8059	0.283	0	1
Cyp4e1	0.0145659	3.20325	0.28	0	1
CG10959	0.0149187	0.938633	0.277	0	1
Cyp6u1	0.0153898	0.740254	0.275	0	1
CG13933	0.0163412	0.834464	0.272	0	1
Usp8	0.0163742	0.874513	0.272	0	1
PAPLA1	0.0163784	1.05653	0.272	0	1
Zw	0.0164631	0.980855	0.272	0	1
Mtr4	0.0178529	0.773632	0.266	0	1
spir	0.0191023	1.62842	0.263	0	1
CR45625	0.0195326	0.874142	0.26	0	1
Dscam4	0.0225103	0.786794	0.251	0	1
mt:ATPase8	0.0234328	0.809959	0.249	0	1
CR44042	0.0255259	0.748063	0.243	0	1
Wee1	0.0267196	1.13448	0.24	0	1
CG13373	0.0267556	0.735413	0.24	0	1
CG17786	0.0267591	0.954389	0.24	0	1
Arc2	0.0277862	0.650043	0.237	0	1
CR44811	0.030074	16.6165	0.234	0	1
Seipin	0.0315237	0.722694	0.228	0	1
Rich	0.0317995	1.02793	0.228	0	1
Atg18b	0.0330626	0.631664	0.225	0	1
CG3356	0.0343681	0.623475	0.223	0	1
escl	0.0345158	0.780328	0.223	0	1
mt:ND4L	0.0346081	0.862281	0.223	0	1
net	0.0348433	0.952782	0.223	0	1
CG14971	0.0357106	0.580259	0.22	0	1
CG11178	0.0358219	0.674014	0.22	0	1
EloA	0.0359739	0.643961	0.22	0	1
fsd	0.0360226	0.689575	0.22	0	1
CG34247	0.0368945	189.667	0.22	0	1
CG31812	0.0375863	0.651818	0.217	0	1
Unc-115b	0.0377639	0.764291	0.217	0	1
CG12481	0.0382945	8.90068	0.217	0	1
[truncated: 5,472 more rows]
