# Supplementary material for: Synergistic activation by Glass and Pointed promotes neuronal identity in the Drosophila eye disc
Source: Nat Commun. 2024 Aug 17;15:7091. doi: 10.1038/s41467-024-51429-z (PMC11330500; doi:10.1038/s41467-024-51429-z)
Supplement: Supplementary file 5 — Supplementary Data 2 [file 41467_2024_51429_MOESM5_ESM.xlsx]

## Sheet: Number Summary PCA
PR_subtype	number of genes in gl but not in WT	number of genes in WT but not in gl	number of genes in both WT and gl
R8	337	269	327
R2/5	194	98	367
R3/4	279	139	331
R1/6	222	270	268
R7	259	304	231
DiffPR	265	135	441
PR_subtype	Number of significant PC1 genes in gl	Number of significant PC1 genes in WT
R8	664	596
R2/5	561	465
R3/4	610	470
R1/6	490	538
R7	490	535
DiffPR	706	576

## Sheet: Genes in gl not WT
R8	R2/5	R3/4	R1/6	R7	DiffPR
vn	CG15522	CG42566	CG42566	CG42566	bru3
spdo	Fas2	CG15522	kek1	svp	Nlg3
cato	Dscam2	CG4250	CG4250	insb	fne
CG42394	PCNA	GstS1	pnt	kek1	CG32333
smal	CG43340	aop	CG4115	Cpr31A	CG15765
sna	pnt	E(spl)mdelta-HLH	CG3655	px	robo3
Crg-1	CG16957	noe	frm	Tsp42Ej	CG33143
veil	GstS1	CG10650	CG14132	CG4250	zfh2
insv	Osi9	pnt	noc	Traf4	Fas2
CG1572	chinmo	tinc	dap	CG3655	CG7781
CG10479	CG13618	PCNA	tinc	CG13965	Toll-6
prim	aos	skl	CG13618	frm	IA-2
Root	SK	pros	sty	CG14132	Gfrl
CG3625	CG4115	CG9821	scrib	Akap200	Hipk
dila	CG42268	CG2556	Tmhs	tinc	cib
lbm	edl	SK	hbs	CG13618	CG42394
Meltrin	CG11382	Akap200	fabp	scrib	Nckx30C
CG4250	para	chinmo	CG11486	Tmhs	CG42339
CG5142	HnRNP-K	para	CG2556	RasGAP1	VAChT
Pka-R2	CG15615	E(spl)m4-BFM	Btk29A	hbs	Frq2
edl	CG14968	CR43314	CG42394	fabp	bru1
hebe	CycE	eEF1alpha1	Syp	veil	CR44978
CG10654	CG4570	elB	CG9821	CG11486	CG42795
dap	RPA2	CG42492	CR43314	CG2556	fz2
CG42566	CG4741	Ten-m	E(spl)m8-HLH	comm	CR44024
Cby	CG2865	noc	CG44325	Btk29A	Mcr
SK	pcs	chn	CG7330	Syp	Glut4EF
hui	CG31688	CG45050	Glut4EF	CG9821	Snoo
Brd	cdi	CG4570	CG13894	CR43314	nAChRalpha4
ss	Tmhs	CG16957	nmo	E(spl)m8-HLH	Bsg
RpS19b	CG42324	Tsp66E	mEFTs	CG44325	CG14441
CG14696	pbl	CG32187	CG7985	CG7330	Act5C
Ret	Ts	CG42684	CG45050	B4	spidey
Shroom	eEF1alpha1	Mes2	elB	stg	SK
Pde8	tty	Tmhs	GstS1	Glut4EF	CG43737
Cks30A	dac	Dscam1	Trim9	CG13894	sca
Sodh-2	GstO3	CG43340	cv-c	nmo	CG30172
CG4570	nkd	comm2	Gli	Trf2	CG31051
neur	Pdp1	na	Phk-3	mEFTs	TM4SF
comm	CadN	CG4741	edl	Msp300	GstS1
Corp	Mes2	baz	CR43432	CG45050	CG30015
firl	RasGAP1	dUTPase	grim	elB	ATP8B
E2f1	CG42394	RPA2	arg	nkd	CG15161
dnd	stg	CG12531	Pli	GstS1	CR42862
Cht2	Psc	Kal1	PCNA	Rtnl1	Pdp1
CG45105	arg	CG10132	pgant2	Trim9	Dop2R
Hsp67Bc	frm	Btk29A	cona	cv-c	tutl
Amun	Rdh	Pli	HnRNP-K	Gli	Nep3
Hsp23	toc	RnrS	Chd64	Phk-3	dnc
GlcAT-P	Obp83g	CG31688	CG15628	edl	Cbp53E
Pex7	drm	Uch	CG30015	Ten-a	CG42392
Cep89	CG6287	CycE	CG3097	CR43432	CG43222
CG12885	Tpi	Ts	emc	arg	CG42313
ewg	vir-1	CG12643	T48	Pli	14-3-3epsilon
Lac	CG8188	Phk-3	Spn100A	sprt	Ptp10D
CycE	CG15642	cno	C1GalTA	PCNA	CG11000
CG42673	Tsp42El	His2Av	Pdp1	pgant2	Stat92E
CG12374	spab	Eip93F	CG17919	cona	CG45105
capt	CG9821	Flo2	CG42268	HnRNP-K	CG10151
ktub	siz	veil	skl	CG15628	alpha-Man-IIb
Syp	fax	luna	Mnt	spdo	RpL37a
Rfx	GABA-B-R1	CG17778	Hsp26	CG30015	RpL27A
CG15642	CG42389	hwt	CG5151	CG3097	Orct2
Rab35	CG16885	CG43143	CG31688	emc	Akap200
Osi24	Kank	CG32758	cdi	T48	RpS29
pHCl-1	spdo	bbg	sano	Spn100A	CG32647
E(spl)mbeta-HLH	hng3	Dscam3	CG9331	Hsc70-3	hts
CG14968	Actbeta	Mnt	Spn27A	Pdp1	RpL14
Prosap	miple1	grnd	Swip-1	CG17919	Ptpmeg2
PCNA	CG14131	tty	ymp	Brd	Tsp97E
CG14883	btl	CG34401	Cngl	smal	Cam
nkd	ato	CR43432	drm	CG10650	shi
CG32276	CG42749	puc	ena	Mnt	CG34401
Imp	twr	CG9919	CG43340	Hsp26	CG34325
pxb	shg	nw	RnrS	CG5151	CR45911
CR45911	pgant2	N	Kank	cdi	CG14459
CG17778	zfh2	RpL27A	CG11382	sano	prominin-like
CG2064	neo	CG32816	CG42684	CG9331	spen
Phk-3	CG7330	CG11486	CNBP	CG42389	Rfx
CG32187	otk	CG11360	CG16885	CG9628	CG13203
hbs	GlcAT-P	RpL13	vir-1	Spn27A	ttv
l(1)G0320	CG15765	sfl	Gapdh2	ed	eys
CG12974	luna	dyl	ab	ymp	igl
sv	Ocho	mirr	CG11357	Cngl	stet
CG4741	CG10479	CG15577	RhoGEF3	CG13082	Ten-m
Ald	obst-B	CG5151	ato	Toll-7	bun
Ddr	Alh	Grip	CG34445	drm	CaMKII
CG15905	enc	mura	Tpi	beat-IIIc	CG32944
MYPT-75D	rn	dac	rn	CG43340	Unc-76
B9d1	CR45102	LRP1	CG1943	E(spl)malpha-BFM	CG11317
Optix	CR46006	CG4587	sca	RnrS	CG14696
glec	RhoGEF3	eIF4G2	jim	CG31997	Apc
CG34401	corto	Eip75B	CG5910	Kank	grim
CG5885	akirin	Pdp1	CG44004	CG43759	RpL13
CG3769	ade5	ps	Sod1	CG11382	E(spl)m7-HLH
Tsp42Ea	CG34383	CG10508	CycE	CG42684	SKIP
tsr	CG45050	cv-c	Manf	CG16885	Pde9
CG33978	nrm	RpLP2	CG3902	vir-1	run
luna	Cyp18a1	mgl	dac	Gapdh2	RpS9
TRAM	RhoGAP19D	tipE	beat-IIIb	ab	CG4393
serp	sca	dpp	Dhc36C	CG11357	CG32006
CG9628	bves	RpL19	pxb	CG6543	B4
Nep1	CG7990	babo	Ocho	SP1029	CG45263
CR43432	B-H1	hoe1	akirin	RhoGEF3	pgant2
CG11360	Spp	Spn100A	His2Av	ato	RpL10Ab
GMF	Cadps	CR42862	CG34034	CG34445	corto
ptc	CG14696	Jabba	pasi1	Tpi	RpL19
Tapdelta	Nep2	fax	PH4alphaEFB	rn	Syx1A
Tsp66E	y	Gie	Sobp	CG1943	smog
Msp300	CG5986	14-3-3epsilon	Hsp70Bc	sca	RpL18A
cib	CG7381	CG14509	CG6287	CG5065	rgr
frm	CG43366	CR44070	obst-A	jim	RpS7
obst-B	Eip75B	RasGAP1	CG34347	E(spl)mbeta-HLH	mmd
Oatp74D	asf1	CG13690	CG43366	Sod1	CG9427
Sec61beta	CaBP1	CG1136	fbp	CycE	RpS8
CG6405	Cht10	hang	CG34398	Msr-110	CG11360
Sec61gamma	CG7860	RnrL	vnd	Manf	RpL23
G6P	ergic53	zfh2	hang	CG3902	CG16791
CG10011	CG3164	CG9331	dUTPase	dac	nompB
Gli	lid	CdGAPr	AnxB9	beat-IIIb	CG3625
CG9170	CG5151	RpL17	hng2	E(spl)mgamma-HLH	kcc
emc	ymp	nerfin-1	Hsp68	Dhc36C	mtd
wbl	Tudor-SN	RpL10Ab	SK	pxb	CG6405
fng	CG13377	chrb	RpL15	Ocho	CG14234
Ten-m	CG12991	miple1	Nep2	akirin	ssp6
CG43340	Src64B	CG9170	CG30463	His2Av	RpS16
CG6287	CG11267	arg	twr	CG34034	Lis-1
prage	E2f1	drm	mura	zfh2	PlexA
scyl	Claspin	vir-1	glec	pasi1	mirr
Spn100A	rst	sta	Ostgamma	PH4alphaEFB	Tbh
pon	Manf	cib	CG42663	Sobp	RpS15
Pdp1	pico	pbl	Ald	klar	CG9003
Cat	Stt3B	Claspin	ptc	Hsp70Bc	CG32758
CG4928	CG42684	crp	CG5973	CG6287	sta
COX7AL	ttk	Tpi	sob	obst-A	CG12194
Ude	KdelR	RpL6	CG14107	CG34347	RpS18
spir	Cbs	Nf1	dyl	CG43366	CG42675
CG4596	pHCl-1	ab	MtnA	fbp	CG42817
Hsc70-3	hid	CG8188	Magi	CG34398	CG5830
asf1	hwt	Sxl	betaTub56D	vnd	Map205
Ndfip	CG5919	slim	scu	hang	cv-2
CG42339	ERp60	sca	CR44070	dUTPase	mim
sty	Sap47	bip2	CG32182	AnxB9	CG11505
btsz	dpy	bves	ade5	hng2	pod1
tinc	orb2	kuz	FK506-bp1	Hsp68	CG14853
toc	CG14107	RpS26	dpy	SK	RpL13A
ImpL3	Gp150	CR45391	CG33303	RpL15	sm
SsRbeta	GV1	frm	Eno	Nep2	drk
Sirup	Meltrin	Ald	CG34417	PKD	CG32506
kek1	Spase22-23	Sobp	bmm	CG30463	Nlg4
Sec61alpha	sob	RhoGEF3	cni	CG7834	AGO1
Obp83g	Ostgamma	btl	Tudor-SN	twr	CG34353
St2	CG13690	Obp83g	CG5590	mura	Gbeta5
Cht10	Pglym78	CG13300	porin	Ostgamma	RpL7
dac	CG6357	CG13532	CG7860	CenG1A	kis
CG1969	CG2064	h	GV1	CG17672	RpL26
Unc-115a	CG5065	dati	sesB	Ald	RpS11
TbCMF46	GNBP3	RpLP1	Spase22-23	Rbfox1	CG10126
unc	yip2	Cht10	18w	CG5973	simj
CG2256	NAT1	RhoGEF64C	nrv2	sob	neur
PKD	ovo	dock	neo	CG14107	RpL28
CG13300	Imp	twr	CG14223	Glo1	Dg
CG13082	CG14440	CR46006	ect	dyl	tou
CG5986	Best1	msb1l	CG6201	MtnA	l(3)L1231
Cpr66D	Ent2	RpL26	CG32259	Magi	RpS20
CG9331	Mcm7	CG16885	CG42342	betaTub56D	RpL32
Manf	T48	ctrip	NHP2	scu	Arc1
Hsp67Ba	RnrL	CG15894	CG5835	sbb	CG46025
Myo10A	CG5235	pyd	yip2	CR44070	Ten-a
C1GalTA	CG4598	Msr-110	CG32150	CG32182	CG31814
Pcd	CG42788	tyn	CR46006	CG4702	CG12355
Dab	CG5727	PIP5K59B	NAT1	ade5	nocte
vir-1	CG11360	emc	spri	FK506-bp1	CG12643
CG17271	CG13698	spen	CaBP1	dpy	Brd
CG17919	shf	CG42749	CG15894	CG33303	Sema2b
Gbeta5	AnxB9	NAT1	Pde9	Eno	Rgl
CG6398	CG8300	CG31997	Nop60B	bmm	crp
CG17672	CG13907	CG43736	h	cni	InR
rau	Gp93	CG1620	Spp	Tudor-SN	Swip-1
CG5065	Orc2	RpL14	CG4598	CG5590	dlp
mab-21	Sld5	NT5E-2	Sema2b	porin	CG45049
Spn27A	Sod1	cona	CG6357	CG7860	Cals
Reg-5	Rab35	CG32809	Nlp	Ptp99A	RpS4
CG8420	gish	Sema5c	ttk	GV1	CG9932
CG11686	scaf	B-H1	CG2201	sesB	E(spl)m8-HLH
verm	Pect	Meltrin	rt	Spase22-23	Asator
drm	CG3097	St2	dlp	ase	CG31108
nmo	Mcm3	CG12991	ergic53	18w	spir
CG42663	sick	Amun	luna	nrv2	rudhira
Trf2	Fak	E(spl)mbeta-HLH	RhoGEF2	neo	RhoBTB
CG31997	CG12531	cdi	CG42324	CG14223	RpL31
SKIP	Tollo	Root	AcCoAS	ect	RpL6
CG4101	br	betaTub56D	CG9427	CG6201	Kap3
Rtnl1	CG11486	ect	Hsp67Ba	Sec61alpha	hui
tacc		bmm	TwdlE	CG42342	CR44989
CG11357		CG8034	CG10132	NHP2	CG8248
CG5835		shot	scaf	CG5835	Hers
sog		Tusp	Mgstl	Imp	CG13999
CG8300		obst-B	Gug	yip2	CG42322
CG5910		CG12990	dsh	CG32150	ey
eIF4G2		RPA3	Mtpalpha	CR46006	Adar
CG7029		rn	RpL28	NAT1	Dab
CG16885		Kaz1-ORFB	Cyp18a1	spri	CG42366
NijA		pico	miple2	CaBP1	Su(z)2
Msr-110		AGO1	CG31522	CG15894	CG13917
Pak3		CG14440	rpr	Pde9	Ugt35a
baz		CG43366	simj	Nop60B	CG2519
kek5		RpS8	Gp93	h	GMF
Ama		Unc-115a	ERp60	Spp	snRNA:7SK
miple2		RpL7	CG11267	CG4598	Dscam4
rn		ari-1	CG12075	Sema2b	schlank
Claspin		RpS27A	Meltrin	CG2767	CG43736
Tpi		CG7985	Cad87A	tyn	osa
CG5758		Mcm7	CG9705	CG6357	shot
rgn		CG3097	Myc	Nlp	CG42784
Eip78C		CG4928	slim	ttk	CCHa2-R
h		CG18659	Klc	CG2201	CG18428
SRPK		dan	gcl	CG17738	Usp2
FucTA		Ocho	fax	rt	RpS25
fabp		upSET	CG12880	dlp	Msp300
CG5196		Atg8a	Snoo	ergic53	pdm3
Pmm45A		CG7860	Dscam2	Eip78C	CaMKI
CG30463		CG17816		luna	Rdh
dally		dpy		RhoGEF2	RpL8
Kank		CaBP1		CG42324	Smox
cmpy		Frl		AcCoAS	Pkc98E
CG5849		Cont		CG9427	Con
pyd		CanA-14F		Hsp67Ba	Fs(2)Ket
Hers		l(1)G0193		TwdlE	RpS13
rin		Manf		CG12814	sbb
hid		Nep2		scaf	lute
wb		Dp		CG2016	HERC2
kay		CG44325		Mgstl	prage
ci		fbp		Gug	ed
ps		ato		dsh	CG14408
CG3902		CG31195		Mtpalpha	E(spl)m2-BFM
lig		Naa40		RpL28	gw
klu		neo		Cyp18a1	Men
CG12605		Kank		miple2	E(spl)mdelta-HLH
neo		bnb		CG31522	cno
GNBP3		Iswi		rpr	MRE16
shot		Psc		simj	CG13995
CG42749		insb		Gp93	Pka-R2
E23		Sema1a		ERp60	CG43143
CG44004		sob		CG11267	CG31712
hng3		CG9782		CG12075	Cby
kst		CG11138		Meltrin	CG43759
CG5359		sprt		Cad87A	Tsp42Ej
loco		CG15642		CG9705	unk
CG17834		RpS11		Myc	tacc
CG2767		Cyp18a1		Ppn	CG13650
ttk		Spase22-23		slim	FBXO11
Ocho		Df31		Klc	DIP2
pros		crb		orb2	mask
CG7860		CG13377		pip	Sobp
GstO3		btsz		gcl	CG14052
Achl		Best1		fax	tapas
Rala		Liprin-gamma		CG12880	GAPcenA
CG12643		ade5		Snoo	qm
Gapdh2		CR45979			Pitslre
ro		MtnA			beat-Ia
CG15093		CG33303			spg
Hsp27		CG44004			bin3
rdx		sesB			fzr
CG43366		RpL23			ara
CdGAPr		CR45102
ds		CG32486
B-H1		Spp
CG6543		Hsp68
CG14107		CG32150
d		Sodh-2
Hipk		Dys
CG10939		ADPS
Spp		E(spl)m2-BFM
Map205		MEP-1
ZnT41F		GNBP3
Cyp18a1		CG7834
Vps20		Cad96Cb
mEFTs		CR44272
Pect
CG14937
twr
Act42A
Hsp26
Egfr
cni
Dp1
Rbfox1
CG10581
CR44978
nrv1
RnrL
Cad96Cb
cv-c
CG13949
sob
kat-60L1
GEFmeso
Tollo
CG11899
bves
CG7834
CG13698
HmgZ
schlank
mgl
jim
CG13377
ergic53
CG5597
Cerk
CG31869
CG31710
CG34417
tfc
bnb
CG42684
x16
Efa6
lid
corn
fus
betaTub56D
ex
shf
mid
Nep2
Chrac-14
Dhc64C
CG6357
Hrb87F
pot
scaf
ade5
GV1
l(3)05822
Fak

## Sheet: Genes in WT not gl
R8	R2/5	R3/4	R1/6	R7	DiffPR
CG42458	CG7991	nrv3	futsch	salr	chp
dpr1	Lim3	futsch	retn	salm	CG7991
Dscam3	CG14535	DIP-delta	Mp	run	CG1090
CG13288	Hsromega	pk	Rbp6	CG6329	CG4168
chp	beat-IIIc	CG32259	CG17124	CadN	Pde6
kirre	RhoGEF64C	CG13937	CG6329	CG34114	Cngl
CG42324	Gasp	CG7953	CG31221	bru3	Pph13
dpr10	retn	Gasp	CG45105	pros	spab
dpr9	nrv3	Cht2	unc-104	SoxN	CG32698
Frq2	SoxN	CG5217	Nlg3	SPARC	oc
Cngl	salm	Cad88C	CG17816	Ace	gl
Gyc32E	Cep89	CG34007	jeb	CG17124	Ca-alpha1T
dpr18	aop	Ten-a	ninaB	CAP	ari-2
dpr8	Unc-76	CG3108	eEF1alpha2	Liprin-gamma	CG3257
TkR86C	Gdh	SoxN	trv	dysc	Ekar
CG31814	Hrb98DE	Ude	Syt4	CG45105	CG32085
CG32204	Rab2	gukh	CG46301	brp	rdgC
Frq1	rdo	CG14715	CG7991	Hmx	Oatp30B
salr	salr	sgl	brp	chinmo	CarT
Octbeta1R	sls	CG32039	hwt	shep	Sdc
CG14509	Sema5c	SPARC	CG2269	Syt4	E2f1
CG42450	SPARC	Bx	CG12071	fne	CG13982
caps	CG12011	CG9150	chinmo	CG13203	CG34007
CG44422	Pkn	PPP1R15	Ace	nrv3	CG1402
Toll-6	CG3638	Hsp23	para	Dhit	CG8401
shakB	spict	kat-60L1	CG34377	Nlg3	Fhos
CG3257	Khc	Apf	CG42339	tau	CG33543
CG2865	Ddr	Hrb98DE	nSyb	CG15615	svp
salm	CG12038	cas	CG6495	nSyb	Syngr
Eip93F	Galphao	dpr18	Drl-2	eEF1alpha2	CG9760
trn	CG15894	COX7AL	tau	robo3	rst
mub	Arc1	CG15436	onecut	Cow	CG13288
CarT	CG12071	EMC8-9	kat-60L1	Osi9	CG34155
CG42594	Idgf6	Psn	Hsromega	CG17739	st
CG17270	eEF1delta	ogre	nrv3	dpn	unc79
Sytbeta	E(spl)mdelta-HLH	Sln	CG10098	CG42313	kek6
rdgC	Muc30E	CG12502	Ggamma30A	onecut	inaC
dpr13	unc-119	blot	Ddr	DIP-delta	REPTOR
w	obst-A	CG43759	shep	CG33143	drl
tau	Nmda1	CenG1A	CG42392	drl	CG9691
CG14535	msn	Ziz	RabX5	CG34007	dpr18
CG42337	Pak3	Schip1	Cow	futsch	ninaB
CG34138	CheB98a	AcCoAS	mam	VhaM9.7-a	Pde1c
Octbeta3R	CG42392	unc79	Dscam3	dpr9	Sema5c
CG8910	AcCoAS	unc-119	CG34371	Actbeta	CG43729
CR44914	CG5653	SKIP	Dhit	Wnt4	sano
rst	pip	drl	Sidpn	jeb	Pask
CG1688	RhoGDI	CG14883	CG7646	beat-VII	fz3
Cdk5alpha	CG34007	CG6329	nvy	Rbp6	corn
CG43740	CG7953	tmod	Adgf-A	CG6495	CR44702
Ptp99A	loj	CG14655	Argk	DIP-theta	CG45002
Syn1	bsk	CG17265	dpr7	Mid1	salm
CG32206	CG5027	Xport-B	E2f1	CG7646	CG14892
mbl	CG2016	Argk	VhaM9.7-a	Sidpn	comm
CG3955	ssp6	FIG4	CG34244	CG13288	tadr
Ten-a	dock	CarT	Src64B	mub	Syp
CG17739	CG5390	CG32982	mspo	CG34377	Tehao
Nrx-1	CR43314	Pen	Syt1	rau	Ccn
CR43838	loqs	NijB	DAAM	CanB	DopEcR
CG31038	Klc	lft	Syn1	Syt1	CG12541
Vha68-1	EMC8-9	Nlp	CanB	CG13532	CG7236
CG44247	2024-09-02	sda	RabX4	CG14535	Teh4
CRMP	Magi	CG43783	B-H1	CG17816	SLO2
amon	Schip1	HmgD	dpr12	CG43324	RapGAP1
ari-2	CanB	CanB	Schip1	CG12071	Dys
Lar	ICA69	Idgf6	plum	amon	Trpm
CG14312	RpL40	CG31760	CG43324	CG6426	CG31323
mam	dally	CG7675	hebe	CG10098	SoxN
Ekar	Moe	Msp300	CG11155	Fim	CR44914
Ca-beta	Hsp27	O-fut1	tadr	CheB98a	CR45504
SPR	wuc	Inx2	Ndae1	chp	Mob2
Tsp29Fb	CG8036	Hsp27	CG3961	CG9919	twz
CG43729	Ppn	CG12605	Abl	CG5217	Ance
Syn	SKIP	eEF1delta	Osi9	unc-104	dpr1
dpr5	CG44325	dnd	dysc	CG7166	mah
CG7548	Brd	CG10737	CG5022	Abl	jvl
CG9760	CR30009	CG16817	aop	CG11155	CG32638
CG13982	Rsf1	CG2016	Scgbeta	CG14655	ogre
dpr19	gukh	Dlc90F	CG3812	dpr7	sdk
Srpk79D	CR45185	FER	Syt7	unc79	CG5455
CG12038	eEF1beta	CG12071	CG9919	Gfrl	Pkc53E
spab	sev	ImpL2	Sap47	CRMP	Gycbeta100B
Schip1	ect	CG32521	CG43861	7B2	Tsp29Fb
GstS1	numb	rst	CG14312	CG42337	SelR
CG3618	Lfg	ICA69	Cad88C	Hsromega	Shal
Scgbeta	CG43759	sls	Dlip3	CarT	PpD3
CG13920	CG8420	ft	CG31030	CG31176	w
qvr	CG7970	Shroom	CG42337	dpr1	nrm
CCHa2-R	CG5934	Egfr	salm	CG14312	Cht2
CG15522	CG14868	CG30002	CG32052	CG32698	CG44838
Ptp10D	CG5758	CR45911	7B2	stet	phol
CG9395	CG2061	ktub	CG43347	Scgbeta	Rab2
CG1504	Tsp42Ee	GILT1	DIP-delta	Cad88C	msn
CG12950	CG13894	FK506-bp1	CG13937	Argk	CG17739
CG5151	CG33169	CG17271	jvl	Syt7	CR45951
CG14186	Hip14	Culd	CG7166	Cep89	Tet
SP1173	CG11791	NaPi-III	Cdk5alpha	oc	CG2747
PIP5K59B	tna	DIP-theta	CG15615	Syn1	stx
CG32698		CG2256	CG4587	babos	RpS5b
GABA-B-R2		CG18324	cac	CG31030	Lpin
metro		Sur-8	dpr17	CG5022	sls
rho-5		stv	Sik2	Octbeta3R	Cdep
CG31323		Ppn	CG4133	sev	CG34393
CR31451		CG14694	dpr10	CG5522	CNPYb
oc		hts	CG17270	CG4133	Inx2
CG7991		Abl	cmpy	Dlip3	Cad88C
CG14024		CG1943	plx	CG3257	stops
CG1695		CG3703	Rab32	bru1	trn
CG42361		tum	SoxN	if	CR43314
CG12531		dally	CG12038	Fie	AstC-R2
nwk		Moe	gukh	Sap47	toc
stj		CG10654	enc	CG17075	sick
Pkn		eEF1beta	Reph	CG12038	CG9413
Sidpn		so	Mid1	nemy	Syx13
CG12594		Cep89	siz	cpx	GEFmeso
CG32017		CG14947	CG1090	plum	salr
PpD3		Yp3	CG8245	CG14186	Hs3st-B
Syngr		pgant2	amon	ktub	dpr10
CG4133		Z600	CR44892	Tace	enc
CG12817		tamo	CG13532	Schip1	vari
Rph		CG14207	Orct2	Galphao	Pak
SoxN		CG43658	RSG7	Lrt	CG43778
CG34384		CG9121	CG2852	Nrx-1	HisCl1
CG8245		bsk	Hrb98DE	igl	Pdi
fz3		GMF	Unr	Wdr62	Rab32
CG2519		Nop60B	CG10151	ogre	CG12913
ninaA		Jra	CG14591	beta-Spec	RpS21
CG5282		CR44776	CG42238	CG13982	GlcAT-P
Svil		CG10151	cib	sgl	ebd2
babo		Rab2	Tace	DIP-eta	CG32264
Snap25		Svil	ogre	CG3961	verm
trv		CR45185	Fie	nolo	IRSp53
CG32815		CG31690	dpr19	sfl	Gp150
Bili		CG5653	drl	RSG7	siz
Fhos		Nmda1	PIP5K59B	Reph	Csk
CG6184		PpD3	CG43066	CG43347
CNPYb		RpS21	Atpalpha	CG9646
plx		CR44565	RpL41	Atpalpha
CG32259		CG8036	CG12531	CG17270
unc-13			rst	CG4660
CG31140			CG3955	CG3955
Sdc			salr	stan
CG14015			Rab2	Sik2
pyr			cpx	CG12531
Wnt4			CG8500	tutl
CG11191			CG43143	Fili
gol			CG9646	Cdk5alpha
Syn2			CG5522	CG43066
CG31705			Vha68-1	pnut
CG8500			oc	Culd
Klp68D			CG4660	dtn
chrb			Inx2	Ggamma30A
ena			E(spl)mdelta-HLH	CG40498
CG13995			Galphao	Ptp36E
CG15760			dtn	Ekar
CG2269			CG14762	Orct2
CG3961			CG9098	cac
Dgk			SP1173	CG5937
Gycalpha99B			CG13077	tmod
CG42784			ATP8B	CG8245
Hs3st-A			CG4101	CG4587
Dys			CG40498	CR43838
CG12851			SKIP	Rph
spict			CG13409	mei-P26
fid			kirre	beat-Ia
Ent3			CG44247	Sodh-2
Glut1			alpha-Catr	eys
CG32085			chrb	Inx2
mim			tutl	CCHa2-R
ADPS			CG32206	Tm1
CG7708			Ekar	plx
Pph13			eys	CG10151
Rab2			Uch	Flo1
rtp			Sema1a	CG13404
dlg1			br	PIP5K59B
Pde9			CG14015	CG12950
PsGEF			beta-Spec	CG9098
CG13404			Actbeta	Sdc
CG4660			CG6184	Syx1A
CG16791			Eip93F	Uch
CG10362			CG43658	Rab2
Tm1			14-3-3epsilon	CG8910
phol			Lis-1	alpha-Spec
Dl			ft	Unr
roX1			Rsf1	sv
unc-119			CG31176	CG43861
sls			dao	na
Ac3			CG18208	CG32333
DCX-EMAP			bves	heph
CG17378			FoxP	CG4168
Tehao			Flo1	nvy
sPLA2			CG5937	RpL41
REPTOR			sba	CG31038
gprs			CG13300	CG9368
RIC-3			CG14868	CG42361
CG42674			stj	hwt
nAChRalpha4			CRMP	FoxP
Eip63E			Bili	ATP8B
cv-2			Nrx-1	CG33144
CG14591			Khc-73	Hrb98DE
dao			CG14883	Pal2
CR43314			Shaw	prage
CG12991			Teh2	rtp
CG10137			CG32017	CG15760
spas			CadN	CG12974
Lis-1			mei-P26	cib
Ca-alpha1D			dock	CG44247
lqf			Xport-B	RpS19b
Culd			GABA-B-R2	Unc-76
Scgalpha			CG5746	numb
CG40178			Tusp	CG3812
HisCl1			spict	Xport-B
miple1			kug	CG11191
CG9279			ktub	verm
CG13894			Myo10A	CG4467
Dlip3			Ca-alpha1T	mam
Syx1A			CG31140	Bili
Ptp36E			S	CG10089
P5CDh1			chp	dpr19
norpA			Drep2	kat-60L1
CG9674			mub	CG32815
Pal2			CG32085	pod1
dock			shakB	dpr12
CanA-14F			serp	Drep2
Teh4			unc-119	CG42392
inaC			mgl	CG46301
CG9368			Egfr	Lar
Rbp1-like			CG17075	CG2852
CG13937			rho-5	Rab9
Spred			w	dnd
CG32767			CG3257	CG1688
Gycbeta100B			B-H2	Lis-1
stet			CG7990	Fas3
psq			Idgf6	Vha68-1
Nep3			CG6765	sNPF
CG15894			eEF1delta	CG13409
Eaat2			Gp150	CG17321
RpS27A			CG9395	ICA69
bchs			Gbeta5	Ent3
CG7368			Ccn	CG12817
CG10947			dally	SLO2
CrzR			CR45951	14-3-3epsilon
Argk			CG14440	CG14591
Rdl			CG42361	CG14868
RpS2			Arl6IP1	ft
CG2061			wuc	Gbeta5
CG32758			inaE	dmrt99B
N			CG2061	RIC-3
Ih			stet	Ca-beta
CG9636			Fas3	CG3638
SPARC			lid	enc
CR45504			klu	dock
CG32544			stan	dlg1
stops			CG8860	insv
CG6867			Z600	CG11638
Klc			RpS19b	RabX4
LRR			CG15760	cmpy
Cals			heph	CG32006
CdsA			Gie	CG14883
Drep2			Tsp42Ea	Eip93F
CG9413			CG13920	Sema1a
CG12194			dila	CG32017
Nlg2			loqs	rho-5
CG34113			eIF4G2	Gie
CG17265			RIC-3	kek2
CG14440			loj	E(spl)mdelta-HLH
alpha-Catr			Flo2	Atf3
CG9121			Pph13	dao
CG10462			CG13404	CG9395
			CanA-14F	serp
				Toll-6
				CG15270
				CG42795
				fz3
				Dscam1
				Flo2
				Sod3
				msn
				Rab3
				Sh
				ssp6
				Syn
				CG32039
				RpS21
				Egfr
				GABA-B-R2
				CG9121
				Gp150
				nrm
				tacc
				mtd
				Rsf1
				RpLP1
				lid
				eEF1delta
				CG13920
				CG10137
				GABA-B-R1
				CG6765
				CG14207
				Ten-m
				gprs
				para
				G6P

## Sheet: Genes in both
R8	R2/5	R3/4	R1/6	R7	DiffPR
scrt	scrt	twit	scrt	scrt	retn
Dscam2	betaTub60D	betaTub60D	ths	Fas2	Rbp6
gogo	twit	scrt	stai	peb	Mp
SP2353	peb	peb	betaTub60D	Appl	brp
peb	ru	svp	ru	stai	mamo
beat-IIIc	stai	Ank2	peb	betaTub60D	eEF1alpha2
Lim3	futsch	Appl	CG15630	Nrt	jeb
CG42313	Ank2	stai	Appl	klg	mspo
cpo	ro	cpo	Fas2	Hsp67Bc	Cow
mamo	cpo	Jupiter	Ank2	Ank2	nrv3
ru	elav	dysc	X11Lbeta	X11Lbeta	Dscam2
Appl	lbm	Nrt	cpo	cpo	scrt
side	Appl	salr	Nrt	pyr	SP2353
robo3	hh	CG11382	elav	Jupiter	Appl
run	mbl	Aplip1	lbm	elav	noe
CadN	VepD	elav	pyr	Dscam2	CG17816
betaTub60D	X11Lbeta	lbm	twit	CG15097	nolo
futsch	Aplip1	Hsp67Bc	svp	CG15630	X11Lbeta
CG17839	rho	CG14516	CG14516	noe	Ace
Ank2	CG13532	dap	klg	CG13928	CG6329
CG15097	Jupiter	salm	px	trn	Eip93F
shep	dysc	egr	smal	rdo	beat-IIIc
D	Liprin-gamma	hh	mamo	mamo	futsch
stai	CG14516	CG34371	Hsp67Bc	CG14516	chinmo
brp	DOR	blanks	CG13928	Aplip1	stai
Jupiter	qua	DOR	Mmp2	sty	cpo
noe	Tet	qua	ImpE2	ru	dpr12
X11Lbeta	CG31176	rdo	CG3408	lbm	CG2269
chinmo	GstZ2	mbl	Jupiter	ImpE2	CG34377
Syt4	dap	CG13928	mbl	twit	Ptp99A
Actbeta	Act5C	ImpE2	rdo	CG30419	tau
retn	comm	CG31176	RapGAP1	SP2353	Syt4
Chd64	Mmp2	CG4341	Ptp99A	mbl	dpr9
dysc	nerfin-1	GstZ2	sff	Swip-1	Hsromega
kek2	sff	dpn	pncr002:3R	CG3408	Abl
Nrt	ImpE2	ro	Aplip1	gogo	gogo
nSyb	Hsp67Bc	msi	GstZ2	pncr002:3R	nSyb
Cow	insb	2024-09-04	hh	CG7985	Rim
eEF1alpha2	Nrt	CG34347	hdc	RapGAP1	CG11155
CG6024	alphaTub84B	CG42268	nerfin-1	GstZ2	hdc
Fas2	Nrg	CG3408	trn	DOR	CG31038
CG6329	CG2556	Tet	brat	CG42492	Ank2
klg	smal	mira	VepD	CG6024	CadN
CG34377	Syt4	CadN	Cht2	Fas1	shep
CG13928	mamo	gogo	noe	CG15522	Syt1
CG11155	msi	alphaTub84B	sda	msi	ru
boss	RapGAP1	Fas1	Dl	qua	Jupiter
cpx	CG10650	eya	hth	hth	CG13928
CG3408	CG13928	lola	DOR	CG7971	CG17839
nolo	CG6024	CG7971	SP2353	sff	peb
Ace	egr	Swip-1	alphaTub84B	alphaTub84B	Spn
dpr12	tinc	Mmp2	CG2865	ari-2	pyr
Abl	Fas1	CG6024	CG10479	brat	cpx
sens	CG42566	Syt4	msi	Nrg	CG15097
rho	CG3408	Hsromega	Act5C	CG42394	dysc
twit	hts	shep	Tet	dap	CG17124
Syt1	Cby	hth	hts	hts	CG31221
Sh	hth	VepD	CG7971	ths	CG42324
jeb	mira	exp	gl	CG9691	Hmx
Fim	sty	sff	Rbp	l(3)neo38	CG4587
VhaM9.7-a	CG9691	X11Lbeta	CG6024	Cadps	Src64B
brat	veil	ena	CG9691	nerfin-1	CG32206
elav	CG3961	CG3961	ari-2	hh	Actbeta
ImpE2	Sodh-2	qtc	l(3)neo38	eya	nAChRalpha7
CG7646	lola	Hmx	Cby	CG13293	brat
Hsromega	Gdi	px	Fas1	egr	CG2865
bru3	ktub	aos	CG12605	phyl	Nrt
nerfin-1	Swip-1	CG9691	insb	Mmp2	2mit
CG4587	CG7971	cni	lola	CG32259	Dhit
Rbp6	eya	gl	CG4702	ImpE1	trv
Spn	Fhos	ari-2	Nrg	hdc	Sidpn
beat-IIIb	sprt	Tm1	Gasp	Mob2	CG42492
CG31176	Rbp	sn	Rdh	Gasp	chrb
onecut	qtc	CG4133	ImpE1	Act5C	Syt7
CG12071	CG10098	CG17124	RhoGAP100F	lola	cmpy
mspo	beat-IIIb	l(3)neo38	phyl	VepD	CG12071
CG46301	SP2353	sev	qtc	FASN1	VhaM9.7-a
CG13532	sn	unc-104	comm	Cby	mub
bru1	Fim	Chd64	Gdi	RhoGAP100F	CG7646
Mcr	comm2	metro	Csk	CG14321	kek3
Nlg3	l(3)neo38	pncr002:3R	CG13293	Eip75B	CG42450
gl	2024-09-04	CG10089	E(spl)mgamma-HLH	blanks	dpr7
Syt7	shep	Spn	FASN1	smog	onecut
7B2	px	Dl	eya	CG4374	DAAM
CanB	ari-2	phyl	CG42492	CG12605	mam
stan	CG4133	Rbp	miple1	grim	Ca-beta
RapGAP1	cib	scrib	HmgZ	gl	7B2
CG43778	unc-104	Glut4EF	tow	ena	ths
Nrg	brat	CG3655	CG15765	Rbp	sda
Src64B	Spn43Aa	norpA	CG4374	Chd64	CG46301
CG42492	CG5022	Fili	Spn43Aa	tow	CG12605
cdi	E(spl)mgamma-HLH	pnut	veil	Tet	nvy
beat-VII	fne	CG6426	qua	Spn43Aa	CanB
CG7166	CG14234	comm	Mob2	mira	Sema1a
CG9919	ImpE3	babos	ImpL1	ImpL2	Fie
CG31030	Orct2	ImpE1	Tom	ImpE3	CG6024
IA-2	ImpE1	E(spl)mgamma-HLH	Akap200	RhoGAP19D	CG9919
Fie	Hmx	SP2353	Cadps	Tom	qvr
FASN1	CG3655	CG6495	ImpE3	ImpL1	CG14866
CG34007	CG14883	Act5C	Sb	Sb	Octbeta3R
GstZ2	CG3556	onecut	ImpL2	CG10508	para
Tet	ImpL1	CG17724	E(spl)m4-BFM	CG3556	FoxP
CG3638	gl	Spn43Aa	spi	Spn	Ih
Mmp2	CG4374	klg	2024-09-04	Ance	Reph
dpr7	CG32150	CG14624	Ance	Nrk	mtt
Cadps	Arl6IP1	CG4374	CG14321	CG5910	betaTub60D
Mid1	wech	Arl6IP1	nw	metro	CG42337
CG17816	dila	FASN1	CG30419	Rdh	jim
CG13293	gogo	ImpE3	CG7675	nw	CG1504
VepD	CG13293	rau	ADPS	CG43901	CG17270
unc-104	phyl	Osi9	rho	CG15765	ImpE2
hth	Dl	Rdh	CG43867	CG17724	Nrx-1
fne	E(spl)m4-BFM	GABA-B-R1	CG15097	spi	PVRAP
Tace	Gie	brat	CG3556	Gbeta13F	Syn1
CG40498	Argk	CG5022	ase	CG42404	Eip75B
pncr002:3R	sano	wech	CG10508	pcs	CG31140
CG17124	Pli	Gdi	Nrk	qtc	dpr8
CG7971	hebe	CG2865	neur	2024-09-04	mbl
CG43324	CG7675	ImpL1	gogo	toc	amon
CG33143	Nrk	rdx	Eip75B	CG7675	Cadps
sca	CG1890	drongo	Ten-a	Gdi	CG14762
Eip75B	Ten-m	CG6044	smog	grh	unc-104
Aplip1	fabp	CG15097	klar	CG2865	elav
para	Tom	nmo	Gbeta13F	CG14234	CG7166
CG14321	Akap200	CG30419	otk	CG43867	CG13532
Dhit	ena	stan	E(spl)m2-BFM	CG11966	RhoGAP100F
gukh	ImpL2	Atf3	drongo	Cpr49Ac	Ggamma30A
Fili	CG4101	Tom	grh	CG10479	Sytbeta
plum	CG12605	kek1	CG11966	otk	plx
Hmx	Atf3	CG13293	Tsp42Ej	CrebA	RSG7
DAAM	nw	fabp	blanks	sn	beat-VII
Atpalpha	CG14321	Fhos	metro	Ror	Syn
CG3556	Gbeta13F	CG14234	CG6770	neur	CG40498
CG43901	tsr	LysX	wech	GstD1	CG3408
Fas1	Mob2	CG31030	ed	rdx	CR31451
drl	CG17724	RapGAP1	RpL40	E(spl)m7-HLH	CG8500
CG32006	S	RhoGAP100F	Spn	skl	DIP-delta
hts	CG9646	CG14321	CrebA	CG11905	Fas1
RSG7	CG43901	mamo	CG42404	CG4914	cac
Cad88C	GstD1	Ance	CG14234	rho	CG13293
CG6495	E(spl)m2-BFM	Trf2	Oatp74D	E(spl)m4-BFM	hth
CG30419	FASN1	neur	CG4914	eEF1alpha1	CG8910
DOR	awd	CG6287	GstD1	CG6770	Ddr
CG10098	CG9689	Orct2	CG11905	wech	nerfin-1
dtn	Ance	CG13894	CG32187	Hsp23	pncr002:3R
cac	scb	Sb	RhoGAP19D	tty	msi
CG9691	RhoGAP100F	CG10098	CG43759	Blimp-1	plum
mei-P26	pncr002:3R	Dlip3	E(spl)malpha-BFM	ADPS	Atpalpha
Nlg4	Toll-7	Khc-73	Cpr31A	CR44024	gukh
RhoGAP100F	neur	CG3638	aos	RhoGAP93B	CG4341
msi	onecut	trn	B4	pnt	CG14591
CG5937	Tsp42Ej	CG10479	CG17724	Pdi	CG17075
nvy	cni	CG3556	pio	CG42663	Sh
Rab3	Men	awd	ebd2	miple1	Sik2
ImpE1	Sb	Ror	Ror	hiw	Chd64
FoxP	Lis-1	CG43901	RhoGAP93B	drongo	CG31030
CG15923	klg	CG30015	egr	CR43334	CG34114
2024-09-04	CG6770	fzr	Msp300	RpL40	CG14312
CG8401	capt	CG9646	Pdi	Pen	dpr19
tow	ADPS	Gbeta13F	E(spl)m7-HLH	Sirup	Vha68-1
otk	Ten-a	CG3625	Blimp-1	CG10132	Cdk5alpha
Cam	Glut4EF	GstD1	CR43334	Jra	CG8245
Gasp	nrv2	hbs	GILT1	aos	kat-60L1
CG42534	metro	CG43867	ewg	pio	Mmp2
sn	ATP8B	toc	CR45911	Dl	PIP5K59B
GABA-B-R1	CG3625	edl	Pen	tnc	CG12950
Gdi	ase	Nrk	CG17265	Sec61gamma	ro
CG13409	CG11905	CG42404	Jra	Bgb	rho
Ggamma30A	Ror	Mob2	CG32276	psq	CG44247
Teh2	sba	CG11966	Sec61gamma	E(spl)m3-HLH	shakB
CG4374	CG32187	beat-IIIc	Sec61beta	HmgZ	mei-P26
RabX4	Chd64	CG42394	beat-IIIc	sog	kirre
spi	CG11966	CG6770	rdx	CG32276	CG17321
Teh1	trn	Fas2	Sirup	Ama	CG12531
Sik2	Hsp23	insv	Tapdelta	Sec61beta	Srpk79D
Sema1a	emc	E(spl)m7-HLH	Inx3	GILT1	CG9395
E(spl)mgamma-HLH	Trf2	jim	Ama	Inx3	dtn
CG42404	CG32276	Tsp42Ej	E(spl)m3-HLH	rgn	Scgbeta
Men	CrebA	CrebA	l(1)G0320	CG44004	CG32017
Reph	CG14207	CG11905	CG10650	noc	klg
l(3)neo38	RhoGAP93B	klar	spdo	ebd2	CG43347
CG9646	CG4914	CG4115	pcs	CR45911	tow
uzip	Abl	CG4914	tnc	CG15905	CG5151
Unc-76	E(spl)malpha-BFM	grim	sprt	l(1)G0320	gol
na	sda	grh	stg	Csk	CG30460
Sb	tacc	verm	nkd	CG5885	CG6495
alphaTub84B	insv	Tsp42El	Rtnl1	Optix	gprs
CG43759	CG43143	hiw	hiw	ewg	babo
Gbeta13F	rdx	Prosap	CG12814	awd	Schip1
ase	pio	if	awd	mab-21	Mid1
pdm3	CG5885	RhoGAP19D	CG5885	Reg-5	smal
PMCA	CG42404	Oatp74D	CenG1A	CG3625	Bili
Spn43Aa	Gli	Pdi	Optix	hui	CG3618
Nrk	drongo	enc	sog	CG17265	CG32521
aop	kay	CG32276	Traf4	CG32767	Ent3
CG43867	Sirup	Blimp-1	Hsp23	TRAM	CG10508
CG14868	CG31030	stg	E(spl)mbeta-HLH	CG11899	CG7971
CG5022	jim	Sirup	Bgb	Tapdelta	rho-5
ImpL2	beta-Spec	Actbeta	CG15905	Fkbp14	CRMP
ATP8B	fzr	ewg	hui	CG32187	alpha-Catr
ogre	Pdi	smog	tty	CG6891	CG5937
Trim9	hiw	kirre	Toll-7	GMF	if
lola	Dscam1	CG9689	CR44024	pAbp	SP1173
Atf3	CG43867	Sec61beta	CG32767	CG42268	CG6765
nrm	Jra	Lis-1	mab-21	Prosap	PsGEF
CG2556	drk	CG30463	pAbp	E(spl)m2-BFM	CG15522
CG17321	CG10936	nrv2	tyn	CG15282	side
ImpE3	Prosap	RpS19b	Reg-5	Oatp74D	DCX-EMAP
CG14234	CG17265	Cadps	CG31997	CG4115	Tace
CG3655	CG15905	akirin	CG3625	tfc	stan
beta-Spec	Blimp-1	beta-Spec	Fkbp14	Cht10	CG6184
CG30377	tfc	Men	CG6891	CNBP	CG3955
ssp6	GILT1	CG13203	eEF1alpha1	CG11686	na
Sap47	Sec61gamma	CG15905	TRAM	CG9689	stj
CR44396	Btk29A	CG5885	toc	CG34417	CG43901
Tom	COX7AL	SP1029	CG43901	glec	RabX4
E(spl)m4-BFM	ebd2	tfc	orb2	SsRbeta	Shaw
VAChT	grh	CG9674	sn	fng	CG42361
CG32809	CG10151	CR43334	Tsp66E	C1GalTA	Rab3
nw	Ald	Ubi-p63E	mira	CG17271	CG12851
CG6765	heph	Sec61gamma	Hsc70-3	CG1969	CG9098
RpL41	pnut	Toll-7	tfc	Tsp66E	Hsp67Bc
LamC	SP1029	alpha-Spec	CG9689	wb	CG12038
CG42389	CG6569	Sap47	CG11899	bnb	GABA-B-R2
Ance	CG9628	CG6891	CG11686	CG12991	dao
ImpL1	CG30463	CG3164	Cht10	CG6398	RIC-3
CG9098	tyn	sog	wb	Cht2	hwt
CG5522	CG11686	CG42392	Sec61alpha	CG31688	otk
CG11638	CG6891	Rtnl1	CG9628	Pcd	dpr11
CG7675	Tsp66E	Reg-5	CG17738	Cat	CG3556
Act5C	spri	tnc	fng	ptc	eag
CG17075	Sec61beta	Tapdelta	sbb		nwk
Galphao	Lrch	ATP8B	zfh2		CG14321
Rim	Fkbp14	orb2	rgn		CG17378
grh	Ama	Fkbp14	CG42389		Lar
CG2852	hui	CG5910	SsRbeta		pHCl-1
CG10151	Tapdelta	hui	GMF		CG31176
Tsp97E	Pen	Optix	CG17271		CG3638
Inx2	GMF	C1GalTA	Trf2		ADPS
tty	puc	ebd2	CG2016		2024-09-04
qua	CG11899	Gli	CG12991		FASN1
Unr	rgn	CG15760	CG1969		ImpE1
Akap200	rau	CheB98a	Eip78C		CG43867
CG3812	Cad88C	mab-21	CG15282		Frq1
hiw	E(spl)m3-HLH	CG9628	bnb		CG13868
Fas3	cv-c	E(spl)m3-HLH	RasGAP1		GABA-B-R1
Mob2	Optix	pio	CG2767		Rph
insb	Unr	CG14696	Pcd		CG32204
CG11966	Tsp42Ea	roX1	CG15522		CG32544
Orct2	Reg-5	CG32767	CG5065		DOR
eya	LysX	VhaM9.7-a	Cpr49Ac		CG13920
ed	E(spl)m7-HLH	TRAM	CG6398		CG12817
Flo1	l(1)G0320	wb	pip		NfI
heph	ed	Unr	Ppn		CG32815
CG43347	CG15923	Pcd	Rbfox1		CG14024
zfh2	ft	RpL41	Glo1		spi
Flo2	Mnt	lid	CG6543		CG3961
drongo	CG17816	Tsp42Ea	Brd		sn
sgg	Rtnl1	Lrch	Msr-110		CG10098
mira	CG43347	RhoGAP93B	Cat		CG5282
Arl6IP1	Oatp74D	otk	PKD		CG30419
siz	CG1969	l(1)G0320	CG13082		Teh2
alpha-Spec	CenG1A	cac	SP1029		CG10137
CG7990	TRAM	spi	CG7834		CG34354
rdo	CG32006	fne	Imp		psq
CG9689	sog	CG1969	CG17672		CG3726
CG42342	pod1	Hsc70-3	Prosap		CG42404
Lrch	Tace	PsGEF	psq		Rab3-GEF
E(spl)m2-BFM	Pcd	CG13404			Sap47
His3.3A	smog	ptc			CG9368
Uch	ewg	Ama			CG17716
CG3703	CG17271	Hsp67Ba			CG4133
pio	Dlip3	Tace			CG4467
phyl	CG42663	CG4080			norpA
eEF1alpha1	spi	SsRbeta			eEF1alpha1
ato	E(spl)mbeta-HLH	CR44024			CG3812
Gie	Msp300	serp			CG15270
CrebA	tnc	CG42339			Sb
pod1	SsRbeta	pcs			Liprin-gamma
Blimp-1	CG9279	rgn			stg
Gdh	CR44024	tacc			GstZ2
Ror	wb	pip			fred
Liprin-gamma	CG13203	Inx3			Lrch
Dscam1	CR43334	Spn27A			CG13937
CR43334	CNBP	Nrg			Pal2
hwt	Gapdh2	fng			pan
CG4914	scyl	CG34417			chn
CG15270	CG6543	psq			Lim3
wech	CG9391	CNBP			Tusp
CG11905	Inx3	heph			Galphaq
CG13868	pxb	CG11686			CG2225
CG17803	Root	PMCA			sNPF
Khc	CG3812	tow			CG4374
obst-A	CG42747	Sod3			Aplip1
Pdi	mEFTs	CG42324			CG14015
Inx3	14-3-3epsilon	E(spl)malpha-BFM			Nna1
E(spl)malpha-BFM	Hsp67Ba	dpr1			hiw
GstD1	Spn27A	CG12974			Dscam1
tnc	Eip78C	CG3902			lqf
pan	hbs	Gapdh2			tty
CG44325	RpL41	pod1			Rdl
fzr	Hsc70-3	nrm			Ca-alpha1D
ebd2	CHMP2B	obst-A			Eaat2
hdc	Uch	CG17919			Svil
awd	elB	mEFTs			CG34113
E(spl)mdelta-HLH	Nlp	CG6330			kek2
ICA69	CG3902	Myc			CG13409
14-3-3epsilon	Glo1	His3.3A			CG12344
ft	Cals	E2f1			Gasp
drk	FK506-bp1	NHP2			CG13300
Sod3	Spn	sty			CanA-14F
E(spl)m7-HLH	Ubi-p63E	PKD			Nrk
unc-5	PKD	RpS2			drongo
tyn	RpS19b	CG6543			RpL41
CG6770	scrib	CG3812			ImpL2
GILT1	mab-21	CG13082			CG32809
CG17724	Sec61alpha	Dscam2			Khc-73
Fkbp14	CG6044	HnRNP-K			Nrg
Swip-1	NijA	CG15615			CG4660
stg	CG17919	CG2767			CG44422
SP1029	CG9170	Atpalpha			unc-13
CG32150	CG2767	Eip78C			Fim
Khc-73	CG32767	hdc			Unr
pgant2	Syp	Nrx-1			CG1695
sff	ptc	Cat			CG14868
S	Inx2	inaE			miple1
E(spl)m3-HLH	bnb	Fas3			Rab26
	verm	CG17672			CG10077
	CG4250	ect			SPoCk
	CG15760	Sec61alpha			nw
	Phk-3	Gbeta5			CG9646
	noe				CG9813
	NHP2				Ac3
	fbp				CG11191
	stan				CG14509
	serp				CG10132
	eIF4G2				csw
	CG6398				fid
	tow				CG11638
	Cat				CG9674
	CG17672				CR44396
	Nop60B				CG5522
	Msr-110				CG12991
	C1GalTA				Slob
	DIP-theta				CG31688
	CR43432				CG34384
	Cht2				Scgalpha
	CG34417				CG14535
	Tsp97E				tna
	CG13082				Snap25
	CG7834				Syn2
	rin				orb2
	Myc				roX1
	CG9331				br
	sesB				CG15803
	fng				N
	CG2256				CG10804
	CG34347				CG2852
	Unc-115a				aop
	CR45911				dock
	hoip				CG42340
	CG30015				MESK2
	CG4080				TBC1D16
	ab				pum
	CG1943				Galphao
	Spn100A				CG4596
	CG15577				dlg1
					Gbeta13F
					so
					Flo1
					Klp68D
					Drep2
					px
					CG14982
					grh
					PMCA
					CG7990
					Eip74EF
					CG40178
					l(3)neo38
					beta-Spec
					CG13894
					klar
					HmgZ
					Spn43Aa
					CR46006
					CG14440
					Hk
					mura
					CG43078
					Pka-C1
					CG18265
					Flo2
					sgg
					roX2
					alpha-Spec
					gce
					CG9636
					Uch
					CG11966
					G6P
					CG5022
					CG15760
					CG32767
					CG14186
					RpLP2
					Tom
					FucTA
					cv-c
					ImpE3
					CG13404
					E(spl)mgamma-HLH
					sff
					CG10713
					CR43334
					RpLP1
					Dlip3
					RpS27A
					CrebA
					ImpL1
					E(spl)m4-BFM
					CG7029
					metro
					eya
					RhoGAP19D
					X11L
					CG3104
					RpS26
					heph
					Glut1
					CG7675
					Hs3st-A
					RpS2
					CenG1A
					RpL17
					Gdi
					CG43066
					bchs
					Rbp1-like
					wit

## Sheet: Intersection Number Summary
Genelist	Number of genes	PR subtype	pnt dependent Ras + Gl induced genes (265 genes)	pnt independent Ras + Gl induced genes (34 genes)	Egfr-dependent genes (eye disc RNA-seq, 643 genes)	Gl DamID (4306 genes)	Pnt DamID (3402 genes)
Genes in gl but not WT	337	R8	3	2	44	172	147
	194	R2/5	10	0	25	104	84
	279	R3/4	12	0	37	111	127
	222	R1/6	8	1	27	107	96
	259	R7	7	1	37	130	117
	265	DiffPR	16	0	34	109	94
Genes in WT but not gl	269	R8	52	2	67	102	81
	98	R2/5	6	2	20	51	37
	139	R3/4	9	2	22	78	51
	270	R1/6	58	3	70	117	98
	304	R7	69	4	78	131	108
	135	DiffPR	19	1	29	83	58
Genes in both WT and gl	327	R8	54	3	78	175	156
	367	R2/5	27	1	73	200	168
	331	R3/4	32	1	64	188	159
	268	R1/6	22	0	59	157	135
	231	R7	24	0	49	134	114
	441	DiffPR	96	4	103	179	183

## Sheet: pnt-dependent Ras+Gl genes
gl but not WT							WT but not gl							Both WT and gl
R8	R2/5	R3/4	R1/6	R7	DiffPR		R8	R2/5	R3/4	R1/6	R7	DiffPR		R8	R2/5	R3/4	R1/6	R7	DiffPR
CG45105	CG15522	CG15522	CG13618	CG13618	bru3		Dscam3	Lim3	futsch	futsch	CG6329	CG1090		scrt	scrt	twit	scrt	scrt	Eaat2
CG4596	Dscam2	skl	CG7330	CG7330	Nlg3		CG13288	CG14535	DIP-delta	tadr	bru3	Pde6		Dscam2	twit	scrt	Appl	Appl	Rbp6
CG12605	CG13618	para	grim	Cngl	robo3		dpr9	sev	CG3108	Rbp6	CG45105	Cngl		SP2353	futsch	Ank2	Ank2	Ank2	jeb
	CG11382	na	skl	CG11382	IA-2		Cngl	Arc1	CG6329	CG6329	Syt4	Pph13		Lim3	Ank2	Appl	X11Lbeta	X11Lbeta	Cow
	para	CG12531	Cngl	dyl	Nckx30C		Eaat2	CG12071	CarT	CG45105	Nlg3	CG3257		Appl	Appl	CG11382	twit	Dscam2	Dscam2
	Actbeta	hwt	CG11382	CG4702	Cbp53E		CG42450	CanB	CanB	Nlg3	tau	rdgC		robo3	X11Lbeta	Aplip1	CG14516	CG14516	scrt
	CG7330	Dscam3	dyl	CG13965	CG45105		shakB		CG12605	jeb	nSyb	CarT		futsch	Aplip1	CG14516	sff	Aplip1	SP2353
	Cadps	dyl	Dscam2		eys		CG3257		CG12071	trv	robo3	CG13982		Ank2	CG13532	qua	Aplip1	twit	Appl
	hwt	nerfin-1			igl		CarT		DIP-theta	Syt4	Cow	CG1402		X11Lbeta	CG14516	CG6024	nerfin-1	CG30419	X11Lbeta
	CG12531	CG13532			CG11317		Sytbeta			CG46301	CG17739	CG13288		Syt4	qua	Syt4	SP2353	SP2353	CG6329
		ADPS			grim		rdgC			hwt	onecut	CG34155		Actbeta	nerfin-1	sff	Rbp	CG6024	futsch
		CG43324			Tbh		tau			CG2269	DIP-delta	CG43729		CG43324	sff	X11Lbeta	CG6024	CG15522	dpr12
					CG14853		CG14535			CG12071	futsch	Pask		nSyb	Syt4	qtc	CG12605	qua	CG2269
					Arc1		CG8910			para	VhaM9.7-a	CG45002		Cow	CG6024	CG4133	CG4702	sff	CG34377
					Dscam4		CG43740			CG34377	dpr9	CG7236		CG6024	Rbp	sev	qtc	Cadps	tau
					beat-Ia		CG3955			nSyb	Actbeta	Teh4		CG6329	qtc	metro	qua	nerfin-1	Syt4
							CG17739			CG6495	jeb	Gycbeta100B		CG34377	SP2353	Rbp	Cadps	CG12605	dpr9
							Nrx-1			Drl-2	beat-VII	CG17739		boss	CG4133	SP2353	CG30419	grim	nSyb
							amon			tau	Rbp6	tadr		cpx	CG3556	CG6495	ADPS	Rbp	Ank2
							CG14312			onecut	CG6495			dpr12	CG12605	onecut	CG3556	CG3556	cpx
							CG43729			Ggamma30A	DIP-theta			twit	onecut	CG14624	metro	metro	Actbeta
							CG7548			Cow	Sidpn			Sh	ADPS	CG30419	CG15522	qtc	2mit
							CG13982			Dscam3	CG13288			jeb	metro	CG3556		skl	trv
							qvr			Sidpn	CG34377			VhaM9.7-a	CG43347	grim		ADPS	Sidpn
							CG15522			dpr7	CanB			bru3	Tace	Actbeta			CG12071
							CG9395			VhaM9.7-a	CG13532			nerfin-1	CG15760	Cadps			VhaM9.7-a
							CG14186			CanB	CG14535			Rbp6	DIP-theta	CG15760			CG42450
							metro			dpr12	CG12071			onecut		VhaM9.7-a			dpr7
							CG14024			Ndae1	amon			CG12071		CG13404			onecut
							CG12531			CG14312	CG7166			CG46301		Tace			7B2
							nwk			7B2	dpr7			CG13532		Dscam2			CG46301
							Sidpn			CG43347	7B2			Nlg3		Nrx-1			CG12605
							CG12594			DIP-delta	CarT			7B2					CanB
							CG4133			CG7166	CG14312			CanB					CG6024
							CG8245			CG4133	sev			beat-VII					qvr
							trv			CG1090	CG4133			CG7166					para
							CG15760			CG8245	CG3257			IA-2					Nrx-1
							CG2269			amon	cpx			dpr7					PVRAP
							fid			CG13532	CG14186			Cadps					CG10362
							ADPS			Tace	Tace			Tace					amon
							Pph13			CG12531	Nrx-1			Aplip1					Cadps
							rtp			CG3955	igl			para					CG7166
							CG13404			cpx	CG13982			CG3556					CG13532
							CG4660			CG4660	CG43347			CG6495					Ggamma30A
							Pal2			CG13077	CG4660			CG30419					Sytbeta
							Teh4			alpha-Catr	CG3955			Rab3					beat-VII
							CG9368			eys	CG12531			CG42534					DIP-delta
							Gycbeta100B			Actbeta	Ggamma30A			Ggamma30A					CG8910
							Nlg2			Nrx-1	CG8245			Teh2					nerfin-1
							alpha-Catr			Teh2	beat-Ia			na					Sh
							CG10362			shakB	eys			qua					CG14312
							CG17270			CG3257	CG13404			CG43347					CG8245
										CG9395	CG8910			hwt					shakB
										CG15760	na			sff					CG12531
										Pph13	CG9368								CG9395
										CG13404	hwt								CG43347
										CG17270	Pal2								CG6495
										CG43324	rtp								alpha-Catr
											CG15760								CG15522
											CG4467								Tace
											dpr12								CG3955
											CG46301								na
											sNPF								Rab3
											CG9395								hwt
											Rab3								dpr11
											Sh								CG3556
											para								nwk
											CG17270								ADPS
											CG43324								CG14024
																			CG30419
																			Teh2
																			Rab3-GEF
																			CG9368
																			CG4133
																			CG4467
																			fred
																			Pal2
																			Lim3
																			sNPF
																			Aplip1
																			CG4660
																			Rab26
																			CG9813
																			fid
																			CG14535
																			CG4596
																			CG18265
																			CG15760
																			CG14186
																			CG13404
																			sff
																			CG10713
																			metro
																			CG17270
																			NfI
																			CG43324

## Sheet: pnt-independent Ras+Gl genes
gl but not WT							WT but not gl							Both WT and gl
R8	R2/5	R3/4	R1/6	R7	DiffPR		R8	R2/5	R3/4	R1/6	R7	DiffPR		R8	R2/5	R3/4	R1/6	R7	DiffPR
dnd			ect	ect			Dgk	nrv3	nrv3	nrv3	nrv3	inaC		nrv3	hebe	ect			nrv3
hebe							inaC	ect	dnd	Fie	Fie			nolo					nolo
										hebe	nolo			Fie					Fie
											dnd								CG14866

## Sheet: Egfr RNA-Seq
gl but not WT							WT but not gl							Both WT and gl
R8	R2/5	R3/4	R1/6	R7	DiffPR		R8	R2/5	R3/4	R1/6	R7	DiffPR		R8	R2/5	R3/4	R1/6	R7	DiffPR
hebe	CG15522	CG15522	CG3655	svp	robo3		CG42458	CG7991	nrv3	Rbp6	salr	chp		gogo	ru	svp	ru	Fas2	Rbp6
neur	Fas2	GstS1	hbs	Traf4	Fas2		dpr1	Lim3	DIP-delta	CG17124	run	CG7991		beat-IIIc	Ank2	Ank2	CG15630	Nrt	eEF1alpha2
CG45105	GstS1	aop	CG13894	CG3655	CG7781		CG13288	beat-IIIc	CG13937	CG6329	CG6329	CG4168		Lim3	hh	Jupiter	Fas2	Ank2	jeb
ktub	aos	E(spl)mdelta-HLH	GstS1	sda	CG42339		chp	nrv3	Cad88C	CG45105	CG17124	spab		CG42313	Aplip1	Nrt	Ank2	Jupiter	nrv3
CG17778	CG11382	CG32187	Gli	hbs	fz2		kirre	aop	CG9150	jeb	CG45105	CG32698		ru	rho	salr	Nrt	CG15097	CG6329
CG32187	Mes2	Mes2	Pli	CG13894	CG31051		dpr9	Unc-76	kat-60L1	eEF1alpha2	Syt4	gl		side	CG13532	CG11382	svp	CG15630	beat-IIIc
hbs	toc	baz	cona	GstS1	GstS1		TkR86C	salr	Sln	Syt4	CG13203	ari-2		robo3	Jupiter	Aplip1	CG13928	CG13928	dpr12
sv	spab	Pli	emc	Gli	CG42313		CG32204	Sema5c	Schip1	CG46301	nrv3	Ekar		run	qua	egr	Mmp2	trn	CG2269
Ddr	fax	CG17778	C1GalTA	Pli	CG45105		salr	Ddr	unc-119	CG7991	eEF1alpha2	Oatp30B		Ank2	GstZ2	hh	ImpE2	Aplip1	CG34377
glec	Actbeta	CG9919	CG11382	cona	CG10151		caps	CG15894	CG6329	CG2269	robo3	CG1402		CG15097	Mmp2	qua	Jupiter	ru	Syt4
GMF	shg	sfl	Sobp	emc	alpha-Man-IIb		trn	E(spl)mdelta-HLH	NijB	CG34377	CG17739	svp		nrv3	nerfin-1	CG13928	Aplip1	ImpE2	dpr9
Oatp74D	neo	CG4587	obst-A	Hsc70-3	Orct2		mub	unc-119	sda	CG42339	CG42313	Syngr		Jupiter	ImpE2	ImpE2	GstZ2	gogo	gogo
Gli	bves	CG10508	CG30463	ed	CG13203		Sytbeta	obst-A	Inx2	Drl-2	DIP-delta	CG9760		Syt4	Nrt	GstZ2	hh	GstZ2	CG11155
emc	B-H1	fax	glec	beat-IIIc	stet		Octbeta3R	pip	rst	kat-60L1	dpr9	rst		Actbeta	Syt4	gogo	nerfin-1	CG6024	Ank2
prage	Cht10	CG1136	CG42663	CG11382	Unc-76		rst	dock	ktub	nrv3	Actbeta	CG13288		Nrt	CG13928	eya	trn	CG15522	ru
CG4596	Tudor-SN	nerfin-1	Tudor-SN	SP1029	run		Cdk5alpha	Schip1	Sur-8	Ddr	Wnt4	st		eEF1alpha2	CG6024	Mmp2	sda	qua	Jupiter
Hsc70-3	Src64B	slim	neo	E(spl)mgamma-HLH	CG9427		CG32206	Ppn	Ppn	Sidpn	jeb	Sema5c		CG6024	egr	CG6024	gl	ari-2	CG13928
CG42339	rst	bves	CG6201	Sobp	kcc		CG17739	numb	CG3703	nvy	Rbp6	corn		Fas2	CG3961	Syt4	CG6024	l(3)neo38	CG15097
toc	pico	Sobp	CG15894	obst-A	CG14234		CG44247	CG5758	so	Src64B	Sidpn	CG14892		CG6329	ktub	CG3961	ari-2	nerfin-1	CG17124
Cht10	hid	CG13300	CG6357	CG30463	PlexA		CRMP	CG13894	CG9121	B-H1	CG13288	dpr1		CG34377	eya	qtc	l(3)neo38	hh	CG4587
CG13300	CG6357	CG13532	rt	CG4702	neur		amon		GMF	dpr12	mub	sdk		CG13928	qtc	aos	CG4702	eya	Src64B
Cpr66D	Best1	Cht10	dlp	Tudor-SN	CG46025		ari-2		CG10151	Schip1	CG34377	CG17739		CG11155	sn	gl	phyl	egr	CG32206
C1GalTA	CG42788	dock	CG9427	ase	Rgl		Ekar			hebe	rau	Inx2		boss	Fim	ari-2	qtc	phyl	Actbeta
rau	CG13698	CG15894	CG31522	neo	dlp		SPR			CG11155	CG13532	Cad88C		dpr12	l(3)neo38	sn	E(spl)mgamma-HLH	Mmp2	nAChRalpha7
CG42663	gish	tyn	CG12075	CG6201	Cals		dpr5			CG3961	amon	trn		rho	ari-2	CG17124	eya	gl	Nrt
baz		emc	slim	CG15894	GMF		CG9760			CG5022	Fim	AstC-R2		jeb	CG5022	l(3)neo38	qua	ImpL1	Sidpn
CG5758		cona	fax	tyn	schlank		dpr19			aop	chp	toc		Fim	E(spl)mgamma-HLH	phyl	ImpL1	Sb	mub
CG30463		Sema5c		CG6357	CCHa2-R		spab			CG9919	CG9919	salr		ImpE2	CG14234	CG3655	Sb	CG10508	kek3
hid		B-H1		rt	prage		Schip1			CG43861	CG7166	HisCl1		nerfin-1	Orct2	E(spl)mgamma-HLH	ADPS	Nrk	sda
ci		pico		dlp	ed		GstS1			Cad88C	CG11155			CG4587	CG3655	rau	rho	qtc	CG46301
neo		CG31195		CG9427	E(spl)m2-BFM		CCHa2-R			Dlip3	CRMP			Rbp6	ImpL1	CG5022	CG15097	toc	nvy
E23		neo		CG31522	E(spl)mdelta-HLH		CG15522			CG31030	dpr1			CG46301	gl	ImpL1	ase	CG14234	CG6024
B-H1		bnb		CG12075	Sobp		CG9395			DIP-delta	CG32698			CG13532	gogo	CG15097	CG10508	CrebA	CG9919
CG10581		Best1		Ppn	ara		CG1504			CG13937	stet			gl	phyl	CG14234	Nrk	sn	Octbeta3R
Cad96Cb		ADPS		slim			CG12950			CG7166	Cad88C			Src64B	Pli	CG31030	neur	neur	CG1504
kat-60L1		E(spl)m2-BFM		pip			CG32698			Cdk5alpha	CG31030			CG7166	hebe	neur	gogo	rho	ImpE2
bves		Cad96Cb		fax			rho-5			CG4587	CG5022			CG9919	Nrk	Orct2	E(spl)m2-BFM	ADPS	amon
CG13698							CG7991			CG8245	Octbeta3R			CG31030	E(spl)m2-BFM	CG13894	ed	CG42663	CG7166
schlank							Sidpn			amon	CG5522			GstZ2	scb	Sb	CrebA	aos	CG13532
tfc							CG32017			CG13532	Dlip3			Mmp2	neur	Dlip3	CG14234	E(spl)m3-HLH	Sytbeta
bnb							Syngr			Orct2	CG17075			Tace	Sb	trn	Oatp74D	CG32187	DIP-delta
corn							CG8245			CG10151	ktub			CG17124	ADPS	hbs	CG32187	GMF	Ddr
CG6357							CG5282			Tace	Tace			Aplip1	ase	toc	aos	E(spl)m2-BFM	nerfin-1
Hrb87F							Snap25			dpr19	Schip1			Cad88C	CG32187	Nrk	egr	Oatp74D	CG17075
							CG32815			rst	Lrt			nvy	trn	beat-IIIc	beat-IIIc	tfc	CG31030
							Bili			salr	CG3961			sn	emc	Fas2	E(spl)m3-HLH	Cht10	dpr19
							Wnt4			CG5522	sfl			CG13409	CrebA	CrebA	Traf4	glec	Cdk5alpha
							Syn2			Inx2	Cdk5alpha			E(spl)mgamma-HLH	sda	Oatp74D	tyn	C1GalTA	CG8245
							CG2269			E(spl)mdelta-HLH	Ekar			l(3)neo38	Gli	Actbeta	toc	bnb	kat-60L1
							CG3961			CG13409	Orct2			Unc-76	CG31030	kirre	sn		Mmp2
							ADPS			kirre	CG8245			Sb	tfc	CG30463	Hsc70-3		CG12950
							unc-119			CG44247	CG4587			ase	CG10151	CG13203	tfc		rho
							HisCl1			CG32206	Inx2			Nrk	SP1029	SP1029	Cht10		CG44247
							CG9279			Ekar	CCHa2-R			aop	CG30463	tfc	GMF		kirre
							CG13894			Actbeta	CG10151			CG5022	tyn	CG9674	bnb		CG9395
							Dlip3			bves	CG12950			CG14234	GMF	C1GalTA	CG15522		CG32017
							CG9674			CG13300	sv			CG3655	rau	Gli	pip		Schip1
							dock			CRMP	CG43861			ImpL1	Cad88C	E(spl)m3-HLH	Ppn		Bili
							Rbp1-like			Bili	CG4168			CG5522	E(spl)m3-HLH	Hsc70-3	SP1029		CG10508
							CG13937			CG32017	nvy			CG11638	ed	Tace			rho-5
							Spred			dock	prage			CG17075	Oatp74D	CG42339			CRMP
							stet			CG5746	CG44247			CG10151	Tace	pip			CG15522
							CG15894			ktub	Unc-76			Inx2	Dlip3	dpr1			side
							CG10947			chp	numb			qua	CG42663	obst-A			Tace
							CG9636			mub	Bili			Orct2	CG9279				ADPS
							Cals			unc-119	dpr19			eya	CG13203				CG32204
							CG9121			CG17075	kat-60L1			ed	CG42747				CG32815
										rho-5	CG32815			E(spl)m2-BFM	hbs				CG3961
										CG9395	dpr12			CG3703	Hsc70-3				sn
										stet	CG46301			phyl	Cals				CG5282
											CG13409			CrebA	Inx2				Sb
											dock			obst-A	bnb				GstZ2
											CG11638			pan	C1GalTA				CG13937
											CG32017			E(spl)mdelta-HLH					pan
											rho-5			unc-5					Lim3
											E(spl)mdelta-HLH			tyn					Aplip1
											CG9395			SP1029					CG13409
											CG9121			E(spl)m3-HLH					CG13300
																			Nrk
																			Fim
																			Rab26
																			csw
																			CG11638
																			CG9674
																			CG5522
																			Snap25
																			Syn2
																			aop
																			dock
																			TBC1D16
																			CG4596
																			so
																			l(3)neo38
																			CG13894
																			CG9636
																			CG5022
																			E(spl)mgamma-HLH
																			Dlip3
																			CrebA
																			ImpL1
																			eya
																			Rbp1-like
																			wit

## Sheet: Gl DamID
gl but not WT							WT but not gl							Both WT and gl
R8	R2/5	R3/4	R1/6	R7	DiffPR		R8	R2/5	R3/4	R1/6	R7	DiffPR		R8	R2/5	R3/4	R1/6	R7	DiffPR
vn	Fas2	aop	kek1	svp	bru3		CG13288	CG7991	nrv3	futsch	salr	chp		scrt	scrt	twit	scrt	scrt	retn
spdo	Dscam2	pnt	pnt	insb	fne		chp	Lim3	futsch	retn	salm	CG7991		Dscam2	betaTub60D	betaTub60D	ths	Fas2	Mp
smal	pnt	tinc	CG4115	kek1	CG32333		kirre	beat-IIIc	DIP-delta	Mp	CG6329	CG1090		SP2353	twit	scrt	stai	peb	mamo
sna	CG16957	pros	CG3655	px	robo3		dpr10	RhoGEF64C	pk	CG6329	CadN	CG4168		peb	peb	peb	betaTub60D	Appl	mspo
CG10479	chinmo	Akap200	CG14132	Traf4	zfh2		dpr9	Gasp	CG32259	CG45105	bru3	Pph13		beat-IIIc	ru	svp	ru	stai	Cow
CG3625	aos	chinmo	dap	CG3655	Fas2		Frq2	retn	CG13937	unc-104	pros	spab		Lim3	stai	Ank2	peb	betaTub60D	nrv3
dila	CG4115	E(spl)m4-BFM	tinc	CG14132	Toll-6		Gyc32E	nrv3	Gasp	CG46301	SoxN	oc		cpo	futsch	Appl	Appl	Nrt	Dscam2
Pka-R2	CG42268	elB	sty	Akap200	IA-2		dpr8	SoxN	Cht2	CG7991	SPARC	gl		mamo	Ank2	stai	Fas2	klg	scrt
edl	edl	Ten-m	scrib	tinc	Gfrl		TkR86C	salm	CG5217	hwt	Ace	Ca-alpha1T		ru	ro	cpo	Ank2	Ank2	SP2353
hebe	CG11382	chn	Tmhs	scrib	Hipk		CG32204	aop	Cad88C	CG12071	CAP	ari-2		Appl	cpo	Jupiter	X11Lbeta	X11Lbeta	Appl
dap	HnRNP-K	CG16957	Syp	Tmhs	Nckx30C		salr	Unc-76	Ten-a	chinmo	dysc	Ekar		robo3	elav	dysc	cpo	cpo	nolo
Cby	CG15615	Mes2	E(spl)m8-HLH	RasGAP1	Frq2		Octbeta1R	Gdh	CG3108	Ace	CG45105	rdgC		CadN	Appl	Nrt	Nrt	pyr	X11Lbeta
hui	CycE	Tmhs	CG44325	comm	bru1		CG42450	Hrb98DE	SoxN	CG34377	Hmx	Oatp30B		betaTub60D	hh	salr	elav	Jupiter	Ace
Brd	pcs	Dscam1	Glut4EF	Syp	fz2		caps	Rab2	gukh	Drl-2	chinmo	CarT		futsch	mbl	CG11382	pyr	elav	CG6329
ss	cdi	comm2	nmo	E(spl)m8-HLH	Glut4EF		Toll-6	rdo	CG14715	nrv3	shep	Sdc		CG17839	VepD	Aplip1	twit	Dscam2	Eip93F
Pde8	Tmhs	baz	CG7985	CG44325	Snoo		shakB	salr	sgl	shep	fne	E2f1		Ank2	X11Lbeta	elav	svp	rdo	beat-IIIc
neur	pbl	Kal1	elB	B4	nAChRalpha4		salm	Sema5c	SPARC	Cow	nrv3	Fhos		shep	Aplip1	dap	klg	mamo	futsch
comm	Ts	Pli	cv-c	stg	Bsg		Eip93F	SPARC	Bx	mam	Dhit	svp		nrv3	CG13532	salm	px	Aplip1	chinmo
Corp	dac	Uch	Gli	Glut4EF	sca		CarT	Pkn	CG9150	Dhit	CG15615	rst		stai	Jupiter	egr	smal	sty	stai
firl	nkd	CycE	edl	nmo	CG30015		CG42594	CG3638	PPP1R15	Sidpn	robo3	CG13288		Jupiter	dysc	hh	mamo	ru	cpo
E2f1	CadN	Ts	grim	Trf2	tutl		Sytbeta	spict	Hrb98DE	Adgf-A	Cow	CG34155		X11Lbeta	Tet	rdo	Mmp2	ImpE2	dpr12
dnd	Mes2	cno	Pli	Msp300	Nep3		rdgC	CG15894	EMC8-9	dpr7	CG17739	st		chinmo	CG31176	mbl	ImpE2	twit	CG34377
Cht2	RasGAP1	Eip93F	HnRNP-K	elB	dnc		w	CG12071	Psn	E2f1	dpn	unc79		retn	dap	ImpE2	CG3408	SP2353	Ptp99A
CG45105	stg	luna	Chd64	nkd	Ptp10D		rst	Idgf6	ogre	mspo	DIP-delta	kek6		Chd64	comm	CG31176	Jupiter	mbl	dpr9
Amun	Psc	hwt	CG15628	Rtnl1	Stat92E		Ptp99A	unc-119	CG12502	DAAM	drl	inaC		dysc	Mmp2	dpn	mbl	CG3408	Abl
Pex7	toc	bbg	CG30015	cv-c	CG45105		mbl	obst-A	blot	B-H1	futsch	REPTOR		Nrt	nerfin-1	ro	rdo	CG7985	CG31038
CG12885	Obp83g	Mnt	CG3097	Gli	alpha-Man-IIb		Ten-a	msn	CG43759	dpr12	dpr9	drl		Cow	sff	msi	RapGAP1	RapGAP1	Ank2
Lac	drm	grnd	emc	edl	Akap200		CG17739	CheB98a	CenG1A	Schip1	Wnt4	Sema5c		Fas2	ImpE2	CG34347	Ptp99A	Fas1	CadN
CycE	CG6287	puc	T48	Ten-a	RpS29		CG31038	AcCoAS	Schip1	hebe	Sidpn	sano		CG6329	insb	CG42268	sff	msi	shep
CG42673	Tpi	nw	Spn100A	Pli	Ptpmeg2		amon	CG5653	AcCoAS	tadr	CG13288	Pask		klg	Nrt	CG3408	Aplip1	hth	ru
CG12374	vir-1	N	CG42268	sprt	Cam		ari-2	RhoGDI	unc79	CG3961	CG34377	fz3		CG34377	alphaTub84B	Tet	hh	sff	Jupiter
capt	Tsp42El	CG32816	Mnt	HnRNP-K	spen		mam	loj	unc-119	Abl	CG13532	corn		boss	Nrg	mira	nerfin-1	alphaTub84B	CG17839
ktub	spab	CG11360	CG5151	CG15628	ttv		Ekar	dock	SKIP	dysc	CG12071	CG45002		cpx	smal	CadN	brat	ari-2	peb
Syp	siz	RpL13	cdi	spdo	Ten-m		Ca-beta	EMC8-9	drl	aop	amon	salm		CG3408	mamo	alphaTub84B	VepD	brat	Spn
Osi24	fax	dyl	sano	CG30015	bun		SPR	Magi	CG14883	Sap47	Fim	comm		nolo	msi	Fas1	Cht2	Nrg	pyr
E(spl)mbeta-HLH	Kank	mirr	Spn27A	CG3097	Unc-76		spab	Schip1	CG6329	Cad88C	CheB98a	tadr		Ace	RapGAP1	eya	hth	dap	cpx
Prosap	spdo	CG5151	drm	emc	CG11317		Schip1	dally	tmod	Dlip3	chp	Syp		dpr12	egr	lola	SP2353	ths	dysc
CG14883	hng3	dac	ena	T48	grim		qvr	Hsp27	CG14655	salm	CG5217	CG7236		Abl	tinc	Mmp2	alphaTub84B	l(3)neo38	Hmx
nkd	miple1	LRP1	Kank	Spn100A	RpL13		Ptp10D	wuc	FIG4	CG32052	unc-104	Teh4		sens	Fas1	shep	CG10479	Cadps	brat
Imp	CG14131	Eip75B	CG11382	Brd	E(spl)m7-HLH		CG1504	Ppn	CarT	7B2	Abl	SLO2		twit	CG3408	hth	msi	nerfin-1	Nrt
pxb	ato	ps	CNBP	smal	SKIP		CG5151	SKIP	CG32982	DIP-delta	CG14655	RapGAP1		Sh	Cby	VepD	Tet	hh	2mit
l(1)G0320	CG42749	cv-c	vir-1	Mnt	B4		CG14186	CG44325	Pen	CG13937	dpr7	Dys		Fim	hth	exp	gl	eya	Dhit
sv	twr	mgl	RhoGEF3	CG5151	corto		SP1173	Brd	NijB	jvl	unc79	Trpm		brat	mira	sff	ari-2	egr	Sidpn
CG15905	shg	dpp	ato	cdi	Syx1A		oc	Rsf1	lft	CG15615	Gfrl	SoxN		elav	sty	X11Lbeta	l(3)neo38	phyl	CG12071
MYPT-75D	zfh2	babo	Tpi	sano	rgr		CG7991	gukh	HmgD	dpr10	7B2	Mob2		ImpE2	CG3961	ena	Cby	Mmp2	kek3
Optix	neo	Spn100A	rn	Spn27A	CG9427		Pkn	sev	Idgf6	Rab32	CarT	twz		bru3	lola	CG3961	Fas1	CG32259	CG42450
Tsp42Ea	luna	fax	sca	ed	CG11360		Sidpn	ect	CG7675	SoxN	CG31176	mah		nerfin-1	ktub	qtc	CG12605	Mob2	dpr7
luna	Ocho	RasGAP1	jim	Toll-7	CG3625		PpD3	numb	Msp300	gukh	Cad88C	jvl		Spn	eya	Hmx	insb	Gasp	DAAM
serp	CG10479	hang	CG5910	drm	mtd		SoxN	CG43759	O-fut1	siz	oc	CG32638		beat-IIIb	Fhos	px	lola	lola	mam
Nep1	obst-B	zfh2	CycE	beat-IIIc	CG14234		CG8245	CG33169	Inx2	CG1090	babos	ogre		CG31176	sprt	aos	Nrg	VepD	Ca-beta
CG11360	Alh	CdGAPr	CG3902	E(spl)malpha-BFM	Lis-1		fz3	tna	Hsp27	CG8245	sev	sdk		CG12071	qtc	gl	Gasp	FASN1	7B2
ptc	rn	nerfin-1	dac	Kank	PlexA		CG2519		CG12605	amon	Dlip3	CG5455		mspo	beat-IIIb	ari-2	phyl	Cby	ths
Msp300	RhoGEF3	miple1	beat-IIIb	CG43759	mirr		ninaA		dnd	CG13532	bru1	Shal		CG46301	SP2353	Tm1	qtc	Eip75B	CG46301
obst-B	corto	drm	pxb	CG11382	CG9003		Svil		CG10737	CG2852	if	PpD3		CG13532	sn	sn	comm	CG4374	CG12605
CG10011	nrm	vir-1	Ocho	vir-1	CG42675		babo		Dlc90F	Hrb98DE	Sap47	w		bru1	Fim	l(3)neo38	Csk	CG12605	qvr
Gli	Cyp18a1	pbl	PH4alphaEFB	SP1029	Map205		Fhos		FER	Unr	cpx	nrm		gl	comm2	sev	E(spl)mgamma-HLH	grim	Ih
emc	RhoGAP19D	Claspin	Sobp	RhoGEF3	cv-2		CNPYb		CG12071	CG42238	CG14186	Cht2		7B2	l(3)neo38	unc-104	FASN1	gl	mtt
wbl	sca	crp	CG6287	ato	AGO1		CG32259		ImpL2	ogre	ktub	CG44838		stan	shep	Chd64	eya	ena	betaTub60D
fng	B-H1	Tpi	obst-A	Tpi	Gbeta5		Sdc		rst	drl	Schip1	Rab2		RapGAP1	px	CG10089	miple1	Chd64	jim
Ten-m	Spp	Sxl	CG34347	rn	simj		pyr		ft	Atpalpha	Lrt	msn		Nrg	ari-2	Spn	HmgZ	Tet	CG1504
CG6287	Cadps	sca	CG43366	sca	neur		Wnt4		Egfr	rst	ogre	CG17739		cdi	unc-104	phyl	CG4374	Spn43Aa	ImpE2
prage	Nep2	RpS26	CG34398	CG5065	RpL28		ena		CG30002	salr	sgl	Tet		IA-2	brat	scrib	Spn43Aa	mira	Eip75B
scyl	y	Sobp	vnd	jim	Dg		CG13995		ktub	Rab2	CG3961	Lpin		FASN1	Spn43Aa	Glut4EF	Mob2	ImpL2	dpr8
Spn100A	CG7381	RhoGEF3	hang	E(spl)mbeta-HLH	tou		CG3961		Culd	cpx	nolo	CNPYb		Tet	E(spl)mgamma-HLH	CG3655	Tom	ImpE3	mbl
CG4928	CG43366	Obp83g	Nep2	CycE	l(3)L1231		Dys		CG18324	oc	Atpalpha	Inx2		CG3638	fne	Fili	Akap200	RhoGAP19D	amon
spir	Eip75B	CG13300	twr	Msr-110	RpS20		spict		Sur-8	Inx2	stan	Cad88C		Mmp2	CG14234	pnut	Cadps	Tom	Cadps
sty	CaBP1	CG13532	CG42663	CG3902	RpL32		Glut1		stv	SP1173	tutl	stops		dpr7	ImpE3	comm	ImpE3	Sb	unc-104
btsz	Cht10	dati	ptc	dac	Ten-a		Pph13		Ppn	CG40498	Fili	toc		Cadps	Hmx	babos	Sb	CG3556	elav
tinc	CG3164	Cht10	CG5973	beat-IIIb	Brd		Rab2		Abl	SKIP	pnut	sick		VepD	CG3655	E(spl)mgamma-HLH	ImpL2	Spn	CG13532
toc	CG5151	RhoGEF64C	sob	E(spl)mgamma-HLH	Sema2b		rtp		tum	kirre	Culd	Syx13		unc-104	CG14883	SP2353	E(spl)m4-BFM	CG5910	Sytbeta
kek1	Tudor-SN	dock	dyl	pxb	Rgl		dlg1		dally	tutl	CG40498	GEFmeso		hth	CG3556	Spn43Aa	spi	nw	CG40498
Obp83g	CG13377	twr	Magi	Ocho	crp		PsGEF		tamo	Ekar	Ekar	salr		fne	gl	klg	nw	CG43901	CG3408
St2	CG12991	msb1l	dpy	zfh2	InR		Tm1		CG14207	Uch	tmod	dpr10		CG40498	CG4374	CG14624	CG7675	spi	DIP-delta
Cht10	E2f1	CG15894	CG34417	PH4alphaEFB	dlp		unc-119		CG43658	br	CG8245	Pak		sca	Arl6IP1	CG4374	CG43867	pcs	Fas1
dac	Claspin	pyd	bmm	Sobp	CG9932		DCX-EMAP		Rab2	Eip93F	beat-Ia	HisCl1		Eip75B	dila	Arl6IP1	CG3556	qtc	hth
Unc-115a	rst	Msr-110	Tudor-SN	klar	E(spl)m8-HLH		REPTOR		Svil	CG43658	Inx2	Pdi		Aplip1	phyl	FASN1	ase	toc	nerfin-1
CG13300	pico	tyn	GV1	CG6287	Asator		CG42674		CG5653	Lis-1	Tm1	Rab32		Dhit	E(spl)m4-BFM	ImpE3	neur	CG7675	msi
Cpr66D	Stt3B	emc	18w	obst-A	spir		nAChRalpha4		PpD3	ft	Sdc	ebd2		gukh	sano	brat	Eip75B	grh	Atpalpha
Myo10A	ttk	spen	neo	CG34347	Kap3		Eip63E			Rsf1	Syx1A	CG32264		Fili	Pli	rdx	Ten-a	CG14234	gukh
Pcd	Cbs	CG42749	ect	CG43366	hui		cv-2			CG31176	Uch	verm		Hmx	hebe	nmo	klar	CG43867	Sh
vir-1	hid	NAT1	CG32259	CG34398	Hers		CG12991			sba	Rab2	Gp150		DAAM	CG7675	stan	grh	Cpr49Ac	Chd64
Gbeta5	hwt	CG43736	CG5835	vnd	ey		Lis-1			CG13300	Unr	siz		Atpalpha	Ten-m	Atf3	ed	CG10479	CG8245
CG17672	Sap47	CG1620	NAT1	hang	Su(z)2		lqf			Khc-73	sv	Csk		CG3556	Tom	Tom	Spn	CrebA	Mmp2
CG5065	dpy	CG32809	spri	Nep2	CG13917		Culd			CG14883	CG32333			CG43901	Akap200	kek1	CrebA	sn	ro
mab-21	Gp150	Sema5c	CaBP1	twr	CG2519		HisCl1			CadN	heph			Fas1	ena	Fhos	CG14234	Ror	shakB
Spn27A	GV1	B-H1	CG15894	CenG1A	Dscam4		miple1			dock	CG4168			drl	ImpL2	CG14234	GstD1	neur	kirre
Reg-5	sob	St2	Spp	CG17672	CG43736		Dlip3			spict	CG31038			Cad88C	CG12605	RapGAP1	CG11905	GstD1	klg
verm	Pglym78	CG12991	Sema2b	CG5973	osa		Syx1A			kug	hwt			msi	Atf3	mamo	RhoGAP19D	rdx	CG5151
drm	CG5065	Amun	ttk	sob	shot		dock			ktub	CG33144			Cam	nw	Trf2	CG43759	E(spl)m7-HLH	CG30460
nmo	NAT1	E(spl)mbeta-HLH	CG2201	dyl	Usp2		Teh4			Myo10A	Hrb98DE			Gasp	Mob2	neur	E(spl)malpha-BFM	CG11905	babo
CG42663	ovo	cdi	rt	Magi	Msp300		inaC			Ca-alpha1T	prage			CG42534	S	CG6287	aos	E(spl)m4-BFM	Schip1
Trf2	Imp	bmm	dlp	sbb	pdm3		CG13937			S	rtp			sn	CG43901	Sb	B4	Blimp-1	smal
SKIP	Ent2	CG8034	luna	dpy	sbb		Spred			chp	Unc-76			CG4374	GstD1	Dlip3	pio	pnt	if
Rtnl1	T48	shot	RhoGEF2	bmm	lute		psq			shakB	numb			spi	FASN1	Khc-73	ebd2	Pdi	SP1173
tacc	CG11360	obst-B	AcCoAS	Tudor-SN	prage		Nep3			serp	verm			Teh1	awd	CG3638	Ror	CG42663	CG6765
CG5835	shf	RPA3	CG9427	Ptp99A	ed		CG15894			unc-119	CG4467			E(spl)mgamma-HLH	CG9689	CG10479	egr	miple1	PsGEF
sog	CG13907	rn	scaf	GV1	cno		CrzR			mgl	mam			l(3)neo38	scb	CG3556	Msp300	Pen	DCX-EMAP
CG5910	Orc2	pico	RpL28	ase	CG13995		N			Egfr	CG10089			uzip	Toll-7	awd	Pdi	aos	stan
NijA	gish	AGO1	Cyp18a1	18w	Pka-R2		Ih			w	dpr12			Unc-76	neur	Ror	E(spl)m7-HLH	pio	CG43901
Msr-110	scaf	CG43366	CG31522	neo	Cby		SPARC			B-H2	CG46301			Sb	Sb	CG43901	Blimp-1	tnc	hwt
baz	CG3097	Unc-115a	rpr	ect	CG43759		stops			Idgf6	CG2852			alphaTub84B	Lis-1	CG30015	Pen	psq	dpr11
kek5	sick	ari-1	simj	CG5835	tacc		CG10462			CG6765	dnd			CG43759	klg	fzr	beat-IIIc	HmgZ	CG3556
rn	Tollo	CG7985	CG12075	Imp	mask					Gp150	Lis-1			ase	capt	CG3625	rdx	sog	eag
Claspin	br	CG3097	Cad87A	NAT1	Sobp					Gbeta5	Fas3			pdm3	Ten-a	GstD1	Inx3	Inx3	CG31176
Tpi		CG4928	fax	spri	GAPcenA					dally	sNPF			Spn43Aa	Glut4EF	CG43867	l(1)G0320	rgn	CG3638
rgn		dan	Snoo	CaBP1	qm					Arl6IP1	SLO2			aop	CG3625	toc	spdo	ebd2	FASN1
dally		Ocho	Dscam2	CG15894	beat-Ia					wuc	ft			CG43867	ase	edl	pcs	CG15905	CG43867
Kank		dpy		Spp	fzr					inaE	Gbeta5			ImpL2	CG11905	Mob2	tnc	l(1)G0320	CG32204
CG5849		CaBP1		Sema2b	ara					Fas3	dmrt99B			ogre	Ror	beat-IIIc	sprt	Csk	spi
pyd		Nep2		tyn						klu	Ca-beta			lola	sba	Fas2	stg	Optix	CG3961
Hers		Dp		ttk						stan	CG3638			Atf3	Chd64	E(spl)m7-HLH	nkd	awd	sn
rin		CG44325		CG2201						CG8860	dock			nrm	emc	jim	Rtnl1	mab-21	psq
hid		ato		rt						heph	dlg1			ImpE3	Trf2	CrebA	CG12814	Reg-5	Sap47
wb		CG31195		dlp						Tsp42Ea	CG14883			CG14234	CrebA	CG11905	awd	CG3625	CG4467
kay		neo		luna						dila	Eip93F			CG3655	CG14207	klar	CenG1A	hui	Sb
ci		Kank		RhoGEF2						loj	Atf3			CG30377	Abl	CG4115	Optix	CG11899	stg
ps		bnb		AcCoAS						Pph13	serp			Sap47	E(spl)malpha-BFM	grim	sog	Fkbp14	Lrch
CG3902		Psc		CG9427							Toll-6			Tom	tacc	grh	Traf4	CG6891	CG13937
lig		insb		CG12814							fz3			E(spl)m4-BFM	rdx	verm	E(spl)mbeta-HLH	CG42268	pan
klu		sob		scaf							Dscam1			CG32809	pio	Tsp42El	CG15905	Prosap	chn
CG12605		sprt		RpL28							msn			nw	Gli	Prosap	hui	CG15282	Lim3
neo		Cyp18a1		Cyp18a1							Sh			CG6765	kay	if	Toll-7	CG4115	Galphaq
shot		crb		CG31522							Egfr			CG7675	jim	RhoGAP19D	mab-21	tfc	sNPF
CG42749		CG13377		rpr							Gp150			grh	fzr	Pdi	tyn	Cht10	CG4374
E23		btsz		simj							nrm			CG2852	Pdi	Blimp-1	Reg-5	CNBP	Aplip1
hng3		Spp		CG12075							tacc			Inx2	Dscam1	stg	CG3625	CG9689	Nna1
kst		Dys		Cad87A							mtd			Unr	CG43867	kirre	Fkbp14	CG34417	Dscam1
loco				Ppn							Rsf1			Akap200	Prosap	CG9689	CG6891	fng	lqf
CG17834				fax							CG6765			Fas3	CG15905	Lis-1	toc	wb	Svil
ttk				Snoo							CG14207			Mob2	Blimp-1	Cadps	CG43901	bnb	Gasp
Ocho											Ten-m			insb	tfc	CG15905	sn	CG12991	CG13300
pros														eya	ebd2	SP1029	mira	Cht2	ImpL2
ro														ed	grh	tfc	tfc	Pcd	CG32809
CG15093														heph	heph	Toll-7	CG9689	ptc	Khc-73
Hsp27														zfh2	pnut	Sap47	CG11899		Nrg
rdx														sgg	SP1029	CG6891	Cht10		Fim
CG43366														mira	tyn	CG3164	wb		Unr
CdGAPr														Arl6IP1	CG6891	sog	fng		miple1
ds														siz	spri	Rtnl1	sbb		SPoCk
B-H1														rdo	Lrch	Reg-5	zfh2		nw
Hipk														CG9689	Fkbp14	tnc	rgn		csw
CG10939														Lrch	hui	Fkbp14	Trf2		CG12991
Spp														Uch	Pen	CG5910	CG12991		Slob
Map205														pio	puc	hui	CG15282		tna
ZnT41F														phyl	CG11899	Optix	bnb		br
Cyp18a1														ato	rgn	ebd2	RasGAP1		N
twr														CrebA	Cad88C	Gli	Pcd		CG2852
Egfr														Blimp-1	cv-c	CheB98a	CG5065		aop
nrv1														Gdh	Optix	mab-21	Cpr49Ac		dock
cv-c														Ror	Unr	pio	Ppn		MESK2
sob														Dscam1	Tsp42Ea	wb	Brd		pum
GEFmeso														hwt	Reg-5	Unr	Msr-110		dlg1
Tollo														CG11905	E(spl)m7-HLH	Pcd	SP1029		px
CG11899														CG17803	l(1)G0320	Tsp42Ea	Imp		grh
HmgZ														obst-A	ed	Lrch	CG17672		Eip74EF
mgl														Pdi	ft	l(1)G0320	Prosap		l(3)neo38
jim														Inx3	Mnt	spi	psq		klar
CG13377														E(spl)malpha-BFM	Rtnl1	fne			HmgZ
Cerk														GstD1	CenG1A	PsGEF			Spn43Aa
CG31710														tnc	sog	ptc			Pka-C1
CG34417														pan	Pcd	CG4080			CG18265
tfc														CG44325	Dlip3	serp			sgg
bnb														fzr	CG42663	pcs			Uch
Efa6														ebd2	spi	rgn			CG14186
corn														awd	E(spl)mbeta-HLH	tacc			Tom
ex														ft	Msp300	Inx3			cv-c
shf														E(spl)m7-HLH	tnc	Spn27A			ImpE3
mid														unc-5	wb	Nrg			E(spl)mgamma-HLH
Nep2														tyn	CNBP	fng			sff
scaf														Fkbp14	scyl	CG34417			Dlip3
GV1														stg	Inx3	psq			CrebA
l(3)05822														SP1029	pxb	CNBP			E(spl)m4-BFM
														Khc-73	CG42747	heph			eya
														sff	Spn27A	E(spl)malpha-BFM			RhoGAP19D
														S	CHMP2B	CG3902			RpS26
															Uch	nrm			heph
															elB	obst-A			Glut1
															CG3902	E2f1			CG7675
															Spn	sty			CenG1A
															scrib	Dscam2
															mab-21	HnRNP-K
															NijA	CG15615
															Syp	Atpalpha
															ptc	inaE
															Inx2	Fas3
															bnb	CG17672
															verm	ect
															stan	Gbeta5
															serp
															CG17672
															Msr-110
															Cht2
															CG34417
															rin
															fng
															CG34347
															Unc-115a
															CG30015
															CG4080
															Spn100A

## Sheet: Pnt DamID
gl but not WT							WT but not gl							Both WT and gl
R8	R2/5	R3/4	R1/6	R7	DiffPR		R8	R2/5	R3/4	R1/6	R7	DiffPR		R8	R2/5	R3/4	R1/6	R7	DiffPR
vn	Fas2	aop	kek1	svp	bru3		Dscam3	Lim3	nrv3	futsch	salm	CG4168		Dscam2	betaTub60D	twit	stai	Fas2	retn
spdo	Dscam2	E(spl)mdelta-HLH	pnt	insb	fne		CG13288	beat-IIIc	futsch	retn	CadN	Pde6		beat-IIIc	twit	betaTub60D	betaTub60D	Appl	Rbp6
smal	pnt	pnt	CG4115	kek1	CG32333		kirre	RhoGEF64C	DIP-delta	Rbp6	bru3	Cngl		Lim3	ru	svp	ru	stai	mamo
sna	chinmo	tinc	CG3655	px	robo3		CG42324	Gasp	pk	CG45105	pros	spab		cpo	stai	Ank2	Appl	betaTub60D	jeb
CG10479	aos	pros	CG14132	Traf4	zfh2		dpr9	retn	Gasp	CG17816	SoxN	oc		mamo	futsch	Appl	Fas2	Nrt	mspo
lbm	SK	SK	dap	CG3655	Fas2		Cngl	nrv3	Cht2	jeb	CAP	gl		ru	Ank2	stai	Ank2	klg	Cow
edl	CG4115	Akap200	tinc	CG14132	Toll-6		dpr8	SoxN	Cad88C	trv	dysc	ari-2		Appl	ro	cpo	X11Lbeta	Ank2	nrv3
hebe	CG42268	chinmo	sty	Akap200	IA-2		TkR86C	salm	Ten-a	CG46301	CG45105	Oatp30B		robo3	cpo	Jupiter	cpo	X11Lbeta	Dscam2
CG10654	edl	E(spl)m4-BFM	Tmhs	tinc	Hipk		Frq1	aop	CG3108	hwt	chinmo	Sdc		CadN	elav	dysc	Nrt	cpo	Appl
dap	CG11382	elB	Syp	Tmhs	Nckx30C		Octbeta1R	Unc-76	SoxN	chinmo	shep	E2f1		betaTub60D	lbm	Nrt	elav	pyr	CG17816
SK	HnRNP-K	Ten-m	E(spl)m8-HLH	RasGAP1	bru1		CG42450	Rab2	gukh	CG34377	fne	CG8401		futsch	Appl	CG11382	lbm	Jupiter	nolo
Brd	CG15615	chn	CG44325	comm	fz2		Toll-6	rdo	CG14715	Drl-2	CG13203	Fhos		CG17839	hh	Aplip1	pyr	elav	X11Lbeta
Ret	CG14968	CG32187	Glut4EF	Syp	Glut4EF		shakB	Sema5c	sgl	kat-60L1	nrv3	svp		Ank2	mbl	elav	twit	Dscam2	Eip93F
Pde8	CycE	Tmhs	nmo	E(spl)m8-HLH	Snoo		salm	Pkn	Bx	nrv3	Dhit	rst		CG15097	X11Lbeta	lbm	svp	CG15097	beat-IIIc
Cks30A	pcs	Dscam1	CG7985	CG44325	SK		Eip93F	CG3638	kat-60L1	shep	CG15615	CG13288		shep	Aplip1	dap	klg	CG13928	futsch
neur	CG31688	comm2	elB	Glut4EF	sca		trn	Idgf6	ogre	Cow	robo3	CG34155		nrv3	rho	salm	px	trn	chinmo
comm	cdi	CG12531	Trim9	nmo	CG30015		mub	E(spl)mdelta-HLH	blot	mam	Cow	kek6		stai	Jupiter	egr	smal	rdo	stai
Corp	Tmhs	Kal1	cv-c	Msp300	ATP8B		CG42594	unc-119	CG43759	Dscam3	dpn	inaC		Jupiter	dysc	hh	mamo	mamo	cpo
firl	CG42324	Pli	Gli	elB	Pdp1		w	obst-A	CenG1A	Dhit	DIP-delta	REPTOR		X11Lbeta	qua	qua	CG13928	Aplip1	dpr12
E2f1	pbl	CG31688	edl	nkd	tutl		CG42337	pip	unc-119	Sidpn	drl	drl		chinmo	Tet	rdo	Mmp2	sty	CG34377
dnd	dac	CycE	arg	Rtnl1	Nep3		rst	loj	SKIP	nvy	futsch	Pde1c		retn	CG31176	mbl	Jupiter	ru	Ptp99A
Cht2	nkd	cno	Pli	Trim9	dnc		Ptp99A	ssp6	drl	E2f1	dpr9	Sema5c		Chd64	dap	CG13928	mbl	lbm	dpr9
CG45105	Pdp1	Eip93F	HnRNP-K	cv-c	Ptp10D		mbl	Magi	FIG4	mspo	Wnt4	sano		dysc	comm	CG31176	rdo	twit	Abl
Amun	CadN	luna	Chd64	Gli	Stat92E		Ten-a	dally	CG32982	DAAM	jeb	fz3		Nrt	Mmp2	dpn	RapGAP1	CG30419	CG31038
Pex7	RasGAP1	hwt	CG30015	edl	CG45105		CG31038	Moe	lft	dpr12	beat-VII	CG45002		Cow	nerfin-1	ro	Ptp99A	mbl	Ank2
Lac	Psc	bbg	CG3097	Ten-a	alpha-Man-IIb		ari-2	wuc	Idgf6	plum	Rbp6	salm		Fas2	sff	msi	sff	CG7985	CadN
CycE	arg	Dscam3	emc	arg	Orct2		mam	Ppn	CG7675	hebe	Mid1	comm		klg	insb	2024-09-04	Aplip1	RapGAP1	shep
CG42673	Obp83g	Mnt	T48	Pli	Akap200		dpr5	SKIP	Msp300	CG3961	Sidpn	Syp		CG34377	Nrt	CG34347	hh	Fas1	ru
CG12374	drm	nw	Pdp1	HnRNP-K	hts		spab	CG44325	Inx2	Abl	CG13288	RapGAP1		CG13928	smal	CG42268	nerfin-1	msi	Jupiter
capt	vir-1	N	CG42268	spdo	Ptpmeg2		Ptp10D	Brd	CG12605	dysc	mub	Dys		nolo	mamo	Tet	trn	qua	CG13928
ktub	Tsp42El	RpL13	Mnt	CG30015	spen		CG5151	Rsf1	dnd	aop	CG34377	Trpm		dpr12	msi	mira	brat	hth	CG17839
Syp	spab	dyl	CG5151	CG3097	Rfx		CG14186	gukh	CG10737	Sap47	rau	SoxN		Abl	RapGAP1	CadN	Cht2	sff	Spn
Rfx	siz	mirr	CG31688	emc	CG13203		SP1173	ect	ImpL2	Cad88C	CG17816	Mob2		rho	CG13928	Fas1	hth	ari-2	pyr
pHCl-1	Kank	CG5151	cdi	T48	ttv		oc	numb	rst	CG42337	Fim	twz		twit	egr	eya	CG10479	brat	CG15097
E(spl)mbeta-HLH	spdo	dac	sano	Pdp1	eys		CG12531	CG43759	ft	salm	Abl	mah		Sh	tinc	lola	msi	dap	dysc
CG14968	hng3	Eip75B	Cngl	Brd	igl		stj	Tsp42Ee	Egfr	DIP-delta	CG42337	jvl		jeb	Fas1	Mmp2	Tet	hts	CG42324
Prosap	CG42749	Pdp1	drm	smal	Ten-m		Pkn	tna	CG30002	jvl	CG31176	ogre		Fim	hts	shep	hts	l(3)neo38	nAChRalpha7
nkd	shg	ps	ena	Mnt	bun		Sidpn		ktub	CG15615	Cad88C	sdk		brat	hth	hth	gl	nerfin-1	brat
Imp	zfh2	cv-c	Kank	CG5151	CaMKII		CG4133		NaPi-III	CG4133	oc	CG5455		elav	mira	exp	ari-2	hh	Nrt
CG32187	neo	RpLP2	CG11382	cdi	CG32944		Rph		Sur-8	plx	babos	Shal		bru3	sty	sff	l(3)neo38	eya	2mit
sv	luna	mgl	vir-1	sano	Unc-76		SoxN		stv	Rab32	CG4133	w		nerfin-1	CG3961	X11Lbeta	Fas1	egr	Dhit
CG15905	CG10479	dpp	ab	ed	RpL13		fz3		Ppn	SoxN	bru1	Cht2		Rbp6	lola	ena	CG12605	phyl	trv
MYPT-75D	obst-B	babo	CG11357	Cngl	E(spl)m7-HLH		CG2519		hts	gukh	if	Rab2		Spn	Gdi	CG3961	insb	Mmp2	Sidpn
Optix	Alh	RasGAP1	RhoGEF3	drm	SKIP		Svil		Abl	Reph	Sap47	Tet		CG31176	ktub	qtc	lola	Mob2	chrb
glec	rn	hang	rn	beat-IIIc	corto		babo		dally	Mid1	plum	Lpin		mspo	eya	px	Gasp	Gasp	mub
Tsp42Ea	RhoGEF3	zfh2	sca	E(spl)malpha-BFM	Syx1A		trv		Moe	siz	CG14186	Inx2		CG46301	Fhos	aos	RhoGAP100F	lola	kek3
tsr	corto	CdGAPr	jim	Kank	smog		Fhos		CG10654	Orct2	ktub	Cad88C		bru1	qtc	cni	phyl	RhoGAP100F	CG42450
luna	Cyp18a1	nerfin-1	CycE	CG43759	RpL18A		plx		CG43658	CG42238	Lrt	trn		gl	sn	gl	qtc	Eip75B	DAAM
serp	RhoGAP19D	chrb	Manf	CG11382	RpL23		unc-13		CG9121	ogre	igl	sick		stan	Fim	ari-2	comm	smog	mam
Nep1	sca	arg	dac	vir-1	mtd		Sdc		Rab2	drl	ogre	GEFmeso		RapGAP1	comm2	sn	Gdi	CG4374	CG46301
Msp300	CG7990	drm	Sobp	ab	ssp6		pyr		Svil	CG12531	sgl	Rab32		cdi	l(3)neo38	CG4133	Csk	CG12605	CG12605
obst-B	y	vir-1	obst-A	CG11357	Lis-1		Wnt4			rst	CG3961	ebd2		beat-VII	2024-09-04	l(3)neo38	E(spl)mgamma-HLH	gl	nvy
Oatp74D	Eip75B	pbl	CG34347	RhoGEF3	mirr		CG11191			Rab2	nolo	CG32264		IA-2	shep	Chd64	eya	ena	Ih
CG10011	Cht10	Claspin	CG34398	rn	CG9003		chrb			oc	Reph	verm		Tet	px	CG10089	HmgZ	Chd64	Reph
Gli	CG3164	crp	vnd	sca	CG42675		ena			Inx2	stan	IRSp53		CG3638	ari-2	Spn	CG4374	Tet	mtt
emc	CG5151	ab	hang	CG5065	pod1		CG3961			E(spl)mdelta-HLH	CG12531	Gp150		Mmp2	CG4133	phyl	Spn43Aa	Spn43Aa	betaTub60D
wbl	CG12991	Sxl	SK	jim	AGO1		Dgk			SP1173	tutl	siz		Mid1	brat	Glut4EF	qua	mira	CG42337
fng	E2f1	sca	glec	E(spl)mbeta-HLH	simj		CG42784			ATP8B	Fili	Csk		CG17816	Spn43Aa	CG3655	Mob2	ImpL2	jim
Ten-m	Claspin	RpS26	CG42663	CycE	neur		Hs3st-A			SKIP	Orct2			hth	E(spl)mgamma-HLH	norpA	Tom	RhoGAP19D	PVRAP
prage	rst	Sobp	CG5973	Manf	Dg		Dys			kirre	Rph			fne	fne	Fili	Akap200	Tom	Eip75B
scyl	Manf	RhoGEF3	sob	dac	tou		Glut1			chrb	eys			sca	Orct2	comm	ImpL2	CG3556	dpr8
Pdp1	pico	Obp83g	dyl	E(spl)mgamma-HLH	l(3)L1231		Rab2			tutl	Inx2			Eip75B	CG3655	babos	E(spl)m4-BFM	Spn	mbl
CG4928	ttk	dati	MtnA	zfh2	Ten-a		dlg1			eys	plx			Aplip1	CG3556	E(spl)mgamma-HLH	spi	nw	elav
CG4596	Cbs	Cht10	Magi	Sobp	Brd		PsGEF			br	Sdc			Dhit	gl	Spn43Aa	2024-09-04	CG43901	RhoGAP100F
sty	pHCl-1	RhoGEF64C	CG32182	klar	Sema2b		unc-119			Eip93F	Syx1A			gukh	CG4374	klg	nw	spi	plx
btsz	hwt	ctrip	dpy	obst-A	Rgl		DCX-EMAP			CG43658	Rab2			Fili	phyl	CG14624	CG30419	Gbeta13F	beat-VII
tinc	Sap47	pyd	Eno	CG34347	crp		REPTOR			Lis-1	sv			plum	E(spl)m4-BFM	CG4374	CG7675	pcs	DIP-delta
kek1	dpy	tyn	CG34417	CG34398	InR		CG42674			ft	CG32333			DAAM	sano	rau	rho	qtc	Fas1
Obp83g	orb2	emc	bmm	vnd	dlp		Eip63E			Rsf1	heph			CG3556	Pli	brat	CG43867	2024-09-04	hth
St2	Gp150	spen	cni	hang	CG9932		CG12991			CG31176	CG4168			CG43901	hebe	Gdi	CG15097	CG7675	nerfin-1
Cht10	GV1	CG42749	GV1	SK	E(spl)m8-HLH		Lis-1			stj	nvy			Fas1	CG7675	rdx	CG3556	Gdi	msi
dac	sob	CG43736	sesB	CenG1A	Hers		Syx1A			Khc-73	CG31038			drl	Ten-m	drongo	ase	grh	plum
Unc-115a	CG5065	CG32809	18w	CG5973	Su(z)2		norpA			Shaw	hwt			hts	Tom	CG15097	neur	CG43867	gukh
Manf	ovo	Sema5c	neo	sob	CG2519		inaC			CadN	ATP8B			Cad88C	Akap200	nmo	Eip75B	Cpr49Ac	Sh
Hsp67Ba	Imp	St2	ect	dyl	Dscam4		CG32767			Tusp	prage			CG30419	ena	CG30419	Ten-a	CG10479	Chd64
Myo10A	T48	CG12991	CG42342	MtnA	CG43736		psq			ktub	Unc-76			RhoGAP100F	ImpL2	stan	smog	CrebA	kat-60L1
vir-1	shf	Amun	spri	Magi	osa		Nep3			Myo10A	numb			msi	CG12605	Atf3	klar	sn	Mmp2
rau	gish	E(spl)mbeta-HLH	Sema2b	sbb	shot		Rdl			S	CG11191			nvy	Atf3	Tom	Gbeta13F	neur	ro
CG5065	scaf	cdi	ttk	CG32182	CG42784		N			mub	verm			CG15923	nw	kek1	drongo	rdx	rho
Reg-5	CG3097	bmm	CG2201	dpy	Usp2		Ih			shakB	CG4467			2024-09-04	Gbeta13F	Fhos	grh	E(spl)m7-HLH	shakB
verm	sick	CG8034	rt	Eno	Msp300		CG9121			serp	mam			CG8401	tsr	RapGAP1	ed	rho	kirre
drm	CG12531	shot	dlp	bmm	pdm3					unc-119	CG10089			Gasp	Mob2	RhoGAP100F	Spn	E(spl)m4-BFM	CG12531
nmo	Tollo	Tusp	luna	cni	Con					mgl	kat-60L1			sn	S	mamo	CrebA	Blimp-1	klg
CG42663	br	obst-B	CG42324	Ptp99A	sbb					Egfr	pod1			Gdi	CG43901	neur	Oatp74D	pnt	CG5151
SKIP		rn	Hsp67Ba	GV1	prage					w	dpr12			CG4374	scb	Orct2	CG32187	CG42663	CG30460
Rtnl1		pico	scaf	sesB	ed					B-H2	CG46301			spi	RhoGAP100F	Khc-73	RhoGAP19D	hiw	babo
CG11357		AGO1	Gug	ase	E(spl)mdelta-HLH					CG7990	dnd			E(spl)mgamma-HLH	neur	CG3638	CG43759	drongo	Mid1
sog		Unc-115a	dsh	18w	cno					Idgf6	Lis-1			Reph	cni	trn	E(spl)malpha-BFM	aos	smal
NijA		CG7985	Cyp18a1	neo	CG43759					Gp150	Fas3			l(3)neo38	Lis-1	CG10479	aos	psq	if
miple2		CG3097	miple2	ect	mask					dally	sNPF			uzip	klg	CG3556	ebd2	HmgZ	SP1173
rn		CG4928	rpr	CG42342	Sobp					wuc	ft			Unc-76	capt	CG43901	egr	sog	PsGEF
Claspin		dan	simj	Imp	spg					Fas3	CG3638			CG43759	Ten-a	CG30015	Msp300	Inx3	DCX-EMAP
Eip78C		CG17816	CG12075	spri	fzr					klu	dlg1			Gbeta13F	Glut4EF	fzr	E(spl)m7-HLH	ebd2	stan
FucTA		dpy	Cad87A	Sema2b	ara					stan	Eip93F			ase	ATP8B	Gbeta13F	Blimp-1	CG15905	stj
dally		Manf	Snoo	tyn						CG8860	E(spl)mdelta-HLH			pdm3	ase	CG43867	beat-IIIc	Csk	CG43901
Kank		Dp	Dscam2	ttk						heph	Atf3			Spn43Aa	CG32187	edl	rdx	Optix	Shaw
pyd		CG44325		CG2201						Tsp42Ea	serp			aop	Chd64	Mob2	Inx3	Reg-5	hwt
Hers		CG31195		rt						loj	Toll-6			CG43867	trn	beat-IIIc	spdo	CG32767	dpr11
wb		neo		dlp							fz3			ImpL2	emc	Fas2	pcs	Fkbp14	CG3556
kay		Kank		Eip78C							Dscam1			ATP8B	CrebA	E(spl)m7-HLH	nkd	CG32187	eag
ps		Psc		luna							Sh			ogre	Abl	jim	Rtnl1	CG6891	pHCl-1
lig		insb		CG42324							ssp6			Trim9	E(spl)malpha-BFM	CrebA	hiw	CG42268	CG31176
klu		sob		Hsp67Ba							Egfr			lola	rdx	klar	CG12814	Prosap	CG3638
CG12605		Cyp18a1		CG12814							CG9121			Atf3	Gli	CG4115	CenG1A	Oatp74D	2024-09-04
neo		btsz		scaf							Gp150			CG3655	drongo	grh	Optix	CG4115	CG43867
shot		MtnA		Gug							mtd			CG30377	kay	verm	sog	tfc	Frq1
CG42749		sesB		dsh							Rsf1			ssp6	jim	Tsp42El	Traf4	Cht10	CG13868
E23		RpL23		Cyp18a1							Ten-m			Sap47	fzr	hiw	E(spl)mbeta-HLH	CG34417	Rph
hng3		Dys		miple2										Tom	hiw	Prosap	CG15905	glec	spi
kst		MEP-1		rpr										E(spl)m4-BFM	Dscam1	if	CG32767	fng	CG3961
loco		Cad96Cb		simj										CG32809	CG43867	RhoGAP19D	tyn	wb	sn
CG17834				CG12075										nw	Prosap	Oatp74D	Reg-5	CG12991	CG30419
ttk				Cad87A										CG7675	CG15905	Blimp-1	Fkbp14	Cht2	psq
pros				Ppn										grh	Blimp-1	smog	CG6891	CG31688	Sap47
Achl				orb2										Inx2	tfc	kirre	CG43901		CG4133
Rala				pip										qua	ebd2	Lis-1	orb2		CG4467
ro				Snoo										Akap200	grh	CG13203	sn		norpA
rdx														hiw	heph	CG15905	mira		Lrch
CdGAPr														Fas3	tyn	tfc	tfc		chn
ds														Mob2	CG6891	Sap47	Cht10		Lim3
Hipk														insb	spri	CG6891	wb		Tusp
CG10939														Orct2	Lrch	CG3164	fng		sNPF
ZnT41F														eya	Fkbp14	sog	sbb		CG4374
Cyp18a1														ed	rau	Rtnl1	zfh2		Aplip1
Vps20														heph	Cad88C	Reg-5	CG12991		Nna1
Egfr														zfh2	cv-c	ATP8B	Eip78C		hiw
cni														drongo	Optix	orb2	RasGAP1		Dscam1
Dp1														sgg	Tsp42Ea	Fkbp14	CG5065		Rdl
nrv1														mira	Reg-5	Optix	Cpr49Ac		Svil
Cad96Cb														siz	E(spl)m7-HLH	ebd2	pip		Gasp
cv-c														CG7990	ed	Gli	Ppn		drongo
sob														rdo	CG15923	CG32767	Brd		ImpL2
kat-60L1														CG42342	ft	wb	Imp		CG32809
GEFmeso														Lrch	Mnt	Tsp42Ea	Prosap		Khc-73
Tollo														phyl	CG17816	Lrch	psq		unc-13
HmgZ														CrebA	Rtnl1	spi			Fim
mgl														pod1	Oatp74D	fne			SPoCk
jim														Blimp-1	CenG1A	PsGEF			nw
CG34417														Dscam1	sog	Hsp67Ba			CG11191
tfc														hwt	pod1	serp			csw
fus														CG13868	smog	pcs			CG12991
ex														obst-A	CG42663	pip			CG31688
shf														Inx3	spi	Inx3			tna
pot														E(spl)malpha-BFM	E(spl)mbeta-HLH	fng			orb2
scaf														CG44325	Msp300	CG34417			br
GV1														fzr	wb	psq			N
l(3)05822														ebd2	CG13203	heph			CG10804
														E(spl)mdelta-HLH	scyl	CG42324			aop
														ft	Inx3	E(spl)malpha-BFM			TBC1D16
														E(spl)m7-HLH	Hsp67Ba	pod1			pum
														unc-5	Eip78C	obst-A			CG4596
														tyn	elB	E2f1			dlg1
														Fkbp14	Spn	sty			Gbeta13F
														Khc-73	NijA	Dscam2			px
														sff	CG32767	HnRNP-K			grh
														S	Syp	CG15615			CG7990
															Inx2	Eip78C			Eip74EF
															verm	Fas3			l(3)neo38
															stan	ect			klar
															serp				HmgZ
															Cht2				Spn43Aa
															CG34417				Pka-C1
															sesB				CG18265
															fng				sgg
															CG34347				CG32767
															Unc-115a				CG14186
															CG30015				RpLP2
															ab				Tom
																			FucTA
																			cv-c
																			E(spl)mgamma-HLH
																			sff
																			CrebA
																			E(spl)m4-BFM
																			eya
																			RhoGAP19D
																			RpS26
																			heph
																			Glut1
																			CG7675
																			Hs3st-A
																			CenG1A
																			Gdi
