# Supplementary material for: Synergistic activation by Glass and Pointed promotes neuronal identity in the Drosophila eye disc
Source: Nat Commun. 2024 Aug 17;15:7091. doi: 10.1038/s41467-024-51429-z (PMC11330500; doi:10.1038/s41467-024-51429-z)
Supplement: Supplementary file 6 — Supplementary Data 3 [file 41467_2024_51429_MOESM6_ESM.xlsx]

## Sheet: RPKM for wing discs
gene	control#1	control#2	control#3	Gl#1	Gl#2	Gl#3	RasV12#1	RasV12#2	RasV12#3	Gl&RasV12#1	Gl&RasV12#2	Gl&RasV12#3	Gl&RasV12, pnt mutant#1	Gl&RasV12, pnt mutant#2	Gl&RasV12, pnt mutant#3	Gl, cic mutant#1	Gl, cic mutant#2	Gl, cic mutant#3
7SLRNA:CR32864	0	5.4204	0	0	0	3.5641	0	0	0	0	1.03896	0	1.39105	0	0	3.49414	2.4971	2.58885
a	765.427	2767.11	915.296	4568.69	3807.99	3532.02	1715.32	1382.48	1355.07	1859.57	1576.1	1569.38	937.565	1390.92	1258.61	1635.26	1394.63	1517.06
abd-A	0.781048	2.7102	6.63945	2.99586	0	0	0	0	0	0	0	1.14889	0	0.730524	1.39535	0	7.49131	1.29442
Abd-B	1.5621	0	0	0	0	0	0	3.1928	0	1.05418	3.11687	2.29778	0	0	0	1.74707	1.24855	0
Abl	2233.02	8347.41	2690.88	10650.3	10361.7	8425.52	3917.63	3220.47	2899.51	4915.63	3761.03	3803.97	1794.45	2860.73	2298.84	4434.06	3724.43	3964.82
abo	472.534	1170.81	447.689	2160.02	2136	1821.25	656.886	587.475	617.979	755.845	707.53	692.78	437.484	446.35	426.279	911.97	670.472	855.614
ac	838.845	2726.46	751.207	3478.19	3846.34	3325.3	1988.16	2236.02	2174.63	1038.36	895.582	1127.06	620.406	590.994	634.186	1381.93	1177.38	1407.04
Ace	8.59152	21.6816	11.3819	92.8717	42.1832	74.846	16.4736	9.57839	16.2894	57.9797	46.7531	75.8266	21.5612	26.2989	31.3954	127.536	98.6356	110.026
acj6	24.2125	73.1753	20.8669	86.88	57.5226	67.7178	17.5032	26.6067	17.3075	23.1919	18.7012	22.9778	6.95523	16.8021	14.6512	20.9648	29.9652	16.8275
Acph-1	1355.9	3647.93	1311.77	5814.97	5798.28	5021.81	1605.15	1578.31	1609.6	1811.08	1858.7	2061.11	1158.74	1318.6	1194.42	2355.05	1855.35	2124.15
nAChRalpha1	74.9806	252.048	88.2099	11.9834	7.66968	0	11.3256	3.1928	19.3437	26.3544	22.8571	26.4244	5.56418	6.57472	9.06977	1.74707	6.24276	5.17769
mAChR-A	3.90524	10.8408	2.84548	2.99586	23.009	14.2564	0	2.12853	3.05426	0	2.07792	1.14889	2.78209	2.9221	4.18605	1.74707	0	0
nAChRbeta1	0	0	0	0	0	0	0	0	0	6.32506	5.19479	1.14889	0	1.46105	0	0	0	0
nAChRalpha2	0	0	0	0	0	0	0	1.06427	0	27.4086	27.0129	21.8289	0.695523	2.9221	2.7907	0	0	0
Act5C	294515	717403	311818	1.30362e+06	1.22019e+06	1.1599e+06	378541	390118	392576	409135	375136	436019	233466	238591	242726	512416	428828	483370
Act42A	66454.7	162048	67389.5	311501	302849	280626	72399.5	78955.8	76923.6	91021.9	84989.9	97445.3	55058.3	53508.7	53403.5	119465	96573	115637
Act57B	784.953	1986.58	1004.45	4688.52	4321.86	4515.71	562.162	1130.25	519.225	1107.94	938.179	1409.69	716.388	655.28	508.605	1434.34	2390.98	2036.13
Act79B	13.2778	24.3918	8.53644	26.9627	26.8439	42.7692	8.23681	20.2211	10.1809	8.43342	6.23375	13.7867	9.73732	89.8545	5.5814	19.2178	37.4566	44.0104
Act87E	445.978	948.569	413.543	2423.65	2124.5	2305.97	237.838	308.637	262.667	549.226	445.713	593.975	424.964	329.466	338.372	833.352	787.836	855.614
Act88F	10.1536	29.8122	11.3819	50.9296	72.8619	57.0255	14.4144	11.7069	9.16279	9.48759	11.4285	11.4889	16.6925	34.3346	12.5581	26.206	18.7283	15.5331
Pfas	3570.95	9024.96	3843.29	13481.4	13740.2	12944.8	4703.22	4132.55	4863.4	4917.74	4429.08	4851.76	3065.17	3223.8	3083.02	6004.68	5005.44	5395.15
Gart	4509.77	11179.6	4806.96	19230.4	19791.6	18515.5	5898.59	4971.19	6044.38	7360.26	6642.06	6760.06	3933.18	4497.11	4403.03	8819.21	7329	7802.78
Adh	0	0	0	0	0	0	0	0	0	0	0	0	0	0	0	0	0	0
Adhr	0	0	0	0	0	0	0	0	0	0	0	0	0	0	0	0	0	0
adp	882.584	2336.19	870.717	4062.39	3792.65	3752.99	1179.92	1053.62	1207.45	1376.76	1311.16	1359.13	797.765	927.035	883.256	1680.68	1398.38	1575.31
al	934.133	2523.19	906.76	6096.58	4812.72	4861.43	1512.48	1417.6	1403.94	1111.1	1038.96	1099.49	511.905	572	495.349	1832.68	1516.99	1646.51
Mps1	763.084	1788.73	721.803	3463.22	3543.39	3104.33	905.019	846.092	901.007	1246.04	1190.65	1201.74	676.744	785.314	780.698	1457.06	1237.31	1227.11
Ald	8625.11	21513.6	9525.72	43131.4	40921.6	40470.3	13142.9	11526	13423.5	14578.2	13545.9	15184.9	7595.8	8871.49	8657.45	16743.9	15138.7	15767.4
Ama	6609.23	18925.3	7044.46	34734	33133	32059	11183.5	11606.9	11568.5	15284.5	13918.9	15415.8	8035.37	7577	7707.21	12680.2	10608.9	12545.5
amd	1392.61	4553.13	1436.97	1515.91	2120.67	1507.61	854.569	692.837	770.692	1013.06	899.737	988.044	475.042	668.43	666.279	856.064	676.715	648.506
amx	219.474	699.231	202.029	1141.42	958.71	901.716	306.821	284.159	274.884	380.558	303.376	382.58	196.833	209.66	219.768	442.009	373.317	384.444
Amy-d	2.34314	0	0	2.99586	3.83484	0	4.1184	4.25706	4.07235	1.05418	0	0	0	0	0.697675	0	0	1.29442
Amy-p	1.5621	5.4204	5.69096	2.99586	11.5045	10.6923	4.1184	6.3856	2.03617	0	0	3.44666	0	0.730524	0.697675	0	1.24855	1.29442
AnxB9	11969.6	36647.3	12388.3	55932.7	54385.7	50325	13875.9	13568.3	14432.4	19707.8	18520.5	20289.4	11184.7	11959.4	11975.6	22855.2	21175.4	23009.7
AnxB10	848.218	2783.37	874.511	3409.29	3152.24	3011.66	955.47	1122.8	980.418	1434.73	1223.89	1546.4	840.191	782.391	760.465	1091.92	1061.27	1113.2
CG2650	4.68629	29.8122	4.74247	29.9586	34.5135	24.9487	12.3552	6.3856	4.07235	4.21671	7.2727	8.04222	3.47761	5.11367	4.88372	12.2295	2.4971	6.47211
Anp	0	0	0	0	0	0	0	0	0	0	0	0	0	0	0	0	0	0
aop	4903.42	13345	5330.53	28970	25743.3	23287.8	10900.4	11623.9	10285.7	10085.3	8899.71	10164.2	5050.89	5352.55	4945.82	9977.52	8174.27	9186.52
RpLP0	90070.4	302201	90669.3	393872	398394	374743	107618	105257	114108	138274	127829	143564	79890.5	81577.6	84597.2	153552	139216	152738
Appl	61.7028	208.685	72.0855	275.619	314.457	299.384	132.819	91.5269	87.5555	1615	1319.48	1286.75	116.152	168.021	147.209	127.536	127.352	126.853
Aprt	436.606	1325.29	476.144	1827.48	1879.07	1575.33	592.021	623.66	648.522	566.093	519.479	610.06	386.015	411.285	420.698	700.575	535.629	715.816
bru1	0	0	0	8.98758	15.3394	0	1.0296	4.25706	11.199	10.5418	12.4675	11.4889	0.695523	3.65262	2.7907	0	1.24855	1.29442
Arl1	2243.95	7816.21	2088.58	9233.24	9073.23	8332.86	2471.04	2670.24	2589	2915.85	2904.93	3267.44	1729.07	1694.82	1800.7	3651.38	3126.37	3588.14
Argk	38204.9	110939	40291	195675	181403	174912	34335.1	38064.5	36236.8	48847.4	43848.2	55668.2	31034.9	29549	28590	68808.3	58507.1	69093.7
arm	35568.1	89027.3	36638.4	186262	172403	163923	47865.1	47919.6	48782.7	57288.2	53023.2	60076.5	33913.7	34549.4	33836.5	69702.8	57439.6	67373.4
arr	11565.8	27381.1	12334.2	65932.9	59900.2	55532.2	17110.9	16525.9	16916.5	17501.4	16093.5	17541.2	9771.4	10160.9	9733.26	21057.4	17332.4	19334.8
Arr1	0	2.7102	0	0	0	3.5641	0	0	3.05426	1.05418	1.03896	3.44666	0	2.19157	0	0	0	0
Arr2	16.402	59.6244	20.8669	161.776	115.045	128.307	29.8584	32.9922	31.5607	74.8466	48.831	66.6355	24.3433	32.1431	24.4186	68.1357	66.1733	60.8379
ase	61.7028	151.771	92.0039	395.454	417.997	249.487	509.653	667.295	531.442	206.619	150.649	175.78	45.9045	46.023	33.4884	141.513	58.6819	111.32
ash2	2146.32	4916.3	1969.07	9637.69	9414.53	8746.29	2491.63	2226.44	2576.78	3062.38	3096.09	3286.97	1857.05	2004.56	1962.56	3789.39	3469.73	3773.24
asp	4311.38	11450.6	4675.12	19763.7	21563.3	18950.3	6178.64	5213.84	5398.92	7123.07	6410.37	6786.48	4032.64	4669.51	4352.1	8475.04	6795.87	7300.55
aub	13.2778	40.653	15.1759	50.9296	99.7058	96.2306	20.592	30.8637	19.3437	92.7676	136.103	128.675	44.5135	51.1367	68.3721	33.1943	28.7167	42.716
aurA	1543.35	4702.19	1438.86	6483.04	7082.95	6454.58	1856.37	1682.6	1727.69	2303.38	2344.93	2339.14	1330.54	1488.81	1538.37	2805.79	2318.56	2685.93
awd	60184.4	189839	57085.1	223482	233480	218426	63259.7	62499	65732.8	71580.7	64713.6	76448.2	39824.2	41365.9	43693.3	86949.9	73253.8	83188.7
Axs	447.54	1482.48	492.268	2177.99	1886.74	1725.02	644.53	613.017	567.075	667.294	647.271	602.017	307.421	442.698	366.977	824.617	585.571	727.466
b	142.932	582.693	165.038	707.023	398.823	509.666	87.5161	131.969	113.008	118.068	98.701	98.8044	132.149	83.2798	79.5349	188.684	250.959	255.001
Dll	2568.87	6675.22	2463.24	14865.5	13552.3	12271.2	2834.49	3118.3	2787.52	3420.8	2994.28	3390.37	1664.39	1830.69	1689.07	5010.6	4014.09	5105.2
bam	10.1536	37.9428	11.3819	17.9752	23.009	17.8205	8.23681	13.8355	12.217	20.0294	10.3896	10.34	10.4328	10.2273	6.27907	10.4824	13.7341	12.9442
baz	1962.77	6181.96	2180.59	11120.6	9675.3	8910.24	3533.59	3139.58	2830.28	3974.25	3417.13	3679.89	2277.14	2816.17	2252.09	4598.29	3766.88	3924.69
bcd	0.781048	2.7102	0	0	0	0	0	0	0	0	0	0	0	0	0	0	0	0
ben	11966.4	39392.7	13105.3	56795.5	54305.1	51084.2	15367.8	15435.1	15683.6	18257.3	17078.4	20165.3	10505.2	11358.9	11148.8	22689.2	19876.9	22161.8
bi	3188.24	9729.61	3457.26	16827.8	16516.6	14224.3	3469.76	3310.93	3032.88	5164.41	4478.95	4875.88	2485.8	3559.84	3184.89	6025.64	5587.27	5817.14
bib	2939.08	7786.4	3285.58	16489.2	15166.8	14644.9	4442.73	5403.28	4748.36	4549.83	3838.95	4509.39	2290.36	2403.42	2192.09	5961	4715.78	5307.13
bic	46709	156319	45283	181762	181422	168175	52742.4	53615.6	52909	62018.3	58802.9	64759.4	36354.3	38522.7	38726.5	70752.8	63356.5	69035.5
BicC	0	0	0	0	0	0	0	0	0	0	0	0	0	0	0	0	0	0
BicD	4303.57	12534.7	4544.23	21216.7	20527.9	17186.1	5916.09	5655.51	5488.51	6558.04	6319.98	7023.15	3835.11	4168.37	3742.33	8385.94	6622.32	7609.91
boss	0	0	0	5.99172	0	0	2.0592	2.12853	8.1447	29.517	33.2466	25.2755	2.78209	3.65262	3.48837	3.49414	4.99421	1.29442
brm	9778.72	24410.8	10229.5	49788.2	47360.2	42623	12962.7	12251.8	12441	15620.8	13829.6	15254.9	9032.06	9843.81	9084.42	19313.9	16528.3	17235.2
Brd	1274.67	3176.35	1105.94	3624.99	3393.83	3378.76	1261.26	1368.65	1213.56	1356.73	1297.66	1253.44	821.412	1019.08	898.605	1329.52	1161.15	1571.43
brn	435.825	1094.92	441.998	1941.32	1675.82	1682.25	520.978	517.233	577.256	609.314	531.946	645.675	327.591	342.616	342.558	709.31	576.831	635.562
Bsg25A	0	0	0	0	0	0	0	0	0	0	0	0	0	0	0	0	0	0
Bsg25D	1471.49	4059.88	1531.82	7160.11	6883.53	5877.19	2040.67	2048.71	1945.56	2406.69	2180.77	2321.9	1196.3	1504.88	1409.3	2762.12	2168.73	2526.71
bsk	3517.06	9230.93	3177.45	15060.2	14691.3	13062.4	4056.63	4579.54	4149.72	4571.97	4771.93	5179.19	2626.99	2772.34	2833.95	5866.66	4763.23	5588.02
btd	9.37257	27.102	8.53644	44.9379	26.8439	32.0769	63.8353	40.4421	61.0852	16.8668	10.3896	16.0844	5.56418	2.19157	4.18605	12.2295	8.73986	12.9442
bur	3865.41	10754.1	3825.27	16567.1	15757.3	13882.2	4813.39	4747.69	4747.34	5080.08	5261.28	5426.2	3046.39	3305.62	3169.54	6661.58	5363.78	6161.45
bw	3.12419	16.2612	7.58795	17.9752	19.1742	24.9487	9.26641	1.06427	4.07235	28.4628	8.31166	5.74444	1.39105	5.84419	2.7907	8.73535	4.99421	2.58885
by	1003.65	2840.29	976.948	4622.61	4126.29	3916.94	1376.58	1184.53	1305.19	1677.2	1549.09	1629.12	975.818	1102.36	1048.61	1713.88	1512	1533.89
c(3)G	223.38	726.333	234.278	874.791	1004.73	816.178	240.927	223.496	240.269	451.188	440.518	469.895	366.54	439.045	467.442	429.779	344.6	410.332
ca	1604.27	4558.55	1650.38	8130.77	7466.43	7188.78	2531.79	2256.24	2319.2	2727.16	2474.8	2653.93	1493.98	1794.17	1579.54	3469.68	2572.02	2744.18
cact	3631.09	9469.43	3454.41	16027.9	14833.2	13429.5	4178.12	4228.33	4053.01	5146.49	4792.71	5214.8	2768.18	3003.92	2870.93	6132.21	4849.38	5577.67
cad	0	2.7102	0.948493	0	0	0	0	0	0	0	0	0	0	0	0	0	0	0
Cam	18791.2	58174.4	18323.9	76897.8	77187.6	66188.8	25102.7	25145.4	23780.5	27498.2	26235.8	28372.9	14711.7	17267.4	17875.8	31613.2	27109.8	32022.7
capu	2023.69	5794.4	2061.08	10833	9625.44	9234.57	2828.31	2840.53	2785.49	3575.77	3046.22	3292.71	1872.35	2221.52	2062.33	4247.13	3681.98	4032.13
car	733.404	2192.55	723.7	3400.3	3309.47	3025.92	1006.95	955.711	1036.41	1195.44	1108.57	1267.22	675.353	718.836	729.768	1322.53	1113.71	1267.24
CkIIbeta	8508.73	28457.1	8813.4	39847.9	40821.9	33990.8	11312.2	11929.4	11149.1	12708.1	11739.2	13149	6833.51	7877.24	7893.49	15657.2	13043.6	15367.4
Cat	13572.3	35311.2	13296.9	88093.3	67451	64438.9	10268.2	11989	10929.2	15478.5	14593.2	17359.7	10153.9	9154.93	8475.35	26653.3	20370.1	26289.7
Pka-C1	3517.06	9786.53	3799.66	21072.9	19243.2	16387.7	5157.27	5197.88	5036.48	6543.28	5952.19	6828.99	3627.15	3969.67	3648.84	7655.66	6584.86	7383.39
Pka-C2	0	0	0	0	0	0	0	0	0	0	0	0	0	0	0.697675	0	0	3.88327
CecA1	0.781048	0	0	0	0	0	0	2.12853	0	0	0	0	0	1.46105	0.697675	0	0	0
CecA2	0.781048	0	0.948493	0	0	0	1.0296	9.57839	0	0	2.07792	0	0	0.730524	0	0	0	0
CecB	0	0	1.89699	0	0	0	4.1184	3.1928	1.01809	0	1.03896	0	2.08657	1.46105	2.7907	0	1.24855	1.29442
CecC	0	0	0	0	3.83484	0	1.0296	5.32133	0	0	0	1.14889	2.78209	0	2.09302	0	0	0
Cec-Psi1	0	0	0	0	0	0	0	0	0	0	0	0	0	0	0	0	0	0
Cec2	0	0	0	0	0	0	0	0	0	0	0	0	0	0	0	0	0	0
Cp190	8327.53	21668	8151.35	38212.2	37926.5	33285.1	10221.9	9327.23	8855.32	12398.2	10970.4	11866.9	6337.6	8019.69	7125.35	15091.2	12117.2	14350
Cf2	846.656	2661.41	1127.76	4308.05	3501.21	3792.2	1114.03	986.575	1071.03	1403.11	1230.13	1413.13	675.353	861.288	840.698	1663.21	1482.03	1532.6
salr	5565.75	16093.2	5477.55	27843.5	25513.2	22482.3	7647.88	6750.64	6497.43	9542.41	8519.45	8630.45	4091.06	5768.95	5020.47	9940.83	8003.22	9163.22
cg	8357.99	23467.6	8804.86	42565.2	41182.3	36760.1	11640.7	10561.8	9826.58	14030	12408.3	13193.8	7105.46	8655.98	7772.79	16988.5	13117.3	15212.1
Col4a1	1698	3932.5	1964.33	6725.71	8448.15	7851.7	2436.04	1371.84	1821.36	5007.34	4249.34	4215.27	1893.91	2625.5	2638.61	3078.34	3798.09	2596.61
ChAT	2.34314	2.7102	1.89699	5.99172	0	0	6.17761	2.12853	5.09044	4.21671	1.03896	2.29778	0	2.9221	0.697675	3.49414	0	2.58885
chif	4120.81	11621.3	4465.51	23071.1	22713.7	18137.7	6726.38	6289.81	5897.78	8282.67	7305.95	7897.46	4096.63	4998.98	4786.05	8281.11	6858.3	8037.07
chic	55612.9	166479	52676.5	214695	215575	191071	61337.5	71268.6	63241.6	65688.9	62073.6	71302.3	37853.1	38599.4	38107.7	81188.1	68659.1	82089.7
cin	2792.25	8512.73	2602.67	13193.8	13264.7	11180.6	3586.1	3428	3560.25	4495.01	4260.77	4732.27	2549.09	2702.21	2840.23	5520.74	4216.36	5027.54
ck	4676.13	12136.3	4833.52	25737.4	23200.8	20497.1	6255.86	6456.9	6516.78	7506.79	7051.41	8203.06	4977.16	4623.49	4403.72	9051.57	7728.54	8597.56
cl	5058.07	18670.6	4704.53	20404.8	20892.2	18807.7	4941.06	5198.94	5233.99	6039.38	5838.94	6729.04	3399.72	3853.52	4017.91	6941.11	5849.47	6617.09
Chc	31405.1	75920.8	33034.1	161839	149716	133964	40609.5	41538.3	40936.3	47167	42552.6	50468.4	28841.2	28321.7	26699.3	59762	48275.3	55348.2
eya	762.303	2051.62	756.898	4961.15	4076.43	4120.1	595.11	691.773	594.563	1674.03	1487.79	1641.76	705.26	847.408	731.163	1600.32	1400.88	1542.95
clt	930.228	2870.1	971.257	3804.74	3478.2	3115.02	927.671	895.048	894.899	1080.53	1212.46	1237.35	781.072	801.385	825.349	1430.85	1113.71	1313.84
cm	1839.37	5328.25	1938.72	8601.12	8033.99	7081.86	2208.49	2187.07	2203.14	2518.43	2431.16	2644.74	1500.94	1570.63	1626.98	3359.62	2640.69	3021.18
cn	0	0	0	0	15.3394	0	6.17761	0	1.01809	9.48759	2.07792	3.44666	2.78209	5.11367	3.48837	8.73535	3.74566	2.58885
cni	2703.99	10404.5	2347.52	9991.2	10219.8	8853.21	2447.36	2613.84	2655.17	3226.84	3441.03	3559.26	2021.19	2031.59	2042.79	4091.64	3470.97	4118.85
comt	524.864	1309.03	497.959	2381.71	2189.69	2088.56	889.575	797.135	864.356	1082.64	999.477	1113.27	535.553	617.293	622.326	985.347	669.224	862.086
cort	259.308	707.362	202.978	1333.16	1119.77	1030.02	321.236	289.48	308.48	375.287	362.596	363.049	223.263	268.833	236.512	494.421	345.849	473.759
cos	3813.07	10081.9	4255.89	19260.4	18395.7	17553.2	4715.57	4366.68	4535.58	6021.46	5374.53	6045.45	3439.36	3746.86	3613.96	7608.49	6097.93	6838.44
Cp15	34.3661	143.64	36.0427	107.851	72.8619	49.8973	55.5985	44.6992	34.615	18.9752	17.6623	28.7222	11.1284	16.8021	17.4419	36.6885	23.7225	10.3554
Cp16	0	0	0	0	0	0	0	0	0	0	0	0	0	0	0	0	0	0
Cp18	8.59152	10.8408	8.53644	53.9255	19.1742	14.2564	13.3848	10.6427	8.1447	8.43342	8.31166	6.89333	3.47761	10.2273	9.06977	3.49414	14.9826	7.76654
Cp19	0	0	0	0	0	0	0	0	0	0	0	0	0	0	0	0	0	0
Cp36	0	0	0	0	0	3.5641	0	0	1.01809	0	0	0	0	0	0	0	0	0
Cp38	0	0	0	0	0	0	0	0	0	0	0	0	0	0.730524	0	0	0	0
crc	15188.3	44824	13987.4	69315.2	62017	51269.5	16593.1	17679.6	16421.7	22026	23010.8	24421.9	14166.4	14837.7	14116.1	27547.8	22012	27378.3
crm	934.914	2458.15	1013.94	4305.05	4137.79	3745.86	1296.27	1189.85	1214.58	1818.46	1488.83	1632.57	874.968	1082.64	1025.58	1783.76	1564.44	1694.4
crn	2588.39	6518.03	2527.73	11579	11086.5	9651.57	3204.12	2846.91	3193.74	3629.53	3403.63	3754.57	2139.43	2331.83	2317.68	4425.33	3584.59	4139.56
csw	2012.76	5444.79	2243.19	10611.3	10469.1	9095.57	2867.44	2930.99	3008.45	3435.56	3097.13	3322.58	1967.63	2081.99	1883.02	4261.1	3268.71	3531.19
cta	2295.5	8661.79	2345.62	10680.2	9832.52	9480.5	2633.72	2912.9	2999.29	3248.97	3323.63	3787.88	1905.04	2292.38	2002.33	4626.24	3896.73	4263.83
cup	0	0	0	0	0	0	0	0	0	0	0	0	0	0	0	0	0	0
cv	611.56	1794.15	558.663	2522.52	2669.05	2363	644.53	664.102	672.956	819.096	855.062	922.557	477.824	515.02	500.233	1060.47	902.703	1038.13
cv-2	3077.33	8336.57	3148.05	10102	10177.7	9298.73	1953.15	1992.31	1888.55	3615.83	3408.82	3790.18	1758.98	1859.91	1769.3	3551.79	2936.59	3560.96
CycA	9602.2	23725.1	8892.12	45033.8	45124.5	39197.9	11416.2	11714.4	11408.7	14915.6	14724.1	15653.6	8619.61	9095.03	8972.1	18601.1	15123.7	17430.7
CycB	12268.7	29858.3	12655.7	53973.4	53392.4	49088.3	15420.3	14897.6	16185.6	17125.1	16563.1	18119.1	10222.1	10660.5	10749.1	22296.1	17746.9	20376.8
Cyt-b5-r	0	0	0	0	0	0	1.0296	0	2.03617	1.05418	0	0	0	0	0.697675	0	0	2.58885
D	8.59152	27.102	12.3304	35.9503	11.5045	17.8205	12.3552	19.1568	9.16279	84.3342	73.766	99.9533	54.2508	82.5492	69.7675	13.9766	4.99421	12.9442
D1	30011	76576.6	28790.6	132699	129978	116674	30832.4	31827.9	31154.5	38853.8	38853.9	42252.7	22669.2	23936.4	23490.7	51772.7	43960.3	50479.9
Dab	3032.81	8133.3	3353.87	16270.5	15362.4	13785.9	4705.28	4380.52	4318.73	5408.98	4701.28	5033.28	2946.23	3439.31	3036.98	6607.42	5152.77	5247.59
Sap-r	14904.7	36639.2	15663.4	70678.4	65437.7	59221	17213.9	17133.6	17296.3	21761.4	19966.7	22811.2	12727.4	13004.1	12504.4	26555.5	21457.6	25487.2
Ddc	180.422	563.721	307.312	1312.19	425.667	762.717	136.937	161.768	130.315	1046.8	868.569	1091.44	156.493	103.004	122.791	199.166	169.803	322.311
SmF	3815.42	16600	3182.2	13969.7	15166.8	13297.6	3911.46	4141.06	4027.55	4399.08	4398.95	4744.91	2478.84	2777.45	2631.63	5657.01	4481.05	5386.09
2023-12-01	0	0	0	0	0	0	0	0	0	0	3.11687	1.14889	0.695523	0.730524	2.09302	0	0	0
Dfd	0	0	0	0	0	0	2.0592	1.06427	5.09044	0	0	0	0	0	0	1.74707	2.4971	0
Pkg21D	0	0	0	0	0	0	0	0	0	0	0	0	0	0	0	0	0	0
Dhod	3132	7724.06	2918.51	15659.4	15151.4	13347.5	3807.47	3550.39	3888.08	4532.96	4466.48	4811.54	2824.52	2976.16	2854.19	5955.76	5037.91	5379.62
Hr3	111.69	311.673	59.7551	1108.47	337.466	470.461	20.592	128.776	63.1214	101.201	85.1945	166.589	76.5075	51.1367	33.4884	127.536	179.791	302.895
dib	62.4838	168.032	48.3732	170.764	195.577	128.307	59.7169	41.5064	54.9767	56.9256	48.831	60.8911	17.3881	28.4904	24.4186	57.6533	38.7051	58.249
ect	27.3367	70.4651	30.3518	308.574	264.604	281.564	27.7992	21.2853	35.6331	1388.35	1372.46	1336.16	832.541	1003.01	986.512	297.002	352.092	289.951
Dip-B	6055.46	16768	6375.77	24644	23200.8	21042.4	6742.86	6721.9	6760.1	7401.38	7029.59	7750.4	4332.41	4416.02	4330.47	9083.02	7291.54	8486.24
Dip-C	1331.69	4309.21	1482.5	5859.9	5449.3	4861.43	1637.07	1485.72	1396.82	1792.1	1605.19	1884.18	874.272	1181.26	1089.77	2255.47	1624.37	1907.98
disco	188.232	563.721	174.523	982.642	901.187	769.845	263.578	227.753	282.01	187.644	163.116	214.842	82.7672	101.543	90	312.725	272.184	321.017
Dl	5420.47	15683.9	6426.99	32517.1	27031.8	25315.8	10405.2	11008.8	10565.7	8031.78	7429.59	8250.17	4210	4866.02	4078.61	10901.7	9340.42	10232.4
Lar	239.782	626.056	286.445	1291.22	1292.34	933.793	350.064	381.007	332.915	355.258	357.401	390.622	213.525	243.265	216.279	452.491	389.548	423.276
Cyp6a2	1.5621	13.551	3.79397	53.9255	57.5226	46.3332	6.17761	12.7712	8.1447	34.7878	21.8181	20.68	11.8239	10.2273	26.5116	24.459	17.4797	36.2438
DNaseII	0.781048	5.4204	1.89699	11.9834	11.5045	7.12819	2.0592	2.12853	1.01809	7.37924	1.03896	12.6378	0.695523	0	0.697675	0	0	0
dnc	305.39	1056.98	344.303	1626.75	1767.86	1268.82	538.481	490.627	484.61	816.987	658.699	720.353	310.899	571.27	427.675	745.999	674.218	705.46
dor	1145.02	3119.44	1129.66	5847.92	5805.94	5028.94	1655.6	1526.16	1682.9	1842.7	1639.48	1940.47	1062.06	1153.5	1100.23	2264.2	1755.46	2055.54
Pka-C3	359.282	1021.74	306.363	2477.58	2427.45	1839.07	385.071	501.269	410.289	726.328	576.622	659.462	313.681	401.788	383.721	861.305	604.299	789.598
dpp	2694.61	6742.97	2698.46	11857.6	10829.6	9434.16	2675.93	2604.26	2464.79	4052.26	3488.82	3763.76	2128.3	2184.27	1985.58	4128.33	3458.49	3850.91
Dr	2761.78	8043.87	2978.27	14338.2	13859.1	13201.4	4342.86	4678.51	4892.93	5684.12	4612.97	5209.06	2571.35	2728.51	2652.56	5188.8	4655.85	5124.62
dsh	2268.16	5737.49	2261.21	11231.5	10089.5	9341.5	2677.99	2711.75	2708.11	3470.35	3148.04	3502.96	1938.42	1968.03	2014.19	4308.27	3454.74	4034.72
Dsk	3.90524	16.2612	4.74247	5.99172	3.83484	10.6923	4.1184	2.12853	3.05426	0	0	0	2.78209	1.46105	0.697675	1.74707	0	0
dsx	1983.08	5650.76	1989.94	8328.49	9272.64	7488.17	2269.24	1982.73	2311.06	2805.17	2394.8	2609.13	1343.05	1665.6	1722.56	3597.22	2634.44	2574.61
dwg	688.884	2016.39	648.769	3349.37	3048.7	2915.43	866.924	787.557	818.542	1380.97	1244.67	1409.69	864.535	986.938	991.396	1528.69	1217.34	1253
dx	4790.95	12689.1	4908.45	24883.6	24255.4	22022.5	5482.63	5443.72	5811.24	7693.38	7064.91	7805.55	4484.73	4905.47	4527.91	9757.38	8250.43	8934.11
e	10.1536	111.118	49.3217	212.706	203.246	181.769	8.23681	20.2211	8.1447	52.7089	39.4804	55.1466	77.8985	21.9157	11.1628	5.24121	36.208	12.9442
bsh	0	0	0	0	0	3.5641	0	1.06427	0	0	0	0	0	0	0	0	0	0
ea	458.475	1111.18	435.358	1599.79	1633.64	1536.13	342.857	275.645	358.367	654.644	621.297	615.804	429.833	552.276	521.163	609.727	573.085	638.151
eag	0.781048	5.4204	0.948493	0	0	0	2.0592	1.06427	2.03617	3.16253	4.15583	9.19111	0	0	0.697675	0	0	0
eas	1573.81	4769.95	1485.34	7849.16	8283.25	6575.76	1965.51	1908.23	1940.47	2408.79	2406.23	2610.27	1193.52	1509.99	1416.98	3478.42	2548.29	2820.55
E(bx)	11626.7	32872	11946.3	59629.6	62599.9	48090.3	17927.4	16481.2	15217.4	20797.9	19444.1	20721.3	10260.4	12988.7	12212.8	25346.5	19909.4	21514.6
ec	9438.18	24378.2	10100.5	55567.2	50919	47997.7	13047.1	11597.3	11175.5	19672	15724.6	16398.1	10226.3	12284.5	10608.1	21104.6	17108.9	18362.7
ecd	2133.82	5940.75	2224.22	9589.75	8877.65	8528.88	2701.67	2655.34	2823.16	3025.49	2822.85	3136.47	1804.88	1904.48	1924.88	3698.55	3140.11	3514.36
EcR	3719.35	9900.35	4414.29	17295.1	16232.9	15717.7	5822.39	4691.28	5766.45	6683.48	6341.8	6928.95	3804.51	4752.06	4604.65	6242.28	6325.16	6310.31
ed	23409.6	60865.6	26073.1	133744	120759	110031	32411.8	32235.6	31646.2	40922.1	37545.9	43639.4	23569.2	25786	23686.8	48986.1	43070	47817.3
Edg78E	15.621	27.102	9.48493	56.9214	53.6877	32.0769	6.17761	15.964	11.199	11.5959	12.4675	8.04222	6.2597	14.6105	13.2558	36.6885	41.2022	22.0052
Edg84A	0	0	0	0	0	0	0	0	0	0	2.07792	1.14889	0	3.65262	1.39535	0	0	0
eEF1alpha2	2297.84	6135.89	2079.1	13047	11320.4	9936.7	1249.94	2109.38	1581.09	1952.34	1804.67	2493.09	1034.24	834.989	717.907	4746.79	3505.93	4636.62
eEF2	244443	581725	256582	1.05166e+06	982520	923618	270040	270980	291780	345286	327922	367355	210927	207120	204075	412716	343773	383018
eg	74.9806	224.946	72.0855	485.329	348.97	370.666	85.4569	87.2698	84.5013	87.4967	89.3504	114.889	89.0269	86.9324	89.3024	132.777	106.127	132.031
egl	3180.43	8268.81	3209.7	16243.6	14614.6	13643.4	4474.65	4276.22	4211.83	4870.3	4418.69	4808.1	2798.09	3067.47	2840.93	6455.42	5027.92	5650.16
Eh	0	0	0	0	0	0	0	0	0	1.05418	0	2.29778	0	0	0	0	0	0
Eip71CD	1383.24	4862.1	1304.18	6054.64	5798.28	5570.68	1680.31	1525.09	1703.26	2073.57	2024.93	2172.55	1164.31	1328.09	1431.63	2470.36	2077.59	2392.09
Eip55E	3487.38	9301.4	3333.01	15988.9	14986.5	13440.2	3499.61	3344.99	3418.74	4243.06	3950.12	4643.81	2416.25	2631.35	2623.26	5812.5	4543.48	5594.5
Eip74EF	2393.91	6317.47	2489.79	10854	10844.9	10157.7	4048.39	3002.29	3664.1	4198.79	3957.39	4141.74	1982.24	2706.59	2520	3733.49	3992.87	3726.64
Eip75B	5260.36	14786.8	6761.81	30363.1	33014.1	30145.1	6750.07	6932.63	6894.49	9678.4	7858.68	8571.86	5235.2	5060.34	4270.47	12647	10256.9	10695.8
emc	15182.8	41623.2	15474.7	76304.6	74882.9	69204.1	19499.6	21363	20951.2	23420.7	21963.6	24929.7	16173	16915.3	16821.6	30168.4	25808.8	30479.8
ems	1817.5	4458.28	1948.21	9922.29	9828.69	8831.83	1866.67	2039.13	1932.33	2932.72	2432.2	2749.29	1883.48	2004.56	1821.63	3646.13	3257.47	3616.62
en	2161.16	5385.16	2248.88	12519.7	11078.8	10492.7	2313.51	2472.29	2443.41	3292.19	3038.95	3301.9	1999.63	1915.43	1860.7	3902.95	3588.34	3972.58
ena	5441.56	15543	5737.44	28883.1	26617.6	22528.7	7542.86	8203.36	7287.47	10823.2	9663.35	10751.3	5497.41	6152.47	5507.44	11212.7	8701.16	10131.4
Eno	24078.1	60792.5	26673.5	98300.2	95088.6	90146.7	34792.3	34616.3	38654.7	33251.9	29471.1	35769.5	17100.8	16801.3	17568.1	36326.8	33117.8	34084.7
E(Pc)	5489.98	18860.3	6487.69	32082.7	31434.2	27015.8	10474.1	8526.9	7940.06	12440.3	9589.58	10196.4	5413.95	7853.14	6793.96	12620.8	10383	10443.4
esc	674.044	2051.62	646.872	2908.98	3041.03	2662.38	814.415	760.95	804.289	1086.86	1029.61	1136.25	676.744	726.141	699.768	1366.21	1015.07	1228.41
E(spl)m8-HLH	611.56	1547.52	572.89	2645.35	2669.05	2498.43	1162.42	1290.95	1179.96	764.278	733.504	749.075	408.967	412.746	404.651	918.959	781.593	960.462
Est-6	3.12419	5.4204	2.84548	8.98758	3.83484	10.6923	3.0888	3.1928	5.09044	2.10835	2.07792	0	2.78209	2.19157	3.48837	1.74707	2.4971	0
Est-P	0	0	0	0	0	0	0	0	0	0	0	0	0	0	0	0	0	0
eve	0	0	0	0	0	0	2.0592	0	0	0	0	0	0	0	0	0	0	0
exd	13216.9	45162.7	16244.8	70288.9	62929.7	64863	17903.7	19971	19378.3	21633.8	21269.5	24488.6	11302.9	13600.9	13403.7	27229.8	23675	25192.1
exu	176.517	617.925	179.265	805.887	866.673	673.614	136.937	138.355	155.767	210.835	219.22	245.862	119.63	147.566	143.721	267.302	222.242	310.662
e(y)1	1314.5	3899.97	1299.44	5829.95	5679.4	4904.2	1402.32	1468.69	1531.2	1752.04	1758.96	1961.15	1080.84	1008.85	1117.67	2084.25	1760.46	1977.88
e(y)2	1251.24	5455.63	1004.45	4796.37	4824.23	4084.45	1119.18	1118.54	1295.01	1534.88	1550.13	1575.13	794.983	948.951	968.373	1886.84	1679.3	1825.14
eyg	1204.38	3623.53	1232.09	6258.35	6289.13	5442.37	1482.63	1524.03	1395.8	1582.32	1232.2	1463.68	941.042	1054.88	888.14	2169.86	1839.12	1918.33
E(z)	1883.89	5127.69	1875.17	8388.41	8244.9	7327.78	2261	2034.88	2193.98	2803.06	2529.86	2764.23	1500.24	1702.85	1679.3	3373.59	2684.39	3114.38
CG17716	9.37257	46.0734	23.7123	26.9627	26.8439	17.8205	29.8584	30.8637	54.9767	78.0091	76.8829	87.3155	25.7343	21.1852	15.3488	24.459	4.99421	29.7717
Fas2	10962	28879.9	12052.5	50519.2	47475.3	43271.7	20870	22451.8	21063.2	26374.5	24040.4	27178.1	11576.3	11648.9	11551.4	18630.8	15896.6	17252.1
Fas3	22088	55748.8	23261.8	111128	107222	102115	27426.5	26324.6	26703.4	36572.6	34680.4	37085	20898.4	24409	23187.9	43397.2	36980.9	41288.2
Fbp1	745.901	813.059	734.134	937.705	2020.96	837.563	183.269	265.002	170.021	209.781	222.337	110.293	57.7284	29.9515	43.9535	531.109	727.906	350.789
Fbp2	46.8629	235.787	102.437	170.764	203.246	78.4101	48.3913	55.3418	38.6873	25.3002	16.6233	19.5311	10.4328	4.38315	16.7442	68.1357	73.6646	38.8327
Fcp3C	45.3008	84.0161	38.8882	179.752	157.228	196.025	50.4505	17.0283	47.8501	57.9797	61.2985	70.0822	39.6448	36.5262	40.4651	94.3418	73.6646	73.7821
fj	7612.09	21063.7	8155.15	36067.2	35725.4	31948.6	8016.48	7209.34	7314.96	12385.5	10789.6	11585.4	5484.2	6899.07	6135.35	14091.9	12154.7	12438.1
fkh	0	2.7102	20.8669	0	0	0	142.085	177.732	165.948	0	2.07792	0	0	0	0.697675	0	0	0
fl(2)d	3570.95	10320.4	3623.24	17957.2	17245.3	14637.7	4772.2	4747.69	4474.49	5530.21	5048.3	5629.55	2909.37	3416.66	3290.23	7014.49	5523.59	6345.26
Actn	5348.61	13838.3	5502.21	24874.6	24707.9	21990.5	7553.15	6897.51	7199.91	8824.52	7982.31	8869.42	4644.7	5486.97	5397.91	10236.1	8583.79	9227.94
fliI	1901.85	4910.88	1961.48	9907.31	8889.15	8486.11	2638.87	2677.69	2747.82	3297.47	2775.06	3214.59	1853.57	2046.93	1760.93	3609.45	3014	3259.36
flw	2333.77	5870.29	2370.28	11423.2	10043.4	9223.88	3149.55	3267.3	3292.49	3452.43	3303.89	3921.16	1902.25	2117.06	2070.7	4269.84	3498.44	4072.25
FMRFa	1.5621	2.7102	0	0	0	0	0	0	0	0	1.03896	1.14889	0	0	0	0	0	0
fog	811.509	1973.02	902.966	3678.92	3390	2968.89	1555.73	1818.83	1623.85	1508.53	1330.9	1539.51	724.735	753.901	699.768	1259.64	1076.25	1158.51
for	2402.5	6642.7	2518.25	13646.1	13211	11155.6	3605.66	3486.54	3185.6	4369.56	3699.73	4140.59	2218.02	2504.24	2472.56	5463.09	4451.09	4549.9
FER	3010.94	8940.94	2937.48	14224.3	14096.9	12470.8	3362.68	3188.54	3195.78	5084.3	4574.53	5210.21	2730.62	3139.79	2806.05	5452.6	4428.61	5090.97
gd	46.8629	216.816	57.8581	197.727	130.384	149.692	66.9241	55.3418	45.8139	87.4967	77.9218	90.7622	50.7732	65.7472	56.5117	73.3769	82.4044	47.8936
fs(1)K10	1890.92	4352.58	1751.87	8001.94	8118.35	6828.81	2110.68	2094.48	2153.25	2676.56	2335.58	2663.12	1448.77	1632.72	1608.14	3237.32	2509.59	2807.6
png	88.2584	233.077	53.1156	146.797	168.733	213.846	47.3617	50.0205	53.9586	87.4967	60.2596	66.6355	41.7314	54.0588	55.814	85.6064	71.1675	88.0208
fs(1)Ya	1.5621	10.8408	1.89699	0	0	0	0	0	0	4.21671	1.03896	1.14889	0.695523	0.730524	0.697675	1.74707	0	3.88327
fs(1)Yb	69.5132	168.032	43.6307	125.826	118.88	153.256	13.3848	20.2211	13.2351	32.6795	30.1298	39.0622	40.3403	43.1009	38.3721	36.6885	34.9595	42.716
tj	0	0	0	0	0	0	1.0296	0	2.03617	1.05418	0	2.29778	0	0	0	0	0	0
dup	2343.14	6187.38	2544.81	10940.9	11416.3	9990.16	2860.23	2647.89	2564.56	4022.74	3635.31	3814.31	2255.58	2517.39	2452.33	4746.79	3667	4095.55
ft	23129.2	51491.1	27467.4	141644	129913	114115	37025.5	33877.7	34684.2	40463.5	34576.5	40028.4	26257.4	25206	23139.1	51082.6	45331.2	41521.2
ftz	0	0	0	0	0	0	0	0	0	0	0	0	0	0	0.697675	0	0	0
ftz-f1	183.546	582.693	251.351	524.276	510.033	627.281	845.303	407.614	721.824	772.712	771.946	707.715	352.63	708.608	732.558	192.178	398.288	227.818
fu	1385.58	3544.94	1387.65	6357.22	6638.1	5816.6	1743.11	1647.48	1720.57	2112.57	1954.28	2065.7	1187.26	1282.07	1230	2480.84	2015.16	2223.82
fw	1983.86	5490.86	2027.88	9053.49	8321.6	8350.68	2674.9	2441.43	2553.36	3212.08	2769.86	3073.28	1783.32	2109.75	1805.58	3868.01	3006.51	3142.86
fy	1038.01	3146.54	963.669	5437.49	4874.08	4462.25	1063.58	1232.42	1192.18	1386.24	1430.64	1502.75	884.009	821.109	863.024	1841.41	1573.18	1834.2
fz	6398.34	16982.1	6651.78	31813	30157.2	27778.6	6560.62	7029.48	6933.17	10364.7	10152.7	11190.2	6231.19	6589.33	6326.51	13034.9	10140.7	11529.4
fzy	4805.01	12369.3	4649.51	21911.7	22456.8	20946.2	5466.15	5324.52	5399.94	6886.94	6788.55	6977.2	4132.8	4348.81	4427.44	8896.08	7099.27	8158.75
g	2479.05	7585.84	2541.01	12208.1	12194.8	10239.6	3745.69	3470.57	3209.01	4146.08	3606.22	3834.99	1886.26	2564.14	2379.07	4816.67	3927.94	4623.68
Gal	48.425	84.0161	46.4762	302.582	237.76	213.846	24.7104	36.185	14.2532	130.718	62.3375	121.782	58.4239	29.9515	30.6977	117.054	83.653	99.6706
bnb	14904	29728.2	15360.8	61169.5	57495.7	55881.5	27877.5	23375.5	25604.9	22690.1	21445.1	19569	12406	15113.8	13996.8	21345.7	21562.5	22001.3
Gapdh1	14247.1	42065	14227.4	52119	56878.3	51280.2	18538	18092.5	18940.5	17747.1	16314.8	18825.7	8872.09	9569.87	9770.24	19983	17273.7	18389.9
Gapdh2	25648.8	74904.5	25942.2	103744	104844	96084.5	34332.1	31956.7	36351.8	31495.6	29298.6	33185.6	18000.8	19006.8	18918.8	40168.6	35400.2	38615.2
Gdh	10179.4	22589.5	11251	43308.2	41634.8	37244.8	13026.5	12049.6	13493.7	16163.7	14130.9	14852.8	9461.2	10517.4	10343.7	16714.2	14739.2	15354.4
gdl	5.46733	10.8408	5.69096	17.9752	11.5045	14.2564	4.1184	1.06427	9.16279	9.48759	5.19479	5.74444	1.39105	3.65262	8.3721	8.73535	6.24276	14.2387
Galphai	8910.19	24635.7	8017.61	40863.5	38536.3	34129.8	10718.1	11151.4	10509.7	11917.5	11160.5	12110.4	6967.05	7525.13	7174.19	15541.9	11991.1	14782.3
Gbeta13F	13088.8	42902.4	14376.3	66984.5	61273	55446.6	19838.4	20702.1	20073.6	21513.6	20869.5	24235.8	12137.6	13815.7	12496.1	26351.1	22636.2	25282.7
DCTN1-p150	4021.61	10271.7	4258.73	19937.5	17686.3	15728.4	5327.16	5287.27	5125.05	6086.82	5315.31	6424.58	3606.98	3705.22	3370.47	7531.62	5698.39	6795.72
Gld	554.544	1306.32	632.645	7837.17	7569.97	7352.73	844.273	996.153	1077.14	1165.92	1097.14	1330.41	2313.31	2369.82	2178.14	2716.69	2583.25	2944.81
Glt	467.067	1013.61	448.637	2456.61	3194.42	2327.35	399.485	367.172	312.553	1581.27	1426.49	1540.66	562.678	492.373	541.396	843.835	933.917	895.741
gnu	4.68629	24.3918	3.79397	5.99172	3.83484	10.6923	4.1184	6.3856	5.09044	7.37924	3.11687	2.29778	2.08657	2.19157	2.7907	1.74707	2.4971	6.47211
Galphao	2126.01	5807.95	2080.05	9652.66	10396.2	8029.91	2944.66	3210.89	2880.17	3522.01	3183.37	3600.62	1759.67	2058.62	2029.54	3806.87	3145.1	3643.8
Galphas	4934.66	14662.2	4220.8	21513.3	21640	17966.6	5597.94	5997.14	5737.94	6383.04	6446.73	6792.23	3642.45	4028.84	3901.4	8461.06	6973.16	8279.13
Got1	6421.77	16301.8	6198.4	27945.4	26234.1	25134	6715.06	6496.28	6792.68	7987.5	7406.73	8716.62	4461.08	4547.51	4546.75	10328.7	8456.44	9837.61
Got2	5664.16	15239.4	5832.29	21609.1	22215.2	20614.7	7205.15	6652.73	7182.61	8132.98	7421.28	8103.11	4324.76	4714.07	4845.35	9056.81	7567.47	8409.87
Gpdh1	539.704	1477.06	523.568	2204.95	2212.7	2027.97	598.198	580.025	586.418	774.82	697.141	674.397	416.618	482.877	454.186	915.465	695.443	943.634
grau	717.002	2238.62	795.786	3619	3332.47	2951.07	946.204	935.49	978.382	1115.32	1052.46	1161.53	653.791	706.417	659.303	1443.08	1283.51	1300.9
Grd	2.34314	13.551	0.948493	2.99586	0	0	0	0	2.03617	1.05418	1.03896	0	0.695523	0.730524	0.697675	0	2.4971	1.29442
grk	39.0524	143.64	55.0126	173.76	138.054	114.051	65.8945	50.0205	63.1214	60.0881	63.3764	87.3155	30.603	35.0652	34.8837	76.8711	62.4276	63.4267
grn	2489.98	8016.77	2813.23	14278.3	13494.8	12816.5	2362.93	2529.76	2329.38	5075.86	4282.58	4943.67	1989.2	2412.19	2261.86	5125.9	4779.46	5199.7
gro	7659.73	23722.4	7933.2	35129.5	35127.1	30993.4	11701.4	10671.4	9896.83	12651.2	11053.5	11778.4	6243.71	8109.55	7193.03	13693.5	11740.1	12728.1
Gs1	182.765	593.533	231.432	1366.11	1284.67	1076.36	153.411	163.897	125.225	485.976	445.713	521.595	231.609	213.313	210.698	401.826	382.057	478.936
Gs2	567.041	1227.72	522.62	2022.21	1886.74	2195.48	393.308	221.367	299.318	367.908	424.934	491.724	240.651	256.414	223.954	513.639	744.137	726.171
gsb-n	1.5621	2.7102	0	0	23.009	10.6923	1.0296	4.25706	1.01809	0	1.03896	0	2.78209	5.11367	4.18605	12.2295	9.98842	1.29442
gsb	0.781048	18.9714	3.79397	11.9834	7.66968	0	4.1184	1.06427	3.05426	7.37924	2.07792	4.59555	2.78209	2.19157	2.7907	5.24121	4.99421	5.17769
GstD1	36631.1	105969	35140.7	124694	128118	116222	29712.2	30777.5	31337.7	35199	34767.7	38757.7	24721	25680.8	25847.5	48489.9	42007.5	48324.7
gt	22.6504	67.755	18.0214	80.8882	92.0361	85.5383	42.2137	39.3778	33.5969	22.1377	21.8181	29.8711	14.606	17.5326	15.3488	40.1826	39.9537	15.5331
h	2193.96	5143.96	2087.63	10018.2	9564.09	8610.86	2736.68	2827.75	2919.87	3615.83	3443.11	3897.03	1882.78	2033.05	1912.33	4020.01	3505.93	4008.83
H	3373.35	10361.1	4051.96	17250.2	15650	14566.5	4976.06	4585.92	4497.91	5747.37	4966.22	5461.81	2921.89	3621.94	3189.07	6555.01	5684.66	5814.55
H2.0	101.536	235.787	86.3129	539.255	483.19	516.794	56.6281	62.7917	49.8863	135.989	91.4283	106.847	47.9911	57.7114	73.9535	172.96	149.826	192.869
halo	0	0	0	0	0	0	0	0	0	0	0	0	0	0.730524	0	0	0	0
hay	1746.42	4596.5	1756.61	6728.7	6454.03	5695.43	1923.3	1837.99	1921.13	2155.79	2137.14	2334.54	1275.59	1359.51	1316.51	2713.2	2015.16	2493.06
hb	0.781048	5.4204	0	5.99172	3.83484	10.6923	1.0296	1.06427	2.03617	8.43342	8.31166	6.89333	0	1.46105	1.39535	0	0	0
her	1445.72	4062.59	1379.11	6572.92	6461.7	5698.99	1997.43	1866.72	1786.74	2034.56	2055.06	2131.19	1114.92	1370.46	1234.88	2662.53	2026.4	2446.46
Hex-A	3361.63	7984.24	3186.94	14377.1	14534	11815	4946.2	4740.24	5081.27	4726.93	4567.26	5060.85	2770.96	2833.7	3047.44	5688.46	4386.16	5006.83
Hex-C	7.81048	35.2326	4.74247	80.8882	72.8619	46.3332	10.296	10.6427	5.09044	18.9752	28.0519	33.3178	13.2149	8.76629	13.2558	20.9648	24.971	24.594
hfw	2703.99	6290.37	2692.77	12567.6	11968.5	11055.8	2980.7	3166.19	3133.67	3748.65	3375.57	3847.63	2220.8	2335.49	2191.4	4821.91	3743.16	4441.17
His2Av	28082.6	92959.8	28014.7	110329	113588	104161	27551.1	26316.1	27683.8	34664.5	33687.2	37209	21091.7	23072.9	22710.7	45310.3	39022.2	44091.9
hook	1193.44	3076.07	1054.72	5077.98	4647.82	4276.92	1497.04	1543.19	1474.19	1740.45	1641.55	1740.57	955.648	1025.66	985.814	1993.41	1507	1808.31
Hmr	1001.3	2490.67	974.103	4859.29	4739.86	4269.79	1430.12	1285.63	1315.37	2094.65	1792.2	1857.75	1146.22	1360.24	1288.61	2169.86	1737.98	1808.31
Hn	2.34314	5.4204	6.63945	23.9669	7.66968	21.3846	1.0296	1.06427	1.01809	3.16253	2.07792	6.89333	0.695523	2.19157	0.697675	5.24121	3.74566	1.29442
Hrb98DE	22541	59133.8	21924.4	100907	92496.3	83795.5	26472.1	26830.1	26590.4	30222.2	28771.9	30033.1	16959.6	18854.1	17531.9	38683.6	29392.2	35640.6
Hsc70-1	2.34314	2.7102	1.89699	0	0	7.12819	4.1184	1.06427	2.03617	2.10835	2.07792	0	0	2.19157	6.97675	3.49414	2.4971	1.29442
Hsc70-2	720.126	2281.99	626.954	4260.11	3911.53	3549.84	559.073	459.763	403.163	1009.9	902.854	916.813	594.672	933.61	786.977	1649.23	1209.85	1334.55
Hsc70-3	53200.3	130442	54991.7	282767	236537	225390	56724.9	68228	63248.7	63945.3	56934.9	76225.3	43745.6	36052.1	34338.9	91509.8	76194.1	93207.5
Hsc70-5	9700.61	25418.9	9959.18	42292.6	42141	38078.8	11712.7	11474.9	12017.5	13734.9	12866.5	14663.3	8465.21	8699.08	8672.79	17301.2	14113.6	16107.8
Hsf	2709.45	7333.8	2576.11	13475.4	12896.6	10745.7	3400.77	3377.98	3302.68	3999.55	3751.68	4180.8	2233.32	2575.1	2256.98	5394.95	4238.83	4925.28
Hsp22	0	0	0	0	0	0	0	0	0	0	0	0	0	0	0	0	0	0
Hsp23	41543.1	143042	37819.3	338922	390908	303536	49449.7	64200.8	64663.8	58569	60359.3	75973.7	38944.4	33282.7	35170.5	140844	106870	127832
Hsp26	12030.5	37557.9	10660.1	45875.6	42520.7	38064.5	7728.19	12248.6	9726.81	8525.13	8337.64	12352.8	5866.04	4234.12	4138.61	15524.5	11019.7	13938.3
Hsp27	59165.1	165203	56708.5	343416	328339	284158	52985.3	71238.8	59012.4	69110.8	64206.6	78382.9	41671.6	38345.2	35400	130925	98735.5	125115
Hsp67Ba	437.387	1195.2	348.097	3103.71	3060.2	2313.1	474.646	669.423	552.821	561.876	644.154	785.84	409.663	356.496	383.721	952.153	739.143	999.295
CG4456	1.5621	0	0	2.99586	0	0	3.0888	5.32133	3.05426	0	1.03896	4.59555	0.695523	0	0	1.74707	0	1.29442
Hsp67Bc	21.0883	84.0161	31.3003	716.011	743.959	523.922	210.039	299.059	295.245	183.427	218.181	272.287	35.4717	15.341	19.5349	110.065	58.6819	60.8379
Hsp68	152.304	476.995	154.604	695.04	755.463	552.435	115.315	96.8482	120.134	204.51	178.701	314.795	187.791	146.835	161.163	209.648	325.872	282.184
Hsp83	123766	293070	114238	529408	563698	528969	131604	147881	156267	171901	168763	204200	112318	98780	105627	225241	188066	217476
lncRNA:Hsromega	4940.13	18226.1	4354.53	17798.4	18188.6	16270.1	4838.1	5705.53	4507.07	6649.75	6289.85	6989.84	3833.03	4102.62	3918.84	7178.71	5332.57	7077.9
hth	10904.2	39227.4	12875.8	65678.3	63934.4	49936.5	16506.6	17375.2	14808.1	20854.8	18158.9	20365.2	10355.6	13289	12158.4	25652.2	22033.2	23625.8
Ide	2983.6	8480.21	3122.44	13625.2	12628.1	10834.9	3774.52	3652.56	3584.69	4329.51	4139.21	4513.98	2553.26	2810.33	2653.26	5436.88	4045.31	4907.16
Idh	25303.6	62817	24375.3	108058	105773	97463.8	25782.2	27900.8	27198.2	34084.7	32155.7	37155	19924.6	20028.1	20217.2	42735.1	36160.6	42304.3
if	3203.08	8431.43	3245.74	18969.8	15895.4	14687.6	3120.72	3038.48	3040.01	4471.82	3808.82	4424.37	2537.27	2700.02	2495.58	6357.59	4943.02	5422.34
ImpE1	14354.9	44122	16921.1	123795	89685.4	82644.3	35569.6	50505.8	34240.3	21463	15516.8	21816.2	13781.1	8902.17	7215.35	32759.3	23450.3	32053.8
ImpE2	131936	290734	111378	1.014e+06	858916	764303	48903	95004.9	60151.7	125256	113664	150483	74146.9	53985	43761.6	334316	228640	330350
ImpE3	4952.62	14217.7	4328.92	37397.3	27890.8	25183.9	2603.86	4610.4	3089.9	5113.81	4458.17	6355.65	3423.36	2296.04	1992.56	10005.5	6658.53	10174.2
ImpL1	33.5851	159.902	56.9096	269.627	88.2013	171.077	91.6345	113.876	106.899	204.51	154.805	325.135	183.618	168.021	157.674	27.9531	39.9537	82.8431
ImpL2	5860.98	15112.1	6105.45	14296.2	16612.5	13155.1	6756.24	7042.25	7048.22	7699.71	6451.93	7086.34	5682.42	5486.24	5491.4	6016.91	4256.31	5245
Ldh	1659.73	5114.14	1820.16	3846.69	3761.98	3343.12	3016.73	3180.03	3165.23	2637.55	1982.33	2372.45	1342.36	1038.81	972.559	1553.15	1221.08	1381.15
in	2007.29	4840.41	1953.9	9119.4	8605.38	8789.06	2147.75	2122.15	2270.33	2823.09	2534.02	3008.94	1729.77	1732.07	1728.84	3703.79	3101.4	3400.45
inaD	34.3661	81.3059	33.1973	68.9048	95.871	78.4101	24.7104	20.2211	15.2713	95.9301	84.1556	75.8266	45.209	52.5977	46.7442	33.1943	28.7167	34.9494
inv	2387.66	6905.58	2218.53	11629.9	10768.2	9961.65	2297.04	2320.1	2302.91	3564.17	3126.22	3178.97	1921.03	2255.86	2059.54	4311.77	3399.81	4024.36
ix	604.531	1810.41	551.075	2678.3	2906.81	2605.35	662.034	694.966	678.046	789.579	778.179	816.86	463.218	505.523	528.14	1095.41	855.258	941.045
janA	4227.03	12835.5	3701.02	17061.4	17072.7	15019.1	3780.7	4161.28	4072.35	4800.72	4845.7	5263.06	2857.21	3072.58	3045.35	6462.41	5072.87	6126.5
janB	0.781048	0	0.948493	5.99172	7.66968	0	0	0	0	0	0	0	0	1.46105	0	1.74707	0	0
Jon44E	0	0	0	14.9793	0	0	0	0	2.03617	1.05418	0	1.14889	0	0	0	0	0	0
Jra	1962.77	5650.76	1833.44	8628.08	8244.9	7595.09	2550.32	2686.21	2557.44	3014.95	2932.98	3165.19	1768.02	1722.58	1693.26	3569.26	2835.46	3537.66
kar	145.275	401.109	133.738	548.243	533.042	431.256	135.907	131.969	116.062	204.51	118.441	161.993	120.325	146.835	130.465	237.601	198.52	190.28
kay	3577.98	11103.7	4093.7	15219	15446.7	14377.6	3794.08	4199.59	3944.07	5797.97	4893.49	5518.11	3200.8	3422.51	3253.26	6582.96	5409.98	5836.55
kel	3544.39	8621.14	3751.29	18882.9	18111.9	17061.3	4657.92	4813.68	4831.84	6076.28	5464.92	6067.28	3465.79	3710.33	3382.33	7625.96	6136.63	6747.83
Khc	6378.04	17746.4	6608.15	31291.8	28504.4	25743.5	9030.63	9066.48	8383.95	11017.2	9694.52	11246.5	5737.37	6231.37	5892.56	11778.7	9466.52	10743.7
kkv	8420.48	22237.2	8606.63	41717.4	39552.5	34682.2	12719.7	11116.3	11340.5	15360.4	13391.1	14210.6	7967.91	9882.53	8719.54	16424.2	13454.4	13825.7
kl-2	0.781048	8.13059	2.84548	2.99586	3.83484	0	0	0	1.01809	0	0	1.14889	0.695523	0	2.09302	0	0	1.29442
klar	14533.7	43813.1	15661.5	86445.6	81896.8	72582.8	29042	25135.8	23809	28545	23810.8	26718.5	15385.7	19879	16620.7	32256.1	27003.7	28812.6
kn	877.117	2515.06	788.198	5182.84	4329.53	3738.74	1253.02	1322.88	1478.26	1141.67	935.062	1021.36	429.138	529.63	464.651	1551.4	1241.06	1460.11
kni	1096.59	2935.14	1070.85	5752.05	5380.28	4822.22	1289.06	1599.59	1239.01	1562.29	1358.96	1622.23	762.293	829.145	717.907	2089.5	1780.44	2042.6
knk	728.718	1691.16	735.082	3813.73	3186.75	2947.51	1173.75	1311.18	1298.06	1103.72	1109.61	1198.29	670.484	731.255	705.349	1215.96	1016.32	1344.91
knrl	616.247	1951.34	647.821	3705.88	3597.08	2951.07	972.973	1131.31	833.814	1240.77	941.296	1174.16	499.385	552.276	524.651	1287.59	1147.42	1246.53
kto	3228.85	9745.87	3590.05	16072.8	15807.2	14516.6	5671.04	4561.44	4519.29	6000.38	4732.45	4908.05	3178.54	4210.74	3507.21	7224.13	6101.67	5994.47
Kr	2.34314	0	0	14.9793	0	0	0	0	3.05426	17.921	6.23375	11.4889	4.86866	7.30524	4.88372	12.2295	7.49131	23.2996
kz	1239.52	2959.54	1368.68	5823.95	5203.88	4686.79	1716.35	1498.49	1567.85	1804.75	1623.89	1938.17	1000.16	1153.5	1057.67	2316.61	1729.24	1845.85
Mybbp1A	3997.4	9312.24	3843.29	16381.4	16344.1	14028.3	4426.26	4298.57	4253.57	5434.28	5077.39	5585.89	3211.23	3251.56	3105.35	6838.03	5241.42	6170.51
egh	1590.99	4325.48	1754.71	7696.37	7228.67	6155.19	3425.48	3141.71	3091.93	3046.57	2475.84	2760.78	1441.82	1665.6	1545.35	2875.68	2418.45	2777.83
l(1)10Bb	1862.8	7320.24	1607.7	6947.4	7117.46	6451.01	2022.14	2146.62	2115.59	2214.83	2251.42	2477	1213.69	1424.52	1405.12	2980.5	2415.95	2701.46
Hlc	3220.26	8940.94	3133.82	14005.7	13299.2	12424.4	4133.85	3850.51	4166.01	4862.92	4382.32	5011.45	2741.06	3076.97	3055.12	5513.75	4519.76	4903.27
Grip91	2078.37	5032.84	1981.4	10419.6	9587.1	8746.29	2243.5	2232.83	2331.42	3163.59	3133.5	3401.86	2040.66	2048.39	1938.84	4306.53	3217.52	3799.13
dlg1	5234.58	15003.7	5658.71	26816	24830.6	22043.9	7346.2	7166.77	6533.07	8496.67	7566.73	8282.34	4382.49	5487.7	4884.42	10419.5	8428.97	9486.83
ifc	2725.08	7810.79	2583.7	11420.2	10902.4	10938.2	3100.13	3139.58	3124.51	3760.25	3537.65	3797.08	2116.48	2293.85	2162.09	4451.53	3593.33	4179.69
eIF4A	103194	249864	98672.7	449382	451575	414487	118533	122315	127968	161108	158230	172743	94159.9	95115.7	97794.5	178524	161109	175124
Arpc1	5265.82	14166.2	5548.69	22331.1	22836.5	20539.9	6258.95	6595.26	6811	8524.08	7862.83	8864.82	5035.58	4911.31	4921.4	8723.12	7442.62	8513.42
Sos	2213.49	6783.63	2347.52	11938.5	10676.2	10264.6	3658.17	3043.8	3076.66	4045.93	3407.78	3674.14	2156.12	2558.3	2376.28	4689.14	3912.96	4129.21
NimC3	0	0	0	0	0	0	0	0	0	0	0	0	0	0	0	0	0	0
Pgant35A	0	0	0.948493	11.9834	7.66968	0	0	3.1928	1.01809	1.05418	0	2.29778	3.47761	0.730524	1.39535	1.74707	1.24855	15.5331
CIAPIN1	2817.24	9556.16	2624.48	9401.01	8662.9	7841.01	2556.5	2734.1	2659.24	3019.16	2767.78	3312.24	1676.91	1882.56	1765.81	3432.99	2743.07	3333.14
stc	3653.74	10426.1	3719.99	16288.5	14844.7	13771.7	5240.67	4763.65	4533.54	5702.04	4863.36	5261.91	3119.42	3477.3	3106.75	6319.15	5167.76	5716.17
esg	2318.15	5851.32	2263.11	11809.7	10952.3	10720.8	3439.9	3321.57	3278.24	4218.82	3790.12	4218.72	2804.35	3015.6	2867.44	4538.89	3731.92	4672.87
wor	7.81048	32.5224	16.1244	32.9545	57.5226	46.3332	28.8288	42.5706	28.5064	25.3002	21.8181	33.3178	15.3015	20.4547	16.0465	17.4707	24.971	27.1829
Mtr4	2936.74	7927.33	3352.92	13993.7	13241.7	11918.3	3813.64	3639.79	3838.19	4515.04	4300.25	4764.44	2658.98	2854.89	2661.63	5422.9	4409.89	4909.75
Gli	11452.5	32530.5	12035.4	55276.6	49607.5	49013.4	12776.3	13520.4	13047.8	16065.7	15201	17402.2	9776.27	9840.16	9184.89	20924.7	16699.4	19209.2
ND-B17	2343.92	6022.06	2474.62	10021.2	10147	9509.01	2428.83	2308.39	2770.22	3086.63	2717.91	3468.49	1947.46	1883.29	1830.7	3253.04	3622.05	3568.72
wek	773.237	2235.91	730.34	3765.8	3558.73	3485.69	969.884	850.349	1024.2	1266.07	1255.06	1330.41	765.075	924.113	932.791	1733.09	1450.82	1654.27
Ca-alpha1D	10.1536	43.3632	8.53644	17.9752	49.8529	24.9487	16.4736	5.32133	16.2894	25.3002	28.0519	11.4889	2.78209	3.65262	3.48837	12.2295	7.49131	6.47211
Cyp303a1	16.402	65.0448	15.1759	77.8924	80.5316	53.4614	9.26641	26.6067	8.1447	36.8962	35.3246	33.3178	20.8657	27.0294	24.4186	43.6767	32.4623	38.8327
crp	6865.41	18155.6	7177.25	33209.1	32933.6	29332.5	10312.5	9768.9	9842.87	11461	10290.9	11195.9	6503.83	7514.9	6942.56	13158.9	11631.5	12234.9
mRpL4	1250.46	4444.72	1231.14	5731.08	5694.73	5271.3	1399.23	1525.09	1403.94	1762.58	1745.45	1919.79	1100.32	1203.17	1145.58	2162.87	1983.95	2190.16
l(2)37Bb	881.022	2406.66	848.902	3313.42	3735.13	3100.76	1005.92	986.575	929.514	1123.75	1087.79	1229.31	658.66	743.674	763.954	1397.66	1008.83	1364.32
Catsup	6343.67	16553.9	6049.49	32289.4	30897.3	28847.8	6607.98	7048.63	6984.08	8870.9	8582.83	9687.43	5715.11	5454.09	5439.07	11869.6	9498.98	11669.2
Lim3	0	0	0.948493	0	0	3.5641	1.0296	3.1928	0	28.4628	18.7012	19.5311	0.695523	1.46105	2.7907	1.74707	1.24855	0
l(2)37Cc	10897.2	27608.8	11297.5	36217	36400.3	33563.1	10454.6	11000.3	11348.6	11813.1	11149.1	12571.1	7123.54	7204.43	7436.52	14462.2	12571.7	13660
CG10561	187.451	482.415	138.48	754.957	640.418	673.614	230.631	235.203	205.654	225.594	218.181	249.309	127.976	147.566	135.349	242.843	239.722	261.473
swm	4159.08	10987.1	4471.2	21036.9	19262.4	17588.8	5548.52	5441.59	5294.05	6568.58	6023.88	6546.37	3600.72	4049.3	3704.65	8368.46	6558.64	7738.06
AspRS	2576.68	6756.52	2502.13	11384.3	10285	9027.86	2810.81	2766.03	2999.29	3422.91	3184.41	3523.64	2155.43	2239.06	2090.93	4294.3	3279.95	4092.97
l(2)gl	11259.6	29197	11410.4	56504.9	54696.3	47997.7	16699.1	16307.7	16775	19251.4	19328.8	20701.8	12209.2	13153.8	12589.5	24259.8	21043.1	22182.5
l(2)tid	1055.2	2973.09	1221.66	4338.01	4003.57	4259.09	1326.13	1422.92	1505.75	1791.05	1418.18	1565.93	891.66	913.155	881.163	1643.99	1635.6	1575.31
dre4	12576.4	32462.8	12568.5	57373.7	57419	52559.7	15246.3	13775.9	15088.1	19372.6	17767.2	19710.3	11395.4	12245.8	11762.8	24296.5	20089.2	22726.2
l(3)73Ah	870.868	2553.01	754.052	3945.55	3470.53	3471.43	917.375	1011.05	937.658	1135.35	1049.35	1261.48	621.797	665.508	657.907	1333.01	1127.44	1429.04
Prosbeta6	8851.61	23698	8810.55	38952.2	39399.1	36332.4	10046.8	10359.6	10780.5	11816.3	11338.1	12990.5	7415.66	7362.22	7622.1	13354.6	10761.3	12898.9
sas	6256.97	17697.6	6736.2	27837.5	29470.7	25433.4	13508.4	10812.9	11358.8	12644.9	10581.8	11097.1	6693.02	8680.82	7910.93	11766.5	10305.5	10003.3
l(3)87Df	441.292	1699.29	395.522	1491.94	1300.01	1454.15	329.472	322.473	334.951	457.513	390.648	494.022	277.514	262.258	290.93	497.915	481.941	544.952
dco	7415.27	19638.1	7973.98	33994	30590.5	28466.4	8763.97	9259.11	8756.57	10854.9	9650.88	10471	5628.17	6341.68	6009.07	12012.9	10692.6	11647.2
hyd	10659	28272.8	11651.3	55315.6	56257.1	45114.3	16927.7	15845.9	15149.1	17545.7	15850.3	17680.2	9964.06	11282.9	10201.4	21864.6	17986.6	18154.3
l(3)mbn	0	5.4204	0	0	7.66968	10.6923	0	4.25706	1.01809	3.16253	3.11687	4.59555	0	1.46105	0	0	1.24855	0
l(3)mbt	1954.96	5393.29	2112.29	9751.53	8843.14	8307.91	3073.36	2572.33	2679.61	3374.42	2971.42	3157.15	1742.98	2299.69	2058.84	3696.8	3178.81	3347.38
sti	8962.52	21865.9	9221.25	45968.5	48526	41970.8	12086.5	10659.7	11619.4	15921.2	15158.4	16419.9	9747.75	10293.1	9505.82	20131.5	16171.2	17509.7
pho	5385.32	21800.8	5293.54	23532.5	23373.3	20653.9	6227.03	6762.35	6824.24	7399.27	8298.16	8594.83	4355.36	4653.44	4699.54	9619.37	8513.88	9633.1
lab	9.37257	35.2326	7.58795	38.9462	26.8439	10.6923	3.0888	11.7069	4.07235	3.16253	5.19479	10.34	2.08657	5.84419	0.697675	13.9766	8.73986	6.47211
lace	2396.25	6488.21	2372.18	11704.8	10956.1	9762.06	3334.88	3431.19	3382.09	4429.65	4207.78	4739.16	2451.72	2616.74	2467.68	4584.31	3625.79	4113.68
Lam	26722	71673.9	28690	123453	118727	115199	28596.1	28183.9	29358.6	38479.6	35137.6	38069.6	21335.9	22766.1	22364	47836.5	42886.5	46842.6
LanA	23484.5	54363.9	26921.1	127069	122561	107803	37550.6	32936.9	35370.4	44126.8	37954.2	42027.5	24817.6	25699.1	23116.1	48053.2	44575.8	41938
Lcp1	392.867	818.48	534.95	587.189	1974.94	7281.45	309.91	1913.55	215.835	1661.38	841.556	1099.49	146.06	283.443	406.047	407.067	1417.11	816.781
Lcp2	75.7616	146.351	114.768	170.764	640.418	1807	65.8945	284.159	54.9767	473.326	200.519	298.711	35.4717	97.8902	124.186	124.042	382.057	194.163
Lcp3	19.5262	75.8855	40.7852	77.8924	264.604	1033.59	31.9176	159.64	31.5607	117.014	37.4025	28.7222	6.95523	16.0715	15.3488	36.6885	102.381	46.5992
Lcp4	212.445	466.154	182.111	425.412	1108.27	5852.25	282.111	1148.34	160.858	1255.52	347.012	792.733	60.5105	205.277	334.884	200.913	854.01	332.667
lds	4704.25	12073.9	4696.94	22325.2	21360	18914.7	5776.06	5423.5	5492.58	6958.62	6777.12	7525.22	4143.23	4395.56	4040.93	8951.99	6954.43	7840.32
robo2	5772.72	15786.9	6052.34	33266	29861.9	27461.4	7093.95	6479.25	6389.52	9214.56	7542.83	8411.01	4641.22	5364.97	4653.49	11646	9221.8	10017.5
lin	2176	5087.04	2284.92	11255.4	10101	9487.62	2892.15	2834.14	2778.36	3302.74	2978.69	3317.99	2062.22	2067.38	1928.37	4025.25	3313.66	3919.51
l(1)sc	3.90524	32.5224	16.1244	32.9545	49.8529	32.0769	269.756	225.624	277.938	32.6795	21.8181	25.2755	3.47761	5.11367	3.48837	15.7236	9.98842	6.47211
Lsp1alpha	23.4314	73.1753	47.4247	95.8676	210.916	67.7178	17.5032	27.6709	12.217	6.32506	25.9739	21.8289	6.95523	0.730524	2.09302	27.9531	96.1385	73.7821
Lsp1beta	111.69	146.351	115.716	200.723	425.667	171.077	52.5097	68.113	38.6873	46.3838	52.9868	57.4444	25.7343	15.341	13.9535	150.248	197.271	179.925
Lsp1gamma	77.3237	173.453	59.7551	14.9793	26.8439	14.2564	44.2729	41.5064	30.5426	5.27089	5.19479	6.89333	32.6896	24.8378	20.9302	87.3535	36.208	44.0104
Lsp2	11.7157	18.9714	10.4334	23.9669	34.5135	28.5128	2.0592	7.44986	6.10852	4.21671	1.03896	3.44666	3.47761	2.19157	2.09302	10.4824	9.98842	7.76654
lt	3578.76	12174.2	3243.85	14910.4	15358.5	13048.2	3464.61	3855.84	3656.97	4941.98	5137.65	5234.34	3076.3	3216.5	2976.28	6630.13	5297.61	6258.53
Rab32	433.481	1241.27	478.041	2911.98	2504.15	2231.12	740.283	851.413	711.643	983.547	915.322	1036.3	621.102	601.221	540.698	1036.01	777.848	1047.19
Mal-A2	0	0	0	2.99586	0	0	0	0	0	0	0	0	0	0	0	0	0	0
Mal-A1	0	0	0	0	0	0	0	0	0	3.16253	1.03896	1.14889	2.78209	3.65262	2.7907	3.49414	1.24855	5.17769
Mal-A3	0	0	0	0	0	0	0	0	0	0	0	0	0	0	0	0	0	0
sens	149.961	433.632	165.038	1186.36	958.71	880.332	213.127	302.252	282.01	458.567	478.96	549.169	97.3732	97.1597	85.814	351.161	249.71	300.306
lz	0	5.4204	3.79397	53.9255	57.5226	49.8973	94.7233	58.5346	101.809	378.45	303.376	372.24	34.0806	28.4904	40.4651	47.1709	37.4566	44.0104
m	179.641	585.403	182.111	1438.01	862.839	762.717	147.233	269.259	195.473	221.377	155.844	318.242	184.314	105.195	98.3721	251.578	295.907	377.971
Kaz-m1	0	5.4204	2.84548	2.99586	7.66968	0	6.17761	2.12853	2.03617	5.27089	0	2.29778	0.695523	0.730524	0.697675	5.24121	0	2.58885
RpL36	78654.6	326568	75727.7	330890	360214	329394	91601.6	88031.8	97406.5	114023	105461	122581	68414.4	75755.4	76426.1	125029	114709	134256
RpS5a	95947.8	306819	88000.3	410673	423776	381576	115635	109884	119967	144821	137145	153000	81559.1	83629	88995.4	158973	140874	155502
E(spl)m2-BFM	1520.7	4111.37	1234.94	7534.59	7025.42	6468.83	2321.75	2625.54	2565.58	1665.6	1723.63	1984.13	1021.72	973.058	904.884	2522.77	2075.09	2636.74
RpLP1	102241	254379	89488.4	430943	452078	385771	121120	123040	126612	151201	143843	156260	81154.3	86378.6	91693.3	164867	144390	152211
E(spl)m3-HLH	1813.59	5542.35	1617.18	7597.5	6875.86	6810.99	2901.42	3270.49	3345.44	1986.07	1962.59	2205.87	1097.53	1157.88	1165.12	2686.99	2359.76	2639.33
RpS3	79100.6	283205	73557.6	302028	310614	284279	91286.5	88136.1	95425.3	106817	103773	116494	63396.2	65112.4	67301.9	117013	105764	117101
RpL32	87963.2	340691	82554	348098	374265	343586	99795.1	97581.5	105235	123104	114136	129730	69230.2	77434.8	79167.2	135728	115653	135914
E(spl)m4-BFM	1095.03	2626.18	877.356	4101.33	4015.08	3785.07	1290.09	1680.48	1523.06	973.005	923.633	971.959	443.744	465.344	449.303	1217.71	1086.24	1331.96
E(spl)m5-HLH	43.7387	157.191	23.7123	200.723	195.577	171.077	94.7233	106.427	117.08	32.6795	33.2466	39.0622	13.2149	13.1494	24.4186	31.4473	39.9537	42.716
E(spl)m6-BFM	508.462	1674.9	371.809	2198.96	2189.69	1692.95	593.05	672.616	818.542	495.463	509.089	602.017	246.215	251.3	260.233	798.411	616.785	727.466
E(spl)m7-HLH	914.607	2403.95	795.786	4475.82	3942.21	3731.61	1824.45	2183.87	2232.67	1024.66	1111.68	1278.71	569.633	553.007	597.21	1345.24	1171.14	1379.85
Rcc1	6714.67	17085.1	6485.8	26465.4	26429.7	24848.9	7544.92	6908.15	7162.24	9494.97	9049.32	9879.29	5331.88	5965.46	5870.93	11343.7	9229.3	10458.9
mal	1411.35	4179.13	1483.44	5194.82	4747.53	4227.02	1654.57	1491.04	1643.19	1833.21	1558.44	1840.52	955.648	1152.77	1015.12	2079.01	1588.16	1797.95
mam	3299.15	12157.9	4000.74	23017.2	20608.4	17339.3	5856.37	5473.52	4137.51	7679.68	5802.58	6113.23	3152.11	4489.8	3789.07	8223.46	6527.43	6951.05
Map205	17086.2	41438.9	18880.7	79890.6	71469.9	66520.3	7979.41	8753.59	8601.82	16666.5	16288.8	18570.6	15711.9	16022.6	15210	31181.7	26165.9	27291.6
twe	260.87	796.798	319.642	1417.04	1265.5	1172.59	354.183	327.794	338.005	476.488	475.843	504.362	239.955	350.652	338.372	578.28	515.652	478.936
mei-9	988.025	2848.42	1008.25	4445.86	4103.28	3457.17	1246.85	1180.27	1079.17	1483.23	1208.31	1369.47	804.72	967.214	916.047	1671.95	1339.7	1443.28
mei-218	55.4544	181.583	80.6219	239.669	218.586	374.23	89.5753	84.077	97.7364	85.3883	109.091	119.484	36.8627	72.3219	82.3256	99.583	104.878	81.5486
mei-S332	702.162	1758.92	587.117	2639.35	2707.4	2334.48	707.336	689.644	739.131	776.929	882.075	975.406	532.075	606.335	594.419	1198.49	1012.58	1070.49
mei-W68	13.2778	62.3346	22.7638	92.8717	53.6877	64.1537	17.5032	17.0283	12.217	15.8127	22.8571	29.8711	9.73732	10.9579	18.8372	31.4473	12.4855	27.1829
Men	1327	4366.13	1701.6	3013.84	3248.11	2566.15	2044.79	1736.88	1747.04	1573.89	1392.2	1490.11	798.46	740.021	678.838	1275.36	1003.84	1110.61
Met	667.015	1829.38	737.928	3346.38	3071.71	2897.61	903.99	974.868	1025.21	1248.15	1159.48	1187.95	618.32	731.985	720	1390.67	1198.61	1198.64
E(spl)malpha-BFM	3181.21	8141.43	2666.21	15281.9	14817.8	13714.6	4867.95	5719.37	5039.53	3645.34	3636.35	4057.87	2032.32	2007.48	1982.09	5110.18	3914.21	5018.48
E(spl)mbeta-HLH	3442.86	10277.1	2724.07	15704.3	13586.8	14128.1	3796.14	3768.57	3921.67	3699.11	3844.14	4076.26	1887.65	2198.88	2203.26	5384.47	4346.21	5219.11
E(spl)mdelta-HLH	778.705	2070.59	638.336	2861.05	2929.82	2523.38	1124.32	1227.1	1301.12	748.466	890.387	832.944	406.185	491.643	394.884	934.682	836.53	961.756
E(spl)mgamma-HLH	150.742	439.052	183.059	754.957	671.097	677.178	598.198	717.315	663.793	275.14	286.752	315.944	121.716	111.04	117.907	262.06	215.999	248.529
mago	5251.76	15637.8	4695.99	21444.4	22134.7	18936	6438.1	6570.78	6282.62	6300.82	6116.34	6969.16	3794.08	3979.9	3962.09	7999.83	6362.62	7805.37
Mlc1	21.8693	59.6244	28.4548	95.8676	241.595	210.282	22.6512	116.005	21.3798	24.2461	20.7792	53.9977	16.6925	18.9936	14.6512	38.4355	206.011	116.498
Mlc2	313.2	861.843	290.239	1189.36	1392.05	1436.33	496.268	691.773	413.343	792.741	601.557	784.691	429.138	415.668	468.837	426.285	868.992	688.633
mle	4002.09	10157.8	4069.98	21950.7	20171.2	18572.5	5311.71	5432.01	5274.71	6340.88	6223.36	6537.17	3486.66	3995.24	3642.56	8412.14	6658.53	7684.99
msl-3	1011.46	2810.48	957.978	4838.32	4548.12	4469.38	1136.68	1174.95	1162.66	1485.34	1452.46	1446.45	845.756	953.334	888.838	1899.06	1613.13	1939.05
mnd	3247.6	8954.49	3250.49	14706.7	14860	12574.1	3159.85	3523.78	2910.71	4075.45	3467	3699.42	2254.19	1781.02	1762.33	5349.53	3500.94	4613.32
mod	25723	71289	23020.9	97856.8	94524.9	78574.1	32829.9	32916.7	31524.1	32080.7	32731.3	34627.5	17431.9	18481.5	17919.1	38690.6	28546.9	35855.5
mod(mdg4)	12670.2	36660.8	12928.9	59743.5	56962.7	52844.9	15564.5	14974.2	15380.2	18716.9	17165.7	18838.3	9920.24	11679.6	10998.1	22739.9	19697.2	20824.7
mor	11552.5	30638.8	11690.2	56073.5	53691.6	48910.1	15260.7	14153.7	13984.4	18004.3	15886.7	17266.6	9210.11	10768.7	9985.82	21585	17020.3	19368.5
Rpn8	7455.1	18676	7254.08	32232.5	30935.6	28245.5	8079.28	8159.73	8343.23	9232.48	8749.06	9908.01	5544.01	5583.4	5764.19	12390.2	9782.4	11525.5
Mp20	24.2125	51.4938	38.8882	41.9421	279.943	146.128	30.888	44.6992	20.3617	30.5711	28.0519	75.8266	34.7761	38.7178	23.7209	59.4004	259.699	196.752
mr	2061.97	5260.49	1824.9	9646.67	9475.88	8315.04	2379.41	2260.5	2439.34	3012.84	3012.98	3268.59	1980.85	1954.88	1938.14	3979.83	3091.41	3748.65
ms(3)K81	2.34314	5.4204	6.63945	23.9669	15.3394	14.2564	3.0888	0	3.05426	12.6501	10.3896	11.4889	3.47761	5.11367	4.88372	13.9766	6.24276	24.594
sa	0.781048	2.7102	0.948493	5.99172	0	0	3.0888	4.25706	4.07235	3.16253	4.15583	0	2.78209	1.46105	3.48837	6.98828	6.24276	1.29442
Acp26Aa	0	0	0	0	0	0	0	0	0	0	0	1.14889	0	0	0	0	0	0
Acp26Ab	0	0	0	0	0	0	0	0	0	0	0	0	0	0	0	0	0	0
Mst87F	1.5621	8.13059	0.948493	8.98758	0	0	4.1184	8.51413	4.07235	3.16253	8.31166	5.74444	1.39105	0.730524	2.09302	1.74707	1.24855	1.29442
Acp95EF	0	0	0	0	0	0	0	0	0	0	0	0	0	0	0	0	0	0
Mst98Ca	0	0	1.89699	0	0	0	2.0592	0	0	0	0	0	0	0	0	0	1.24855	0
MtnA	109.347	368.587	76.828	805.887	1119.77	748.46	181.21	203.275	155.767	276.194	284.674	279.18	228.131	243.995	274.884	195.672	169.803	251.118
MtnB	1.5621	21.6816	4.74247	23.9669	19.1742	32.0769	1.0296	11.7069	6.10852	2.10835	3.11687	0	3.47761	2.9221	4.88372	5.24121	0	0
mu2	1366.05	4057.17	1325.99	7160.11	7596.81	6237.17	1997.43	1683.67	1904.84	2864.2	2387.53	2435.64	1405.65	1775.17	1875.35	3031.17	2529.57	2766.18
mud	3660.77	11615.9	3770.26	19413.2	19316.1	14669.8	6337.2	5064.84	5074.15	6921.73	6151.67	6390.12	3654.28	4910.58	4231.4	7816.39	6656.03	6954.93
mus101	1494.14	3344.38	1545.1	7756.28	7474.1	7028.4	1728.7	1624.07	1726.68	2635.44	2343.89	2551.68	1519.02	1558.94	1523.72	3209.37	2544.55	2763.59
mus201	1194.22	3165.51	1220.71	4197.2	4045.75	3621.12	1261.26	1129.19	1123.97	1539.1	1393.24	1446.45	788.723	978.902	896.512	1816.95	1345.94	1585.67
mus205	1459	4252.3	1612.44	4781.39	4663.16	4166.43	1872.84	1493.17	1596.36	1893.3	1659.22	1788.82	915.308	1333.94	1187.44	1872.86	1499.51	1651.68
mus301	1083.31	2964.96	1109.74	5952.78	6124.24	5146.55	1392.02	1368.65	1378.49	1769.96	1648.83	1912.9	1024.51	1149.85	1139.3	2533.25	1786.68	2192.75
mus304	590.472	1555.65	454.328	2315.8	2354.59	1906.79	683.655	634.303	679.064	664.132	669.089	738.735	435.397	473.38	448.605	901.488	740.391	925.512
mus308	2054.94	6041.03	2304.84	7414.76	6891.2	5934.22	3281.34	3020.39	2986.05	3123.53	2593.24	2881.41	1330.54	1563.32	1397.44	3111.53	2219.93	2517.65
Blm	1130.96	2707.49	1162.85	5578.29	5556.68	4537.09	1482.63	1442.08	1446.7	1886.98	1719.48	1887.62	1081.54	1174.68	1107.91	2265.95	1792.92	2030.95
mus312	0	0	0	0	0	0	0	0	0	0	0	0	0	0	0	0	0	0
Myb	6024.22	15654.1	5816.16	28331.9	27821.7	24442.6	7710.68	7338.11	7577.62	9330.52	8879.97	9686.28	5588.53	5784.29	5637.91	11532.4	9100.69	10483.5
na	2.34314	8.13059	6.63945	44.9379	15.3394	32.0769	6.17761	9.57839	1.01809	121.23	83.1166	103.4	36.1672	51.8672	48.1396	10.4824	17.4797	3.88327
Atpalpha	20772.7	52209.3	21252.9	106485	99851.5	90054	26362.9	25754.2	24696.8	32884	29186.4	32333.2	17603	19962.3	19410.7	38222.4	31981.7	34623.2
nau	30.4609	81.3059	23.7123	56.9214	72.8619	85.5383	27.7992	21.2853	10.1809	16.8668	25.9739	43.6578	3.47761	8.76629	11.8605	29.7002	41.2022	29.7717
ncd	3790.42	9594.1	3901.15	15269.9	15868.6	14926.4	4557.02	4006.96	4705.6	5711.53	5352.71	5678.95	3244.61	3645.32	3558.84	6766.4	5664.68	6314.2
ndl	2.34314	5.4204	0.948493	26.9627	19.1742	7.12819	0	0	1.01809	5.27089	4.15583	4.59555	2.08657	0.730524	2.7907	3.49414	4.99421	2.58885
nec	27.3367	62.3346	23.7123	146.797	145.724	114.051	27.7992	35.1208	35.6331	129.664	140.259	122.931	95.9821	106.657	110.233	104.824	58.6819	64.7211
net	898.205	2615.34	949.442	3792.76	3735.13	3646.07	863.835	732.215	898.971	1384.13	1447.27	1500.45	930.609	1200.25	1126.05	1827.44	1329.71	1621.91
neur	435.044	1314.45	570.993	2351.75	2128.34	2074.3	2037.58	2494.64	2193.98	1397.84	1508.57	1593.51	467.391	558.851	506.512	922.453	704.183	834.903
ng1	0	0	0	0	0	0	0	0	0	0	0	0	0	0	0	0	0	0
ninaA	0	0	0	0	0	0	0	0	0	0	0	0	0	0	0	0	0	0
ninaB	0	0	0	0	0	0	1.0296	0	0	3.16253	2.07792	0	0	0	0	0	0	0
ninaC	60.1407	121.959	51.2186	638.118	567.556	491.845	51.4801	50.0205	48.8682	983.547	967.27	914.515	162.057	180.439	169.535	290.014	217.248	221.346
ninaD	1.5621	2.7102	0.948493	0	0	0	0	0	0	0	0	0	0	2.19157	0.697675	0	0	0
ninaE	0	0	0	0	0	0	0	0	0	0	2.07792	0	0	0	0	3.49414	1.24855	0
slou	0	2.7102	0.948493	2.99586	0	0	2.0592	1.06427	8.1447	1.05418	2.07792	2.29778	0	0	0	0	0	1.29442
nkd	5208.03	16594.5	5696.65	29344.5	28400.8	24064.8	7966.02	8375.77	6927.07	9889.24	8301.27	8918.82	5173.3	6532.35	5926.75	10321.7	8827.26	10026.6
nod	934.914	2520.48	947.545	4236.15	4356.38	3931.2	1281.85	1086.62	1121.93	1329.32	1303.89	1464.83	797.765	886.856	823.256	1885.09	1367.16	1645.21
nos	3.12419	8.13059	2.84548	0	7.66968	3.5641	0	2.12853	3.05426	6.32506	6.23375	2.29778	3.47761	7.30524	6.97675	8.73535	3.74566	1.29442
numb	7281.71	19741.1	7500.69	38868.3	35587.3	33064.1	9994.34	10396.8	9648.41	14487.6	13026.5	14326.6	7623.62	7606.22	7058.38	14778.5	11818.8	13441.3
odd	479.563	1284.63	453.38	2414.66	2277.89	2006.59	465.38	583.218	504.971	903.43	830.127	840.986	542.508	628.981	549.07	1025.53	815.304	960.462
okr	606.093	1520.42	599.448	2980.88	2822.44	2473.48	771.171	655.588	791.054	981.439	911.166	963.917	550.158	659.663	576.977	1093.67	921.431	974.7
opa	481.906	1582.76	536.847	2324.79	2396.77	2106.38	275.933	305.444	236.196	590.339	503.895	536.531	247.606	322.161	274.186	728.528	652.993	761.121
or	1017.71	3181.77	856.489	4110.32	4283.51	3760.12	1174.78	1284.57	1366.27	1322.99	1344.41	1323.52	799.851	825.492	813.489	1719.12	1319.72	1690.52
ord	1.5621	2.7102	0	5.99172	0	0	0	4.25706	1.01809	0	2.07792	2.29778	3.47761	0.730524	0	1.74707	2.4971	0
ort	3.12419	8.13059	5.69096	17.9752	11.5045	14.2564	7.20721	7.44986	6.10852	6.32506	3.11687	4.59555	4.17314	1.46105	3.48837	1.74707	3.74566	1.29442
osk	0	8.13059	0	0	0	3.5641	0	0	0	11.5959	8.31166	13.7867	0.695523	0.730524	2.09302	0	0	0
osp	848.218	2628.89	964.618	5086.97	5184.7	4348.2	1312.74	972.739	1107.68	2275.97	1941.81	1984.13	1181	1938.08	1544.65	2278.18	2017.66	1968.82
otu	8.59152	21.6816	3.79397	26.9627	7.66968	24.9487	4.1184	6.3856	5.09044	10.5418	12.4675	13.7867	18.0836	7.30524	14.6512	3.49414	4.99421	3.88327
ovo	5302.53	15841.1	5657.76	30225.2	27856.3	23804.6	9406.44	8862.14	8933.72	9247.24	7825.43	8950.99	5011.24	6031.21	5828.37	10578.5	9600.12	9854.44
SP	0	0	0	0	0	0	0	0	0	0	0	0	0	0	0.697675	0	0	0
pbl	3816.2	10689	3686.79	19925.5	20121.4	17221.7	4928.7	4586.99	4690.33	5919.2	5814.01	6148.85	3562.47	4020.81	3653.02	7089.61	5620.98	6315.49
Pc	763.865	2057.04	732.237	3795.76	3485.87	3450.04	1016.22	1119.61	1061.87	1232.33	1125.19	1336.16	685.09	753.901	724.186	1457.06	1122.45	1350.08
Pcl	3424.11	9255.33	3646.01	16657	15834	14188.7	4520.98	4161.28	4123.25	5540.75	4915.31	5144.72	2935.11	3437.12	3055.82	6720.98	5313.84	5698.05
Pcp	22.6504	59.6244	30.3518	287.603	256.934	356.41	22.6512	53.2133	24.4341	36.8962	49.87	71.2311	62.597	84.0103	71.1628	89.1006	111.121	133.326
pcx	2807.87	7921.91	3460.1	16306.5	14315.5	12574.1	4617.76	4148.51	3876.88	4936.71	4052.97	4456.54	2563	3056.51	2537.44	5753.1	4497.28	4781.6
peb	196.824	604.374	230.484	1234.29	1292.34	951.614	696.01	777.979	544.677	1311.4	1144.93	1248.84	217.003	216.235	186.279	426.285	466.958	442.693
CG10598	0	0	0	0	0	0	0	3.1928	0	1.05418	1.03896	0	0	0	0	0	0	0
CG9757	0.781048	2.7102	2.84548	0	0	7.12819	0	2.12853	0	1.05418	3.11687	2.29778	2.08657	2.19157	15.3488	0	4.99421	1.29442
Fib	8083.84	27167	8021.41	30584.7	29041.2	29428.7	9575.29	8623.75	9858.14	11200.6	9824.38	10187.2	5502.98	6815.06	7088.38	11691.4	10716.3	10884.8
CG2150	0	5.4204	4.74247	5.99172	23.009	14.2564	2.0592	1.06427	3.05426	2.10835	2.07792	1.14889	1.39105	1.46105	2.7907	10.4824	7.49131	12.9442
Pepck1	0	0	0	0	0	0	0	0	0	0	0	0	0	0	0	0	0	0
per	13.2778	35.2326	11.3819	47.9338	30.6787	28.5128	15.444	13.8355	4.07235	28.4628	14.5454	26.4244	7.65075	13.88	11.1628	19.2178	11.237	16.8275
Pfk	5225.21	13616	5538.25	21860.8	21739.7	19748.7	9874.91	8954.73	10052.6	8056.02	7241.54	8110	3721.05	4250.19	3974.65	8265.39	7074.3	7273.36
Pgi	4536.33	10637.5	4448.43	20021.3	19496.3	17375	6393.82	6294.07	6719.38	6435.75	5671.67	6653.21	3259.22	3686.96	3471.63	7632.95	6504.96	7182.75
Pgm	1033.33	2956.83	983.588	4619.62	4233.66	3842.1	1158.3	1074.91	1254.28	1447.39	1266.49	1479.77	778.985	843.755	773.024	1827.44	1526.98	1731.94
Raf	2114.3	5631.79	2142.65	10743.2	10250.5	9084.88	3172.2	3031.03	3262.97	3496.71	3102.33	3500.66	1889.74	2073.96	2087.44	4077.66	3313.66	3711.11
phr	973.185	2788.79	1033.86	7097.19	7132.8	6835.94	2062.29	1819.9	2035.16	2507.89	2374.02	2487.34	1532.24	1690.43	1544.65	2891.4	2588.25	2810.19
Pig1	2.34314	0	0	0	7.66968	0	0	0	2.03617	0	0	1.14889	0	0.730524	0	0	0	0
pim	1657.38	4634.44	1195.1	6165.48	6803	6091.04	1648.39	1817.77	1941.49	1879.6	2370.9	2347.18	1308.97	1377.04	1377.91	2669.52	2453.4	2803.72
pip	617.809	1612.57	492.268	4266.11	4095.61	3025.92	481.853	714.123	555.876	815.933	716.881	876.602	453.481	416.399	372.558	1616.04	962.634	1388.92
pk	1578.5	5295.73	1789.81	9466.92	8202.72	8047.73	2467.95	2424.4	2227.58	3145.66	2340.77	2773.42	1329.14	1725.5	1447.68	3221.6	2851.69	2953.87
Pkc53E	14.0589	40.653	18.0214	146.797	88.2013	60.5896	5.14801	15.964	10.1809	15.8127	13.5065	17.2333	12.5194	2.9221	6.27907	40.1826	26.2196	53.0713
Pkc98E	1698	5639.92	1757.56	9631.69	9330.16	7256.5	3140.28	2746.87	2671.46	3586.31	2974.54	3312.24	1529.45	2333.29	1993.26	3644.39	3182.56	3331.84
plu	0	2.7102	0.948493	0	0	0	0	0	0	0	0	0	0	0.730524	0.697675	0	1.24855	0
pn	274.148	723.623	256.093	1458.98	1257.83	1136.95	277.992	249.038	306.444	673.619	663.894	627.293	374.887	378.412	420	578.28	503.166	437.515
pnr	1134.86	3325.41	1194.15	6387.18	5637.21	5328.32	930.76	986.575	953.948	1097.4	963.114	1258.03	637.794	686.693	613.256	2337.58	1701.78	1819.96
pnt	1266.08	3200.74	1580.19	5176.85	5430.13	4864.99	12516.9	12687.1	11163.3	4108.13	3669.6	4062.47	744.209	918.269	802.326	2533.25	1951.49	2178.51
polo	15674.8	42485.1	15546.8	70567.5	70154.5	64232.1	18649.2	18365	19106.4	23913	22996.3	25060.7	14105.9	15091.2	15060.7	28856.4	23364.2	27034
Poxm	0	0	0	2.99586	0	3.5641	2.0592	0	1.01809	8.43342	6.23375	5.74444	0	0	1.39535	5.24121	1.24855	1.29442
Poxn	535.018	1550.23	462.865	2444.62	2143.67	1874.71	1160.36	1235.61	1049.65	907.646	757.4	752.522	594.672	553.007	601.396	1001.07	776.599	1013.53
Pp1-13C	1.5621	5.4204	0.948493	2.99586	0	0	0	0	0	0	0	0	0	0.730524	1.39535	0	0	1.29442
Pp1alpha-96A	1849.52	5040.97	1884.66	8199.67	8187.38	7007.01	2446.33	2586.17	2333.46	2582.73	2524.67	2722.87	1444.6	1558.94	1509.07	3275.76	2552.04	3010.83
Ppn	27685	81574.3	31590.5	177178	145751	135967	26396.9	31346.9	25998.9	42346.3	33071.1	40921.1	28725.8	25313.4	21964.9	60228.5	46601	52680.4
PpV	2550.9	7607.53	2695.62	11824.7	11554.4	10278.9	3551.09	3376.92	3483.89	3915.21	3514.79	3872.9	2372.43	2456.02	2413.95	4601.78	3678.23	4395.86
PpY-55A	0	0	0	0	0	0	0	0	0	0	0	0	0	0	0	0	0	0
pr	1414.48	3897.26	1274.78	5892.86	5882.64	5121.61	1573.23	1687.93	1624.87	1686.68	1673.76	1886.47	975.123	1015.43	1056.98	2227.51	1767.95	2399.86
prd	0	0	0	0	0	0	0	0	0	0	0	0	0	0	0	0	0	0
Prm	19.5262	32.5224	29.4033	89.8758	241.595	224.538	43.2433	133.033	34.615	35.842	29.0908	79.2733	26.4299	32.1431	17.4419	59.4004	263.444	152.742
CG2841	258.527	753.435	291.187	1135.43	1177.3	1019.33	319.176	321.408	339.023	432.213	317.921	346.964	238.564	283.443	267.907	487.432	419.513	460.815
Pu	200.729	791.378	215.308	1408.05	1257.83	1140.51	196.654	185.182	171.039	422.725	392.726	430.833	342.197	441.237	416.512	552.074	454.473	497.058
pum	7079.42	20424.1	8408.39	41762.3	36584.4	32540.2	11246.3	11831.4	10836.5	12817.7	10974.5	13350.1	7012.26	7660.28	6896.51	13489.1	13021.1	12822.6
put	5131.48	14849.2	4970.1	23155	22127	19891.2	6486.49	6418.59	6438.38	7346.56	7096.08	7698.7	3755.13	4191.02	3906.28	8768.54	6925.72	8306.31
pwn	2197.09	6084.39	2351.31	9589.75	10338.7	10075.7	4592.02	3642.98	4045.88	5640.9	5068.04	5128.64	2832.86	3903.92	3502.33	5176.57	4956.75	4342.79
px	1403.54	4864.81	1565.01	7989.96	7420.41	7249.37	2989.96	2457.39	2175.65	3323.82	2556.88	2741.25	1457.12	2079.07	1778.37	3032.91	2595.74	2731.23
qua	24.9935	70.4651	37.9397	428.408	375.814	367.102	288.288	377.814	291.173	1785.78	1616.62	1817.54	744.905	839.372	815.582	253.325	172.3	256.296
r	7068.48	18245.1	7971.14	37870.7	33658.4	32265.8	10662.6	9386.83	9700.34	12025	10469.6	11390.1	7085.99	7471.07	6687.91	13482.1	11617.8	11700.3
ras	7272.34	20201.8	7523.45	32930.5	31656.6	28149.2	8882.37	8439.63	8612	10472.2	9595.81	10560.6	5664.34	6218.95	6111.63	13471.7	9717.48	11291.3
Ras85D	8660.26	23052.9	8250.94	38466.9	37980.2	33370.6	27394.6	24006.7	23472	16294.4	15509.6	17051.8	9792.26	11634.3	10828.6	14960.2	11566.6	14324.1
Ras64B	2245.51	6030.19	2228.01	10359.7	9744.32	9270.21	2804.63	2656.41	2646.01	3159.37	3148.04	3602.91	1873.04	2046.93	2058.14	3932.65	3328.64	3831.49
raw	1844.05	5574.88	1850.51	8735.93	8904.49	7937.24	2555.47	2432.91	2305.97	3133.01	2705.45	2790.65	1575.36	2011.86	1802.79	3462.69	2800.5	3282.66
rb	3875.56	10431.6	4090.85	20956	18748.5	17456.9	5473.36	5335.17	5223.81	6100.52	5526.22	6397.01	3575.68	3620.48	3376.05	7599.75	6011.78	6996.36
rdgB	331.945	875.394	348.097	1908.36	1472.58	1557.51	509.653	464.02	501.917	607.206	634.803	556.062	378.364	403.249	366.977	635.933	641.756	679.572
rec	866.963	2433.76	857.438	4562.7	4302.69	3981.1	954.44	890.791	941.731	1389.41	1304.93	1341.9	858.275	884.665	937.675	1731.35	1352.18	1508
ref(2)P	3720.13	10122.6	3653.6	13496.4	12344.3	11166.3	4029.86	4077.2	3667.15	4556.15	3941.81	4505.94	2412.77	2663.49	2637.91	4720.58	3709.45	4450.23
Rh2	1.5621	2.7102	2.84548	11.9834	23.009	21.3846	4.1184	2.12853	1.01809	5.27089	6.23375	2.29778	6.95523	2.9221	6.97675	12.2295	2.4971	9.06096
Rh3	0	0	0	0	0	0	0	0	0	0	0	0	0	0	0	0	0	0
Rh4	0.781048	0	1.89699	2.99586	3.83484	17.8205	1.0296	1.06427	2.03617	3.16253	2.07792	3.44666	0	1.46105	0	0	4.99421	10.3554
rib	2.34314	0	0	2.99586	7.66968	3.5641	2.0592	1.06427	3.05426	0	2.07792	3.44666	0	0	0.697675	3.49414	1.24855	2.58885
rk	102.317	425.501	141.326	925.721	889.682	851.819	148.263	143.676	91.6279	218.215	153.766	190.715	190.573	202.355	184.884	490.927	362.08	398.682
rl	2751.63	10353	2538.17	11761.8	12332.8	10692.3	3124.84	3642.98	3447.24	3693.84	4391.67	4771.33	2327.22	2429.72	2413.26	5370.49	4598.42	5269.6
r-l	2693.05	6851.38	2854.02	11285.4	10365.6	9412.78	3141.31	2975.69	3121.46	3576.82	3383.89	3738.48	2243.76	2366.9	2234.65	4290.8	3524.66	4047.66
Rm62	38828.2	113164	42888	215525	194323	176836	62821.1	53780.6	57100.4	82379.7	69869.9	69700.8	41627.7	52418.8	47995.1	82444.2	73951.7	75427.3
ro	0.781048	8.13059	7.58795	11.9834	15.3394	21.3846	2.0592	12.7712	3.05426	5.27089	9.35062	9.19111	4.17314	4.38315	4.18605	3.49414	4.99421	10.3554
rod	4384.02	11035.9	4358.33	21690	21989	19043	6125.1	5346.87	5785.79	7381.35	7182.32	7401.14	4260.08	4985.83	4525.82	8817.46	7425.14	7612.5
amos	0	0	0	0	0	0	1.0296	0	0	0	0	0	0	0	0	0	0	0
RpLP2	71090.2	443760	75234.5	304778	331871	307150	83364.8	83802.4	100363	119332	98733.2	119650	62309.1	63522.7	67938.2	99778.7	123981	111159
RpII18	3061.71	11900.5	2641.55	12016.4	12049.1	10396.5	3137.19	3483.34	3315.91	3678.02	3350.64	4002.73	2074.74	2437.76	2329.54	4561.6	3959.16	4503.3
RpII215	13885.5	30728.2	14937.8	64953.3	61848.3	56113.1	16405.7	16307.7	17176.2	20000.9	17695.5	19967.7	11740.4	11637.3	11321.9	24913.2	20310.2	21790.3
RpI135	2764.91	6349.99	2790.47	10743.2	10545.8	9530.39	3300.9	3086.37	3168.29	3639.02	3442.07	3863.71	2024.67	2266.09	2125.12	4441.05	3534.65	4081.32
RpL4	136888	361128	150515	552979	555235	532273	158697	153720	173123	203594	178882	202543	110982	114587	121540	206741	194714	204379
rst	1707.37	4656.12	1778.42	9565.78	9134.58	8368.5	4431.4	4770.04	4334	4567.75	3999.99	4372.67	2100.48	2495.47	2164.19	4234.9	3423.53	3633.45
rt	1027.08	2861.97	905.811	5470.44	3485.87	3646.07	1234.49	1409.09	1197.27	1178.57	940.257	1314.33	712.911	623.137	536.512	1369.7	1253.55	1671.1
ru	25.7746	108.408	29.4033	176.756	122.715	85.5383	159.588	180.925	184.274	275.14	273.246	294.115	18.0836	28.4904	13.2558	26.206	31.2138	49.1881
run	2.34314	0	0.948493	0	0	0	3.0888	1.06427	4.07235	10.5418	2.07792	13.7867	0	0	0	0	0	2.58885
rut	2095.55	6154.86	2295.35	12154.2	10798.9	9901.06	3181.47	2794.76	2858.79	4645.76	3819.21	4117.62	2232.63	2562.68	2291.86	4615.76	4020.34	4045.07
rux	474.096	1276.5	427.77	2016.21	1940.43	1821.25	548.777	552.354	604.744	707.353	592.206	656.015	360.976	391.561	404.651	803.652	661.733	695.105
ry	756.835	2729.17	905.811	2513.53	2208.87	2042.23	806.178	611.953	648.522	626.181	557.92	544.573	286.555	344.807	307.675	627.198	428.253	432.337
S	2778.19	7247.07	2935.59	14919.4	14430.5	12620.5	3948.52	4072.95	3713.98	5064.27	4483.1	4842.56	2667.33	3158.79	2852.09	5779.31	4754.49	5411.98
sad	74.1995	243.918	86.3129	296.59	371.979	217.41	136.937	179.861	111.99	107.526	95.5841	110.293	41.0358	35.7957	24.4186	150.248	101.133	107.437
sala	0	0	0	0	0	0	0	0	0	0	0	0	0	0	0	0	0	0
sax	2541.53	6130.47	2386.41	12049.4	11174.7	10457.1	3004.38	3206.63	3224.28	3928.92	3750.64	3963.66	2277.84	2355.94	2190.7	4682.15	3851.78	4448.93
Sb	1048.17	4054.46	1207.43	7405.77	5211.54	5043.2	1435.26	1691.12	1216.61	1557.02	1069.09	1611.89	714.997	847.408	708.14	2026.6	1694.28	2218.64
sbr	2709.45	8046.58	2869.19	13769	12984.8	11237.6	3970.14	3679.17	3536.84	4286.28	4057.13	4400.24	2362.69	2773.07	2561.86	5260.43	4206.37	4771.24
sca	1876.86	5035.55	2033.57	11249.5	9391.52	8240.19	8136.94	8946.22	8206.8	3613.72	3193.76	3536.28	1510.68	1551.63	1359.07	3693.31	2840.46	3683.93
scb	2803.96	8531.7	3035.18	11848.6	9337.83	9216.75	3133.08	3536.56	3091.93	4695.3	4145.44	5024.09	2788.35	2533.46	2431.4	4294.3	3429.77	4016.59
Sce	1785.48	5442.08	1796.45	7879.11	7117.46	7274.32	2215.7	2180.68	2145.11	2527.92	2184.93	2559.72	1338.88	1547.25	1456.74	2959.54	2525.82	2663.92
Scm	2942.21	7545.19	2987.75	15138.1	13379.7	12969.7	3750.84	3658.95	3621.34	4701.63	4079.99	4546.15	2649.94	2756.27	2533.95	5611.59	4376.17	5268.3
Scr	14.8399	70.4651	20.8669	56.9214	65.1922	49.8973	6.17761	13.8355	11.199	22.1377	16.6233	24.1267	11.1284	5.11367	11.1628	20.9648	18.7283	25.8885
sd	13534.8	38333	13305.5	69812.6	68789.3	56665.6	18439.1	18699.2	18432.5	21167.9	19436.8	22057.5	11800.2	13506.7	12674	26101.2	22002	24442.6
RanGAP	8183.04	21304.9	8143.76	32735.8	33608.5	29603.4	7975.29	7665.91	8249.56	9606.72	9579.19	10312.4	5948.81	6489.98	6149.31	13683.1	10564	12540.4
sei	386.619	1021.74	281.703	2396.69	2381.43	2042.23	429.344	404.421	423.524	822.258	780.257	785.84	509.123	670.621	601.396	1126.86	831.536	1060.13
Jon99Cii	0	2.7102	0.948493	35.9503	3.83484	3.5641	0	1.06427	1.01809	3.16253	1.03896	0	0	0	0.697675	0	0	0
Jon99Ciii	0	0	0	32.9545	3.83484	0	0	0	2.03617	0	2.07792	1.14889	0	0	0	0	2.4971	1.29442
Jon99Ci	0	0	0.948493	5.99172	0	0	0	0	0	1.05418	0	0	0	0	0	0	1.24855	0
sesB	60256.3	173783	58811.3	237901	245947	220564	70460.8	71787.9	73650.5	72362.9	69299.5	81337.8	45967.1	45103.3	47635.8	92140.5	76587.4	89730.7
sev	4.68629	24.3918	11.3819	44.9379	23.009	49.8973	28.8288	9.57839	25.4522	235.081	215.064	242.415	15.3015	9.49681	10.4651	17.4707	29.9652	19.4163
sgg	7560.54	22245.3	7737.81	33185.2	29670.1	25839.7	10434	9981.75	9442.76	11690.8	10170.4	11162.6	6126.86	6900.53	6657.21	12544	10778.7	11796.1
Sgs1	3.12419	0	1.89699	5.99172	26.8439	0	0	5.32133	0	1.05418	0	1.14889	0	2.19157	0	0	3.74566	0
Sgs3	58.5786	48.7836	81.5704	62.9131	111.21	28.5128	44.2729	30.8637	20.3617	4.21671	4.15583	6.89333	6.95523	5.84419	3.48837	3.49414	29.9652	15.5331
Sgs4	21.8693	18.9714	80.6219	17.9752	46.0181	14.2564	5.14801	37.2493	10.1809	2.10835	0	2.29778	0	4.38315	2.09302	3.49414	3.74566	3.88327
Sgs5	24.9935	35.2326	136.583	47.9338	72.8619	21.3846	27.7992	52.149	28.5064	9.48759	4.15583	9.19111	0	10.2273	1.39535	5.24121	29.9652	3.88327
Sgs7	85.1342	100.277	286.445	125.826	149.559	49.8973	42.2137	14.8997	19.3437	14.7585	9.35062	33.3178	3.47761	12.4189	8.3721	3.49414	44.9479	12.9442
Sgs8	14.8399	29.8122	88.2099	35.9503	57.5226	28.5128	20.592	2.12853	12.217	13.7043	10.3896	13.7867	3.47761	5.84419	5.5814	1.74707	11.237	1.29442
Sh	1.5621	16.2612	2.84548	11.9834	15.3394	14.2564	0	4.25706	5.09044	54.8172	33.2466	35.6155	6.2597	8.03577	8.3721	3.49414	3.74566	5.17769
sha	22.6504	67.755	17.0729	119.834	107.375	85.5383	7.20721	4.25706	3.05426	12.6501	6.23375	16.0844	27.8209	22.6463	18.8372	36.6885	37.4566	50.4825
Shaw	0	2.7102	2.84548	14.9793	15.3394	24.9487	5.14801	2.12853	1.01809	29.517	43.6362	26.4244	1.39105	2.9221	3.48837	10.4824	1.24855	1.29442
shd	46.0818	176.163	42.6822	377.478	329.796	263.743	55.5985	59.5989	74.3204	88.5509	71.6881	103.4	50.7732	51.8672	41.1628	139.766	97.387	113.909
shf	3565.48	9954.56	3523.65	15485.6	16098.6	13871.5	4043.24	4049.53	4042.82	4445.46	4174.53	4465.73	2561.61	2703.67	2695.82	6514.82	5156.52	5735.59
shg	24805.3	61250.5	27260.6	136285	123282	112012	37212.9	39807.8	37997.1	42571.9	38264.8	45155.9	25227.3	24830.5	23163.5	49410.6	39394.3	44824.6
shi	5624.32	14835.6	5940.41	28466.7	27288.7	24581.6	7574.78	7786.17	7670.27	8854.03	8294	9447.31	5041.15	5440.94	5224.89	11158.5	8947.12	10369.6
shn	3778.71	10485.8	3932.45	20359.9	22188.4	17414.2	6418.53	5920.51	5472.22	8358.57	7032.71	7086.34	4481.25	5429.99	5033.03	8380.69	6759.66	7281.13
shu	590.472	1677.61	523.568	2480.57	2615.36	2159.84	636.294	551.29	627.142	839.125	870.647	917.962	460.436	543.51	560.233	992.336	770.357	950.106
sina	3473.32	7840.6	3344.39	17202.2	15573.3	14259.9	4128.7	4309.21	4002.1	4982.04	4715.83	5190.68	2797.39	2983.46	2755.82	6238.79	5064.13	5802.9
sisA	0	0	0	0	0	0	0	0	0	0	0	0	0	0	0	0	0	0
skd	4617.55	14507.7	5229.99	27181.4	26533.2	21591.3	8959.59	7974.55	6855.8	9830.2	7958.42	8178.94	4502.81	6134.94	5301.63	9795.82	8229.21	8562.61
sl	2130.7	5290.31	2358.9	11270.4	10127.8	9327.24	2858.17	2806.47	2998.27	3572.61	3179.21	3749.97	2057.36	2201.07	2101.4	4014.77	3411.04	3856.09
slgA	4472.28	11578	4713.06	24035.8	22871	20354.6	7030.12	7677.62	7372.99	6731.97	6402.06	7326.46	4511.86	4408.71	4416.28	9594.91	7405.16	8429.28
slo	4.68629	5.4204	3.79397	5.99172	11.5045	10.6923	5.14801	2.12853	2.03617	8.43342	8.31166	14.9355	7.65075	11.6884	12.5581	5.24121	14.9826	3.88327
slp1	0.781048	2.7102	0.948493	0	7.66968	7.12819	0	0	0	0	0	0	11.1284	10.2273	10.4651	12.2295	6.24276	7.76654
sm	848.999	3043.55	786.301	9655.66	3677.61	4711.73	578.636	1604.91	826.687	1311.4	998.438	2157.61	929.914	534.013	407.442	1434.34	1639.35	2539.66
smo	3631.09	8355.54	3480.02	17654.6	16332.6	14199.4	4431.4	4502.91	4236.26	5272.99	5312.19	5858.18	3095.08	3104.73	3000	7009.24	5172.75	6384.09
sn	12874	34576.7	13545.4	62029.3	59950	51715	18705.8	20660.6	18252.3	21492.6	19529.3	22447	12006.8	12388.2	11770.5	24425.8	19065.4	21822.7
sna	3.90524	10.8408	4.74247	32.9545	26.8439	39.2051	31.9176	35.1208	21.3798	10.5418	10.3896	12.6378	5.56418	0	2.7907	15.7236	6.24276	6.47211
snf	4348.87	14724.5	4050.07	18948.8	20892.2	17150.4	4940.03	5286.21	5570.97	5928.69	5784.92	6532.58	3845.55	3916.34	3916.05	7784.94	6322.67	7257.83
snk	0	0	0	0	0	0	1.0296	0	0	0	0	0	0.695523	0	0	0	0	0
stwl	1451.19	3441.95	1538.46	7079.22	6143.41	5449.5	1752.38	1666.64	1483.35	2083.05	2057.14	2225.4	1158.05	1363.89	1176.28	2503.55	1953.98	2218.64
so	433.481	1178.94	442.946	2938.94	2734.24	2747.92	318.147	341.629	330.878	848.613	791.686	916.813	599.541	646.514	574.186	1182.77	1058.77	1114.5
Sod1	10880	41658.5	10792	47445.5	47874.1	44608.2	11891.9	11842.1	12274.1	14095.4	13869	15335.4	8337.23	8879.52	9173.03	18185.2	15748	17648.2
sog	3086.7	8686.18	3706.71	12408.9	11730.8	10193.3	9699.87	8261.9	9110.86	4910.36	4183.88	4545	3168.8	3413.01	3191.86	5906.84	4921.79	4961.52
sol	2096.33	6783.63	2060.13	9982.21	9146.09	8867.47	3673.62	2905.45	2856.75	3962.65	3219.73	3358.2	1886.26	2799.37	2245.81	4091.64	3559.62	3513.06
spir	314.762	869.974	354.736	1312.19	1403.55	1247.43	563.192	510.848	501.917	835.962	757.4	803.073	329.678	422.243	443.721	700.575	613.039	577.313
spn-A	660.766	1775.18	596.602	2654.33	2254.88	2437.84	677.478	659.845	661.757	816.987	750.128	801.924	446.526	520.864	516.279	971.371	825.293	934.573
spn-B	140.589	439.052	146.068	515.288	521.538	552.435	144.144	123.455	156.785	200.294	195.324	218.289	96.6777	120.536	131.861	265.555	193.526	204.519
spn-D	113.252	474.285	103.386	410.433	387.319	292.256	121.493	102.17	132.351	133.88	136.103	150.504	75.1165	86.9324	81.6279	155.489	117.364	161.803
spn-E	882.584	2482.54	942.802	3220.55	3175.25	2623.17	461.261	415.064	442.868	908.701	996.361	999.533	655.878	777.278	653.024	1186.26	860.252	1123.56
spo	0.781048	8.13059	0	2.99586	3.83484	0	8.23681	2.12853	5.09044	1.05418	2.07792	6.89333	2.08657	0.730524	1.39535	6.98828	1.24855	7.76654
spz	228.847	707.362	224.793	413.429	479.355	288.692	74.1313	75.5629	70.248	639.885	449.869	452.662	230.914	222.079	253.954	110.065	93.6414	138.503
sr	644.364	1842.93	615.572	3376.34	3002.68	2559.02	731.017	742.858	759.493	737.924	600.518	764.011	384.624	426.626	394.884	1118.12	825.293	988.939
Btk29A	7182.51	19835.9	7652.44	35090.5	33033.3	31103.9	8508.62	8731.24	8775.91	11470.5	10149.6	11238.4	6801.52	7263.6	6600.7	13485.6	10780	12095.1
srp	39.0524	102.988	38.8882	257.644	241.595	302.948	46.3321	48.9562	31.5607	210.835	143.376	152.802	67.4657	56.9809	59.3024	82.1123	98.6356	102.259
Sry-alpha	0	0	0	0	0	0	0	0	0	0	0	0	0	0	0	0	0	0
Sry-beta	0	0	0	0	0	0	0	0	0	0	0	0	0	0	0	0	0	0
Sry-delta	1810.47	5742.91	1738.59	7246.99	7474.1	7231.55	1836.81	1847.57	2057.55	2469.94	2297.14	2513.77	1528.76	1550.9	1560.7	2942.07	2635.69	2812.78
ss	730.28	2412.08	793.889	3903.61	3984.4	3556.97	997.684	1002.54	892.863	858.1	775.063	913.366	387.406	536.935	464.651	1619.53	1196.11	1232.29
sqh	11565.8	29958.5	12097.1	49425.7	46700.7	44569	12703.2	13567.3	13503.9	17692.3	16722	19291	10945.4	10866.5	10877.4	19888.6	16836.7	19575.6
st	17.183	75.8855	19.9184	47.9338	49.8529	39.2051	9.26641	24.4781	5.09044	8.43342	6.23375	9.19111	6.2597	6.57472	2.09302	19.2178	4.99421	18.1219
sta	103380	261830	103191	456303	467095	441620	125350	125372	137186	160244	145434	168697	91710.9	93902.3	99066.3	174096	164480	172187
stau	3681.86	10184.9	4035.84	18298.7	17824.3	15767.6	5580.44	5919.45	5405.03	6582.28	5927.25	6487.77	3648.02	4173.48	3757.68	7252.09	5948.1	6699.93
stg	4647.23	10561.6	4484.48	18325.7	18760	18426.4	4819.56	4560.38	5181.05	7736.61	7437.9	7764.19	4571.67	4599.38	4620	8862.89	7425.14	8061.67
stil	10.9347	29.8122	8.53644	41.9421	76.6968	46.3332	9.26641	2.12853	8.1447	12.6501	23.896	18.3822	13.2149	8.76629	13.2558	27.9531	16.2312	29.7717
sub	1833.12	4642.57	1654.17	7630.46	8421.3	7541.63	2045.82	1801.8	2019.89	2657.58	2558.95	2871.07	1610.14	1810.24	1772.79	3487.15	2817.98	3278.77
Su(dx)	2576.68	6816.15	2723.12	13208.8	12083.6	11127.1	3734.36	3607.86	3614.21	4517.15	4016.61	4554.19	2489.97	2817.63	2528.37	5209.76	4276.29	4634.03
su(f)	2747.73	8030.32	2674.75	12348.9	11792.1	10574.7	3541.83	3391.82	3366.81	3945.78	3723.62	3995.83	2270.88	2644.5	2570.23	4890.05	3945.42	4547.31
su(Hw)	5518.1	14751.6	5195.85	24886.6	26122.9	21933.4	5957.27	5949.25	5691.11	7875.76	7469.07	8008.9	4681.56	5220.33	5044.89	9944.32	8065.65	9548.96
su(sable)	2745.38	7485.57	2780.98	14413.1	13552.3	11925.5	4118.4	3796.24	3844.3	5001.02	4322.06	4507.09	2433.63	3122.26	2810.93	5599.36	4463.57	4933.05
Su(var)3-7	4034.89	9827.18	4092.75	19634.9	18311.4	16840.4	5055.34	4760.46	4788.06	6122.66	5478.42	6333.82	3330.16	3810.41	3407.44	7625.96	6011.78	6815.14
Su(var)205	14678.2	47582.9	13646.9	63056.9	62504	56184.4	15864.1	15974.6	16048.1	19085.9	19801.5	20218.1	11237.6	12505.8	12233.7	25460	20772.2	24419.3
Su(var)2-10	5209.59	12599.7	4986.23	26702.1	25221.7	22254.2	6594.6	6565.46	6522.89	8076.05	7259.2	8236.38	4429.78	4890.86	4569.07	10052.6	8008.21	8855.15
su(w[a])	2340.02	10518.3	2493.59	11513.1	12490.1	9990.16	5185.07	3657.88	3462.52	4157.67	3265.44	3263.99	1681.08	3188.01	2636.51	4385.15	3565.86	3592.02
svp	485.031	1444.54	434.41	3337.39	2841.61	2872.66	360.36	471.47	435.741	896.051	728.309	893.835	336.633	403.249	332.791	1051.74	926.426	1001.88
sw	1208.28	3254.95	1203.64	5542.34	5506.83	4601.25	1499.1	1552.76	1599.42	1925.98	1688.31	1908.3	1048.85	1073.87	1064.65	2157.63	1744.23	1871.74
swa	1.5621	0	0.948493	5.99172	11.5045	7.12819	1.0296	0	1.01809	5.27089	0	0	2.08657	0	0.697675	0	2.4971	5.17769
sws	1153.61	3555.78	1251.06	5638.21	5441.64	4779.45	1977.86	1724.11	1626.9	2293.89	2003.11	2126.59	1123.27	1497.57	1360.47	2251.97	1812.9	1981.76
Syb	6963.04	25847.2	6476.31	32891.6	32070.8	28199.1	8976.06	9266.56	9178.06	10373.1	10522.6	11163.7	6100.43	6763.19	6636.28	12694.2	10547.8	12491.2
CCT1	24530.4	70018	24544.2	94968.8	92998.7	86422.2	26602.8	27218.6	27621.7	31021.3	29114.7	33063.9	18506.5	18493.2	18871.4	36945.3	29553.2	33796.1
term	2.34314	0	0	0	0	3.5641	4.1184	0	0	2.10835	4.15583	1.14889	0	2.9221	1.39535	1.74707	0	1.29442
Tbp	1153.61	3019.16	1105.94	5086.97	4571.13	4604.81	1271.56	1255.83	1260.39	1580.21	1436.88	1652.1	929.914	1011.05	1026.28	1839.66	1644.34	1852.32
thr	1459.78	3778.02	1419.89	7864.14	7458.76	6230.04	2003.6	1840.12	2011.74	2746.13	2554.8	2713.67	1678.99	1823.39	1736.51	3200.63	2479.62	3004.36
tipE	27.3367	40.653	26.5578	2.99586	11.5045	24.9487	20.592	18.0925	23.416	29.517	35.3246	32.1689	9.0418	16.0715	22.3256	13.9766	7.49131	2.58885
tko	2050.25	8949.07	1916.9	7321.88	8375.29	6967.81	2217.76	2435.04	2351.78	2390.87	2333.5	2580.4	1501.63	1591.81	1624.88	2873.93	2449.66	2921.51
tkv	19384	48602	19940.2	104406	92454.1	86878.4	23134.1	25492.4	22928.3	30570.1	28325.1	31432.4	18078	18586	17131.4	36655.3	28398.3	34911.9
tld	2078.37	4393.23	1924.49	5042.03	6561.41	5770.27	2306.31	1803.93	2287.64	2641.77	2594.28	2695.29	1217.86	1698.47	1428.84	2695.73	2483.37	2370.09
tll	0	0	0.948493	0	3.83484	7.12819	13.3848	25.5424	10.1809	0	0	1.14889	0.695523	0.730524	0.697675	3.49414	0	0
Tm1	23224.5	58656.8	22729.7	100071	97742.4	86083.6	26219.8	28055.1	26685.1	30563.8	30044.6	33014.5	17834.6	19235.4	18885.4	38772.7	32112.8	37564.2
Egfr	12772.5	32050.8	13394.6	74183.5	68582.2	61316.7	14465.9	14062.1	13970.2	21736.1	18667	20638.6	11767.5	12929.5	11556.3	26686.5	21779.7	24200.5
tor	30.4609	84.0161	31.3003	47.9338	34.5135	14.2564	6.17761	3.1928	4.07235	23.1919	22.8571	14.9355	7.65075	16.8021	24.4186	13.9766	16.2312	18.1219
tra	374.903	1425.56	400.264	1665.7	1802.37	1646.61	631.146	502.334	616.961	698.919	461.297	621.549	315.072	409.824	441.628	822.87	490.681	626.501
tra2	1700.34	5845.9	1613.39	7720.33	7397.4	6985.63	2049.94	1903.97	2045.34	2625.96	2336.62	2611.42	1427.91	1584.51	1559.3	2931.58	2650.68	3113.09
trc	3234.32	8350.12	3380.43	16417.3	15228.1	13547.1	4021.62	4078.27	3949.16	4900.87	4499.73	4912.65	2825.91	3000.99	2910.7	6123.48	4839.39	5747.24
Gr5a	1.5621	8.13059	0	0	3.83484	7.12819	0	1.06427	0	10.5418	1.03896	1.14889	0.695523	1.46105	0	0	3.74566	3.88327
Treh	1434	4295.66	1248.22	7384.8	7021.59	6148.07	2415.44	2091.28	2315.13	2386.66	2072.72	2207.01	1241.51	1292.3	1351.4	2749.89	2126.28	2535.77
trk	10.1536	10.8408	6.63945	11.9834	26.8439	14.2564	6.17761	6.3856	6.10852	7.37924	9.35062	13.7867	11.1284	8.03577	4.18605	10.4824	2.4971	10.3554
trp	1.5621	0	0	2.99586	3.83484	0	2.0592	0	0	67.4673	31.1687	40.2111	4.86866	2.9221	3.48837	0	1.24855	0
trx	10356.7	24473.1	12075.3	55971.7	54504.6	43895.4	14270.3	13778	12709.8	16329.2	14488.3	16977.1	9132.21	9911.75	8966.52	21340.5	18263.8	17487.7
alphaTry	0.781048	5.4204	0.948493	0	0	0	58.6873	1.06427	4.07235	2.10835	1.03896	0	0	0	0	0	0	0
tsg	0	0	0	0	7.66968	0	0	0	0	1.05418	0	0	2.08657	0	0	0	0	0
tsh	8496.24	22665.4	8550.67	47283.7	46654.6	41400.5	8925.61	8732.3	8251.6	15218.1	13761	14841.3	7954.69	9954.12	8900.24	18938.2	14885.2	17039.8
tsl	2655.56	8572.36	2507.82	11629.9	11385.6	10403.6	3024.97	3011.87	2811.96	4129.21	3766.22	4000.43	2852.34	2984.19	2808.14	5167.83	3654.51	4465.76
ttk	6335.86	17269.4	6781.73	35423.1	31418.8	28216.9	9892.41	10321.3	9277.83	10158.1	9014	9837.93	5382.65	6180.97	5421.63	12678.5	10043.4	11652.4
tub	2721.95	6477.37	2565.67	12801.3	12348.2	10906.1	3050.71	3148.1	3196.79	3783.44	3773.49	4026.85	2151.95	2315.03	2188.61	4839.38	3895.48	4722.05
alphaTub84B	222970	566784	229899	1.0509e+06	983402	925104	258397	278233	271102	311115	286346	344016	205937	199719	204494	401183	324882	387360
alphaTub84D	13893.3	36021.2	14441.8	55917.7	55191	50977.3	15925.9	16314.1	15832.3	17624.8	16084.1	18684.4	10611.6	10472.8	10757.4	21951.9	17496	20274.5
alphaTub85E	39.0524	73.1753	46.4762	266.632	138.054	160.384	41.184	61.7274	51.9225	125.447	101.818	118.335	22.2567	17.5326	25.1163	45.4238	49.9421	46.5992
betaTub60D	12093	31712	13289.3	74303.3	63884.6	60015.8	14782	20743.6	15758	50786	45864.8	52751.2	18989.2	17174.6	16988.4	27252.5	22183	24254.9
betaTub85D	0	2.7102	2.84548	0	15.3394	7.12819	3.0888	3.1928	2.03617	3.16253	1.03896	2.29778	1.39105	7.30524	2.09302	3.49414	1.24855	3.88327
betaTub97EF	1080.19	2352.45	703.782	3187.6	3140.73	2338.05	588.932	890.791	795.126	726.328	692.985	726.097	327.591	368.915	376.744	1207.23	643.004	834.903
tud	13712.9	34381.6	14702.6	80774.4	78215.4	66420.5	20463.3	19860.3	21338.1	25109.4	23683	26727.7	15819	16074.5	15511.4	31546.8	27766.5	28345.3
ptc	4454.32	11382.8	4403.85	20980	19542.3	17742.1	5173.75	5244.7	5078.22	6659.24	5689.33	6036.26	3177.84	3527.7	3136.75	6925.38	6020.52	6731
tup	710.753	2230.49	755.001	3349.37	3198.25	2751.48	791.763	715.187	730.987	879.184	832.205	854.773	490.344	574.923	499.535	1298.07	1001.34	1031.66
twi	891.175	2577.4	853.644	3514.15	3600.91	3307.48	784.556	840.77	859.266	1136.4	962.075	1179.91	423.573	460.23	482.093	1385.43	1056.27	1189.57
snRNA:U1:21D	0.781048	2.7102	0	0	0	0	0	0	0	0	0	1.14889	1.39105	0	0	0	2.4971	0
snRNA:U2:14B	0.781048	8.13059	0	0	0	3.5641	3.0888	1.06427	1.01809	2.10835	3.11687	0	2.78209	1.46105	0.697675	1.74707	0	1.29442
snRNA:U2:38ABa	1.5621	10.8408	0	0	3.83484	3.5641	0	2.12853	1.01809	2.10835	2.07792	0	0	0	0	3.49414	2.4971	0
snRNA:U2:38ABb	0.781048	8.13059	1.89699	0	0	0	0	0	0	0	0	0	0	0.730524	0	0	1.24855	0
snRNA:U3	0	5.4204	0	0	0	3.5641	0	0	0	0	0	0	0	0	0	0	0	0
snRNA:U4:39B	10.1536	75.8855	6.63945	56.9214	38.3484	32.0769	18.5328	19.1568	14.2532	20.0294	10.3896	22.9778	7.65075	9.49681	6.97675	10.4824	13.7341	14.2387
snRNA:U4:38AB	0.781048	8.13059	3.79397	0	0	3.5641	2.0592	1.06427	0	1.05418	0	2.29778	0	0	0	0	0	0
snRNA:U5:14B	1.5621	5.4204	0.948493	0	0	0	0	0	0	1.05418	1.03896	0	0	0	0.697675	0	0	1.29442
snRNA:U5:23D	2.34314	32.5224	0	0	0	10.6923	4.1184	5.32133	8.1447	2.10835	7.2727	2.29778	1.39105	2.9221	4.18605	1.74707	4.99421	1.29442
snRNA:U5:34A	0	21.6816	2.84548	14.9793	11.5045	10.6923	3.0888	6.3856	3.05426	7.37924	3.11687	1.14889	2.78209	5.11367	4.88372	3.49414	8.73986	11.6498
snRNA:U5:35D	0	0	0	0	0	0	0	0	0	0	0	0	0.695523	0	0	0	0	1.29442
snRNA:U5:63BC	7.02943	102.988	6.63945	41.9421	49.8529	28.5128	33.9768	18.0925	24.4341	12.6501	19.7402	11.4889	11.8239	8.76629	11.8605	26.206	23.7225	20.7108
RpL40	79676.2	268220	72289.4	320329	329455	292434	90410.3	91490.7	94214.8	113280	107218	120548	65520.3	70786.3	71744	122026	102414	121473
RpS27A	70245.9	220599	56623.2	268154	299785	250638	73990.2	78757.8	80560.2	89153.9	91377.4	97340.7	53681.8	54706	58239.1	102838	89082.9	108220
Ubi-p63E	5225.21	12662	5274.57	23930.9	20922.9	17963	6069.5	6401.56	6019.95	7779.83	7151.15	7819.33	4616.18	4595	4210.47	9563.46	7116.75	8855.15
Ubx	159.334	376.718	158.398	727.994	682.601	552.435	142.085	154.319	133.369	244.569	220.259	211.395	122.412	158.524	150	293.508	263.444	297.717
unc	112.471	395.689	125.201	446.383	536.877	388.486	216.216	175.604	157.804	196.077	179.74	174.631	116.848	126.381	113.721	193.925	162.312	173.453
Uro	0	0	0.948493	0	0	0	1.0296	0	0	0	0	0	0	0	0	0	0	0
ush	1176.26	3501.58	1226.4	6557.94	6193.26	5182.2	1155.21	1120.67	1054.74	2088.32	1750.64	1744.01	1066.93	1346.36	1237.67	2541.99	1926.52	2302.78
usp	2079.15	5409.56	2191.02	10443.6	10262	9177.55	2621.36	2753.26	2849.63	3285.87	3005.7	3353.6	1946.77	2047.66	1921.4	3850.54	3482.21	3805.6
v	0	0	0.948493	0	0	0	1.0296	0	0	0	1.03896	0	0	0	0.697675	0	0	0
vap	5095.56	14168.9	5052.62	24284.4	24171	21644.8	6354.7	6874.09	6653.2	7464.63	6995.3	8038.77	4275.38	4732.34	4532.1	9961.79	7371.45	8682.99
vg	4603.5	13678.4	4892.33	23817.1	22917	20757.3	5830.63	6351.54	6058.64	7445.65	6551.67	7374.71	3202.88	4001.08	3634.19	8607.81	8297.88	8707.58
vir	2856.29	7046.51	3193.58	15599.4	14480.3	13511.5	4044.27	4028.25	3881.97	4785.96	3956.35	4372.67	2737.58	2789.14	2716.75	5788.04	4670.83	5226.88
vls	1259.05	4040.91	1294.69	5877.88	5602.7	5478.02	1629.86	1485.72	1627.92	1958.66	1802.59	2039.28	1153.18	1213.4	1222.33	2419.69	1952.74	2243.23
Vm26Aa	0	2.7102	0	5.99172	0	0	0	0	0	2.10835	0	0	0	0.730524	0	1.74707	0	0
Vm26Ab	0	0	0	0	0	0	0	0	0	0	0	0	0	0	0	0	0	0
Vm34Ca	2.34314	5.4204	4.74247	11.9834	3.83484	21.3846	11.3256	4.25706	5.09044	6.32506	7.2727	4.59555	2.78209	4.38315	0.697675	3.49414	4.99421	7.76654
vn	1583.18	4314.64	1764.2	6884.49	7182.65	5763.14	1879.02	1973.15	1743.98	2446.74	2228.56	2282.84	1112.84	1348.55	1213.26	2379.51	2075.09	2336.43
w	3239.79	9995.21	3267.56	23847.1	20271	20696.7	4469.5	4188.95	4048.93	7137.83	6362.58	6534.88	4739.29	5092.48	4856.51	8787.76	7623.66	8459.05
hid	4184.85	12130.8	4447.49	17711.5	16528.2	14598.5	4716.6	5449.04	5146.43	5989.83	5338.17	5885.75	3528.39	3527.7	3445.12	6219.57	4938.02	6134.27
wbl	4309.04	15949.5	3709.56	26405.5	23940.9	21013.9	3509.91	5046.75	4087.62	4733.26	4543.36	5681.25	3353.12	2618.93	2428.61	9090	6435.04	9035.07
y	3.90524	13.551	3.79397	20.971	42.1832	32.0769	6.17761	6.3856	14.2532	45.3296	36.3635	31.02	20.1702	15.341	23.0233	12.2295	14.9826	6.47211
Yp1	0.781048	0	0.948493	0	3.83484	3.5641	0	1.06427	0	1.05418	0	2.29778	0	2.9221	0	0	0	0
Yp3	11.7157	16.2612	3.79397	47.9338	49.8529	46.3332	8.23681	6.3856	8.1447	61.1423	63.3764	50.5511	17.3881	29.9515	20.9302	6.98828	17.4797	15.5331
yrt	3878.68	11201.2	3979.88	18502.4	18242.3	16455.4	5218.02	5087.19	4649.61	5959.26	5107.52	5606.57	3186.19	3707.41	3561.63	7107.08	5861.95	6360.79
z	2454.83	6499.05	2388.31	11393.3	10906.3	10100.6	3039.38	2823.5	2643.97	3767.63	3189.6	3675.29	2022.58	2393.2	2109.07	4559.85	3851.78	4107.2
Z600	1.5621	2.7102	0.948493	218.698	302.952	277.999	2.0592	0	0	263.544	245.194	302.158	132.845	187.014	161.163	188.684	153.572	181.219
zen	0	0	0	0	0	0	1.0296	0	0	0	0	0	0	0.730524	0	0	0	0
zen2	0	0	0	0	0	0	0	0	0	0	0	0	0	0	0	0	0	0
uzip	2562.62	7230.81	2511.61	11267.4	10791.2	9975.9	3012.61	2796.89	2930.06	4159.78	4329.34	4431.26	2583.87	2758.46	2573.72	4921.5	3876.75	4447.64
Zw	624.838	1601.73	707.576	2765.18	2776.42	2776.43	796.911	775.85	840.94	1094.24	994.283	1175.31	696.914	685.232	734.651	1151.32	1041.29	1102.85
Prosalpha4	10377.8	42945.8	9977.2	41468.7	42248.4	37925.5	10902.4	11394	11494.2	12552.1	11890.9	13621.2	7711.26	7699.73	7943.03	15949	13174.7	15372.6
Dhfr	2177.56	9211.96	1875.17	8705.97	9360.84	7776.86	1909.91	1997.63	1955.75	2094.65	2307.53	2474.71	1705.42	1764.95	1875.35	3537.82	2812.99	3364.21
bs	2444.68	6951.66	2441.42	14658.7	13057.6	10991.7	2249.68	2626.61	2242.85	3751.82	3153.24	3635.08	1793.75	1809.51	1668.14	4650.7	3655.76	4737.59
oc	2.34314	2.7102	4.74247	14.9793	15.3394	21.3846	2.0592	5.32133	1.01809	20.0294	17.6623	22.9778	13.2149	13.1494	11.8605	12.2295	8.73986	5.17769
Pp1-87B	22417.6	54946.6	21364.8	100256	96622.6	85117.7	25239.6	25889.3	25516.3	30525.8	29517.8	32009.2	18329.1	18878.9	18720.7	38044.2	31369.9	37120.2
Cdk1	6877.13	26302.5	6286.61	29347.5	31280.8	27062.2	7267.96	7713.8	7670.27	8355.41	8870.62	9693.17	5311.71	5361.32	5524.89	11857.4	9723.72	11585.1
Cdk2	2052.59	6027.48	1878.97	8939.65	9755.83	7915.86	2291.89	2241.34	2259.14	2681.83	2664.93	2771.12	1523.19	1800.74	1804.19	3969.34	2985.29	3572.61
Nrt	3885.71	9144.21	3688.69	23451.6	18292.2	18119.9	5173.75	6438.81	5511.93	10185.5	9030.62	10736.4	3137.5	2934.52	2925.35	8059.23	6134.14	7550.37
tin	0	0	0.948493	14.9793	7.66968	0	2.0592	2.12853	3.05426	1.05418	9.35062	0	1.39105	2.19157	1.39535	0	2.4971	0
Tm2	18.7451	67.755	28.4548	116.839	310.622	253.051	31.9176	118.134	27.4884	26.3544	35.3246	105.698	27.8209	28.4904	20.2326	94.3418	299.652	227.818
nAChRbeta2	13.2778	37.9428	13.2789	86.88	38.3484	35.641	14.4144	11.7069	8.1447	15.8127	10.3896	24.1267	13.2149	8.03577	9.06977	17.4707	16.2312	7.76654
boca	2311.12	8398.9	2121.78	10015.2	9751.99	8304.34	2235.26	2489.32	2500.42	2695.53	2542.33	2742.4	1534.32	1719.65	1635.35	3537.82	2866.68	3650.27
blow	4642.55	12778.6	4642.87	18894.9	18510.8	17032.8	8212.1	7798.94	7706.92	8849.82	8062.31	8698.23	4195.39	4979.98	4779.07	7596.26	6286.46	7039.07
nullo	0	0	0	0	0	0	0	0	0	0	0	0	0	0	0	0	0	0
kst	11049.5	33891	12627.3	67715.4	67263.1	54505.7	21545.4	17624.2	16590.8	25098.9	19505.4	21328	12178.6	16345.5	13584.4	26351.1	23258	21515.9
5-HT1A	1.5621	13.551	6.63945	23.9669	30.6787	14.2564	0	0	0	33.7337	31.1687	19.5311	12.5194	12.4189	14.6512	3.49414	12.4855	0
up	44.5197	86.7263	50.2701	182.748	383.484	338.589	47.3617	154.319	42.7597	47.438	30.1298	122.931	40.3403	47.4841	21.6279	92.5947	451.976	283.479
sc	1205.16	3455.5	1043.34	5407.53	5633.38	4711.73	2950.84	3658.95	3036.95	1491.66	1374.54	1519.98	676.048	732.716	685.814	1935.75	1394.63	1847.14
Mst98Cb	0	0	0	0	0	0	0	0	0	0	0	0	0	0	0	0	0	0
Mst84Da	0	0	0	0	0	0	0	0	0	0	0	0	0	0	0	0	0	0
Mst84Db	0	0	0.948493	0	0	0	0	0	0	0	0	0	0	0	0	0	0	0
Mst84Dc	0	0	0	0	0	0	0	0	0	0	0	0	0	0	0	0	0	0
Mst84Dd	0	0	0.948493	0	0	0	0	0	0	0	0	0	0	0	0	0	1.24855	0
mts	27434.3	79460.3	25741.2	121251	117419	102853	33820.3	34026.7	32832.3	38373.1	37007.7	40942.9	21662.1	22926	22656.3	46066.7	37769.9	45293.2
Csp	6373.35	17380.5	6646.09	30186.3	29048.9	26420.6	8400.52	8715.27	8030.67	9326.3	8886.21	9590.92	4909.7	5541.03	5408.37	11506.2	8993.32	10277.7
Ebp	0	0	0	0	0	0	0	0	0	0	0	0	0	0	0	0	0	0
snRNA:U1:82Eb	10.9347	54.204	8.53644	41.9421	30.6787	14.2564	5.14801	11.7069	11.199	6.32506	7.2727	6.89333	1.39105	5.84419	2.09302	5.24121	7.49131	12.9442
snRNA:U1:95Ca	0	5.4204	1.89699	5.99172	3.83484	0	1.0296	1.06427	1.01809	2.10835	0	0	0	0.730524	0	0	0	1.29442
snRNA:U1:95Cb	0.781048	5.4204	1.89699	2.99586	3.83484	10.6923	2.0592	1.06427	1.01809	4.21671	1.03896	2.29778	0	0.730524	2.09302	3.49414	1.24855	1.29442
snRNA:U1:95Cc	1.5621	13.551	0.948493	14.9793	11.5045	17.8205	10.296	13.8355	10.1809	6.32506	7.2727	9.19111	1.39105	5.11367	1.39535	3.49414	7.49131	3.88327
snRNA:U6:96Aa	0	2.7102	0	0	3.83484	7.12819	1.0296	0	1.01809	2.10835	0	0	0	0	0.697675	0	1.24855	1.29442
snRNA:U6:96Ab	0	10.8408	0	0	0	0	1.0296	0	0	0	2.07792	0	0.695523	0	0	0	1.24855	0
snRNA:U6:96Ac	0	0	0	0	0	0	0	0	0	0	0	0	0	0	0	0	0	0
snRNA:U2:34ABa	0	0	0	0	0	0	22.6512	30.8637	20.3617	0	0	0	0	0	0	0	0	0
snRNA:U2:34ABb	2.34314	10.8408	0.948493	11.9834	3.83484	0	1.0296	3.1928	4.07235	2.10835	2.07792	1.14889	1.39105	1.46105	0.697675	1.74707	0	2.58885
Ser	7577.72	22643.7	8304.06	39105	35031.2	34571.7	9816.22	9117.57	8771.84	10538.6	8923.61	9318.63	5616.35	7145.26	5975.58	14598.5	11781.3	12656.9
ct	556.106	1962.18	716.112	3211.56	3271.12	2587.53	1137.71	969.546	902.025	1352.51	1025.45	1127.06	664.224	953.334	966.977	1298.07	1020.07	979.878
nonA	8794.6	24828.1	9575.04	49923	45001.8	40801.8	12089.6	12199.7	11318.1	13772.8	12706.5	14085.4	7312.03	8685.2	7831.4	17615.7	13871.4	16125.9
mex1	4.68629	16.2612	3.79397	17.9752	46.0181	14.2564	7.20721	5.32133	5.09044	6.32506	5.19479	6.89333	4.17314	6.57472	6.27907	12.2295	12.4855	9.06096
Hrb87F	22115.4	65898.5	22716.4	103336	98171.9	85648.8	27940.3	26742.9	23129.9	32728	27672.6	29409.2	16001.2	19847.6	18588.8	38875.8	29810.4	35429.7
DptA	0	5.4204	0	11.9834	0	0	1.0296	1.06427	2.03617	0	1.03896	0	0	0	0	3.49414	3.74566	0
Syt1	39.8334	121.959	49.3217	50.9296	107.375	46.3332	17.5032	22.3496	37.6692	95.9301	103.896	116.038	17.3881	19.7242	32.7907	40.1826	19.9768	22.0052
Rdl	43.7387	197.844	42.6822	197.727	180.237	96.2306	102.96	87.2698	71.2661	118.068	85.1945	78.1244	27.1254	73.0524	76.7442	62.8945	59.9305	45.3048
T48	1384.8	3585.59	1217.87	7974.98	6921.88	6518.73	1869.76	1851.82	1639.12	2167.39	1977.14	2128.89	1192.13	1222.17	1250.23	2961.28	2405.96	2710.52
Wnt2	1412.13	3642.51	1275.72	8040.89	6323.65	5438.81	761.905	1075.97	893.881	1145.89	982.854	1291.35	550.854	526.708	422.791	2204.8	1711.76	2063.31
HmgD	66396.1	199487	61426.3	296653	297073	271980	70456.6	71436.7	68748.4	86798.8	87790.9	92551	48798.6	55243.7	53524.2	116491	96340.8	114090
porin	40609.8	118888	39675.5	175090	170037	155359	46018	47433.3	46515.4	50060.8	47530.2	54154	29759.3	30752.9	30795.4	66296.1	51894.8	64690.1
18w	8670.41	20982.4	8661.64	49383.8	43513.9	41083.3	8558.05	9220.8	9479.41	11685.6	10684.6	12449.4	7049.82	6693.06	6281.86	15842.4	13415.7	15015.3
mei-41	1490.24	3143.83	1576.4	7435.73	7447.26	6565.06	1777.09	1637.91	1735.84	2429.88	2146.49	2401.18	1402.17	1637.84	1500	2776.09	2379.74	2493.06
Ptp4E	2914.87	7951.72	3038.97	14086.5	13153.5	12110.8	4113.26	3648.3	3681.4	4881.89	4258.69	4765.59	2681.24	3311.47	2860.47	5697.19	4714.53	4828.2
Ptp99A	2404.06	7051.94	2802.8	13397.5	13107.5	10959.6	3595.37	3526.98	3041.03	4393.81	3558.43	3806.27	2268.8	2655.46	2261.86	5104.94	3919.2	4428.22
Ptp10D	5326.75	14288.2	6001.12	25731.5	24251.5	22557.2	9204.64	7992.64	8421.62	9854.45	8661.79	9536.92	5326.31	6527.96	5739.07	10592.5	9260.51	8864.21
aly	0	2.7102	0	0	0	0	0	0	0	0	0	0	0	0	0	0	0	0
fwd	5211.15	12859.9	5409.26	26528.3	27039.4	23138.1	6267.18	6395.17	6282.62	8782.35	8341.79	9046.35	4428.39	5353.28	4708.61	10246.6	8565.07	9014.36
neb	1369.18	3420.27	1466.37	6896.47	6695.63	6490.22	1571.17	1393.12	1681.88	2248.56	2108.05	2244.93	1359.75	1465.43	1321.4	2732.42	2357.27	2587.55
Klp61F	4993.24	11602.4	4770.92	21408.4	21605.5	19185.5	5795.63	5355.39	5717.58	7000.79	6859.2	7154.13	4198.18	4612.53	4573.26	9264.71	7335.24	8317.96
Klp67A	2457.18	5864.87	2250.77	10066.1	10933.1	9245.27	3063.06	2527.63	2832.32	3769.74	3458.69	3768.35	2122.04	2449.45	2392.33	4596.54	3759.39	4158.98
Klp64D	656.861	1731.82	620.315	2681.3	2542.5	2298.84	663.063	730.087	632.232	756.899	765.712	840.986	444.439	515.02	442.326	1032.52	855.258	915.157
Klp68D	328.04	842.872	264.63	1563.84	1215.64	1083.49	418.018	370.365	410.289	558.714	504.933	511.255	276.818	322.161	279.07	513.639	446.982	556.602
Klp98A	2475.14	7065.49	2621.64	12603.6	11105.7	9808.39	3201.03	3062.96	2956.53	3771.85	3331.94	3874.05	2107.43	2361.78	2072.79	4879.57	3820.57	4301.37
bnk	0	0	0.948493	0	0	0	0	0	0	2.10835	0	0	1.39105	0	0	0	0	0
RasGAP1	3493.63	8461.24	3804.41	16348.4	15400.7	14345.5	10321.8	11005.6	10097.4	7894.73	7436.86	8150.21	3362.16	3533.55	3245.58	6956.83	5755.82	6144.63
shtd	3052.33	7810.79	3388.97	16902.6	15331.7	14459.5	4653.8	4164.47	4549.83	5046.35	4482.06	5111.4	3172.28	3286.63	3069.07	6292.95	5119.06	5736.88
pdm2	1876.08	5371.61	1812.57	7351.84	7021.59	5706.12	2278.51	2087.03	1994.43	2274.91	1997.92	2003.66	1018.25	1398.22	1264.88	2493.07	2020.16	2276.89
unk	4469.94	13111.9	4878.1	19607.9	18319	17592.4	5442.47	5590.59	5500.73	6566.47	6428.03	7026.6	3677.23	4202.71	3863.03	7543.85	6574.87	7339.38
CrebA	3857.59	10680.9	4259.68	25099.3	20102.2	17631.6	4737.2	6183.39	4569.18	5084.3	4254.53	5460.67	3154.89	2908.95	2524.19	7610.24	5469.91	7437.75
Vinc	3256.97	8789.17	3554.95	16132.7	14434.3	13661.2	4235.78	4079.33	4038.75	5486.99	4779.21	5390.58	3469.96	3514.55	3244.19	6216.07	5537.33	5691.58
rhi	1.5621	24.3918	4.74247	5.99172	23.009	7.12819	3.0888	6.3856	4.07235	10.5418	6.23375	2.29778	7.65075	7.30524	4.88372	6.98828	2.4971	7.76654
Pep	29585.3	76508.9	30612.6	138292	131800	120976	38882.9	37497.3	36354.9	46466	40504.8	44217.3	24203.5	27918.4	26038.6	51624.2	42929	48715.6
RpS14a	25862.8	102492	26248.6	110077	116188	106599	32580.7	33080.6	34009.2	39664.5	37017	42121.7	22579.5	23693.1	24579.1	41975.1	39011	40198.3
RpS14b	6531.12	22567.8	5638.79	27277.3	28320.3	27201.2	7723.04	7477.53	7842.33	10529.1	9621.79	10341.1	5658.77	6503.13	6535.82	9944.32	9377.87	10669.9
tam	695.132	1726.4	686.709	3349.37	3090.88	3043.74	808.237	659.845	801.235	1180.68	1081.56	1258.03	735.863	811.612	731.163	1397.66	1189.87	1163.69
DNApol-gamma35	0	0	0	0	0	0	0	0	0	0	0	0	0	0	0	0	0	0
msopa	0	0	0	0	0	0	0	0	0	0	0	0	0	0	0	0	0	0
me31B	16402	50959.9	14546.1	72062.4	69794.1	61355.9	16912.2	18649.1	17187.4	20197	21574	22911.1	12171	12414.5	12366.3	27946.1	21854.7	27472.8
LysB	0	5.4204	0	0	0	0	62.8057	0	2.03617	0	0	0	0.695523	0.730524	0	0	0	1.29442
LysC	0	0	0	0	0	0	7.20721	1.06427	0	0	0	0	0	0	0	0	0	1.29442
LysD	0.781048	5.4204	0	0	3.83484	0	36.036	0	1.01809	0	0	0	0	0	0	0	1.24855	0
LysE	0	2.7102	0	0	0	0	2.0592	0	0	0	1.03896	1.14889	0	0	0.697675	0	0	0
LysP	0.781048	0	0	0	7.66968	3.5641	0	3.1928	1.01809	2.10835	1.03896	0	0.695523	0.730524	0.697675	0	1.24855	0
LysS	1.5621	2.7102	1.89699	0	0	14.2564	70.0129	0	1.01809	1.05418	0	2.29778	0.695523	0.730524	0.697675	0	3.74566	0
LysX	0.781048	0	1.89699	5.99172	3.83484	3.5641	0	7.44986	7.12661	5.27089	4.15583	12.6378	2.78209	4.38315	4.88372	0	0	0
Cyp1	78025.9	259417	73502.5	318442	318882	286571	86262.1	92348.5	88280.4	96623.8	91904.1	104225	61110	62291.1	62490.7	118958	100043	119302
Galphaq	915.388	3385.04	1084.13	4838.32	4609.48	4604.81	1264.35	1552.76	1408.01	1566.51	1561.55	1930.13	774.117	1049.76	1020.7	1993.41	1765.45	1830.31
Ubc6	6697.48	16835.8	6057.08	25815.3	24316.7	21291.9	6973.49	7316.83	6994.26	8126.65	7982.31	8714.32	4817.19	4936.15	4980.7	10014.2	7933.3	9370.33
Ten-m	10732.4	29432.8	13213.5	57433.7	53104.8	47295.6	17924.3	16944.2	17146.6	19875.5	16497.6	19055.5	11696.6	12660.7	10694	22079.5	20667.3	18927.1
mew	6938.05	18201.7	7509.22	35135.5	36070.5	31531.6	8232.69	7969.22	8417.55	12548.9	10940.2	12674.5	6358.47	7320.58	7093.26	14236.9	11133.3	11952.7
RpIII128	2162.72	5293.02	2301.99	10165	9920.73	9394.96	2859.2	2496.77	2572.71	3484.06	3310.12	3667.25	2099.78	2259.51	2186.51	4290.8	3448.5	3913.04
Su(P)	1076.28	4347.16	1213.12	5287.69	5096.5	4886.38	1277.74	1352.68	1396.82	1711.98	1636.36	1815.24	968.168	1047.57	1089.77	2447.64	2036.39	2296.31
GlyP	5347.83	12345	5929.98	21618.1	21371.6	20500.7	8245.05	6353.67	7981.8	8786.57	7860.75	8189.28	4557.76	5672.52	5275.82	9228.02	8595.03	8781.37
Fur1	2490.76	7507.25	2731.66	11737.8	10787.4	9997.29	3390.48	3389.69	3123.49	3829.83	3453.5	3897.03	1953.72	2406.35	2247.91	4558.11	4025.33	4183.57
Ets97D	832.597	2498.8	737.928	3466.21	3117.72	3211.25	1016.22	865.248	987.545	1234.44	1252.98	1351.09	699	740.021	733.256	1549.65	1216.09	1483.41
dy	116.376	311.673	125.201	838.841	763.133	723.511	151.351	171.347	215.835	236.136	225.454	351.56	122.412	99.3513	98.3721	312.725	253.456	346.905
Mdr49	1954.18	5629.08	2139.8	7660.42	6289.13	6051.84	1898.58	1983.79	1824.41	2213.77	1887.79	2209.31	1341.66	1325.17	1160.23	2692.23	2192.46	2377.85
Mdr65	22.6504	70.4651	25.6093	89.8758	49.8529	64.1537	41.184	32.9922	27.4884	30.5711	24.935	39.0622	14.606	25.5683	17.4419	29.7002	28.7167	45.3048
Oct-TyrR	13.2778	5.4204	11.3819	2070.14	1844.56	1910.36	19.5624	14.8997	38.6873	3614.77	3163.63	3434.03	2599.86	3039.71	3030	1512.96	1239.81	1259.47
Gad1	0	0	0	0	0	0	0	0	2.03617	3.16253	1.03896	2.29778	0	1.46105	0	0	0	1.29442
Akh	1.5621	10.8408	2.84548	47.9338	72.8619	46.3332	8.23681	4.25706	2.03617	269.869	234.804	242.415	70.9433	84.0103	95.5814	41.9297	14.9826	14.2387
Edg91	100.755	165.322	69.24	305.578	394.988	335.025	77.2201	27.6709	52.9405	53.763	61.2985	73.5289	56.3373	81.8187	73.2558	146.754	114.867	69.8988
Dbp73D	1180.16	3553.07	1190.36	4706.5	4816.56	4348.2	1431.15	1348.43	1366.27	1878.54	1882.59	1934.73	1174.04	1285.72	1257.91	2213.54	1735.49	1996
slp2	4.68629	8.13059	2.84548	20.971	30.6787	24.9487	0	1.06427	1.01809	4.21671	4.15583	4.59555	22.2567	21.9157	34.8837	33.1943	17.4797	18.1219
aos	771.675	2103.11	852.695	3118.69	2945.16	2755.05	6780.95	7076.31	6675.6	3218.4	3094.02	3321.44	1009.2	1008.85	909.768	1532.18	1174.89	1432.93
5-HT7	7.81048	16.2612	4.74247	0	0	0	1.0296	0	2.03617	34.7878	13.5065	25.2755	0.695523	0.730524	0.697675	0	0	0
Rop	3392.87	9426.07	3230.57	15923	14415.2	13286.9	3608.75	3743.02	3673.26	4570.91	4317.91	4781.67	2681.24	2595.55	2515.12	5557.43	4791.94	5554.37
Syn	0	0	2.84548	11.9834	3.83484	7.12819	0	0	0	18.9752	12.4675	21.8289	4.17314	0	1.39535	0	1.24855	3.88327
Pxd	41.3955	121.959	38.8882	113.843	145.724	320.769	20.592	46.8277	15.2713	61.1423	36.3635	75.8266	21.5612	16.0715	19.5349	48.918	58.6819	50.4825
Cbp53E	0	2.7102	0	0	7.66968	7.12819	0	0	1.01809	57.9797	20.7792	42.5089	1.39105	5.84419	3.48837	0	2.4971	1.29442
bgcn	16.402	62.3346	18.0214	95.8676	141.889	114.051	33.9768	27.6709	42.7597	34.7878	27.0129	34.4666	18.7791	29.221	18.1395	34.9414	32.4623	29.7717
ex	16097.4	38796.5	16916.4	81358.6	80688.8	69090	26172.5	23230.8	22602.6	28031.6	24952.6	25382.4	14929.4	17139.6	16126.1	30807.8	24854.9	27731.7
Rrp1	8133.05	22944.5	8290.78	40830.6	40921.6	34129.8	9893.44	8930.26	9345.02	13592.6	12549.6	13461.5	7556.85	8655.98	8223.49	17070.6	13613	15480
B52	22288.8	60917.1	23053.1	98866.4	96737.6	85791.4	26353.7	25347.6	25861.5	31363.9	27935.5	31213	16582	18800.8	18800.2	37258	32813.2	35363.6
Eig71Ea	0.781048	2.7102	0	0	0	0	0	0	0	0	0	2.29778	0	0	0	0	0	0
Eig71Eb	0.781048	0	0	0	3.83484	0	0	1.06427	1.01809	1.05418	1.03896	0	0	0	0	0	0	0
Eig71Ec	0	0	0.948493	0	0	3.5641	2.0592	0	0	0	0	0	0	0.730524	0	0	0	1.29442
Eig71Ed	0	0	0	0	0	0	0	0	0	0	0	0	0	0	0	0	0	0
Eig71Ee	78.8858	43.3632	89.1584	26.9627	95.871	28.5128	17.5032	38.3136	30.5426	6.32506	5.19479	9.19111	1.39105	2.9221	4.18605	6.98828	12.4855	9.06096
Eig71Ef	0	0	0	0	0	0	0	0	0	0	0	0	0	0	0	0	0	0
Eig71Eg	0	2.7102	0	0	0	0	0	0	0	0	0	0	0	0	0	0	0	0
pros	9.37257	43.3632	9.48493	71.9007	107.375	81.9742	133.848	163.897	129.297	80.1175	50.9089	63.1889	9.73732	10.9579	4.88372	129.283	74.9131	88.0208
CycC	1348.09	4114.08	1309.87	5782.01	5038.98	4936.27	1493.95	1460.17	1442.63	1717.25	1727.79	1734.82	975.818	1030.77	1029.77	2264.2	1805.41	2178.51
Fur2	5988.29	15209.6	5763.05	29892.7	28481.3	25216	7927.93	7729.76	7680.45	9345.28	8140.23	9148.6	5252.59	6134.94	5884.19	11254.6	9053.25	9726.29
zfh1	1010.68	3100.47	1173.29	5287.69	5119.51	4725.99	852.51	998.282	867.41	1767.85	1278.96	1567.08	623.884	633.364	600	1743.58	1465.8	1463.99
zfh2	17472.8	45555.7	18381.8	90385.1	92745.6	68084.9	23589.2	22623.1	20412.7	34560.1	29393.2	31819.6	20030.4	22438.1	21766.8	35879.6	29805.4	30645.5
Plc21C	1624.58	4409.49	1642.79	8166.72	7585.31	6294.19	2979.67	2830.95	2721.35	2653.36	2265.97	2439.09	1276.98	1643.68	1486.05	3377.09	2519.58	2745.47
gl	26.5556	75.8855	27.5063	14419.1	15136.1	14791	13.3848	8.51413	8.1447	16400.9	15139.7	15375.6	11149.2	12803.9	12387.9	13553.8	12327	12048.5
GluRIA	0	0	0.948493	5.99172	23.009	0	0	0	0	2.10835	5.19479	0	0	1.46105	0	3.49414	3.74566	1.29442
GluRIIA	1.5621	0	2.84548	5.99172	15.3394	0	1.0296	1.06427	2.03617	3.16253	5.19479	3.44666	0	3.65262	2.09302	1.74707	9.98842	9.06096
TkR99D	8.59152	48.7836	10.4334	11.9834	11.5045	14.2564	0	2.12853	1.01809	10.5418	7.2727	2.29778	6.95523	3.65262	7.67442	8.73535	2.4971	0
Gbeta76C	1.5621	10.8408	6.63945	5.99172	7.66968	35.641	11.3256	3.1928	7.12661	5.27089	9.35062	14.9355	5.56418	8.76629	6.27907	6.98828	3.74566	5.17769
Cys	0	0	0	0	0	0	0	0	0	0	0	0	0	0	0	0	0	0
rho	407.707	1065.11	436.307	2207.95	2032.46	1867.59	940.026	1162.18	883.7	724.22	686.751	820.306	317.854	249.839	221.163	739.011	578.08	700.283
Rap1	8679	24055.7	9056.21	38499.8	38356	33634.4	13760.6	13859.9	12771.9	14617.2	13804.6	14616.2	7991.56	9694.79	9885.35	15959.5	13148.5	15401
drk	4430.88	13816.6	4610.63	18987.8	18376.5	17795.5	5454.83	5852.4	6107.51	6324.01	6632.71	6999.03	3474.83	4175.68	3978.14	7935.19	6592.35	7524.48
Zw10	2854.73	7458.46	2946.97	12316	11631.1	11212.6	3451.22	3110.85	3460.48	3953.16	3923.1	4132.55	2521.97	2645.96	2590.47	4900.53	4015.34	4636.62
hh	2511.07	6027.48	2279.23	12492.7	11071.2	10310.9	2353.67	2731.97	2622.59	3685.4	3571.94	3746.52	2097	2036.7	1847.44	4310.02	3306.17	4226.29
ogre	19806.6	52995.2	19968.6	102288	88446.7	79561.3	21384.8	23840.6	22397.9	25146.3	22470.6	27303.3	15309.2	14727.4	13949.3	34398.1	26287	31362.6
N	25205.2	66887.7	30595.5	150236	132252	120488	39518.2	35999.9	37168.3	43076.8	35968.7	41669	25302.4	27296.8	23153.7	52263.6	46140.2	43512
svr	4566.79	11981.8	4943.55	23565.4	21774.2	19570.5	6381.47	6400.5	6637.93	7503.63	6468.55	7578.07	4223.21	4540.21	4223.72	8904.81	7361.46	7630.62
yl	0.781048	8.13059	0	0	3.83484	7.12819	1.0296	0	0	0	0	0	0	0.730524	0	3.49414	0	1.29442
fs(1)N	1.5621	18.9714	5.69096	47.9338	34.5135	46.3332	11.3256	6.3856	3.05426	33.7337	34.2856	29.8711	21.5612	29.221	36.9768	38.4355	11.237	19.4163
fru	2867.23	8407.03	3546.42	8181.7	9483.55	9106.27	6983.79	3844.13	5636.13	7465.68	6887.25	6462.5	3686.97	6183.89	6020.24	3883.74	5001.7	3989.41
Pgd	2821.14	8547.96	3001.98	12831.3	12931.1	11009.5	3770.4	3834.55	4054.02	4404.35	3785.96	4454.24	2515.01	2638.65	2709.77	4676.91	4245.08	4561.55
wapl	2154.13	6409.62	2474.62	12277	11458.5	10310.9	3665.38	3079.99	3074.62	4571.97	3748.56	3870.6	2220.8	2757.73	2409.07	4835.89	3987.87	4130.5
fs(1)h	9531.13	34256.9	11060.4	53428.2	51835.5	42227.4	18181.7	15215.8	12406.4	19935.5	15510.6	15349.1	8453.38	13622.8	10957	20079.1	17982.9	18499.9
mys	9032.82	24012.4	9846.31	46136.3	40449.9	38677.6	12707.3	12761.6	12819.8	17397.1	15641.5	17853.7	9996.05	10678.1	9791.86	17149.2	14876.5	15975.8
sim	1.5621	0	0	8.98758	0	14.2564	0	0	0	1.05418	1.03896	0	2.78209	0	1.39535	1.74707	6.24276	5.17769
Mlc-c	12853.7	42005.4	12851.1	56702.7	55375.1	51971.6	14786.1	15964	15022.9	23381.6	22899.7	25450.2	14684.6	14605.4	15014	22919.8	19383.8	22841.4
Xpc	7951.85	21052.8	8070.73	31636.3	31031.5	26392.1	8878.25	8555.64	8498.99	11233.3	10594.3	11364.8	6338.99	6924.64	6676.75	13552	10887.4	12074.4
Ccp84Ag	0	0	0	0	0	0	1.0296	0	0	3.16253	3.11687	0	0.695523	1.46105	6.97675	1.74707	2.4971	0
Ccp84Af	0	0	0	0	0	0	0	0	0	0	1.03896	4.59555	0.695523	0	0.697675	1.74707	3.74566	0
Ccp84Ae	0	0	0	0	0	7.12819	0	0	1.01809	0	1.03896	0	0	0	0	0	0	1.29442
Ccp84Ad	0	0	0	2.99586	0	0	0	0	0	3.16253	3.11687	1.14889	0	0	0	1.74707	0	0
Ccp84Ac	0	0	0	0	0	0	0	0	0	0	0	0	0	0	0	0	0	0
Ccp84Ab	2.34314	5.4204	2.84548	5.99172	23.009	7.12819	3.0888	5.32133	4.07235	4.21671	4.15583	3.44666	2.78209	2.9221	0	6.98828	4.99421	7.76654
Ccp84Aa	5.46733	2.7102	0.948493	29.9586	26.8439	28.5128	1.0296	3.1928	4.07235	4.21671	2.07792	2.29778	2.08657	2.9221	4.18605	5.24121	4.99421	6.47211
inaC	7.02943	18.9714	2.84548	2091.11	2043.97	1978.07	3.0888	0	0	4787.02	4704.4	4779.38	3502.65	3664.31	3715.82	2342.82	1644.34	1857.5
retn	0.781048	10.8408	0.948493	5.99172	7.66968	7.12819	7.20721	12.7712	7.12661	17.921	28.0519	24.1267	0.695523	2.9221	3.48837	0	0	9.06096
mdy	1541.01	4493.51	1323.15	6408.15	6756.98	6500.91	1525.87	1515.51	1696.13	2298.11	2345.97	2393.13	1350.01	1510.72	1336.05	2833.75	2323.56	2795.95
fs(2)ltoPP43	2646.19	7580.42	2655.78	10707.2	10883.3	9865.42	2735.65	2988.46	2780.4	3322.77	3045.19	3349.01	1884.17	1980.45	1981.4	4096.88	3399.81	3905.27
His3.3B	57019.6	180087	56935.2	261871	253046	244369	65425	67247.8	68641.5	83838.7	81352.5	90043	47073	52358.1	53487.9	99111.3	88903.1	96486.3
Xpac	1337.93	3834.93	1267.19	5452.47	5299.75	5449.5	1380.7	1380.35	1282.79	1626.6	1767.27	1731.37	1117.71	1161.53	1135.81	2232.76	1832.87	2172.04
Su(H)	1050.51	2393.1	1052.83	4832.32	4582.63	4209.2	1296.27	1363.32	1307.22	1598.13	1566.75	1633.72	892.356	982.555	999.07	2052.81	1601.89	1792.78
Hrb27C	68216.7	174515	75719.2	339865	313694	291183	87445.1	92966.8	89511.3	102662	96465.2	110198	57595.5	64989.6	61276.8	127721	106895	119933
otk	3482.69	8813.56	3388.97	17834.4	16374.8	15008.4	4181.21	4500.78	4319.74	5749.48	5114.79	5824.86	2563.7	2841.01	2671.4	6366.32	5296.36	5735.59
TkR86C	1.5621	5.4204	5.69096	5.99172	0	7.12819	21.6216	12.7712	46.832	14.7585	7.2727	17.2333	0	1.46105	4.18605	6.98828	2.4971	0
RYa-R	0.781048	0	0	0	0	0	0	0	0	1.05418	0	0	0	0	0.697675	0	0	0
Ac76E	35.9282	124.669	58.8066	200.723	260.769	185.333	57.6577	67.0488	52.9405	101.201	70.6491	99.9533	47.9911	47.4841	51.6279	122.295	119.861	89.3152
B-H2	178.079	650.448	248.505	949.688	1085.26	801.922	210.039	188.375	178.165	222.431	150.649	205.651	153.711	173.865	131.163	323.208	314.635	363.733
RpII15	2545.43	7661.73	2546.7	10614.3	10185.3	9387.83	2430.89	2485.06	2605.29	3175.18	3070.12	3275.48	1829.92	1976.8	2083.95	4175.5	3574.6	4016.59
Bx42	3799.02	10258.1	3820.53	17106.4	16635.5	15379.1	4247.11	4316.66	4360.47	5440.61	5181.28	5783.5	3353.12	3223.8	3319.54	6630.13	5524.84	6323.26
elB	2450.93	7640.05	2842.63	12423.8	11032.8	10061.4	3648.91	3978.23	3630.5	4297.88	3590.64	4211.82	2221.5	2705.86	2360.93	4330.99	3838.05	4243.12
ci	19131.8	49805.3	17983.4	94657.2	91016	75847.5	24005.2	25454.1	25069.4	29449.5	28438.4	31496.8	17097.3	18279.9	17545.1	37551.5	29825.4	33297.7
ph-d	1801.88	4986.76	2024.08	9700.6	9659.96	8172.47	2791.25	2519.12	2326.33	3471.41	2888.3	2973.32	1742.98	2083.46	1829.3	3639.15	2947.83	3197.22
ph-p	3070.3	8634.69	3388.02	16396.3	15929.9	14217.2	4733.08	4296.44	3853.46	5803.24	4428.04	4827.63	2664.55	3329	2977.68	5906.84	4648.36	5002.94
bap	0	0	0	0	0	0	0	0	0	0	0	0	0	0	0	0	0	0
C15	244.468	769.696	281.703	1321.17	1269.33	1290.2	138.996	151.126	124.207	197.131	185.973	256.202	139.8	146.835	146.512	475.203	358.334	427.16
hop	2925.02	7266.04	2832.2	15302.9	14545.5	12845	3671.56	3476.96	3417.72	4528.74	4150.64	4491	2649.94	2945.47	2857.68	5650.02	4542.23	5065.08
Eip78C	2143.19	5875.71	2293.46	11932.5	10496	10453.5	1984.04	3247.08	2349.75	2047.21	1704.93	2081.79	1206.73	801.385	654.419	4042.72	2836.71	3766.77
RpS2	108402	268063	109308	497256	511817	479221	133643	129904	145056	167927	159320	183198	98566	102387	107623	188816	173465	186968
Gdi	17277.6	50585.8	17653.4	81265.7	75369.9	68516.2	21014.2	22025	21761.6	24013.1	22964.1	26182	14100.3	14151	14114.7	29605.8	25489.2	28693.5
bab1	91.3826	170.742	92.9523	443.387	494.694	310.076	83.3977	87.2698	79.4108	101.201	119.48	124.08	65.3791	55.5198	80.9303	139.766	123.607	147.564
piwi	31.2419	81.3059	28.4548	212.706	164.898	139	28.8288	12.7712	20.3617	90.6592	121.558	94.2088	100.851	87.6629	76.0465	132.777	109.873	97.0817
enc	3044.52	9718.77	3462.95	17058.4	15481.2	13568.5	5997.43	5129.76	4634.33	6480.03	5357.91	5513.51	3014.4	4323.24	3551.86	6555.01	5652.19	5962.11
cdi	3392.09	8390.77	3703.87	16755.9	15462.1	14591.4	5238.61	5045.69	4999.83	5823.27	5255.05	5944.35	3169.5	3266.9	3110.23	6408.25	5737.1	5567.31
cas	10.9347	18.9714	25.6093	35.9503	30.6787	10.6923	603.346	625.788	460.175	75.9007	71.6881	86.1666	8.34627	4.38315	9.06977	3.49414	3.74566	10.3554
scrt	28.8988	100.277	56.9096	641.114	533.042	509.666	433.462	473.598	455.085	5009.45	4814.53	4917.24	1043.98	1119.89	1040.23	220.131	255.953	253.707
orb	35.9282	89.4365	43.6307	113.843	126.55	121.179	83.3977	78.7557	96.7183	61.1423	74.805	53.9977	641.272	821.84	871.396	55.9062	46.1964	47.8936
tok	11113.5	28432.7	11788.8	48940.4	48299.8	44323.1	21891.4	20124.2	20884	17462.4	15447.2	15760.4	8722.55	9667.76	9104.66	18625.5	15830.4	17272.8
Scsalpha1	6840.42	22258.9	7066.28	32220.5	30525.3	28658.9	8228.57	8250.19	8399.22	9908.21	9228.02	10623.8	6099.73	6422.77	6263.72	12081	10030.9	11925.5
tws	9720.92	25397.3	10203.9	48655.8	46198.3	41603.7	13114	13422.5	12978.6	15181.2	14536.1	16120.1	8185.61	9409.88	8880	18263.9	14764.1	16852.1
sob	1288.73	3479.89	1228.3	7414.76	6315.98	6287.07	1267.44	1349.49	1274.65	2299.16	2200.51	2295.48	1761.06	1875.99	1694.65	2989.24	2395.97	2825.73
bowl	14912.5	38371	15602.7	88851.2	79929.5	74022.7	17113	17615.7	17061.1	24184.9	22068.5	24273.7	13368.6	14845	13781.2	31833.4	25870	29281.1
FoxL1	0	0	0	0	0	0	0	0	0	0	0	0	0	0	0	0	1.24855	0
fd59A	3.90524	5.4204	3.79397	0	0	0	3.0888	0	1.01809	3.16253	5.19479	5.74444	0	0	0.697675	0	0	0
fd96Ca	0	0	0.948493	2.99586	3.83484	0	0	4.25706	1.01809	4.21671	0	0	4.17314	12.4189	6.97675	12.2295	2.4971	6.47211
fd96Cb	0.781048	0	0.948493	11.9834	11.5045	17.8205	16.4736	26.6067	21.3798	21.0835	6.23375	8.04222	32.6896	32.8736	46.7442	33.1943	17.4797	9.06096
Prat	3176.52	7591.26	3126.23	13748	13502.5	12403.1	3821.88	3640.85	3891.13	4480.25	4187	4465.73	2710.45	2872.42	2926.05	5670.99	4300.01	5184.16
Rb97D	2511.07	6198.22	2174.9	10629.3	11278.3	10442.8	2867.44	3108.72	3340.34	3614.77	3648.82	3825.8	2204.81	2186.46	2270.93	4958.18	3879.25	4425.63
14-3-3zeta	46177.1	127610	42413.8	196022	196022	164618	55492.4	58425	57435.4	64237.3	63847.1	69243.5	38139.7	39061.1	38949.1	78284.5	62614.9	76807.2
Arl2	870.868	3192.61	764.486	3816.73	3516.55	3229.07	906.049	902.498	934.604	1166.97	1187.53	1291.35	652.4	749.518	743.024	1381.93	1168.64	1392.8
Eip63F-1	32.804	37.9428	18.9699	56.9214	49.8529	35.641	14.4144	9.57839	20.3617	32.6795	32.2077	20.68	11.1284	21.9157	20.2326	8.73535	23.7225	22.0052
asRNA:Eig63F-2	0.781048	2.7102	0	0	0	0	0	1.06427	0	0	0	1.14889	0	0	0.697675	0	0	0
Gnf1	3288.21	8412.45	3260.92	14781.6	15009.6	13251.3	4005.15	3706.84	3949.16	5149.65	4991.15	5221.7	2952.49	3337.03	3131.86	6493.86	5117.81	5717.47
Hnf4	889.613	2685.81	946.596	5048.03	4732.19	4080.89	1111.97	1235.61	1159.6	1352.51	1208.31	1500.45	805.415	902.928	805.814	1930.51	1586.91	1775.95
TfIIB	2664.93	9935.59	2562.83	12453.8	11776.8	10809.9	2994.08	2994.84	3136.73	3657.99	3625.96	4046.38	2191.59	2281.43	2238.14	4828.9	3990.37	4652.16
gol	15.621	18.9714	12.3304	65.9089	65.1922	57.0255	14.4144	17.0283	14.2532	26.3544	38.4414	57.4444	9.0418	13.88	9.76745	17.4707	36.208	22.0052
Ggamma1	11462.7	35433.1	10120.4	46753.4	47774.4	44244.7	12053.5	13748.2	12658.9	15160.1	15341.3	16634.8	9469.54	9498.28	9496.75	18139.8	16314.8	19547.1
Top1	6992.72	20448.4	7314.78	35635.8	33761.9	27261.8	10518.4	10197.8	9463.12	11676.1	10111.1	11318.8	6185.28	7176.67	6526.75	13824.6	10559	11754.7
eIF2beta	14001.8	35926.4	13149.9	55306.6	54332	47299.1	15231.9	15542.5	14837.6	16941.7	16306.4	18244.3	10350.1	10772.3	10661.9	20877.5	16796.8	20262.9
upd1	397.553	1111.18	416.389	1021.59	1023.9	1051.41	407.722	415.064	444.904	654.644	551.687	622.697	566.156	596.838	571.396	504.903	430.75	389.621
por	1605.05	4390.52	1731.95	7807.21	7957.29	7363.42	2060.23	1925.26	2301.9	2472.05	2310.64	2686.1	1540.58	1644.41	1725.35	3083.58	2587	2887.86
phm	133.559	422.791	156.501	338.532	529.208	384.922	386.1	417.192	377.71	208.727	174.545	193.013	84.1583	70.8608	84.4186	118.801	99.8842	137.209
gig	1826.09	5349.93	1908.37	9362.07	9357	8628.68	3122.78	2783.06	2844.54	3279.54	2812.46	3183.57	1950.94	2187.92	1920.7	3955.37	3263.71	3392.68
Sam-S	13682.4	36774.7	13449.6	62113.2	61012.3	53664.6	18457.7	18222.4	18789.8	21369.2	20855	22226.4	12456.8	13955.9	13666.8	25115.9	20088	22274.4
nmd	2406.41	5894.68	2226.11	9793.47	9755.83	8012.09	2559.59	2585.1	2674.52	2966.45	2859.21	3181.27	1708.2	2052.77	1794.42	3971.09	3055.21	3698.17
Su(fu)	2650.09	6553.26	2605.51	11387.3	10714.5	10107.8	2607.98	2672.37	2621.57	3184.67	3039.99	3491.47	2014.23	2092.22	2156.51	4252.37	3475.97	4064.49
ash1	1829.99	4994.89	1923.54	10138	10484.4	8368.5	2923.04	2584.04	2448.5	3533.6	3094.02	3283.52	1869.57	2232.48	1896.98	3750.96	3243.74	3418.57
fs(1)M3	0	2.7102	0.948493	2.99586	0	0	3.0888	2.12853	0	9.48759	11.4285	9.19111	2.78209	0	1.39535	0	0	1.29442
Yp2	3.12419	5.4204	4.74247	2.99586	15.3394	10.6923	2.0592	5.32133	7.12661	7.37924	12.4675	4.59555	0	5.11367	3.48837	0	3.74566	0
U2af50	6521.75	20795.3	6523.74	28005.3	27327.1	25968	7246.33	7466.89	7708.96	9177.67	8811.4	9471.44	5416.04	5654.99	5697.21	11130.6	9297.97	10448.6
ewg	1432.44	5230.68	1354.45	7172.09	6826.01	5495.84	2387.65	2041.26	2025.99	2421.44	2161.03	2316.16	1088.49	1649.52	1527.91	3059.12	2410.95	2534.48
RpS17	62012.1	238646	55711.7	250322	263453	241072	71998	73743	76387.1	92607.3	82661.6	93691.8	50366.3	55061.1	57030	94659.7	84689.3	96531.6
Mbs	2170.53	8060.13	2349.42	11716.8	11447	9441.29	3911.46	3386.49	2929.04	4108.13	3404.66	3524.79	1765.24	2629.89	2316.98	4593.05	3632.04	3915.63
ey	6.24838	21.6816	8.53644	20.971	42.1832	7.12819	6.17761	12.7712	14.2532	24.2461	16.6233	20.68	6.2597	14.6105	8.3721	12.2295	7.49131	3.88327
sv	19.5262	108.408	19.9184	167.768	153.394	99.7947	52.5097	94.7197	49.8863	26.3544	15.5844	34.4666	10.4328	6.57472	5.5814	31.4473	31.2138	54.3658
Shal	117.938	260.179	84.4159	506.301	517.703	406.307	167.825	135.162	121.152	142.314	134.026	167.738	65.3791	105.926	90.6977	158.983	137.341	117.792
Calr	56309.6	156313	55798	269538	246342	240220	64005.2	66698.6	66126.8	73985.3	66763.4	78814.9	42837.2	43555.3	42754.9	93861.3	76938.3	92271.6
Rab3	13.2778	29.8122	6.63945	47.9338	34.5135	24.9487	15.444	11.7069	19.3437	95.9301	100.779	128.675	15.3015	10.2273	11.8605	19.2178	13.7341	10.3554
scw	0	2.7102	0	0	7.66968	0	1.0296	0	1.01809	0	0	0	0	0	0	0	0	0
RpL7	80782.2	211661	75871.9	336055	344840	315159	92542.6	93488.3	100081	118135	111228	124954	67488.7	69056.5	72471.7	128984	113191	124685
yem	1692.53	4870.23	1770.84	8235.62	7282.36	6835.94	2195.11	2159.4	2073.84	2792.52	2434.28	2612.57	1423.74	1658.29	1481.16	3167.44	2616.96	2751.94
Sox14	1216.87	3490.74	1290.9	5188.83	5357.27	4219.89	1511.45	1741.14	1574.98	2197.96	1934.54	2034.68	1159.44	1198.79	1140	1869.36	1384.64	1658.16
Sox15	3407.71	8778.33	3467.69	15950	15266.5	14605.7	3472.84	3100.21	3228.36	7007.11	6180.76	6123.57	4036.12	5203.52	4453.96	6078.06	5216.45	5657.92
trpl	5.46733	2.7102	4.74247	14.9793	7.66968	7.12819	7.20721	7.44986	14.2532	7.37924	9.35062	9.19111	4.17314	0.730524	4.18605	1.74707	3.74566	1.29442
msl-2	1141.89	3189.9	1245.37	7459.69	5460.81	6393.99	1232.43	1283.5	1070.01	2044.05	2304.41	2155.31	1240.81	1450.82	1128.14	2617.11	2631.95	2942.22
msl-1	2600.11	6317.47	2522.99	12642.5	12060.6	10596.1	3173.23	3036.35	3076.66	4155.57	3843.1	4102.68	2222.89	2513.73	2302.33	4945.95	3895.48	4483.88
Hdc	3.12419	35.2326	5.69096	92.8717	49.8529	39.2051	7.20721	5.32133	10.1809	7.37924	10.3896	16.0844	5.56418	10.2273	9.06977	6.98828	16.2312	27.1829
Psc	2030.72	5954.31	2173	11950.5	11830.5	9858.29	3594.34	3259.85	2995.21	4264.15	3365.18	3566.15	2034.4	2647.42	2500.47	4227.91	3386.07	3916.92
ple	34.3661	485.125	165.038	1000.62	191.742	199.589	105.019	184.118	134.388	161.289	126.753	168.887	187.096	35.7957	45.3489	43.6767	93.6414	112.615
robo1	4009.12	10268.9	4229.33	22975.3	21321.7	18558.2	5615.45	5908.81	5759.32	6566.47	5875.31	6572.79	3659.15	3957.25	3816.28	7957.9	6552.4	7191.81
faf	8112.74	24212.9	8916.79	41795.3	42574.4	34935.3	13200.5	12078.4	11242.7	14249.3	12013.5	13432.8	7121.46	8875.14	8149.54	16787.6	13505.6	13355.9
fln	0	0	0	0	0	0	0	0	0	0	0	0	0	0	0	0	0	0
nvy	406.926	1558.36	433.461	1545.86	1495.59	1251	674.389	672.616	684.155	579.797	458.18	554.913	235.782	248.378	267.209	559.062	576.831	625.206
slbo	10.1536	21.6816	5.69096	2.99586	0	0	1.0296	1.06427	7.12661	42.1671	30.1298	39.0622	3.47761	9.49681	11.1628	1.74707	2.4971	0
Eip63E	2330.65	6623.72	2423.4	11378.3	10960	9715.73	3497.56	3645.11	3381.07	3896.24	3437.91	3775.25	1911.3	2174.77	2058.14	4545.88	3492.2	4077.43
wdn	1872.17	5303.86	1875.17	8259.59	7681.18	7188.78	2127.16	1996.56	1984.25	2810.44	2503.89	2613.72	1537.11	1713.81	1730.93	3321.18	2659.42	2948.7
Pabp2	11712.6	34332.8	11429.3	49216	52096.3	48347	13956.2	13726.9	13818.5	15892.8	16229.6	17777.9	9351.3	10714.6	10914.4	19963.8	18498.5	21060.3
Rox8	9589.7	25242.8	9602.55	42903.7	40844.9	36450	11101.2	11617.5	10491.4	12831.4	11427.5	12867.5	7045.65	7795.42	7312.33	15779.5	13022.4	15309.1
Orc3	0	0	0	0	0	0	0	0	0	0	0	0	0	0	0	0	0	0
PCNA	11664.9	33994	11240.6	46630.6	49327.5	47242.1	11490.3	10985.4	11839.3	15106.4	14862.3	16209.7	9509.88	10039.6	10412.1	19298.1	16620.7	19069.4
Ets65A	0.781048	0	0.948493	11.9834	0	7.12819	9.26641	11.7069	7.12661	6.32506	4.15583	8.04222	0	0.730524	0	3.49414	2.4971	0
Ets98B	209.321	916.047	255.145	1072.52	935.7	880.332	393.308	353.336	377.71	416.4	375.064	381.431	205.179	325.814	332.093	459.479	328.369	361.144
Ets21C	94.5068	327.934	124.253	185.743	157.228	210.282	725.869	559.804	674.992	1189.11	969.348	986.895	976.514	1070.95	1100.23	262.06	240.971	192.869
Crys	0.781048	0	0	2.99586	0	0	0	0	1.01809	0	0	0	0	0	0	0	0	0
bt	55.4544	187.004	87.2614	443.387	678.766	545.307	97.8121	194.761	77.3746	780.091	660.777	713.46	607.191	621.676	581.861	335.437	484.438	405.154
Cyp4d1	25.7746	43.3632	30.3518	392.458	325.961	424.127	55.5985	48.9562	61.0852	153.91	157.922	141.313	84.1583	112.501	108.14	134.524	132.347	214.874
Vha55	7178.61	17152.8	7600.28	33457.8	30540.6	30048.9	7859.98	7986.25	8053.07	10324.6	9400.49	10742.1	5909.86	6420.58	6093.49	12933.6	10852.4	11788.3
spi	5775.85	18922.6	5327.69	24991.5	22882.5	21295.5	8114.29	8519.45	7531.81	8972.1	8354.26	8571.86	4361.62	4963.18	4730.93	9816.79	7616.17	9402.69
GluProRS	11147.9	25738.8	11533.7	54072.3	50493.3	44433.6	14657.4	14418.7	14806	16196.4	14549.6	17132.2	10275.7	9710.13	8794.19	20435.5	17170.1	18462.4
dac	546.733	1688.45	563.405	2840.08	2607.69	2420.02	398.456	438.478	448.977	858.1	647.271	786.988	356.803	428.087	403.256	894.5	799.073	926.807
pie	538.142	1325.29	538.744	2225.92	2450.46	2341.61	617.761	574.704	641.395	881.292	921.556	960.471	564.764	616.562	564.419	1074.45	870.241	1009.65
Aef1	1966.68	5276.76	2043.05	11782.7	11163.2	9811.96	2652.25	2754.32	2537.07	3858.29	3809.86	4147.49	2416.94	2819.09	2679.07	5125.9	4178.9	4601.67
gcl	576.413	1566.49	544.435	2914.97	2665.21	2526.94	796.911	783.3	775.783	1085.8	1089.87	1065.02	639.185	712.261	752.791	1175.78	1046.29	1042.01
DNApol-alpha73	1197.35	3043.55	1187.51	5374.57	5771.43	5153.68	1329.22	1239.87	1381.54	1993.45	1816.1	1980.68	1114.92	1242.62	1227.91	2248.48	1777.94	2184.99
noc	5230.68	14534.8	5336.22	30126.4	28304.9	26527.6	8176.06	8708.89	8687.34	9523.44	8247.25	9339.31	5592	5442.41	5008.61	10831.8	9140.65	11269.2
Con	203.072	734.464	264.63	1204.34	908.857	891.024	159.588	247.974	170.021	274.086	242.077	286.073	129.367	89.124	86.5117	283.025	164.809	270.534
PpD3	3362.41	9632.04	3173.66	15359.8	13732.6	13269.1	3982.5	4136.8	4051.99	4819.7	4835.31	5125.19	2811.3	3087.2	3060.7	6195.11	4622.14	5616.5
PpD5	0	0	0	0	0	0	0	0	0	0	0	0	0	0	0	0	0	0
PpD6	0	0	0	0	0	0	1.0296	0	0	1.05418	2.07792	0	0	0	0	0	0	0
betaCOP	8363.46	23662.7	8798.22	42679	38593.8	37020.3	11133.1	11250.4	11389.3	12597.4	11140.7	12828.5	7480.35	7649.32	7385.58	15547.2	12978.7	14691.7
hbn	0	0	0	0	0	0	0	0	0	0	0	0	1.39105	0	0	0	0	0
E5	1073.94	3257.66	1135.35	5176.85	4724.52	4390.97	1004.89	1066.39	874.537	1499.04	1259.22	1500.45	797.069	991.321	916.745	1916.54	1799.16	1857.5
lbl	2.34314	5.4204	2.84548	14.9793	7.66968	24.9487	4.1184	6.3856	6.10852	3.16253	6.23375	1.14889	2.08657	2.9221	9.06977	10.4824	2.4971	1.29442
CanB	0	0	0	5.99172	0	0	4.1184	5.32133	4.07235	47.438	56.1037	67.7844	4.86866	7.30524	2.09302	0	0	0
CanA1	13.2778	46.0734	13.2789	5.99172	0	3.5641	6.17761	3.1928	2.03617	3.16253	4.15583	2.29778	3.47761	5.84419	3.48837	3.49414	6.24276	2.58885
Cyp4g1	3.12419	0	3.79397	2.99586	3.83484	17.8205	60.7465	58.5346	93.664	7.37924	10.3896	2.29778	2.08657	0.730524	5.5814	13.9766	6.24276	2.58885
GstD2	12.4968	65.0448	13.2789	47.9338	26.8439	42.7692	14.4144	19.1568	17.3075	8.43342	10.3896	32.1689	11.1284	5.84419	7.67442	6.98828	9.98842	11.6498
GstD3	1965.12	8358.25	1839.13	47.9338	53.6877	71.2819	3048.65	2814.98	3082.77	991.981	1037.92	1168.42	43.1224	33.6041	44.6512	13.9766	13.7341	19.4163
GstD4	10.1536	24.3918	9.48493	0	7.66968	7.12819	18.5328	9.57839	11.199	0	2.07792	4.59555	0	0	0.697675	0	0	1.29442
GstD5	3.12419	13.551	2.84548	0	0	0	6.17761	0	2.03617	8.43342	6.23375	0	0	0	0.697675	0	0	0
GstD6	2.34314	0	0.948493	0	0	0	1.0296	1.06427	2.03617	1.05418	0	1.14889	0	0.730524	0.697675	0	0	0
GstD7	0	0	0	0	0	0	1.0296	0	0	0	0	0	0	0	0	0	0	0
GstD8	0	0	0	0	0	0	0	0	0	0	0	0	0	0	0	0	0	0
Itp-r83A	3605.32	9290.56	3684.9	19380.2	16769.7	15329.2	5178.89	4571.02	4846.1	6077.33	5169.85	5843.25	3625.06	4199.05	3655.12	7377.88	6392.59	6231.35
Jhe	1.5621	0	0	0	0	0	1.0296	0	0	0	0	0	0	0	0	0	0	1.29442
Jheh1	431.138	899.786	341.458	1857.43	1971.11	1578.89	327.413	315.023	332.915	609.314	577.661	614.655	312.29	401.058	389.303	751.24	606.796	697.694
RpL23	76063.1	378214	67740.4	315938	329850	293453	90822.2	89001.4	94889.8	107221	105156	117305	60943.8	66430.2	68268.2	117660	106188	119097
gammaTub37C	8.59152	54.204	17.0729	29.9586	61.3574	49.8973	8.23681	5.32133	11.199	29.517	17.6623	21.8289	27.1254	20.4547	32.093	13.9766	14.9826	19.4163
Acon	11529.8	25931.2	12558.1	59384	54182.4	51875.4	14426.8	13844	15027	18067.5	16423.8	19206	11347.5	11407.9	11028.8	23885.9	19881.9	22300.3
comm	399.115	1043.43	393.625	2735.22	2389.1	2288.15	629.086	655.588	636.305	1699.33	1688.31	1814.09	1218.56	1291.57	1268.37	1006.31	921.431	1093.79
dpn	209.321	501.387	190.647	883.779	989.388	887.46	295.496	276.709	298.3	334.174	366.752	405.558	198.224	222.81	214.884	347.667	292.161	390.916
hdc	11342.4	31400.4	13788.2	61819.6	65268.9	55460.9	28748.5	21963.3	22673.8	30524.8	25626.9	27123	14000.9	22082.3	18795.4	27563.5	24396.7	23021.3
hig	12.4968	46.0734	16.1244	215.702	287.613	163.948	303.732	253.295	255.54	550.28	501.817	505.511	70.9433	113.231	86.5117	87.3535	92.3928	81.5486
RpA-70	9853.7	28855.5	9753.36	31612.3	31468.7	27568.3	8037.07	7575.45	7662.13	10750.5	10860.2	10884.6	6333.43	7181.05	6841.4	12851.4	10118.3	12108
Wnt5	3909.14	9450.46	4048.17	19323.3	17440.8	16042	4842.21	5039.3	4631.28	5560.78	5131.41	5654.83	3204.97	3426.89	3240.7	6892.19	5429.95	6403.51
Gyc32E	2.34314	8.13059	8.53644	5.99172	11.5045	7.12819	2.0592	4.25706	2.03617	1.05418	4.15583	4.59555	2.08657	2.9221	3.48837	3.49414	0	1.29442
RpS15Aa	75239.9	327579	67931.1	288693	313034	278171	81796.7	87666.8	89780	97474.5	97168.5	107404	60755.3	61945.5	64276.1	114793	101980	113762
Sod2	4248.9	11141.6	4198.98	17169.3	19208.7	16494.6	4810.3	4797.71	4897	5712.59	5465.96	5755.93	3360.77	3521.86	3589.54	7121.06	5674.67	6787.95
alpha-Cat	8579.81	24871.5	7434.29	40992.4	39924.5	32579.4	10039.6	11195	10642.1	11786.8	12514.2	13499.4	7155.54	7368.07	7132.33	17032.2	13680.4	16318.8
ATPsynbeta	50155	176030	48305.8	225540	222244	197451	59308.1	58868.8	60042.7	70683.6	69178	76898.5	42242.6	41997.1	42173	88354.6	70954	83492.9
Dbp45A	1098.15	3130.28	1054.72	4871.27	4816.56	4476.5	1284.94	1237.74	1316.39	1628.7	1769.35	1744.01	1026.59	1068.76	1093.95	1958.47	1711.76	1883.39
Nmdmc	1860.46	5821.51	1841.97	6776.64	6864.36	5909.27	2311.45	1985.92	2101.33	2338.16	2338.69	2522.96	1447.38	1561.86	1668.14	2760.37	2199.95	2587.55
Galphaf	7.81048	24.3918	5.69096	26.9627	26.8439	7.12819	7.20721	10.6427	6.10852	9.48759	3.11687	9.19111	0.695523	5.11367	4.18605	3.49414	7.49131	5.17769
Gel	868.525	2932.43	840.365	4260.11	4176.14	3535.58	1312.74	1093	1019.11	1511.69	1417.14	1410.83	767.162	1100.17	969.07	1752.31	1484.53	1550.72
GstS1	25811.3	67643.8	27906.6	123444	120096	114080	47201	51047.5	51559	40608	36747.9	43470.5	20999.9	22646.3	22226.5	42265.1	38806.2	42114.1
HmgZ	20283.8	72430	17330.9	84902.7	88504.2	80783.8	18182.8	21775.9	19404.7	25072.5	24962	27999.6	13802.6	14516.2	14882.1	32161.8	27650.4	32603.9
Klc	3513.15	10596.9	3394.66	15611.4	15331.7	14053.2	5070.79	5058.46	4954.01	5828.55	5671.67	6283.27	3211.23	3442.23	3396.28	6396.02	5186.48	6228.76
Lac	18850.6	50800	19285.7	82901.5	80128.9	74803.2	27000.3	30332.6	28335.4	26373.4	24043.6	27722.7	15403	14964.1	14431.4	30599.9	25607.8	30472
Lcch3	16.402	84.0161	15.1759	125.826	115.045	64.1537	29.8584	14.8997	29.5245	22.1377	34.2856	41.36	15.3015	19.7242	15.3488	31.4473	22.4739	36.2438
Mdr50	0	0	0	11.9834	7.66968	10.6923	1.0296	2.12853	4.07235	26.3544	14.5454	26.4244	22.2567	15.341	29.3023	8.73535	14.9826	9.06096
Myo61F	2497.79	7274.17	2655.78	11773.7	10768.2	9637.32	3626.26	3447.16	3586.72	3996.39	3564.66	4177.36	2637.42	2778.91	2553.49	4615.76	3929.19	4265.12
Parp	8061.19	28037	7314.78	24832.7	26268.6	21805.1	9133.59	9862.55	9573.08	9148.15	9745.42	10464.1	6228.41	6099.15	6089.31	11679.2	9457.78	11047.9
Rbp4	35.9282	181.583	63.5491	179.752	195.577	142.564	80.3089	86.2056	89.5917	140.206	165.194	151.653	79.9851	87.6629	87.907	75.124	64.9247	66.0156
Rbp9	20.3072	62.3346	14.2274	257.644	230.09	206.718	43.2433	20.2211	14.2532	617.748	538.18	579.04	153.711	203.816	194.651	234.107	240.971	223.935
RpS13	90660.1	207688	77508	365067	401454	345536	100769	98030.6	106496	124122	120378	130457	69197.6	74295.8	77681.9	139762	120654	138719
Dsor1	1510.55	4769.95	1547.94	7097.19	6879.7	6518.73	2082.88	1835.86	1909.93	2331.84	2153.76	2306.97	1240.12	1453.01	1375.81	2825.01	2145.01	2393.39
Ssrp	10066.1	26578.9	10504.6	38565.7	37769.3	35035.1	10510.2	9102.67	10025.1	13258.4	12593.2	13378.8	7805.85	8596.81	8288.38	15547.2	13062.4	14805.6
Taf4	4836.25	15727.3	5604.65	26282.7	25984.9	22902.9	8293.44	7356.21	7274.23	9821.77	8698.15	8792.44	4305.98	6290.54	5737.68	10314.7	8405.25	9071.32
TfIIFalpha	2709.45	7724.06	2862.55	12184.2	12386.5	10902.6	3499.61	3485.47	3202.9	4046.99	3539.73	3934.94	2130.39	2410	2404.88	4402.62	3977.89	4404.92
Trf	641.24	1967.6	622.212	2843.07	2715.07	2626.74	723.81	707.737	770.692	829.637	878.958	950.131	570.329	551.546	596.512	1126.86	936.414	1078.25
Uch	6435.83	21177.5	5987.84	26070	25954.2	24239.4	7202.06	7977.74	7744.59	8852.98	8464.39	9697.77	5295.01	5244.43	5203.26	10246.6	8643.72	10140.5
bys	2261.13	6038.32	2152.13	8592.13	8785.61	7712.7	2553.41	2398.86	2407.78	2883.17	2661.81	2902.09	1569.79	1680.94	1755.35	3518.6	2606.98	3290.42
ng2	0	0	0	0	0	0	0	0	0	0	0	0	0	0	0.697675	0	0	0
ng3	0	0	1.89699	0	15.3394	0	0	0	3.05426	1.05418	1.03896	0	0.695523	0.730524	0	0	1.24855	0
ng4	0	0	0	0	0	0	0	0	0	0	0	0	0	0	0	0	0	0
brat	14311.1	40208.5	17837.4	73305.7	68214.1	63544.3	21094.5	20476.5	19949.4	24974.5	22393.7	23539.6	13802	15132.8	12662.1	27289.2	23139.4	24306.7
hep	1914.35	6160.28	2135.06	10317.7	10112.5	8739.16	3794.08	3307.74	3057.32	4011.14	3380.77	3377.73	1819.49	2552.45	2254.19	4156.28	3386.07	3674.87
pigeon	758.397	2010.97	717.061	3651.95	3290.29	3132.84	956.5	887.598	974.31	1187	1109.61	1336.16	657.965	718.105	679.535	1432.6	1247.3	1361.73
corto	3033.59	10063	3452.52	16369.4	16413.1	13614.8	6237.32	6302.58	6277.53	7029.25	5732.97	6315.44	3294.69	3987.93	3669.07	6016.91	5793.28	6028.13
Cks30A	5305.66	16247.6	4761.44	23604.4	24569.8	21726.7	6335.14	6015.23	6486.23	8112.95	8255.56	8402.97	4806.76	5384.69	5221.4	9559.97	7848.4	9227.94
CycD	2095.55	5824.22	2157.82	10060.1	9529.57	8054.86	2639.9	2667.05	2574.74	3077.14	2970.38	3263.99	1701.25	1899.36	1822.33	3960.61	3122.63	3589.43
dap	3562.36	8697.03	3600.48	14958.3	15412.2	14170.8	4043.24	3834.55	4418.5	6526.41	6803.1	7058.77	3307.91	3543.77	3810	6913.16	5886.92	6635.21
CycJ	0.781048	8.13059	2.84548	11.9834	7.66968	7.12819	0	1.06427	2.03617	2.10835	0	1.14889	0	0	1.39535	0	2.4971	0
Gsc	0	0	0.948493	23.9669	30.6787	49.8973	1.0296	1.06427	2.03617	305.711	248.311	236.671	212.134	255.683	244.186	48.918	52.4392	41.4215
woc	7958.88	24700.7	8409.34	36534.5	34379.3	30825.9	10408.2	8873.85	8527.5	12142	10144.4	10765.1	5970.37	8119.05	6687.21	14261.3	11867.5	12804.4
Tbh	1.5621	0	1.89699	8.98758	0	0	8.23681	1.06427	4.07235	63.2506	61.2985	50.5511	9.0418	13.1494	14.6512	1.74707	2.4971	0
Rac1	5264.26	14613.4	5530.66	24667.9	23614.9	22058.2	6348.52	6764.48	6644.04	7796.69	7582.31	8373.1	4621.75	4716.26	4684.19	9656.05	8190.5	9172.28
128up	4101.28	10924.8	3927.71	17510.8	16877.1	14509.4	4217.25	4393.29	4499.95	5036.86	5021.28	5412.41	3159.76	3147.1	3094.89	6661.58	5203.96	6606.73
140up	621.714	1918.82	546.332	2294.83	2193.53	2017.28	651.738	614.082	632.232	665.186	706.491	683.589	372.8	385.717	414.419	868.294	623.027	775.359
Cdc42	11795.4	27863.5	11163.8	52394.6	51022.5	47074.6	14289.8	14540	14611.6	16662.3	15700.7	17471.1	9374.26	10076.9	9807.91	20611.9	16482.1	19279.1
Map60	6491.29	17670.5	6099.76	31303.8	32017.1	28505.6	7674.65	7428.58	7593.91	9970.41	9177.11	10149.3	5420.9	6035.59	5913.49	12818.3	10210.7	11614.9
Arf79F	26575.9	79804.5	24342.1	110724	106049	94562.6	28815.4	32103.6	30058	33824.3	33649.8	36972.4	20150.7	21195.4	21016.8	41643.2	32810.7	40774.3
Cds	1465.25	4135.76	1363.93	7091.2	6216.27	5674.04	1606.18	1680.48	1560.73	1983.96	1901.29	2185.19	1105.19	1191.48	1066.05	2349.81	1860.34	2278.18
Nc73EF	5103.37	13640.4	5859.79	22792.5	21199	20479.3	7265.9	6958.17	7297.65	8507.21	7556.34	8315.65	4846.4	5066.92	4710.7	9021.87	7619.91	7963.29
Taf1	4965.9	13981.9	5368.47	27196.4	25386.6	22350.4	7242.22	6703.81	6707.16	8131.92	7061.8	8105.41	4520.9	5229.09	4555.82	10426.5	8245.44	8939.28
Taf5	1643.32	4420.33	1621.92	7960	7600.65	6793.17	2113.77	2055.1	2033.12	2342.38	2275.32	2527.55	1336.79	1375.58	1432.33	3099.3	2377.24	2852.91
betaTry	0	2.7102	0	0	0	0	63.8353	0	2.03617	0	0	0	0	0	0	0	1.24855	0
deltaTry	0	0	0	0	0	0	0	0	0	0	0	0	0	0	0	0	0	0
gammaTry	0	0	0	0	0	0	0	0	0	0	0	0	0	0	0	0	0	0
Akt1	7285.61	19798	7247.44	30842.4	29459.2	26338.7	8170.92	8244.87	8151.83	9589.85	9601.01	10280.3	5472.37	6069.93	5905.82	11805	9989.66	11212.3
AP-1-2beta	6067.96	15599.9	6491.49	32574	29010.5	27735.8	8014.42	7774.46	7697.76	9676.29	8499.71	9774.74	5578.79	5657.18	5349.77	11680.9	9277.99	10838.2
CycE	2495.45	6604.75	2825.56	11653.9	12118.1	11241.2	3037.32	2795.83	3071.57	3993.22	3791.16	4019.96	2281.31	2540.03	2433.49	5410.68	4303.76	4693.58
Cyp18a1	269.461	829.321	398.367	943.696	694.106	876.768	962.677	944.004	974.31	467	471.687	448.066	325.505	249.109	219.768	370.379	258.45	251.118
Def	7.02943	40.653	9.48493	32.9545	42.1832	17.8205	12.3552	10.6427	11.199	14.7585	7.2727	8.04222	6.2597	12.4189	13.2558	1.74707	7.49131	16.8275
Dbi	1.5621	0	0	14.9793	19.1742	21.3846	0	0	1.01809	6.32506	12.4675	13.7867	18.0836	19.7242	50.2326	8.73535	11.237	12.9442
Dro	35.1471	37.9428	17.0729	38.9462	30.6787	35.641	18.5328	10.6427	16.2894	7.37924	8.31166	12.6378	4.86866	5.11367	8.3721	8.73535	11.237	9.06096
htl	1101.28	3227.85	1091.72	4496.79	4505.93	4073.76	1125.35	1101.52	1034.38	1547.53	1421.29	1505.04	647.532	737.829	738.838	1747.07	1377.15	1475.64
Gtp-bp	7096.6	20714	7318.57	35719.7	32507.9	30298.4	7933.08	8468.37	8496.96	9590.9	8835.3	10604.2	6197.8	5920.9	5822.1	12690.7	10414.2	12211.6
Itgbn	5.46733	5.4204	5.69096	20.971	23.009	17.8205	5.14801	9.57839	1.01809	36.8962	21.8181	32.1689	6.95523	12.4189	9.76745	6.98828	22.4739	14.2387
LamC	1819.84	4937.98	2207.14	5551.33	6599.76	5517.22	2378.38	1694.31	2328.37	2550.05	2429.08	2417.26	1385.48	1756.18	1880.23	2833.75	2766.79	2429.63
Lrr47	621.714	1658.64	553.92	2723.24	2366.1	2380.82	674.389	684.323	620.015	883.4	860.257	922.557	504.95	529.63	497.442	978.359	912.691	944.929
Nmdar1	2.34314	8.13059	4.74247	20.971	15.3394	10.6923	5.14801	3.1928	4.07235	10.5418	14.5454	16.0844	3.47761	2.9221	3.48837	3.49414	12.4855	6.47211
Os-C	89.0394	325.224	82.5189	410.433	402.658	395.615	72.0721	81.9485	83.4832	74.8466	92.4672	85.0177	59.1194	54.7893	30.6977	143.26	104.878	146.27
Obp83b	0	0	0	0	0	0	0	0	0	0	0	0	0	0	0	0	0	0
RNaseX25	1738.61	5601.98	1688.32	8505.25	7987.97	7858.83	2147.75	2197.71	2261.17	2571.14	2511.16	2897.5	1541.28	1620.3	1689.77	3045.14	2709.36	3009.53
Ror	51.5491	132.8	87.2614	236.673	210.916	199.589	180.18	190.504	167.984	196.077	255.584	220.587	77.8985	73.0524	63.4884	99.583	88.6472	86.7263
RpS9	36388.2	122867	34869.5	159658	173806	159579	46148.8	43404	51673	57669.8	55228.9	62197.4	30861.7	35654	38820	62033.2	56488.2	63688.2
RpL18A	75453.9	174529	69831.9	301749	307320	284525	86998.2	85799	92654.1	106635	100393	110406	60345.6	65247.5	63856.8	117524	102682	115575
RpS18	81814.7	326704	73107	336786	352406	318883	92264.6	92034.5	97297.6	114317	109948	121450	64462.4	70532.1	74146.1	127311	112913	127083
RpS19a	63204.7	212802	66026.5	275430	272833	259855	72666.2	70351.2	79523.8	95843.7	84502.6	100758	53167.8	54524.9	52136.5	99317.4	100310	101470
SerT	121.062	327.934	118.562	473.346	406.493	413.435	123.552	122.391	110.972	161.289	126.753	182.673	116.848	130.033	129.768	172.96	133.595	143.681
Sdc	9810.74	28077.7	10031.3	53269.4	51820.2	43514	15169.1	15905.5	13996.7	16432.5	15267.5	16375.1	7986.69	9827.74	9084.42	20096.5	16700.6	18910.2
TH1	3435.05	8569.65	3055.1	13855.9	14027.8	12802.2	3821.88	3776.02	3886.04	4596.21	4392.71	4755.25	2769.57	2820.55	2849.3	5805.51	4454.83	5418.45
Taf6	1680.81	4401.36	1718.67	7489.65	7846.08	7391.94	1964.48	1977.41	2219.43	2746.13	2601.55	2913.58	1697.77	1659.75	1714.19	3148.22	2910.37	3056.13
TfIIFbeta	1371.52	3894.55	1150.52	5859.9	5529.84	5146.55	1498.07	1532.54	1466.05	1727.8	1560.51	1846.26	960.517	1061.45	1008.84	2203.06	1864.09	2093.08
TfIIS	4698.78	12621.4	4421.88	21501.3	21797.2	19121.4	5254.06	5361.77	5379.57	6885.88	6568.29	7082.9	3916.49	4277.22	4299.77	8316.05	7241.6	8623.45
TpnC47D	0	2.7102	1.89699	0	30.6787	0	0	0	2.03617	0	0	10.34	0	0.730524	4.88372	0	8.73986	12.9442
TpnC73F	78.1048	168.032	73.9825	299.586	329.796	313.64	56.6281	95.7839	39.7054	41.1129	55.0648	93.06	39.6448	49.6756	28.6047	117.054	201.017	247.235
epsilonTry	5.46733	2.7102	0	0	0	3.5641	57.6577	0	3.05426	0	0	0	0	0	0	1.74707	1.24855	0
mtrm	5.46733	18.9714	9.48493	17.9752	19.1742	17.8205	6.17761	4.25706	7.12661	12.6501	7.2727	5.74444	4.17314	2.19157	4.88372	5.24121	11.237	3.88327
ato	49.9871	170.742	41.7337	155.785	115.045	96.2306	384.041	300.123	282.01	49.5463	47.7921	44.8066	24.3433	17.5326	16.0465	73.3769	34.9595	31.0662
cora	11477.5	31606.3	12171.1	67185.2	66917.9	61644.6	20464.4	17596.6	17950.9	23831.8	20313.7	21213.1	12749.6	15400.2	13908.1	26270.7	22935.9	23946.8
emp	6506.91	15412.9	6464.93	28035.3	29815.9	25718.5	6618.28	6478.19	6412.93	8973.16	8437.38	9101.49	5252.59	5926.74	5665.12	12419.9	9535.19	10812.3
mtSSB	338.975	845.582	282.651	1171.38	1418.89	1193.97	309.91	284.159	338.005	390.046	348.051	374.538	177.358	256.414	277.675	319.714	368.323	465.992
pll	1052.07	3054.39	1011.09	4580.67	4513.6	3852.79	1255.08	1090.87	1141.28	1512.74	1263.37	1424.62	857.58	929.227	884.652	1761.05	1549.45	1694.4
trn	7269.99	17421.2	7873.44	34952.7	33907.6	31485.2	20926.6	23053.1	22023.3	13845.6	12782.3	14226.7	6759.79	7280.4	6912.56	13230.6	10933.6	12792.8
Wnt4	464.723	1384.91	457.174	2855.06	2346.92	1988.77	558.044	841.834	588.454	1890.14	1758.96	1810.65	606.496	732.716	657.907	1049.99	868.992	1035.54
Fkbp14	8554.82	23221	7852.58	53032.7	42068.2	38078.8	9293.18	11544.1	9427.49	8960.51	7703.87	9913.76	5714.41	4207.09	3599.3	15115.6	11162.1	15993.9
tutl	3743.56	9973.53	4003.59	25168.2	23227.6	20447.2	7876.45	7631.85	7298.67	9415.91	8028.03	8751.08	4640.53	5762.38	4965.35	10117.3	8423.98	8928.93
l(2)01289	3.90524	46.0734	6.63945	35.9503	84.3664	28.5128	2.0592	21.2853	6.10852	23.1919	10.3896	20.68	13.9105	16.0715	10.4651	22.7119	62.4276	45.3048
NAT1	20377.5	58545.7	23015.2	112435	100135	87961.9	30924.1	29624.9	26951.8	35187.4	28394.7	31833.4	17928.5	20641.7	18346.8	40729.4	32888.1	36397.9
dmGlut	619.371	1775.18	655.409	2947.93	2784.09	2865.53	581.725	676.873	567.075	934.001	819.738	846.731	495.212	541.318	507.907	1163.55	898.957	1203.81
Dcp-1	1815.15	5222.55	1700.65	7612.48	7777.05	7064.04	2128.19	2122.15	2113.55	2477.32	2395.84	2599.93	1411.91	1561.86	1571.86	2956.04	2564.53	3137.68
kermit	869.306	2357.87	882.099	4044.41	3627.76	3574.79	1447.62	1441.02	1455.86	1295.58	1131.43	1434.96	751.165	769.242	733.954	1533.93	1154.91	1347.49
wal	4304.35	13502.2	4249.25	19973.4	19388.9	17995.1	5652.51	5602.3	5573.01	6394.64	6127.77	6823.25	3796.16	3982.82	4020.7	7912.48	6462.5	7589.2
Bka	784.172	2607.21	680.07	3379.33	3409.17	2819.2	941.056	1005.73	990.599	1053.12	1052.46	1034	578.675	633.364	661.396	1264.88	1016.32	1192.16
Ccs	453.789	1707.42	446.74	2145.04	2136	2063.61	594.08	507.655	588.454	669.402	624.414	749.075	424.964	468.997	439.535	889.259	760.368	858.202
Aldh-III	4140.33	10217.4	3928.66	15111.1	16716.1	15104.6	5046.08	4441.18	4942.81	6027.78	5352.71	5892.65	3247.4	3669.42	3627.21	6941.11	5705.88	6306.43
l(2)03659	2947.67	8778.33	2901.44	9413	9061.72	7555.88	3899.1	3213.02	3447.24	3167.8	2881.03	3042.26	1529.45	2188.65	1896.98	4081.16	3118.88	3333.14
Phb2	12743.6	37972.6	12292.5	49569.5	47881.8	44351.6	14226	13737.5	13876.5	15826.4	15408.8	17036.9	9331.83	10105.3	10169.3	19338.3	15410.9	18149.1
dock	1999.48	5024.71	1994.68	10398.6	9334	8853.21	2912.74	2858.62	2809.92	3416.59	3139.73	3445.52	1865.39	2003.83	1786.05	4042.72	3153.84	3677.46
Prosbeta1	8186.16	25928.5	7696.07	32175.5	32132.1	29435.9	8475.68	8754.65	8654.76	9598.28	9171.92	10267.6	5747.1	5919.44	6006.98	12115.9	10174.4	11823.3
Sply	1940.9	5168.35	1930.18	9559.79	9207.45	8197.42	2307.34	2276.47	2356.87	3143.56	2671.16	3075.57	1781.23	1764.95	1809.77	3562.28	2944.09	3349.97
lwr	13131.8	29969.4	12551.4	56843.5	56176.5	51073.5	13767.8	13846.1	14133.1	17025	16521.5	17806.6	9832.61	10315.7	10108.6	21878.6	18498.5	20819.5
l(2)05714	821.662	3092.34	783.455	3981.5	4022.75	3503.51	936.937	979.125	1087.32	1220.74	1245.71	1290.2	686.481	802.116	803.024	1696.4	1304.74	1693.11
Hmgs	2324.4	6818.86	2392.1	9919.3	9617.77	9177.55	3147.49	2883.1	3135.71	3510.41	3355.83	3706.31	2227.06	2236.13	2306.51	4145.8	3142.61	3841.85
ATPsynG	10214.5	36449.5	9017.33	39674.2	42746.9	37761.6	11528.4	11226.9	12012.4	12370.8	11947	13938.3	7392.71	8003.62	7995.35	14834.4	12801.4	15074.8
CG10939	11465	28581.7	10244.7	40405.2	44813.9	39019.7	14591.5	13386.3	13793	15680.9	15704.9	15676.6	8349.75	9924.17	10068.8	17212.1	14454.5	15971.9
CCT5	27464	77798.9	29690.7	114145	110696	101349	32909.1	33290.2	34637.4	37482.3	35003.5	40929.1	23748.6	23611.3	23591.2	45432.6	37972.2	42475.2
DCTN3-p24	1484.77	5564.04	1366.78	6423.13	6572.91	5916.4	1887.26	1878.43	1898.73	1973.42	1988.57	2225.4	1167.78	1209.75	1231.4	2674.76	2177.47	2485.29
Sec61beta	12700.6	41728.9	12720.2	58329.4	54236.1	51087.8	13623.7	16188.6	15202.1	14953.5	12749.1	16506.1	9319.31	8218.4	8138.38	17517.9	17518.4	19714.1
MFS14	1825.31	5097.88	1971.92	10272.8	8678.24	7659.24	1781.21	1825.22	1757.22	2296	2141.29	2531	1368.09	1406.26	1276.74	3562.28	2629.45	3289.13
Nup214	6655.31	15982	6797.85	31938.9	31346	27308.1	8083.4	7486.05	7717.1	10327.8	9397.37	9772.44	5576.7	6285.43	5958.14	13183.4	10105.8	11271.8
Pfdn2	7284.05	25578.8	6591.08	27142.5	27971.3	24346.3	8218.28	8693.99	8296.39	9262	8990.1	9911.46	5444.55	5593.62	5576.51	11127.1	8605.02	10715.2
Srp54k	5352.52	12101	5150.32	28553.6	24351.2	23070.4	6131.28	6518.63	6549.36	7027.14	6485.17	7907.8	4578.63	4419.67	4057.68	10924.4	8360.3	10519.8
atms	3176.52	8401.61	3026.64	14281.3	14062.4	13319	3708.62	3702.58	3836.15	5003.12	4530.89	5135.53	2894.77	3081.35	3108.14	5793.28	4674.58	5352.44
simj	4031.77	11811	4369.71	21141.8	19668.9	17485.5	5647.36	5388.38	4979.47	6607.58	5783.88	6246.51	3223.75	4060.25	3675.35	7660.9	6521.19	6856.56
sqz	966.937	2501.51	943.751	5284.7	5219.21	4886.38	1390.99	1419.73	1253.27	2195.85	2028.05	2139.23	1346.53	1496.84	1456.74	2583.92	2272.36	2309.25
ppan	1443.38	4455.57	1482.5	5832.94	5706.24	4783.02	1671.04	1590.01	1591.27	1937.58	1827.53	1991.02	1025.9	1181.26	1133.72	2290.41	1824.13	2138.39
Xe7	1865.14	7472.02	1781.27	9335.1	9939.9	7530.93	3420.34	2789.44	2560.49	3687.51	3074.28	3051.45	1370.18	2439.95	2284.88	3922.17	2974.05	3276.18
Ref1	10971.4	36156.8	11565	46849.3	44641.3	38816.6	10835.5	11772.9	12214	14358.9	11858.7	14870.1	7752.3	7303.05	7240.47	15040.5	15189.9	15672.9
l(3)02640	1074.72	3030	1093.61	5272.72	4877.91	4326.81	1342.6	1397.38	1362.2	1476.9	1298.7	1657.85	929.218	897.084	852.559	1979.43	1585.66	1970.11
TrpRS	2394.69	7035.67	2368.39	10138	9510.4	8161.78	2201.29	2236.02	2146.13	3087.68	3092.98	3252.5	1621.26	1732.07	1693.95	3763.19	3080.18	3705.93
Chchd3	2254.88	6683.35	2098.07	8714.96	8336.94	7905.16	2328.96	2341.39	2426.1	2594.33	2559.99	2900.94	1621.26	1755.45	1737.21	3340.4	2755.55	3427.63
unc-45	2760.22	6954.37	2813.23	12849.2	11983.9	11102.2	2941.57	2989.52	3100.08	4207.22	3754.79	4511.68	2537.27	2535.65	2330.93	5234.22	4377.42	4786.78
Gug	4771.42	16564.7	5376.06	27603.9	26586.9	22564.3	9685.46	8494.97	7194.82	10395.2	8712.7	8726.96	4322.67	6832.59	5485.12	10478.9	8807.29	8871.97
l(3)04053	858.371	2189.84	887.79	3945.55	4038.08	3596.17	1143.89	1090.87	1138.22	1401	1236.36	1312.03	744.905	916.077	818.372	1680.68	1334.7	1515.77
l(3)05822	2105.7	5450.21	2300.1	10084.1	8973.52	8600.16	2922.01	2922.47	2931.07	3219.46	3014.02	3200.8	1755.5	1982.64	1948.61	3859.28	3023.99	3479.41
sinu	8330.65	21968.9	7911.38	38472.8	34851	33609.4	9421.88	10188.2	9778.73	11605.4	11898.1	12653.9	6681.89	7387.06	6980.93	15382.9	12406.9	14531.2
Spn	1031.76	3607.27	1106.89	7166.1	5541.34	4832.91	1438.35	1547.44	1185.05	2100.97	1731.94	1893.37	894.442	1152.77	969.768	2225.77	1975.21	2210.87
msn	10284.8	32408.5	11028.1	53829.6	52096.3	42911.7	15702.4	15523.4	14733.8	20685.1	17474.2	19890.7	10959.4	12688.5	11489.3	21770.2	18127.7	19806
l(3)07882	2795.37	7116.98	2816.08	10904.9	10476.8	9651.57	3048.65	2738.36	2741.71	3489.33	3290.38	3407.6	1966.94	2266.09	2104.19	4537.14	3485.96	4036.01
SsRbeta	11900.8	32126.7	10734.1	59794.4	52545	47470.2	12980.2	15149.8	13463.2	13778.1	13002.6	15881.1	8527.8	7874.32	7848.84	19481.6	15857.9	20202.1
Sas-4	952.878	2929.72	1054.72	4940.17	4766.7	4045.25	1503.22	1400.57	1190.14	1679.3	1559.48	1710.69	952.866	1191.48	1047.21	1984.67	1568.18	1819.96
dia	2148.66	5680.58	2271.64	10350.7	9751.99	8913.8	3103.22	2704.3	3103.13	3618.99	3429.6	3587.98	2119.26	2354.48	2296.05	4257.61	3548.38	3843.14
cue	1166.89	3368.78	1320.3	5152.88	5096.5	4594.12	1856.37	1768.81	1795.91	1947.07	1698.7	1903.71	1203.25	1241.16	1227.91	2365.53	1724.25	2010.24
fbl	688.884	1590.89	631.697	3031.81	3098.55	2444.97	764.994	742.858	822.615	957.193	937.14	1047.79	566.851	606.335	653.024	1240.42	998.842	1145.56
bol	117.938	512.227	149.862	422.416	302.952	374.23	141.055	133.033	113.008	168.668	129.87	125.229	69.5523	103.734	126.977	186.936	187.283	221.346
pelo	2016.67	5788.98	2004.17	10099	9215.12	8407.7	2421.62	2308.39	2368.07	2987.54	2928.82	3234.12	1781.23	1973.88	1904.65	3866.27	3210.03	3634.74
blw	42459.3	94350.1	45716.4	192430	181135	173753	49808	50540.9	54305.8	56240.3	50639.8	58534.7	32913.5	33882.4	33109.6	73240.7	62845.9	69153.3
eff	28611.3	91322.8	25551.5	112303	105799	91433.3	29556.8	33325.4	29722	31330.1	31545.9	35358.2	19155.4	19241.3	19051.4	41353.1	33790.8	42802.7
heph	37636.3	107901	43008.5	189054	189295	160848	66451.5	61810.4	61621.8	63647	60277.2	66140.4	34050.7	43188.6	40174.2	76331.2	65833.6	69518.3
jar	12785	37257.1	13034.2	67326	56701.9	52263.9	16216.2	17214.5	15356.8	17242.1	15261.3	17676.8	10051	9899.33	9076.05	23704.2	17677	20849.3
ox	2017.45	8734.97	1540.35	6794.61	7044.6	6001.94	2175.55	2146.62	2208.23	2123.11	2195.32	2193.23	1203.95	1354.39	1324.88	2463.37	2071.35	2526.71
poe	18589.7	43639.6	21675	95837.6	93140.5	79600.5	29016.2	27361.2	26838.8	29360.9	27026.4	31742.6	18439	18186.4	17552.8	38107.1	32881.9	31017
scat	1157.51	3051.68	1078.44	6542.96	5809.78	5677.6	1638.1	1507	1577.02	2335	1999.99	2265.61	1369.48	1543.6	1430.93	2585.66	2231.16	2468.46
ken	993.493	2425.63	997.815	3196.58	3048.7	3489.25	2016.99	1459.11	1905.86	2258.05	2180.77	2032.38	1170.56	1537.02	1513.26	1338.26	1382.15	1214.17
ms(2)35Ci	0	2.7102	2.84548	2.99586	3.83484	0	1.0296	1.06427	0	0	0	0	0	0.730524	0	0	0	0
Hsp60B	0	0	0.948493	0	0	0	0	0	1.01809	2.10835	1.03896	1.14889	0.695523	0.730524	1.39535	0	0	0
Sema1a	1356.68	3572.04	1548.89	8439.34	8210.39	6679.12	2356.76	2407.37	2218.41	2767.21	2564.15	2743.55	1302.71	1598.39	1498.61	3090.57	2641.94	2680.75
Sema2a	22559	57011.7	21858	118804	112652	98917.9	28378.9	30570	28978.8	35294.9	34631.6	38614.1	20606.9	21917.2	20655.4	43395.5	35014.4	40806.7
Pglym87	0	0	0	0	0	0	0	2.12853	0	0	0	0	0	0	0	0	0	0
RpL13	82124	243370	86245.5	348227	352970	323527	94700.7	97763.5	107617	124439	108497	131640	70627.6	70456.9	76252.4	120060	131450	127191
Acam	0	0	0	0	0	0	0	0	0	0	0	0	0	0	0	0	0	0
Dif	298.36	1013.61	360.427	380.474	513.868	363.538	407.722	258.617	352.258	701.028	673.245	641.08	383.929	451.464	512.791	279.531	269.687	172.158
HLH3B	0	0	0.948493	2.99586	0	0	0	1.06427	0	0	0	0	0	0	0	0	0	0
HLH4C	2.34314	2.7102	0	0	0	0	0	0	1.01809	1.05418	0	0	0	0	0	1.74707	0	0
lbe	0	0	0	0	0	0	0	0	0	0	0	0	0	0	0	0	0	0
Obp69a	1.5621	10.8408	0	14.9793	11.5045	3.5641	3.0888	1.06427	3.05426	10.5418	9.35062	2.29778	3.47761	3.65262	4.88372	5.24121	1.24855	2.58885
Obp19d	3.12419	10.8408	2.84548	8.98758	3.83484	10.6923	0	2.12853	2.03617	2.10835	2.07792	3.44666	0.695523	0	0	0	2.4971	0
Obp83a	0	0	0	0	0	0	0	0	0	0	0	0	0	2.19157	0	0	0	0
Obp84a	3.12419	35.2326	1.89699	14.9793	23.009	17.8205	11.3256	7.44986	7.12661	9.48759	9.35062	11.4889	6.2597	12.4189	7.67442	10.4824	3.74566	11.6498
Obp28a	0	2.7102	0	0	0	0	0	0	0	0	1.03896	0	0	0.730524	0	0	0	0
RpS4	100355	224572	97283.2	423016	424774	410819	117796	115397	129314	147893	137706	155055	84131.1	85941.8	87235.9	169462	144309	163530
RyR	14.8399	35.2326	20.8669	80.8882	99.7058	71.2819	41.184	20.2211	45.8139	59.0339	45.7141	45.9555	13.2149	27.7599	24.4186	29.7002	39.9537	47.8936
Snap25	458.475	2349.74	604.19	86.88	118.88	85.5383	153.411	154.319	163.912	159.181	154.805	183.822	60.5105	113.231	135.349	87.3535	49.9421	44.0104
TfIIA-L	2892.22	8683.47	2970.68	12660.5	12279.2	11027.3	3405.92	3359.89	3471.68	4016.41	3657.13	4175.06	2265.32	2412.19	2443.26	4645.46	3977.89	4648.27
Taf12	1589.43	4683.22	1613.39	7061.24	7071.44	6967.81	1948.01	1990.18	1928.26	2320.24	2141.29	2298.93	1304.11	1539.21	1560	2756.88	2412.2	2680.75
Taf11	899.767	3048.97	850.798	3729.85	3497.37	3218.38	981.21	935.49	1015.03	1028.88	1002.59	1088	632.926	694.729	663.489	1284.1	1108.71	1251.71
a10	0	0	0	0	0	0	0	0	0	0	0	0	0	0	0	0	0	0
a5	0	0	0	0	0	0	0	0	0	0	0	0	0	0	0	0	0	0
l(2)efl	34.3661	124.669	37.9397	95.8676	276.108	153.256	42.2137	28.7352	22.3979	14.7585	23.896	45.9555	26.4299	23.3768	20.2326	90.8476	194.774	229.113
l(2)not	403.021	1149.12	411.646	1806.5	1790.87	1746.41	463.321	450.185	446.94	594.556	546.492	693.929	326.2	369.645	380.233	777.446	631.767	691.222
babo	4168.45	11195.8	4171.47	21093.9	20562.4	17638.7	5726.64	5587.4	5720.63	6881.67	6435.3	6894.48	3878.23	4287.45	3950.93	8780.77	7358.96	7646.16
Rsf1	8133.05	21451.2	8244.3	37520.2	36212.4	32697	8949.29	9999.84	9643.32	10858	10531.9	12080.6	5930.03	6214.57	6119.31	13281.2	12317	13546.1
Uch-L5	6639.69	22174.8	6228.76	28805.2	29628	26452.7	6928.19	7101.85	7088.94	8300.59	8418.68	9407.1	5088.44	5232.01	5256.28	12014.6	9685.02	11693.8
vers	1156.73	3219.72	995.918	4793.38	4751.36	4209.2	1165.51	1209.01	1146.37	1448.44	1523.11	1508.49	866.621	927.035	856.047	2019.61	1558.19	1919.63
Stt3B	17436.9	41677.4	17161.1	81160.9	71845.7	69599.7	17869.8	18605.5	18145.4	20459.5	18540.2	22103.5	12768.4	11966	11434.2	28935	22243	27418.5
ND-ACP	4530.86	17177.2	4331.77	17133.3	17467.7	16002.8	4982.24	5009.5	5193.26	5583.98	5616.61	5953.54	3496.39	3881.28	3772.33	6591.69	5557.3	6793.13
ND-SGDH	3199.95	10518.3	3023.8	12597.6	13809.3	11504.9	3415.19	3335.41	3660.02	3984.79	3868.04	4233.65	2428.07	2628.43	2623.26	4738.05	4148.94	4949.87
PR-Set7	3750.59	8946.36	3743.7	17055.4	15285.7	13475.8	4136.94	4209.17	3880.95	4924.06	4700.25	5042.47	2967.8	3174.13	2813.72	6558.5	5208.96	6192.52
l(3)neo43	405.364	1574.63	321.539	1126.44	1219.48	1097.74	283.14	313.958	336.987	338.391	375.064	390.622	238.564	242.534	272.093	527.615	398.288	548.835
Ssdp	7066.92	20968.8	7620.2	35869.4	34018.8	29418	9700.9	9950.89	8954.08	11875.3	10403.1	11621	5635.82	7188.36	6573.49	13504.8	11997.3	12892.5
SrpRbeta	2902.37	9873.25	2763.91	13065	11634.9	10535.5	3247.36	3693	3408.56	3302.74	3171.94	3893.58	2040.66	1968.03	2003.02	4572.08	3624.55	4369.97
etaTry	0	0	0	0	0	0	1.0296	0	0	0	0	0	0	0	0	0	0	0
thetaTry	0	0	0	0	0	0	3.0888	0	0	0	1.03896	0	0	0	0	0	0	0
zetaTry	0	0	0	0	0	0	0	0	0	0	0	0	0	0	0	0	0	0
Acp36DE	3.90524	5.4204	1.89699	20.971	3.83484	3.5641	3.0888	4.25706	1.01809	3.16253	4.15583	4.59555	2.08657	2.19157	1.39535	5.24121	3.74566	6.47211
Smyd3	519.397	1482.48	466.659	2516.52	2320.08	2277.46	649.678	554.483	698.408	806.445	791.686	877.751	509.123	529.63	538.605	1121.62	845.27	886.68
can	0	2.7102	0	5.99172	3.83484	7.12819	0	1.06427	1.01809	2.10835	0	0	0	0	0.697675	5.24121	1.24855	0
cpb	6014.85	13160.7	5769.68	29452.3	27281	24952.2	6896.27	7136.97	7142.9	8571.51	7961.53	9239.36	4934.73	5015.78	4889.3	11160.3	8822.27	10588.4
Cdc37	2530.59	5780.85	2160.67	12205.1	11845.8	10314.5	3064.09	3205.57	3477.79	3894.13	3628.04	3977.45	2245.84	2260.24	2201.16	5063.01	4074.02	4833.38
Cyp4d2	0	0	0	0	0	0	0	0	0	0	0	0	0	0	0	0	0	0
Ms	0.781048	8.13059	0	2.99586	0	7.12819	1.0296	0	2.03617	4.21671	0	3.44666	0.695523	1.46105	1.39535	0	0	1.29442
Dop1R1	0	0	0	0	0	0	1.0296	1.06427	0	1.05418	4.15583	1.14889	6.2597	2.9221	1.39535	1.74707	0	0
Trp1	4111.44	11136.2	3724.73	18733.1	17084.2	15885.2	4740.28	5128.7	4651.64	5757.92	5486.74	6136.21	3092.99	3434.19	3364.19	6876.47	5524.84	6847.5
e(r)	4294.2	12643.1	3850.88	16192.6	16451.5	14213.6	4805.15	4882.85	5106.73	5471.18	5577.13	5920.22	3498.48	3557.65	3555.35	6707	5524.84	6552.37
Elk	7.81048	21.6816	5.69096	65.9089	72.8619	35.641	11.3256	10.6427	12.217	13.7043	28.0519	19.5311	9.0418	9.49681	11.1628	6.98828	7.49131	2.58885
fng	5555.59	14450.8	5353.3	29551.2	27771.9	24681.4	6807.72	6829.4	6496.42	8416.55	7928.29	8275.44	4862.4	5110.02	4936.05	10721.8	8120.58	10119.8
fra	9227.3	24706.2	9758.1	53997.4	48510.7	42808.4	10685.2	13123.5	10931.2	13077.1	11249.8	13331.7	7663.27	6858.16	5953.96	17977.3	13679.1	16514.2
fzo	2.34314	18.9714	6.63945	23.9669	23.009	21.3846	9.26641	7.44986	5.09044	5.27089	6.23375	5.74444	0	5.11367	2.7907	13.9766	4.99421	3.88327
ine	18.7451	86.7263	17.0729	77.8924	69.0271	46.3332	38.0952	55.3418	37.6692	33.7337	43.6362	41.36	25.7343	13.1494	15.3488	52.4121	34.9595	28.4773
Iswi	9624.07	22142.3	9346.45	44958.9	44652.9	39561.5	12059.7	11559	12029.7	14394.8	14056.1	14797.7	8790.71	9132.28	8576.52	18562.6	14917.7	17267.6
Klp3A	4747.99	11976.4	4792.74	22738.6	21379.2	19499.2	6122.01	5677.86	5736.92	6945.97	6399.98	7327.61	4260.08	4626.41	4278.14	9076.03	7472.58	8305.02
La	12833.4	43065	12985.8	46070.4	44277	39971.3	12859.7	12516.8	12651.8	14849.1	14003.1	15199.8	8326.1	9448.6	9080.24	18125.8	14122.4	16114.3
lark	9506.91	24998.9	9789.4	40180.5	39736.6	37038.1	10333.1	11255.7	11103.3	13153	12142.3	13577.6	7550.59	7731.87	7704.42	15727.1	13917.6	15455.4
Zyx	2560.27	8762.07	2163.51	10467.5	10565	8949.45	3010.55	3215.15	3102.11	3336.47	3624.92	3754.57	1905.73	2134.59	2053.95	4577.32	3804.34	4485.18
Mad	3902.9	10678.2	4295.73	21687	20006.3	19534.8	4524.07	4678.51	4689.31	6541.17	6058.16	6711.81	3633.41	3832.33	3807.21	8303.82	7088.03	7694.05
mas	3342.88	7824.34	3546.42	18673.2	16091	15639.3	5300.39	5235.12	5199.37	7172.62	6036.34	6939.29	4131.41	4406.52	4273.96	6743.69	6015.52	6412.57
Med	2067.43	6347.28	2350.37	10293.8	9732.82	8789.06	2684.17	2411.63	2524.86	3251.08	2769.86	3076.72	1724.9	1880.37	1818.84	3604.2	3217.52	3365.5
Mef2	1690.19	4748.27	2006.06	7360.83	7217.17	6789.6	2224.97	2065.74	2052.46	2960.13	2507.01	2683.8	1297.15	1764.95	1650	2984	2534.56	2511.18
Mlh1	853.685	2249.46	812.859	3439.25	3646.93	3564.1	1024.45	765.207	962.093	1438.95	1407.79	1385.56	867.317	929.227	939.07	1411.63	1375.9	1488.59
Pms2	1247.33	3786.15	1146.73	6078.6	6212.44	5160.81	1598.97	1465.49	1554.62	2045.1	1874.28	2105.91	1121.18	1295.22	1231.4	2680.01	1967.72	2482.7
Moe	31076.3	80904.8	30973	132501	134695	116047	46428.8	42482.3	44730.7	48104.2	43514.7	49148.3	27745.8	30378.1	29718.9	55158.5	47312.6	52460.4
msi	4223.91	11746	5002.35	20413.8	21720.5	19321	8922.52	8825.96	8938.81	9344.23	8708.54	9157.79	4155.75	5088.83	4608.84	8496	7216.63	7651.33
Mst57Da	0	0	0	0	0	0	0	0	0	0	0	0	0	0	0	0	0	0
Mst57Db	0	0	0	0	0	0	0	0	0	0	0	0	0	0	0	0	0	0
Mst57Dc	0	0	0	0	0	0	0	0	0	0	0	0	0	0	0	0	0	0
Mvl	1894.04	5035.55	1831.54	7968.99	7029.26	6629.22	1908.88	2081.7	1981.2	2352.92	2334.54	2621.76	1368.09	1404.8	1488.14	3156.96	2537.06	2780.42
insc	262.432	807.639	291.187	997.622	943.37	876.768	393.308	367.172	318.661	653.59	548.57	619.251	312.985	358.687	298.605	433.273	319.629	411.626
Nos	19.5262	54.204	18.0214	11.9834	3.83484	0	16.4736	14.8997	8.1447	35.842	30.1298	17.2333	13.9105	12.4189	6.27907	3.49414	6.24276	1.29442
pav	5875.04	14822.1	5931.88	26827.9	28619.4	24888.1	7726.13	6740	7384.19	8974.21	8705.43	9133.66	5343.7	6010.75	5986.75	11160.3	9111.93	9842.79
Pdh	2.34314	8.13059	2.84548	11.9834	23.009	10.6923	2.0592	2.12853	6.10852	7.37924	10.3896	8.04222	9.73732	2.9221	9.06977	3.49414	8.73986	11.6498
EbpII	0	0	0	0	0	0	0	0	0	0	0	0	0	0	0	0	0	0
EbpIII	24.2125	116.539	23.7123	365.495	487.024	431.256	49.4209	26.6067	35.6331	231.919	238.96	274.584	255.257	280.521	291.628	213.143	203.514	194.163
repo	3.90524	16.2612	0.948493	44.9379	11.5045	14.2564	13.3848	17.0283	11.199	11.5959	5.19479	6.89333	1.39105	5.11367	1.39535	1.74707	1.24855	9.06096
RnrL	11111.2	24971.8	10584.2	39146.9	40231.3	35487.7	9456.89	8761.04	9517.08	12613.2	12364.6	13035.3	7488	8012.39	8012.79	16118.5	12902.5	14765.5
RnrS	8161.17	21903.8	7445.67	35222.3	36584.4	32982.1	7606.69	6993.29	7697.76	10730.5	10819.7	11457.9	6243.01	6835.52	6869.31	13936.4	11594.1	13456.8
rost	928.666	2677.68	846.056	4427.88	4149.29	3720.92	970.914	1072.78	916.279	1158.54	1095.06	1366.03	627.362	656.741	602.791	1685.92	1363.42	1461.4
rpr	930.228	3065.23	798.631	3064.77	2925.98	2491.3	839.125	843.963	893.881	1491.66	1639.48	1592.36	940.347	901.467	985.117	1345.24	1051.28	1184.4
Syx5	1680.81	4683.22	1535.61	7387.79	7182.65	6550.81	2098.33	2233.89	1958.8	2382.44	2275.32	2478.15	1468.25	1519.49	1531.4	2996.22	2363.51	2887.86
2023-09-01	8375.17	20871.2	8389.42	37412.3	35215.3	32679.2	9967.57	9975.37	10331.6	11917.5	11287.2	12643.5	6654.76	7098.5	7046.51	14684.1	11821.3	13265.2
Snr1	3876.34	11946.6	3806.3	17376	17141.7	16729.9	4735.14	4424.15	4879.69	5718.91	5463.88	5881.16	3301.65	3569.34	3666.28	6962.07	6080.45	6988.59
Tig	335.851	937.729	504.598	1524.89	1733.35	1564.64	2789.19	1877.37	2178.71	2768.27	2195.32	2526.41	1990.59	2124.36	2055.35	1270.12	1144.92	849.141
byn	0	0	0	0	0	0	0	0	0	0	0	0	0.695523	0	0	0	0	0
twin	4351.22	11610.5	4674.18	22367.1	21524.9	18964.6	5618.53	5641.67	5596.43	6989.19	6639.98	7329.91	3914.4	4321.05	4088.37	8363.22	7021.86	8068.14
tsr	52534.1	176166	43614.6	204857	212987	173493	57497.1	62722.5	59174.3	61303.6	62491.2	67584.5	35325.6	36200.4	36581.2	77400.4	59597.1	76488.7
Wee1	1370.74	3441.95	1264.34	6468.06	6204.77	5895.01	1734.88	1608.11	1669.66	2135.76	2025.97	2111.66	1177.52	1347.82	1300.47	2727.18	2234.91	2323.49
wts	1822.97	5859.45	1820.16	8918.68	8321.6	6882.27	2846.85	2623.42	2121.69	3086.63	2580.77	2696.44	1404.26	1848.23	1624.19	3022.43	2565.77	2773.95
alpha-Man-IIa	5437.65	13201.4	5463.32	29698	27775.7	26417.1	6905.54	6831.52	6776.39	8185.68	7505.43	8585.64	5034.19	5107.09	4933.96	11130.6	8814.78	10306.2
Arp6	2776.62	7553.32	2633.02	11878.6	11485.3	10496.3	3142.34	2982.07	3059.35	3714.92	3659.21	4003.88	2195.77	2512.27	2370.7	4469	3582.1	4419.16
Arp2	7064.58	19242.4	6872.78	33535.7	31545.4	28110	7945.43	8041.59	7965.52	9793.3	9157.37	10641	5386.82	5858.8	5476.05	13377.3	9854.82	11797.4
Arp53D	0	0	0	0	7.66968	0	0	0	0	3.16253	3.11687	1.14889	0.695523	2.19157	2.09302	0	0	0
Arp1	4533.2	14179.8	4402.91	17795.4	16716.1	15935.1	5199.49	5468.2	5398.92	5483.83	5474.27	6162.64	3320.43	3556.92	3443.02	6338.37	5352.54	6240.41
ana	2144.76	4921.72	2046.85	9739.54	10860.3	8942.32	1447.62	1635.78	1337.77	2519.48	2126.75	2489.64	856.884	1044.65	1026.28	3571.01	2764.29	3293.01
Ank	13191.9	34693.2	12099	61115.6	58136.1	50856.1	15634.5	17052.7	16438	19105.9	19593.7	20704.1	10834.2	11396.9	10634	26300.4	21316.5	24390.8
PhKgamma	1569.12	4265.85	1447.4	6827.57	6833.68	6044.71	2352.64	2081.7	2093.19	2487.86	2208.82	2289.73	1134.4	1504.88	1429.54	3008.45	2367.25	2500.83
B-H1	253.059	685.68	236.175	1036.57	1000.89	997.947	214.157	250.103	220.925	231.919	176.623	237.82	182.922	157.793	140.233	407.067	337.109	359.85
ctp	29429.1	94125.2	26866.1	127953	125522	107825	31311.2	32880.5	32103.3	37846	36879.9	40321.4	23101.1	24227.8	23764.9	49705.9	40716.5	50635.2
dhd	0	0	0	0	0	10.6923	0	0	1.01809	0	0	0	0	0	0	0	0	0
DNApol-alpha50	1066.91	3065.23	885.893	4245.14	4498.26	4013.17	1000.77	1017.44	1053.72	1418.92	1563.63	1503.89	932.696	894.892	895.117	1937.5	1561.94	1795.36
Dp	8109.62	19657.1	7985.37	37798.8	37865.2	33370.6	9840.93	9502.83	9665.72	12592.1	11905.4	12596.4	6926.71	7774.24	7507.68	14698.1	11959.9	13880.1
E2f1	5858.64	17396.8	6286.61	28670.4	29279	24891.6	9352.9	8866.4	8169.13	11354.5	9667.5	9941.33	5096.79	7161.33	6613.26	12075.7	10686.4	11143.7
Fdh	9000.79	25714.4	9044.83	41816.2	41036.6	39882.2	10122	9526.25	10346.8	12399.2	11752.7	13034.1	7357.24	7520.75	7714.89	15589.1	13265.9	14660.6
Fdx1	487.374	1214.17	442.946	1716.63	1741.02	1643.05	506.564	469.341	508.026	601.935	595.323	600.869	314.376	418.59	386.512	810.64	501.918	634.267
Gip	845.875	2645.15	762.589	2522.52	2653.71	2266.77	1253.02	1099.39	1211.52	1073.15	973.503	1039.74	582.153	630.442	700.465	1001.07	806.565	977.289
Hem	3904.46	8827.11	3824.33	19670.8	18537.6	15649.9	4712.48	4807.29	4905.14	5618.76	5498.16	6079.92	3475.53	3512.36	3341.16	7521.14	5969.33	7219
Irbp	1050.51	2918.88	987.382	3256.5	2799.43	2580.41	915.315	762.015	812.434	1261.85	1230.13	1209.78	725.43	904.389	835.814	1313.8	1092.48	1158.51
BRWD3	4926.07	14244.8	5382.7	24098.7	22587.2	20073	6919.95	6297.26	5976.17	8415.5	6948.55	7255.23	4022.9	5387.62	4683.49	9671.78	7521.28	7885.62
mRpL12	2307.21	5889.26	2168.26	9176.32	9867.04	8101.19	2383.53	2288.17	2550.31	2747.19	2708.56	2942.3	1714.46	1748.87	1759.54	3714.27	3163.83	3511.77
Gem3	1134.86	2864.68	1232.09	6369.2	5288.24	5050.32	1524.84	1591.08	1573.96	1818.46	1796.36	1934.73	1096.84	1314.21	1137.21	2538.49	1948.99	2350.67
Lcp1Psi	0	0	0	2.99586	0	7.12819	1.0296	0	1.01809	1.05418	0	2.29778	0.695523	0.730524	0.697675	1.74707	1.24855	1.29442
nmo	7049.74	20873.9	8775.46	44356.7	37811.5	34076.3	10161.1	12194.4	9970.13	11006.7	9561.53	11143.1	6420.37	6107.18	5466.28	14408.1	11172	13119
oaf	1769.07	4742.85	1961.48	7789.24	7520.12	7110.37	2449.42	2325.42	2397.6	2778.81	2716.87	2610.27	1529.45	1609.34	1590.7	3125.51	2504.6	2865.85
Pgcl	1.5621	0	0	8.98758	0	0	1.0296	1.06427	3.05426	0	0	0	0	2.9221	0	0	0	0
CG4038	5400.94	19532.4	5735.54	20659.5	19937.3	19666.7	6132.3	5790.67	6232.73	6873.23	6367.77	6475.13	3271.74	4311.55	4378.61	7777.95	6719.71	7068.84
Pp2B-14D	2736.01	7228.1	2919.46	13742	13218.7	11779.3	3841.44	3919.69	3616.25	4418.06	4125.7	4445.05	2376.6	2743.12	2523.49	5167.83	4347.46	5178.99
Pxn	257.746	501.387	289.29	2052.16	2496.48	2031.53	285.2	244.781	235.178	1354.62	1179.22	1197.14	655.878	641.4	738.838	613.221	886.472	767.593
Ret	93.7257	205.975	120.459	287.603	180.237	256.615	100.901	96.8482	95.7002	137.043	142.337	158.547	80.6806	89.8545	67.6744	136.271	98.6356	94.4929
Ser12	0	0	0	0	0	0	0	0	0	0	0	0	0	0	0	0	0	0
Ser6	0	0	0	0	0	0	0	0	0	0	0	0	0	0	0	0	0	0
Taf2	2839.89	6398.78	2894.8	14416.1	14085.4	12870	3685.97	3500.37	3631.52	4412.79	4191.16	4666.78	2788.35	2799.37	2628.14	5833.47	4667.09	5476.7
Tis11	4756.58	14553.8	5423.48	24763.8	23848.9	20707.4	7321.49	6790.02	7166.32	8202.55	7465.95	8637.34	4583.49	5895.33	5762.79	9303.15	8520.12	8974.23
tRNA:Ala-AGC-2-3	0	0	0	0	0	0	0	0	0	0	0	0	0	0	0	0	0	0
tRNA:Asp-GTC-1-10	0	0	0	0	0	0	0	0	0	0	0	0	0	0	0	0	0	0
tRNA:Asp-GTC-1-11	0	0	0	0	0	0	0	0	0	1.05418	0	0	0	0	0	0	0	0
tRNA:Glu-TTC-1-6	0	0	0	0	0	0	0	0	0	0	0	0	0	0	0	0	0	0
tRNA:Glu-TTC-1-5	0	0	0	0	0	0	0	0	0	0	0	0	0	0	0	0	0	0
tRNA:Glu-TTC-1-4	0	0	0	0	0	3.5641	0	0	0	0	0	0	0	0	0	0	0	0
tRNA:Glu-CTC-3-4	0	0	0	0	0	0	0	0	0	0	0	0	0	0	0	0	0	0
tRNA:Glu-CTC-3-5	0	0	0	0	0	0	0	0	0	0	0	0	0	0	0	0	0	0
tRNA:Glu-CTC-3-6	0	0	0	0	0	0	0	0	0	0	0	0	0	0	0	0	0	0
tRNA:Glu-CTC-3-8	0	0	0	0	0	0	0	0	0	0	0	0	0	0	0	0	0	0
tRNA:Glu-CTC-3-9	0	0	0	0	0	0	0	0	0	0	0	0	0	0	0	0	0	0
tRNA:Phe-GAA-1-8	0	0	0	2.99586	11.5045	0	0	0	1.01809	1.05418	2.07792	0	0	0	0	0	1.24855	0
tRNA:Gly-GCC-1-1	0	0	0	2.99586	0	0	0	0	0	2.10835	0	1.14889	0	0	0	0	1.24855	0
tRNA:Gly-GCC-1-2	0	0	0	0	0	0	0	0	0	0	0	0	0	0	0	0	0	0
tRNA:Gly-GCC-1-3	0	0	0	0	0	0	0	0	0	0	0	0	0	0	0	0	0	0
tRNA:Gly-GCC-1-4	0	0	0	0	0	0	0	0	0	0	0	0	0	0.730524	0	0	0	0
tRNA:Gly-GCC-1-5	0	0	0	0	0	0	0	0	0	0	0	0	0	0	0	0	0	0
tRNA:Gly-GCC-1-6	0	0	0	0	0	0	0	0	1.01809	0	0	0	0	0	0	0	0	0
tRNA:Gly-GCC-1-7	0	0	0	0	0	0	0	0	0	0	0	0	0	0	0.697675	0	0	0
tRNA:Gly-GCC-2-1	0	0	0	0	0	0	0	0	0	0	0	0	0	0	0	0	0	0
tRNA:Gly-GCC-1-8	0	0	0	0	0	0	0	0	0	0	0	0	0	0	0	0	0	0
tRNA:Gly-GCC-1-9	0.781048	0	0	2.99586	0	0	0	0	0	0	0	0	0	0	0	0	0	0
tRNA:Gly-GCC-1-10	0	0	0	0	0	0	0	0	0	0	0	0	0	0	0	0	0	0
tRNA:Gly-GCC-1-11	0	0	0	0	0	0	0	0	0	0	0	0	0	0	0	0	0	0
tRNA:Gly-GCC-1-12	0	0	0	0	0	0	0	0	0	0	0	0	0	0	0	0	0	0
tRNA:Gly-GCC-1-13	0.781048	5.4204	2.84548	0	0	0	1.0296	0	0	0	0	1.14889	0	1.46105	1.39535	0	1.24855	2.58885
tRNA:His-GTG-2-1Psi	0	0	0.948493	2.99586	0	0	0	0	0	0	0	0	0	1.46105	0	0	0	1.29442
tRNA:His-GTG-1-4	5.46733	8.13059	0	0	7.66968	3.5641	3.0888	1.06427	1.01809	1.05418	0	0	1.39105	0	0	1.74707	1.24855	0
tRNA:Ala-TGC-2-1	0	2.7102	0	0	0	0	0	0	0	0	0	0	1.39105	0	0	0	0	0
tRNA:Ile-AAT-1-1	1.5621	5.4204	0.948493	0	0	0	1.0296	0	0	3.16253	1.03896	0	0	0.730524	0.697675	0	6.24276	1.29442
tRNA:Ile-AAT-1-3	0	0	0	0	7.66968	0	0	0	0	0	0	0	0	0.730524	0.697675	0	0	0
tRNA:Ile-AAT-1-4	0.781048	0	0.948493	0	3.83484	0	0	0	1.01809	0	1.03896	0	7.65075	4.38315	13.2558	0	1.24855	0
tRNA:Ile-AAT-1-5	0	0	0	0	0	0	0	1.06427	0	0	0	0	1.39105	2.9221	4.88372	0	0	0
tRNA:Ile-AAT-1-6	0.781048	10.8408	1.89699	2.99586	3.83484	3.5641	1.0296	0	0	0	0	0	2.78209	1.46105	7.67442	0	0	0
tRNA:Ile-AAT-1-7	0	0	0	2.99586	0	0	0	0	0	0	0	0	0.695523	2.9221	6.97675	0	0	0
tRNA:Lys-CTT-1-4	1.5621	0	0.948493	0	0	0	1.0296	0	0	0	0	0	0.695523	0.730524	0	1.74707	1.24855	2.58885
tRNA:Lys-CTT-1-3	0	0	0	0	0	0	0	0	1.01809	0	0	0	0	1.46105	0	0	0	0
tRNA:Lys-CTT-1-2	0	0	0	0	0	0	0	0	0	0	0	0	0	0	0	0	0	0
tRNA:Lys-CTT-1-5	0.781048	0	0	0	7.66968	0	0	1.06427	0	0	1.03896	0	0.695523	0	0	0	0	0
tRNA:Lys-CTT-1-1	0	10.8408	1.89699	0	0	0	0	1.06427	2.03617	0	0	0	0	0	0	0	0	0
tRNA:Lys-CTT-1-6	0	0	0	0	0	0	0	0	0	0	0	0	0.695523	0	0	0	0	1.29442
tRNA:Lys-CTT-1-7	0	0	0	0	0	0	1.0296	0	0	0	0	0	0	0	0.697675	0	0	0
tRNA:Lys-CTT-1-8	0	0	0	0	7.66968	0	0	2.12853	0	0	0	0	0	0	0	3.49414	1.24855	2.58885
tRNA:Lys-CTT-1-9	0	0	0	0	0	0	1.0296	0	0	1.05418	0	0	0	0.730524	0	0	1.24855	0
tRNA:Lys-CTT-1-10	0.781048	2.7102	0	2.99586	3.83484	0	0	0	0	1.05418	1.03896	0	0	0	0	0	1.24855	2.58885
tRNA:Lys-CTT-1-11	4.68629	2.7102	1.89699	11.9834	3.83484	7.12819	5.14801	5.32133	5.09044	2.10835	1.03896	3.44666	1.39105	0.730524	0.697675	3.49414	1.24855	2.58885
tRNA:Lys-TTT-1-1	0	2.7102	0	2.99586	0	7.12819	0	1.06427	1.01809	1.05418	1.03896	1.14889	1.39105	0	0	0	0	1.29442
tRNA:Lys-TTT-2-4	0	0	0	0	0	0	0	0	0	0	0	0	0	0	0	0	0	0
tRNA:Lys-TTT-2-5	0	0	0	0	0	0	0	0	0	0	0	0	0	0	0	0	0	0
tRNA:Leu-CAG-1-1	0	0	0	0	0	0	0	0	0	0	0	0	0	0	0	0	0	0
tRNA:Leu-CAA-2-1	0	0	0	0	0	3.5641	0	0	0	0	0	0	0.695523	2.9221	1.39535	3.49414	0	0
tRNA:Leu-CAA-1-1	0	0	1.89699	2.99586	0	0	0	0	0	0	0	0	1.39105	0	1.39535	0	0	0
tRNA:Met-CAT-1-1	0.781048	0	0	0	0	0	0	0	0	0	0	0	0	0	0	0	0	0
tRNA:Met-CAT-1-2	0.781048	2.7102	2.84548	2.99586	3.83484	0	2.0592	1.06427	1.01809	0	0	0	0	0	0	0	0	0
tRNA:Met-CAT-1-5	0	0	0	0	0	0	0	0	0	0	0	0	0	0	0	0	0	0
tRNA:iMet-CAT-2-1	0	0	0	0	0	0	1.0296	0	0	5.27089	4.15583	2.29778	0	0	0.697675	0	0	0
tRNA:iMet-CAT-1-4	0	0	0	0	0	0	0	0	0	0	0	0	0	0	0	0	0	0
tRNA:iMet-CAT-1-5	0	0	0	0	0	0	0	0	0	0	0	0	0	0	0	0	0	0
tRNA:Asn-GTT-1-6	0	0	1.89699	0	0	0	0	0	0	0	0	0	0	0	0.697675	0	0	1.29442
tRNA:Asn-GTT-1-5	0	0	0	0	0	0	0	0	0	0	0	0	0	0	0	1.74707	1.24855	0
tRNA:Asn-GTT-1-4	0	0	0	0	0	0	0	0	0	0	0	0	0	0	0.697675	0	0	0
tRNA:Asn-GTT-1-8	0	0	0	0	0	0	0	0	0	0	0	0	0	0	0	0	0	0
tRNA:Asn-GTT-1-7	0	0	0	0	0	0	0	0	0	0	0	0	0	0	0	0	0	0
tRNA:Asn-GTT-1-3	0	0	0	0	0	0	0	0	0	0	0	0	0	0	0	0	2.4971	0
tRNA:Asn-GTT-1-2	0	2.7102	0.948493	0	0	0	0	1.06427	0	0	0	0	0	0	0	0	0	3.88327
tRNA:Asn-GTT-1-1	0	0	0	0	0	0	0	0	0	0	0	0	0	0	0	0	0	0
tRNA:Pro-TGG-1-1	0	5.4204	0	17.9752	0	0	1.0296	0	0	1.05418	0	0	0	0	0	0	0	1.29442
tRNA:Pro-TGG-1-2	0	0	0	0	0	0	0	0	0	1.05418	0	0	0	0	0	0	0	0
tRNA:Arg-TCG-3-1	0	0	0	0	0	0	0	0	0	0	0	0	0	0	0	0	0	0
tRNA:Arg-TCG-3-2	0	0	0	0	0	0	0	0	0	0	0	0	0	0	0	0	0	0
tRNA:Arg-TCG-3-3	0	0	0	0	0	0	0	0	0	0	0	0	0	0	0	0	0	0
tRNA:Arg-TCG-3-4	0	0	0	0	0	0	0	0	0	0	0	0	0	0	0	0	0	0
tRNA:Arg-TCG-2-1	0	0	0	0	0	0	0	0	0	0	0	0	0	0	0	0	0	0
tRNA:Arg-TCG-1-1	0	0	0	0	0	0	0	0	0	0	0	0	0	0	0	0	0	0
tRNA:Arg-TCG-2-2	0.781048	0	0	0	0	0	0	0	0	0	0	0	0	1.46105	0	0	1.24855	0
tRNA:Arg-ACG-1-5	0	0	0	0	0	0	0	0	0	0	0	0	0	0	0	1.74707	0	0
tRNA:Arg-ACG-1-3	0	0	0	0	0	0	0	0	0	0	0	0	0	0	0	0	0	0
tRNA:Arg-ACG-1-2	0	0	0	0	0	0	0	0	0	2.10835	0	0	0	0	0	0	2.4971	0
tRNA:Arg-ACG-1-1	1.5621	0	0	0	3.83484	0	0	0	0	0	0	0	0	1.46105	0	0	0	3.88327
tRNA:Arg-ACG-1-10	0	0	0	2.99586	0	14.2564	0	0	1.01809	0	0	0	0	0	1.39535	0	0	0
tRNA:Arg-ACG-1-9	0	0	0	0	0	0	0	0	0	0	0	0	0	0	0	0	0	0
tRNA:Arg-ACG-1-8	0	0	0	0	0	0	0	0	0	0	0	0	0	0	0	0	0	0
tRNA:Arg-ACG-1-7	0	0	0	0	0	0	0	0	0	0	0	0	0	0	0	0	0	0
tRNA:Arg-ACG-1-6	0	0	0	0	0	0	0	0	0	0	0	0	0	0	0	0	0	0
tRNA:Arg-TCG-4-1	3.12419	13.551	0.948493	0	7.66968	3.5641	4.1184	2.12853	2.03617	0	1.03896	4.59555	1.39105	2.9221	2.7907	3.49414	4.99421	2.58885
tRNA:Arg-TCG-2-3	0	0	0	0	0	0	0	0	0	1.05418	0	0	0	0.730524	0	0	0	0
tRNA:Ser-GCT-2-1	0	0	0	0	0	0	0	0	0	0	0	0	0	0.730524	0	0	0	0
tRNA:Ser-GCT-2-2	0	0	0	5.99172	0	0	0	0	0	0	0	0	0	0	0	0	0	0
tRNA:Ser-AGA-1-1	0	0	0	0	0	0	1.0296	0	0	0	0	0	0	0	0	0	0	0
tRNA:Ser-CGA-1-1	0	2.7102	0	0	0	3.5641	0	3.1928	2.03617	0	0	1.14889	0	0.730524	0	0	0	0
tRNA:Ser-CGA-1-2	0	0	0	0	0	0	0	0	0	0	0	0	0	0	0	0	0	0
tRNA:Ser-CGA-1-3	0	0	0	0	0	0	0	0	0	0	0	0	0	0	0	0	0	0
tRNA:Ser-AGA-3-1	0	0	0	0	0	0	0	0	0	0	0	0	0	0	0	0	0	0
tRNA:Ser-AGA-3-2	2.34314	8.13059	2.84548	5.99172	3.83484	7.12819	5.14801	2.12853	0	1.05418	8.31166	2.29778	3.47761	0.730524	0.697675	0	0	2.58885
tRNA:Ser-AGA-2-1	7.02943	62.3346	6.63945	14.9793	30.6787	24.9487	8.23681	12.7712	12.217	10.5418	5.19479	4.59555	2.08657	8.76629	4.18605	10.4824	8.73986	14.2387
tRNA:Ser-AGA-2-2	0	0	0	0	0	3.5641	0	0	0	0	0	0	0	0	0	0	0	0
tRNA:Ser-AGA-2-4	0	0	0	0	0	0	0	0	0	0	0	0	0	0	0	0	0	0
tRNA:Ser-AGA-2-3	0	2.7102	0	2.99586	3.83484	0	1.0296	0	0	7.37924	6.23375	2.29778	0	0	0.697675	0	3.74566	3.88327
tRNA:Ser-AGA-2-5	0	0	0	0	0	0	0	0	0	0	0	0	0	0	0	0	0	0
tRNA:SeC-TCA-1-1	0	0	0	0	0	0	0	0	1.01809	1.05418	0	0	0	0	0	0	0	0
tRNA:Thr-AGT-1-5	0	0	0	0	0	0	0	0	0	0	0	0	0	0	0	0	0	0
tRNA:Thr-AGT-1-6	0	0	0	0	0	0	0	0	0	0	0	0	0	0	0	0	0	0
tRNA:Val-CAC-2-2	0	0	0	0	0	0	0	0	0	0	0	0	0	0	0	0	0	0
tRNA:Val-CAC-2-1	0	0	0	0	0	0	0	0	0	0	0	0	0	0	0	0	0	0
tRNA:Val-CAC-2-3	0	0	0	0	0	0	0	0	0	0	0	0	0	0.730524	0	0	0	0
tRNA:Val-CAC-2-4	0	0	0	0	0	0	0	0	0	0	0	0	0	0	0	0	0	0
tRNA:Val-CAC-1-1	0	0	0	2.99586	7.66968	7.12819	0	1.06427	0	2.10835	0	0	0	0.730524	0	0	0	0
tRNA:Val-CAC-2-5	0	0	0	0	0	0	0	1.06427	0	0	0	0	0	0.730524	0	0	0	0
tRNA:Val-CAC-2-6	0	0	0	0	0	0	0	0	0	0	0	0	0	0	0	0	0	0
tRNA:Val-AAC-2-4	0	0	0	0	0	0	0	0	0	0	0	0	0	0	0	0	0	0
tRNA:Val-AAC-2-3	0	0	0	0	0	0	0	0	0	0	0	0	0	0	0	0	0	0
tRNA:Val-AAC-1-1	0	0	0	0	0	0	0	0	0	0	0	0	0	0.730524	0	1.74707	0	2.58885
tRNA:Tyr-GTA-1-3	0	0	0.948493	0	0	0	0	0	0	1.05418	1.03896	0	0	0	1.39535	0	0	2.58885
tRNA:Tyr-GTA-1-2	0	0	0.948493	0	0	0	1.0296	0	0	1.05418	0	2.29778	2.08657	0	0	0	0	0
tRNA:Tyr-GTA-3-1	0	0	0	0	0	0	0	0	0	0	0	0	0	0	0	0	0	0
tRNA:Tyr-GTA-1-8	0	0	0	0	0	0	0	0	0	0	0	0	0	0	0	0	0	0
tRNA:Tyr-GTA-1-7	0	2.7102	0.948493	0	0	3.5641	2.0592	0	0	0	0	0	0	0	0	1.74707	1.24855	0
tRNA:Tyr-GTA-1-6	0	0	0.948493	0	0	14.2564	0	0	0	0	0	0	0	0	0	1.74707	0	0
tRNA:Tyr-GTA-1-5	0	0	0	0	0	0	0	0	0	0	0	0	0	0	0	0	0	0
tRNA:Tyr-GTA-1-4	0	0	0	0	0	0	0	0	0	0	0	0	0	0	0	0	0	0
AcCoAS	172.612	501.387	203.926	784.916	1046.91	805.486	770.142	617.274	654.63	880.238	742.855	746.777	598.845	653.089	740.233	450.744	408.276	368.911
Aldh	713.878	1921.53	757.846	1848.45	1886.74	1782.05	1515.57	626.853	1543.42	1718.31	1911.68	1422.32	1579.53	2077.61	2167.68	840.341	1041.29	889.269
Ance	16171.6	37799.1	15692.8	74935.5	70039.5	65582.9	8113.26	8092.68	8801.37	10729.4	10211.9	12748.1	6601.21	6808.49	6713.72	24724.5	20895.8	23124.9
AttA	6.24838	16.2612	6.63945	2.99586	0	0	3.0888	3.1928	6.10852	2.10835	2.07792	0	0.695523	2.9221	2.7907	0	2.4971	2.58885
CalpA	2329.87	5786.27	2139.8	10281.8	9115.41	8282.96	3346.2	3331.15	3514.44	3499.87	3423.37	3749.97	2114.39	2338.41	2201.86	3583.24	3092.66	3491.06
Cdc27	2508.73	6485.5	2589.39	12298	11619.6	10542.6	3349.29	3359.89	3219.19	4083.88	3734.01	4310.63	2181.85	2502.78	2353.95	4809.68	3937.93	4417.87
Dh44	0	0	0	0	0	0	3.0888	1.06427	0	5.27089	3.11687	4.59555	0.695523	0	0.697675	1.74707	1.24855	1.29442
Trl	393.648	1249.4	424.925	1722.62	2024.79	1782.05	478.765	516.169	544.677	605.098	638.959	670.951	294.206	384.256	422.791	838.594	679.212	697.694
Fkbp39	19373.9	52984.4	19430.8	73434.5	73000	66545.2	19678.8	18835.4	20211.1	23632.5	23124.1	24743.6	13836	15537.5	15300	29254.7	24196.9	27954.4
Gp150	39625.7	97908.6	41166.5	204548	188172	164116	75491.4	71340.9	73204.6	71261.3	65084.5	71455.1	38478.4	40512	38164.2	75684.8	61877	70129.2
Hsp70Aa	0.781048	2.7102	0.948493	2.99586	7.66968	7.12819	0	0	0	1.05418	3.11687	5.74444	1.39105	0	0.697675	0	6.24276	0
Hsp70Ab	7.81048	21.6816	7.58795	8.98758	26.8439	7.12819	4.1184	4.25706	4.07235	9.48759	4.15583	29.8711	8.34627	2.9221	2.7907	12.2295	19.9768	6.47211
Hsp70Ba	4.68629	13.551	3.79397	17.9752	11.5045	3.5641	27.7992	26.6067	12.217	11.5959	14.5454	17.2333	15.997	10.2273	13.2558	5.24121	8.73986	10.3554
Hsp70Bb	171.049	241.208	149.862	491.321	559.886	491.845	1302.45	1151.54	1114.81	425.888	498.7	435.429	327.591	444.159	475.116	290.014	323.375	332.667
Hsp70Bc	0	0	0	0	0	0	0	1.06427	0	0	1.03896	3.44666	1.39105	0	0	0	0	0
ProtA	0	0	0	0	0	0	0	0	0	0	1.03896	0	0	0	0	0	1.24855	0
ProtB	0	8.13059	1.89699	0	0	0	0	0	0	0	1.03896	0	0	0	0	0	0	0
Nca	1443.38	6791.76	1230.2	6168.48	6480.88	5570.68	1513.51	1798.61	1620.8	1729.9	2088.31	2272.5	1199.08	1220.71	1206.98	2585.66	2219.93	2871.03
Nmda1	3160.9	9382.71	3023.8	12756.4	12375	10973.9	3959.85	4150.64	4201.65	4582.51	4644.14	5032.13	2611.69	2757	2808.14	5246.45	4256.31	5008.12
Odc1	0	5.4204	0	0	0	3.5641	0	0	0	1.05418	1.03896	0	0	0	0	0	0	1.29442
Odc2	0	0	0	0	0	0	0	0	0	0	0	0	0	0	0	0	0	0
Ptth	5.46733	10.8408	2.84548	14.9793	34.5135	21.3846	2.0592	3.1928	5.09044	14.7585	27.0129	9.19111	12.5194	7.30524	9.06977	3.49414	9.98842	12.9442
RpL11	72735.8	270334	69072.1	296626	299842	284276	84815.5	82273.1	87889.4	104117	94909.8	107518	56632.9	63642.5	66343.3	111800	99793	108546
Sap47	2067.43	6328.31	2337.09	9805.45	8440.48	7627.17	2864.35	2889.48	2884.24	3529.38	3256.09	3515.6	1789.58	2052.77	1845.35	3705.54	3241.24	3373.27
nSyb	6.24838	10.8408	7.58795	20.971	19.1742	39.2051	26.7696	21.2853	25.4522	141.26	145.454	165.44	61.206	88.3934	71.8605	8.73535	8.73986	5.17769
Syx1A	1801.1	5000.32	1950.1	8756.9	9046.38	7630.73	2222.91	2166.85	2013.78	3222.62	2811.42	3242.16	1881.39	2119.25	2185.12	3235.57	2851.69	3116.97
TfIIA-S	4565.22	16618.9	3981.77	18277.7	18683.3	16494.6	4836.04	4977.57	4992.7	5696.77	5609.33	6393.56	3335.73	3843.29	3827.44	6972.56	6019.27	7041.66
TpnC41C	2.34314	2.7102	0.948493	5.99172	19.1742	21.3846	2.0592	5.32133	7.12661	5.27089	0	8.04222	0	1.46105	4.88372	0	1.24855	6.47211
bcn92	1176.26	3558.49	1030.06	3616	3685.28	3218.38	1000.77	994.025	994.671	1329.32	1117.92	1341.9	767.162	853.252	953.024	1638.75	1287.26	1463.99
beat-Ia	0	5.4204	2.84548	0	0	0	2.0592	2.12853	4.07235	36.8962	27.0129	36.7644	0.695523	0.730524	1.39535	0	0	1.29442
Cdc2rk	1102.06	2558.43	940.905	4284.08	4084.1	3870.61	1145.95	1127.06	1175.89	1306.13	1231.16	1377.52	842.278	807.96	803.024	1602.06	1400.88	1584.37
igl	3.90524	10.8408	0.948493	17.9752	15.3394	10.6923	16.4736	15.964	16.2894	80.1175	67.5323	53.9977	11.1284	22.6463	14.6512	1.74707	2.4971	5.17769
klu	1929.19	5100.59	2211.89	12094.3	10434.6	9006.47	3017.76	3502.5	3067.5	2526.86	2403.11	2579.25	1187.95	1340.51	1197.91	3922.17	2960.32	3434.1
MED20	846.656	2089.56	654.46	3346.38	3520.38	2990.28	877.22	855.67	934.604	1106.89	1157.4	1141.99	685.09	687.423	735.349	1376.69	1027.56	1313.84
l(2)dtl	1211.41	3192.61	1299.44	5916.83	6162.58	5613.45	1420.85	1301.6	1362.2	2130.49	1880.51	1883.03	1155.96	1306.18	1295.58	2344.57	2030.15	2159.1
Pex1	544.39	1723.69	561.508	2807.12	2358.43	2209.74	779.408	706.673	707.571	845.45	789.608	853.624	462.523	531.822	468.14	1016.79	807.813	968.228
mtd	5457.18	14374.9	4941.65	25273.1	25693.4	23166.6	6740.8	6534.59	6756.03	8515.64	8344.91	8263.95	4731.64	5564.4	5343.49	10248.3	8954.61	9363.86
mt:ATPase6	10230.2	113183	24765.2	48080.6	51390.7	83460.4	21033.7	18739.6	26769.6	17756.6	26031.1	31389.9	8369.23	16588	23570.2	23098	30669.4	19281.7
mt:ATPase8	4.68629	18.9714	11.3819	20.971	34.5135	39.2051	5.14801	14.8997	12.217	7.37924	5.19479	9.19111	3.47761	5.11367	9.06977	3.49414	0	2.58885
mt:CoI	186785	1.42221e+06	312662	903102	826492	1.04572e+06	311828	338937	361869	341907	388641	456225	164790	260298	279438	393292	432979	369791
mt:CoII	53386.2	385602	72615.7	234058	246565	259466	70029.4	78092.7	79874	80937.6	95073	105098	44087.8	58444.1	65201.9	95900.2	98287.3	98503
mt:CoIII	125318	902455	179365	558515	540609	641356	183488	200401	209952	210352	255616	279877	100926	160724	178192	233223	260504	228098
mt:Cyt-b	27250.8	363692	68569.4	134664	117312	211989	60149.3	60101.2	75971.7	60780.7	76947.3	92842.8	21577.2	52531.3	65626.8	63586.4	87632.1	57152.7
mt:ND1	13334	102548	27559.4	63683	59712.3	71745.3	18052	17785	20215.1	19778.5	22307.5	27280.4	11470.6	15617.1	19984.2	27497.1	28633	25463.9
mt:ND2	1677.69	10786.6	1128.71	9865.37	9610.1	6668.42	1978.89	1888.01	1704.28	2378.22	2804.15	2558.57	2028.84	1548.71	1093.95	3964.1	2327.3	3387.5
mt:ND3	4769.08	125030	17121.3	19970.4	20125.2	46361.8	11100.1	10123.3	15971.8	8805.54	12509.1	16874.9	3200.8	9541.38	13186.8	9902.39	17744.4	8279.13
mt:ND4L	59.3596	230.367	93.9008	326.549	460.181	185.333	48.3913	23.4139	23.416	44.2754	87.2725	85.0177	83.4627	21.1852	62.0931	192.178	61.179	135.914
mt:ND5	10441.8	106790	22994.3	56010.6	50631.4	62995.4	19215.4	18074.4	21095.8	18148.7	21335	24829.8	9961.28	13484.7	16904.7	24562.1	24466.6	21565.1
mt:ND6	160.115	512.227	20.8669	1012.6	1415.06	374.23	111.197	88.3341	46.832	139.151	215.064	112.591	224.654	52.5977	30	461.226	81.1559	361.144
mt:lrRNA	973384	1.03039e+07	1.33986e+06	4.84829e+06	4.82158e+06	5.07518e+06	1.34116e+06	1.40902e+06	1.47953e+06	1.56511e+06	2.02817e+06	2.11093e+06	901709	1.22068e+06	1.32286e+06	2.03587e+06	2.06989e+06	2.0291e+06
mt:ori	1.5621	24.3918	3.79397	14.9793	3.83484	24.9487	4.1184	9.57839	4.07235	2.10835	7.2727	11.4889	0.695523	2.19157	6.27907	3.49414	12.4855	3.88327
mt:srRNA	175.736	2084.14	313.003	584.193	494.694	630.845	145.174	158.576	188.346	209.781	306.493	265.393	148.842	162.907	235.116	297.002	214.751	205.813
mt:tRNA:Ala-TGC	0	0	0	0	0	0	0	0	0	0	0	0	0	0	0	0	0	0
mt:tRNA:Cys-GCA	0	0	0	0	0	0	0	0	0	0	0	0	0	0	0	0	0	0
mt:tRNA:Asp-GTC	0	0	0	0	0	0	0	0	0	0	0	0	0	0	0	0	0	0
mt:tRNA:Glu-TTC	0	0	0	0	0	0	0	0	0	0	0	0	0	0	0	0	0	0
mt:tRNA:Phe-GAA	0	0	0	0	0	0	0	0	0	0	0	0	0	0	0	0	0	0
mt:tRNA:Gly-TCC	0	0	0	0	0	0	0	0	0	0	0	0	0	0	0	0	0	0
mt:tRNA:His-GTG	0	0	0	0	0	0	0	0	0	0	0	0	0	0	0	0	0	0
mt:tRNA:Ile-GAT	3.12419	5.4204	0.948493	0	3.83484	3.5641	3.0888	1.06427	7.12661	2.10835	3.11687	4.59555	0	1.46105	2.7907	0	2.4971	0
mt:tRNA:Lys-CTT	0	0	0	0	0	0	0	0	0	0	0	0	0	0	0	0	0	0
mt:tRNA:Leu-TAG	0	0	0	0	0	0	0	0	0	0	0	0	0	0	0	0	0	0
mt:tRNA:Leu-TAA	0	0	0	0	0	0	0	0	0	0	0	0	0	0	0	0	0	0
mt:tRNA:Met-CAT	0	0	0	0	0	0	0	0	0	0	0	0	0	0	0	0	0	0
mt:tRNA:Asn-GTT	0	0	0	0	0	0	0	0	0	0	0	0	0	0	0	0	0	0
mt:tRNA:Pro-TGG	0	0	0	0	0	0	0	0	0	0	0	0	0	0	0	0	0	0
mt:tRNA:Gln-TTG	0	0	0	0	0	0	0	0	0	0	0	0	0	0	0	0	0	0
mt:tRNA:Arg-TCG	0	0	0	0	0	0	0	0	0	0	0	0	0	0	0	0	0	0
mt:tRNA:Ser-GCT	0	0	0	0	0	0	0	0	0	0	0	0	0	0	0	0	0	0
mt:tRNA:Ser-TGA	0	0	0	0	0	0	0	0	0	0	0	0	0	0	0	0	0	0
mt:tRNA:Thr-TGT	0	0	0	0	0	0	0	0	0	0	0	0	0	0	0	0	0	0
mt:tRNA:Val-TAC	0	0	0	0	0	0	0	0	0	0	0	0	0	0	0	0	0	0
mt:tRNA:Trp-TCA	0	0	0	0	0	0	0	0	0	0	0	0	0	0	0	0	0	0
mt:tRNA:Tyr-GTA	0	0	0	0	0	0	0	0	0	0	0	0	0	0	0	0	0	0
not	2907.06	8366.38	2925.15	15078.2	13613.7	12060.9	3488.29	3807.94	3476.77	4096.53	3590.64	4179.66	2418.33	2312.84	2254.88	5195.79	4201.38	5032.72
nuf	5237.71	15881.8	5468.06	23871	22798.1	20500.7	9698.84	9789.12	9509.95	9758.52	9865.94	10689.3	5011.94	5633.8	5603.03	9881.43	8339.08	8729.59
pck	6458.48	15670.4	5898.68	27591.9	26721.2	25732.8	7200	6989.04	7061.45	9048	8477.9	9245.1	5056.45	5551.25	5496.98	10321.7	8852.23	9873.86
phyl	79.6669	249.338	119.51	551.238	398.823	459.768	657.915	807.778	692.299	247.732	244.155	306.753	90.418	58.4419	83.0233	160.73	157.318	160.508
pnut	10307.5	29939.6	10713.2	47541.3	47091.8	41678.5	12977.1	12541.3	13291.1	16287	15057.6	16837	8343.49	9036.58	8314.19	18595.8	16156.3	17646.9
sced	1351.99	3024.58	1313.66	6516	6484.71	5652.66	1664.87	1570.86	1634.03	2122.06	1930.38	2038.13	1094.06	1211.94	1096.74	2587.41	1955.23	2313.13
shot	15563.2	41444.3	19427	87239.5	84696.2	70904.1	32167.8	28410.6	27641.1	31948.9	27170.8	30056.1	17467.4	18612.3	18535.8	36877.1	34206.6	29471.4
alien	4548.82	14014.4	3983.67	20033.3	19423.5	16541	4975.03	5016.95	5150.5	5988.78	6134.01	6437.22	3716.18	3841.83	3837.21	8081.94	6121.65	7506.36
Arf102F	6335.86	30546.6	5660.61	26663.2	26909.1	24232.3	6372.2	7594.6	7206.02	7797.75	8308.55	8972.82	4968.12	4902.55	4645.82	10941.9	8914.66	11014.2
Arf51F	3592.82	10331.3	3329.21	16048.8	14522.5	14106.7	4420.08	4687.03	4406.28	4932.49	4787.52	5510.07	2768.88	3066.74	2992.33	6319.15	5127.8	6047.54
Awh	81.229	306.252	92.0039	548.243	356.64	459.768	72.0721	110.684	67.1938	111.743	113.246	168.887	71.6388	76.705	79.5349	216.637	164.809	217.463
Bgb	2269.72	6507.19	2075.3	10368.7	9974.41	9266.65	2594.6	2661.73	2740.69	3316.44	3310.12	3406.45	1857.05	1968.03	2038.61	4088.14	3321.15	3892.33
Bro	0	2.7102	1.89699	0	0	3.5641	0	0	3.05426	0	1.03896	2.29778	8.34627	15.341	21.6279	0	1.24855	1.29442
Mtor	9315.56	29121.1	10043.6	50066.8	48081.2	39433.2	16417	13877	13108.9	17641.7	14728.3	15909.8	8654.39	11418.8	9455.59	19886.9	16111.3	17397
CASK	1622.24	5054.52	1694.01	7495.64	7236.34	6069.66	2228.06	2044.46	1891.61	2553.22	2228.56	2448.28	1243.59	1710.16	1421.86	3080.08	2498.35	2546.13
Cdk5	852.123	3116.73	886.841	4221.17	3750.47	3834.97	1143.89	1149.41	1155.53	1366.21	1430.64	1551	699.696	838.642	791.861	1787.25	1405.87	1475.64
Idgf6	228.847	455.313	222.896	1231.3	1633.64	1568.2	311.969	119.198	282.01	554.497	692.985	604.315	445.135	456.578	505.117	417.55	559.351	482.82
Chi	2557.15	7236.23	2820.82	12444.8	11914.8	11508.5	3160.88	3269.43	3462.52	4080.72	3641.55	4172.76	2181.16	2432.65	2376.28	4839.38	4195.13	4586.14
cnn	2711.02	7859.57	2879.63	10827	10143.1	9459.11	3263.84	2755.38	3035.94	4115.51	3677.91	3909.67	2330.7	2770.88	2678.37	4601.78	3635.78	4061.9
Crz	0	0	0.948493	0	0	0	0	1.06427	0	0	3.11687	0	0	0	0	0	0	1.29442
Cp1	7787.83	27009.8	7473.18	35782.6	35502.9	32073.3	9945.95	9892.35	10031.2	13362.7	12867.5	13923.4	7763.42	8061.33	8108.38	14006.3	11775.1	13098.3
Cyp6a9	3.90524	5.4204	2.84548	5.99172	19.1742	17.8205	5.14801	0	8.1447	26.3544	27.0129	28.7222	13.2149	10.9579	11.1628	5.24121	3.74566	10.3554
Cyp6a8	0	0	0	0	0	0	0	2.12853	0	0	1.03896	0	0	0	0	0	0	1.29442
Cyp6a22	7.81048	5.4204	6.63945	2.99586	7.66968	14.2564	5.14801	2.12853	3.05426	6.32506	8.31166	8.04222	0.695523	3.65262	4.18605	5.24121	2.4971	3.88327
Deaf1	2135.38	5306.57	2277.33	9595.74	9284.14	8261.57	2713	2708.56	2587.98	3262.68	2898.69	3141.06	1797.93	1986.3	1923.49	3916.93	3123.88	3641.21
Dhc36C	9.37257	21.6816	36.9912	167.768	195.577	103.359	436.551	482.113	374.656	320.47	308.57	345.815	140.496	180.439	177.209	73.3769	74.9131	63.4267
Dhc62B	74.1995	303.542	87.2614	416.425	337.466	228.102	108.108	86.2056	86.5374	137.043	113.246	89.6133	97.3732	108.848	106.047	150.248	98.6356	143.681
Dhc93AB	110.909	398.399	100.54	623.139	651.922	399.179	96.7825	86.2056	61.0852	154.964	139.22	150.504	84.1583	140.991	110.233	258.566	167.306	210.991
Dhc98D	12.4968	48.7836	19.9184	53.9255	49.8529	64.1537	7.20721	3.1928	5.09044	244.569	157.922	149.355	76.5075	134.416	108.14	29.7002	43.6993	25.8885
Elal	4.68629	13.551	3.79397	17.9752	23.009	7.12819	4.1184	5.32133	7.12661	4.21671	2.07792	2.29778	3.47761	7.30524	3.48837	6.98828	2.4971	6.47211
Esp	8.59152	37.9428	12.3304	50.9296	49.8529	28.5128	14.4144	6.3856	10.1809	9.48759	7.2727	8.04222	2.08657	2.19157	2.09302	3.49414	2.4971	3.88327
Fkbp12	24736.6	83018.8	23733.2	99666.3	100526	93179.7	29109.9	29127.9	28857.7	31936.3	30431.1	33547.5	18793	20001.8	20252.8	38287	31029	37030.9
Gycalpha99B	0	0	0	2.99586	0	0	2.0592	0	0	8.43342	6.23375	8.04222	0.695523	0	0.697675	0	0	0
Gycbeta100B	0	8.13059	0	2.99586	7.66968	0	0	0	0	39.0046	40.5194	45.9555	0	1.46105	4.18605	5.24121	0	1.29442
His4r	46079.5	199685	41459.6	202907	206606	184310	46433	48779.6	49327.4	61256.1	62577.5	68633.4	35774.9	39225.5	39434	76958.4	69915.2	78873.1
imd	623.276	1693.87	594.705	2992.87	2550.17	2559.02	679.537	644.945	633.25	777.983	756.361	857.071	495.212	493.104	482.791	1044.75	867.744	1084.73
MAPk-Ak2	6331.17	17423.9	6478.21	25950.1	24654.2	21562.8	6985.84	6849.62	7022.77	8946.8	8068.55	9319.78	5105.14	5683.48	5536.05	9563.46	7877.11	9227.94
Calx	3.12419	2.7102	6.63945	8.98758	7.66968	10.6923	4.1184	2.12853	3.05426	62.1964	38.4414	42.5089	19.4746	27.7599	25.1163	1.74707	2.4971	2.58885
Nrx-IV	18867.8	45528.6	19612	94932.8	87234.9	80602	22487.5	23239.3	23176.8	27840.8	27113.7	29997.5	16872.7	17142.5	15993.5	36892.9	30155	33941.1
Hf	1.5621	5.4204	2.84548	8.98758	23.009	10.6923	18.5328	9.57839	17.3075	7.37924	8.31166	6.89333	0.695523	3.65262	3.48837	0	1.24855	6.47211
Pdi	47886.8	128295	47166.7	254525	212588	206939	47105.3	54199.9	49726.4	58242.2	51623.7	64518.1	36615.1	32558.7	31456.8	85554	67771.4	84929.7
Ask1	3214.79	8463.95	3191.68	15129.1	13770.9	12278.3	4004.12	3781.34	3960.36	4784.91	4234.79	4517.43	2725.06	2955.7	2696.51	5836.96	4732.01	5357.62
Ptp69D	2950.02	8260.68	2936.54	14970.3	15001.9	12239.1	3911.46	4137.87	3836.15	4882.95	4642.06	5030.98	2592.91	2938.17	2757.21	6062.33	4565.95	5492.24
Rab2	2918.78	7190.16	2899.54	13277.7	12474.7	11440.7	3389.45	3620.63	3754.71	4481.31	4553.75	4920.69	2569.96	2641.58	2571.63	5424.65	4332.48	5138.86
Rab5	7413.7	21453.9	7162.07	34967.7	33133	28919.1	8629.09	9359.16	8910.3	10680.9	10077.9	11325.7	5822.92	6162.7	6287.44	12699.5	10405.4	12730.6
Rac2	4655.04	13334.2	4796.53	23945.9	21820.2	20671.8	6281.6	6725.1	6482.16	8165.66	8090.36	9292.21	4463.87	4825.11	5074.89	9369.54	7929.55	8843.5
Rel	2090.86	4902.75	2030.72	11126.6	10703	9309.42	2845.82	2780.93	2893.4	3907.83	3477.39	3731.59	2268.8	2375.66	2233.26	4572.08	3619.55	4239.24
Rh5	13.2778	43.3632	6.63945	47.9338	76.6968	39.2051	12.3552	19.1568	4.07235	17.921	16.6233	10.34	6.2597	13.88	3.48837	31.4473	27.4681	20.7108
Rho1	19398.9	42289.9	18499.4	85984.2	81214.2	72807.4	23257.7	24862.3	24655	26674.9	26753.2	28714.2	15652	16636.2	16497.9	33833.8	27445.7	32163.8
Rlb1	717.783	2135.64	679.121	3274.48	3202.09	2559.02	879.279	823.742	857.23	1005.68	1033.76	1065.02	578.675	620.946	642.558	1308.56	1087.49	1106.73
mRpL47	1405.89	6054.58	1375.32	5850.92	6584.42	5470.89	1631.92	1627.26	1716.5	1866.95	1861.81	1999.07	1089.88	1187.1	1185.35	2526.26	1967.72	2371.38
Rnp4F	3050.77	8228.16	2982.06	14748.6	14016.3	13269.1	3905.28	3654.69	3764.89	4435.98	4044.66	4409.43	2519.88	2809.6	2757.91	5725.15	4371.18	5114.27
RpL7A	192775	423859	189524	905268	864706	834130	208449	212153	224659	290741	284177	311040	174289	174429	178290	342810	312827	359208
SdhB	3326.48	9388.13	3406.99	15242.9	14982.7	13907.1	3680.82	3588.71	3873.82	5170.74	4902.84	5611.17	2953.19	3174.13	3207.21	5980.22	5181.49	5682.52
2023-09-02	3478.79	9772.97	3333.01	14221.4	13786.2	12891.3	3896.01	3843.06	4005.16	4962.01	4724.14	5261.91	2828.69	2995.15	2956.05	5625.56	4549.72	5439.17
Spat	134.34	460.734	177.368	898.758	855.169	719.947	161.647	139.419	141.514	323.632	296.103	317.093	169.708	233.037	182.791	344.173	324.623	409.038
Sptr	1434.78	4238.75	1344.02	5245.75	6197.1	5011.12	2182.75	1934.84	2163.44	1951.28	1816.1	1976.09	1167.78	1280.61	1361.16	2288.66	1691.79	2082.73
Sr-CI	36.7092	108.408	29.4033	212.706	241.595	146.128	53.5393	51.0848	33.5969	343.662	351.168	259.649	132.149	135.147	154.884	90.8476	118.612	97.0817
Su(Tpl)	4299.67	11979.1	4721.6	27217.4	23361.8	20953.3	8033.98	7097.59	7115.41	9070.14	7929.33	9003.84	4847.1	6175.85	5223.49	10092.8	9565.16	9514.01
Tie	328.821	704.651	292.136	1680.68	1457.24	1258.13	483.913	340.565	435.741	901.321	740.777	707.715	437.484	597.569	544.884	604.486	576.831	616.145
Uggt	10305.1	24367.4	10600.4	52805	45768.8	41233	11489.3	12072	11465.7	14122.8	12685.7	15055	9048.75	8376.92	7580.93	18482.3	14680.5	17504.5
Vm32E	2.34314	2.7102	0.948493	2.99586	7.66968	14.2564	1.0296	0	6.10852	3.16253	4.15583	2.29778	0.695523	2.19157	0.697675	1.74707	0	3.88327
CG4278	1954.96	5805.24	1616.23	7151.12	7251.68	6148.07	1869.76	1915.68	1845.79	2149.47	2241.03	2335.69	1353.49	1347.09	1398.84	2872.18	2394.72	2740.29
barr	4095.81	10504.7	4005.49	19113.6	19684.2	17706.4	4797.94	4486.95	4902.09	6234.4	6339.72	6548.66	3664.71	4076.33	3999.07	7860.07	6401.33	7496
bif	6365.54	19456.5	6720.08	31285.8	30663.4	26591.7	11901.2	10832.1	10234.8	12712.3	10477.9	11349.9	5651.82	7551.43	6801.63	12524.7	9952.21	10411
bnl	130.435	552.88	170.729	763.945	766.968	609.46	140.026	114.941	115.044	234.027	183.896	219.438	294.206	340.424	336.977	354.655	347.097	332.667
cher	9513.16	24814.6	11328.8	45558.1	43249.3	40812.5	15527.4	12149.7	14372.3	18310	15638.4	16693.3	10624.1	11993	10701.6	18774	17368.6	16317.5
croc	0	0	0	8.98758	3.83484	10.6923	0	0	0	15.8127	12.4675	20.68	4.86866	4.38315	3.48837	8.73535	7.49131	6.47211
fax	60514	169225	62866.1	300626	287425	242694	77928.5	82629.6	75063.6	89775.8	81340	93932	44768.7	52065.9	47510.3	115549	97755.4	111522
gcm	4.68629	8.13059	0.948493	26.9627	15.3394	7.12819	10.296	19.1568	13.2351	1.05418	2.07792	1.14889	1.39105	1.46105	0.697675	10.4824	7.49131	5.17769
Oda	21535	69760.5	20994	104586	96492.2	85210.4	26673.9	28691.5	27010.9	33420.6	33646.6	35906.2	20716.8	20910.5	20710.5	37406.5	33373.8	38399.1
Hel25E	19285.6	53076.5	20414.4	82095.6	77118.6	74486	22126.1	21949.4	22552.7	24064.8	23065.9	26182	14125.4	15325.7	14862.6	33084.3	27303.3	31297.9
prod	2213.49	5905.52	2152.13	9943.26	9100.07	8860.34	2629.6	2509.54	2646.01	3149.88	3075.32	3327.18	1762.45	2007.48	1881.63	3801.62	3253.73	3658.04
mof	1150.48	2688.52	1339.27	6105.56	4881.75	5207.14	1355.98	1381.42	1496.59	1753.1	1662.33	1879.58	1100.32	1159.34	1001.86	2017.87	2096.32	2191.46
mia	489.717	1249.4	439.152	2034.19	2116.83	1881.84	545.689	507.655	449.995	781.145	685.712	814.562	407.576	472.649	468.837	744.252	615.536	731.349
mirr	3399.12	8623.85	3484.76	17465.9	17252.9	14897.9	6205.41	6065.25	5334.78	5355.22	4575.57	4688.61	2560.22	2974.69	2642.79	5501.52	4632.13	5065.08
noi	3495.97	8545.25	3451.57	16504.2	16091	14431	3929.99	4135.74	4078.46	4781.75	4591.15	5036.73	2971.27	2826.4	2832.56	6104.26	5065.38	5906.45
nol	6.24838	18.9714	17.0729	41.9421	65.1922	17.8205	13.3848	7.44986	10.1809	14.7585	10.3896	11.4889	9.73732	8.76629	9.06977	22.7119	11.237	18.1219
RhoL	385.838	1303.61	379.397	1842.45	1790.87	1821.25	561.133	637.495	588.454	808.554	808.309	899.58	470.869	484.338	500.93	868.294	702.935	815.486
sty	1902.63	6648.12	2746.84	10287.8	9406.86	7805.37	25413.6	24399.4	22165.8	7378.19	6711.67	7270.17	1618.48	2158.7	1801.4	3962.35	3633.29	3795.25
sun	5730.55	25470.4	4562.25	21192.7	23361.8	19124.9	6584.3	6704.88	6584.99	6954.41	6949.59	7612.53	3948.48	4351.73	4667.44	7762.23	6698.48	8112.15
tilB	53.1112	102.988	54.0641	164.772	149.559	128.307	61.7761	45.7634	37.6692	52.7089	41.5583	52.8489	18.0836	26.2989	25.1163	47.1709	48.6935	22.0052
tim	5.46733	29.8122	4.74247	8.98758	15.3394	10.6923	1.0296	0	4.07235	57.9797	64.4154	59.7422	11.1284	14.6105	9.76745	8.73535	7.49131	5.17769
Vps26	3002.35	7339.22	2850.22	13292.6	13188	11907.6	3585.07	3744.09	3656.97	3834.04	3688.3	4028	2193.68	2399.04	2247.21	4918	4047.81	4574.49
CG13397	285.863	726.333	294.033	844.833	928.031	730.64	354.183	287.352	345.132	357.366	337.661	357.304	185.009	214.044	214.186	342.426	303.398	301.601
CG11899	7117.69	19340	6230.65	44180	41339.6	37704.6	5026.51	6173.81	5636.13	8441.85	7510.63	9540.37	5027.24	4835.34	4728.14	16148.2	12238.3	15512.4
Acp1	0	0	0	0	0	0	0	0	0	0	0	0	0	0	0	0	0	0
Ahcy	8700.09	24446	8791.58	36393.7	36814.4	33438.3	10580.2	9905.12	10888.4	12148.3	11143.9	13068.6	7259.17	7503.21	8321.86	14388.9	12099.7	13197.9
Cp7Fa	0.781048	0	0	5.99172	0	7.12819	2.0592	3.1928	1.01809	0	2.07792	0	0.695523	0.730524	0.697675	0	2.4971	1.29442
Cp7Fb	0	0	0.948493	0	0	0	0	1.06427	0	0	0	0	0	0	0	0	1.24855	0
Cp7Fc	0	0	0	0	0	0	0	0	0	1.05418	0	2.29778	1.39105	1.46105	3.48837	1.74707	0	0
Cyp4e2	381.151	886.235	334.818	1710.64	1852.23	1400.69	762.935	924.847	795.126	463.838	410.388	453.811	241.346	204.547	218.372	665.634	495.675	583.785
Eig71Eh	0	0	0	0	0	0	0	0	0	0	0	0	0	0	0	0	0	0
Eig71Ei	0	0	0	0	0	0	0	0	0	0	0	0	0	0.730524	0	0	0	0
Eig71Ej	0	0	0	0	3.83484	0	0	0	0	0	0	0	0	0	0.697675	1.74707	0	0
Eig71Ek	0	0	0	0	0	0	0	0	1.01809	0	0	0	0	0	0	0	0	1.29442
His3.3A	9947.42	30693	10178.3	38904.3	39295.6	36311	9798.71	10005.2	10228.7	12573.2	12023.9	13332.8	7634.06	8120.51	8146.75	15762.1	14273.4	15171.9
Hr38	26.5556	97.5671	26.5578	107.851	65.1922	85.5383	38.0952	43.6349	34.615	41.1129	51.9479	62.04	25.7343	37.2567	33.4884	36.6885	31.2138	45.3048
Mcm2	5963.3	13475.1	5910.06	25431.9	25570.7	23544.4	5907.85	5414.99	6158.41	8748.62	8351.14	8790.14	5132.96	5188.91	5254.89	10487.7	8955.86	9576.14
Mlp84B	38.2713	132.8	36.0427	113.843	222.421	163.948	42.2137	69.1773	22.3979	37.9504	29.0908	75.8266	21.5612	26.2989	17.4419	80.3652	186.034	137.209
Mtk	0	5.4204	0	0	0	0	0	0	0	1.05418	1.03896	0	0	3.65262	1.39535	0	1.24855	3.88327
Ost48	12067.2	35921	11733.8	56190.4	53032	50339.3	12507.6	13603.4	13439.8	15436.3	14290.9	16879.5	9439.63	9352.17	9276.28	20404	16974.1	19640.3
Pglym78	2993.76	9016.83	3167.02	10488.5	10511.3	10417.9	3878.51	3817.52	4022.46	3437.67	3048.3	3803.97	1754.8	1892.06	1884.42	3939.64	3770.63	4191.34
Psi	7818.29	21692.4	8534.54	39108	37290	34568.2	9960.36	9904.06	9817.42	12455.1	11418.1	11974.9	6654.07	7693.88	7203.49	15426.6	12741.5	13619.9
Roe1	1483.99	3927.08	1444.56	5913.83	6534.56	5830.86	1865.64	1862.47	1897.71	2138.93	1942.85	2144.97	1265.85	1405.53	1348.61	2407.46	2043.88	2403.74
Set	12403	35883	11519.5	50339.5	49665	44572.6	12535.4	12325.3	12833	14770.1	14678.4	15746.7	8765.67	9078.95	9122.79	19902.6	16031.4	19075.9
CG14630	0	8.13059	0	2.99586	3.83484	0	0	1.06427	1.01809	0	0	1.14889	0.695523	0	0.697675	0	1.24855	0
Hydr2	1933.09	5555.91	2124.63	9347.09	7964.96	7912.29	2870.53	2821.37	2726.44	3072.93	2839.47	3361.65	1697.77	1733.53	1783.26	3253.04	2741.82	3234.76
CG2846	944.287	2940.56	914.348	4209.18	3827.17	3617.56	1137.71	1174.95	1212.54	1200.71	1191.68	1325.82	760.206	800.655	840	1575.86	1368.41	1647.8
CG2678	36.7092	159.902	39.8367	155.785	161.063	124.743	30.888	44.6992	39.7054	57.9797	38.4414	53.9977	38.2538	29.9515	27.2093	43.6767	49.9421	67.31
btn	3.12419	0	2.84548	5.99172	7.66968	3.5641	0	2.12853	2.03617	4.21671	0	1.14889	2.78209	2.19157	4.88372	12.2295	0	2.58885
betaggt-I	1121.58	3333.54	1098.36	5071.99	4743.69	4611.94	1437.32	1352.68	1533.24	1671.92	1619.74	1800.31	980.687	1068.76	1069.54	1883.34	1615.63	1870.44
iotaTry	1.5621	2.7102	0.948493	5.99172	0	17.8205	4.1184	1.06427	1.01809	2.10835	0	1.14889	0.695523	0	2.7907	1.74707	1.24855	2.58885
Actn3	0	0	0	0	0	0	0	0	0	0	0	0	0	0.730524	0	0	0	0
Ag5r	3.90524	10.8408	4.74247	35.9503	42.1832	46.3332	10.296	9.57839	8.1447	17.921	10.3896	8.04222	3.47761	6.57472	6.27907	10.4824	11.237	3.88327
AhcyL2	63.2649	54.204	62.6006	77.8924	103.541	85.5383	170.914	113.876	153.731	67.4673	71.6881	60.8911	42.4269	62.8251	62.0931	26.206	54.9363	42.716
CCT3	20804	57675.7	22135	82985.4	81221.9	75794.1	24619.8	24128	25430.8	28152.9	26192.1	30135.3	16552.7	16830.5	17068.6	31312.7	27499.4	30091.4
CkIalpha	12671.7	39002.5	12988.7	59722.5	58140	49765.5	17387.9	17348.6	16696.6	18592.5	17446.2	19863.1	10137.9	11497.7	11167	23400.3	18443.6	22420.7
CkIIalpha-i1	229.628	672.129	231.432	1213.32	1054.58	962.306	311.969	255.424	339.023	361.583	393.765	376.835	255.257	244.726	211.395	417.55	375.814	372.794
cype	4690.97	10748.6	4069.98	19455.1	19645.9	16908.1	5253.03	5032.91	5302.2	6096.31	5544.92	6314.29	3293.3	3715.45	3480.7	7454.75	6000.54	7268.18
Cyp4c3	0	0	0	0	0	3.5641	1.0296	3.1928	2.03617	2.10835	0	3.44666	0	0	0.697675	3.49414	0	5.17769
Cyp4d8	0	0	0	0	3.83484	0	2.0592	0	2.03617	3.16253	1.03896	1.14889	0.695523	2.19157	0.697675	0	0	0
Cyp4e1	36.7092	135.51	28.4548	733.986	812.986	609.46	48.3913	37.2493	33.5969	508.113	569.349	650.271	603.018	667.699	694.884	462.973	404.531	388.327
Cyp4e3	0	0	0	0	0	0	1.0296	4.25706	1.01809	0	1.03896	0	0	0.730524	0.697675	0	0	1.29442
Cyp4ae1	5.46733	24.3918	2.84548	14.9793	34.5135	35.641	6.17761	12.7712	4.07235	15.8127	17.6623	14.9355	5.56418	8.76629	15.3488	20.9648	13.7341	19.4163
Cyp4p1	3.12419	8.13059	8.53644	919.729	966.379	837.563	24.7104	21.2853	27.4884	411.129	379.22	369.942	255.952	284.904	286.744	503.156	412.022	383.149
Cyp9b1	1.5621	0	0.948493	2.99586	7.66968	3.5641	0	0	3.05426	4.21671	2.07792	1.14889	3.47761	2.9221	0.697675	1.74707	0	7.76654
Cyp9b2	0.781048	5.4204	0	5.99172	0	3.5641	4.1184	2.12853	1.01809	3.16253	2.07792	2.29778	9.0418	5.84419	13.2558	5.24121	1.24855	2.58885
Cyp9c1	0	0	0	0	0	0	0	0	0	0	0	0	0	0	0	0	0	0
Ddx1	2583.71	7146.79	2642.5	13424.5	12881.2	11287.5	3426.51	3231.11	3358.67	3764.47	3583.37	4022.26	2165.16	2393.93	2347.68	5106.69	4002.86	4652.16
eIF4E1	12923.2	34880.2	12150.2	56346.2	55842.9	48817.4	15338	16076.8	15191.9	18223.6	17337.1	19075	10453.7	11263.2	11124.4	22231.5	18548.5	21235
Fer2LCH	9110.14	22334.7	9010.69	30758.5	31192.6	27329.5	10146.7	9933.86	10444.6	11970.2	11201	11978.3	6380.73	7347.61	7032.56	12446.1	10193.2	11613.6
Fer1HCH	6817.77	18405	6788.37	24880.6	24186.3	22197.2	8058.69	7513.72	8140.63	9402.21	9272.7	9867.8	5314.49	5890.22	5921.17	10036.9	8819.77	9753.48
glec	2101.8	4498.93	2002.27	12453.8	10377.1	9334.37	2970.4	4028.25	3402.45	3438.73	3658.17	4029.15	1757.59	1686.78	1506.98	4185.98	3203.78	3966.11
Glut3	0	0	0	0	0	0	0	0	0	0	0	0	0	0	0	0	0	0
Hr78	3306.96	8716	3044.66	15848.1	14534	13176.5	3808.49	3849.45	3724.16	4011.14	3845.18	4384.16	2421.11	2668.6	2386.05	6425.72	4583.43	5845.61
Hr96	449.883	1303.61	435.358	2088.12	1944.26	1967.38	563.192	528.94	540.604	665.186	636.881	726.097	367.236	496.026	380.233	835.099	692.946	789.598
Hsp60A	22587.9	66470.3	25558.1	101239	94145.3	93607.4	27037.3	25851	28399.5	32059.6	29344.3	34216.2	20470.6	21463.5	20626.8	40895.4	36656.2	38195.8
Diap2	1762.82	4507.06	1633.31	8367.44	8152.87	8104.75	2128.19	1972.09	2102.35	2870.52	2753.24	2833.16	1800.71	1813.16	1804.88	3370.1	3033.98	3264.53
Nap1	106.222	157.191	68.2915	359.503	245.43	281.564	98.8417	84.077	100.791	84.3342	94.5452	105.698	48.6866	69.3998	83.0233	104.824	104.878	95.7873
Nf1	2311.12	5957.02	2617.84	11731.8	11803.6	9918.88	3459.46	3276.88	3156.07	3744.44	3593.76	3951.03	2118.56	2348.64	2103.49	4661.18	4193.89	4017.89
Orc2	1039.57	2477.12	953.236	4670.55	4540.45	4016.74	1191.25	1091.94	1277.7	1561.24	1630.12	1591.21	895.138	1029.31	1046.51	1934.01	1565.68	1650.39
Orc5	1030.2	2954.12	971.257	4469.82	4479.09	4027.43	1176.83	1084.49	1071.03	1533.83	1530.38	1680.82	936.869	1049.03	918.14	1927.02	1478.29	1775.95
Pi3K59F	755.273	2135.64	850.798	3645.96	3175.25	3093.64	1070.79	936.554	1040.49	1214.41	1117.92	1237.35	695.523	790.427	729.768	1371.45	1113.71	1172.75
Pi3K68D	2971.89	8583.2	3315.93	15737.3	14208.1	13023.2	4830.89	4532.71	4503	5216.07	4705.44	5271.1	2862.08	3362.6	3106.75	6184.63	4921.79	5156.98
Pi3K92E	3841.97	10767.6	3987.47	16558.1	15696	13818	4753.67	4375.2	4367.59	5889.69	5427.52	5819.12	3152.8	3771.7	3446.51	6747.18	5307.59	6130.39
Rpt2	11541.5	31576.5	11343	47334.6	44695	40951.5	11706.6	12422.1	12411.5	13867.7	13144.9	15021.7	8496.51	8277.57	8191.4	17926.7	14208.5	17079.9
Rpn10	7971.37	20911.9	8253.79	36151.1	35196.1	31111	8693.95	9029.23	8913.35	10260.3	9674.78	10982.2	6237.45	6300.04	6143.72	13693.5	10790	13164.3
Rala	2921.12	8453.11	2822.72	13154.8	12267.6	10995.2	3190.73	3689.81	3225.3	3860.4	3718.43	4156.68	2090.74	2212.03	2128.61	4963.43	3904.22	4785.48
RpL22	18117.2	43140.9	23560.6	89932.8	86345.2	75156.1	18797.4	20933	30890.8	36864.6	20672.1	30893.6	16833.7	13366.4	12782.1	19499	41159.8	27211.4
Shark	1608.18	4276.69	1646.58	8172.71	7658.17	7056.91	2076.71	1903.97	1977.13	2480.48	2278.43	2465.51	1365.31	1588.89	1542.56	3151.71	2557.03	2943.52
Shc	1768.29	5046.39	1726.26	8040.89	7899.77	7666.37	2193.05	2094.48	2239.79	3008.62	2887.26	3026.17	1628.22	1886.94	1846.05	3228.58	2520.83	3263.24
Srp19	2113.52	7352.77	1724.36	8055.87	7765.55	6925.04	1813.13	2007.21	1841.72	2076.73	2102.85	2464.37	1321.49	1402.61	1400.23	2823.26	2383.49	2996.59
Ssb-c31a	2707.89	13060.4	2284.92	10596.4	11585	9783.44	2564.74	2827.75	2793.63	3289.03	3563.63	3701.72	1937.73	2164.54	1977.21	4310.02	3610.81	4337.61
Ssl	0	0	0	0	0	0	0	0	0	0	0	0	0	0	0	0	0	0
Try29F	57.7975	192.424	54.0641	224.69	207.081	203.153	43.2433	45.7634	41.7416	50.6005	48.831	62.04	41.7314	42.3704	47.4419	62.8945	89.8957	76.371
Ubc2	5186.94	15673.1	5644.48	24419.3	22656.2	21823	6601.8	6888.99	6796.75	7908.44	7660.24	8610.92	4326.85	4891.59	5014.89	9322.36	8523.86	9072.61
Ubc4	3588.91	9569.71	3767.42	14008.6	14315.5	13611.3	3752.9	3923.95	4250.51	4571.97	4210.9	4831.08	2647.86	2814.71	2892.56	5809.01	5272.63	5889.62
abs	1192.66	3222.43	1081.28	6009.7	5200.04	4743.81	1442.47	1381.42	1331.66	1749.93	1501.29	1803.75	882.618	1093.59	1019.3	2264.2	1653.08	1882.09
CG15865	0.781048	10.8408	3.79397	2.99586	11.5045	3.5641	0	2.12853	1.01809	9.48759	5.19479	3.44666	0	1.46105	2.7907	0	2.4971	2.58885
CG5861	2337.68	9005.99	2488.85	11249.5	10929.3	10200.4	2756.24	2787.31	2801.78	3379.69	3259.21	3702.87	2103.96	2151.39	2178.84	4362.43	3875.51	4394.57
CG14906	460.818	1165.39	472.35	1485.95	1457.24	1183.28	404.633	368.236	391.964	540.793	537.141	576.742	361.672	341.155	366.279	648.163	495.675	556.602
CG2034	1528.51	3956.89	1506.21	6674.78	5970.84	5887.89	1723.55	1711.34	1714.46	2088.32	1935.58	2080.64	1190.04	1240.43	1246.05	2367.28	2033.89	2392.09
oxt	743.557	2051.62	800.528	3553.09	3182.92	3296.79	975.032	965.289	1004.85	1125.86	1006.75	1130.51	697.609	691.806	681.628	1380.19	1106.22	1258.18
chn	2949.24	8133.3	3185.04	13963.7	13387.4	12021.7	6240.41	5583.14	5902.87	7008.17	6097.64	6225.83	3647.32	4505.87	4077.21	5667.49	5060.38	5072.84
RabX1	527.207	1387.62	496.062	2240.9	2185.86	2106.38	682.626	744.986	729.969	849.667	811.426	913.366	472.26	506.253	535.814	985.347	780.345	963.051
cutlet	759.959	2059.75	775.868	3921.58	4026.58	3549.84	980.18	834.385	901.007	1307.18	1265.45	1403.94	706.651	867.132	832.326	1621.28	1332.2	1427.75
dod	2332.99	6721.29	2291.56	9520.85	9705.98	9548.21	2631.66	2913.96	2784.47	3072.93	2877.91	3397.26	1825.75	1848.23	1864.88	3525.59	3185.06	3507.89
drl	5123.67	13304.4	5287.85	41345.9	39314.8	35890.4	8492.15	8731.24	8211.89	12779.8	11127.2	12177.1	6638.07	7125.53	6888.14	15398.7	12645.3	14826.3
dsf	0	0	0	0	0	0	0	0	0	0	0	0	0	0	0	0	0	0
glu	3860.72	10377.3	3952.37	17789.4	18702.5	16501.8	5408.5	4540.16	4861.37	6944.92	6303.36	6588.87	3867.8	4460.58	4193.03	7896.76	6622.32	7096.03
hoip	8265.05	32535.9	7538.62	28412.7	30099.6	26053.5	8865.9	9245.28	8951.02	9511.84	9216.59	9788.53	5422.99	5859.53	6108.84	11438.1	9225.55	11033.7
jumu	6378.04	14296.3	6289.46	26450.5	28941.5	25226.7	8567.31	7541.39	8401.26	11433.6	10899.7	11641.7	5937.68	7261.41	6867.21	11357.7	10147	11001.3
kek1	6322.58	15673.1	7037.82	29296.5	29114.1	25454.8	24020.6	23787.4	23851.8	15764.2	14574.5	15921.3	6167.9	6722.28	6175.12	12589.4	10826.2	11344.3
kek2	77.3237	238.497	79.6734	269.627	195.577	149.692	41.184	40.4421	40.7235	158.127	110.13	143.611	86.2448	92.7766	100.465	45.4238	66.1733	78.9598
ksr	1620.67	4030.06	1753.76	8945.64	8459.65	7570.14	2271.3	2108.31	2260.15	2808.33	2499.73	2699.89	1578.84	1676.55	1600.47	3483.66	2694.38	3097.55
Rme-8	3816.2	11515.6	4146.81	20533.6	20435.9	17556.7	6347.49	5661.9	5449.82	6702.46	5889.85	6585.43	3803.81	4381.68	3946.75	8281.11	6539.91	6930.34
Cul1	8887.54	23427	8742.26	44875	40200.6	36792.2	10716.1	10944.9	10696	12924.2	12260.7	13294.9	7536.68	7661.01	7368.14	16439.9	12635.3	14967.4
mbc	3490.5	8889.45	3722.84	16929.6	17264.4	14053.2	4429.34	4633.81	4192.48	5930.8	5390.11	5840.95	3058.91	3410.09	2974.19	6506.09	5126.55	5455.99
nAChRalpha3	0	0	8.53644	5.99172	11.5045	14.2564	6.17761	4.25706	1.01809	53.763	47.7921	37.9133	5.56418	15.341	18.8372	5.24121	6.24276	6.47211
nonA-l	1134.86	2983.93	1137.24	5440.48	5318.92	4369.58	1283.91	1444.21	1303.15	1687.74	1767.27	1771.59	947.302	1022.73	1002.56	2311.37	1615.63	1915.75
RpS21	38623.6	164230	31665.4	145123	161021	142738	41538.2	42937.8	43847	50906.2	49248.7	53657.7	28401.7	31471	32997.2	54377.5	49036.9	56854.9
olf186-M	54.6733	154.481	42.6822	227.685	226.255	156.82	36.036	39.3778	32.5788	89.6051	74.805	113.74	63.9881	73.0524	62.7907	89.1006	77.4102	104.848
otp	0	0	0	0	3.83484	7.12819	3.0888	0	1.01809	1.05418	1.03896	0	0	1.46105	0.697675	0	4.99421	0
peng	3612.35	10610.4	3729.48	14967.3	14963.5	13283.4	4931.79	4407.13	4687.27	5426.9	4980.76	5374.5	3035.26	3445.88	3390	6423.98	5009.19	5744.65
snoRNA:Me28S-A1322	148.399	360.456	127.098	644.11	533.042	459.768	159.588	223.496	197.509	173.939	206.753	188.418	123.108	105.195	101.861	234.107	171.052	163.097
spag	1215.31	2948.7	1082.23	4907.22	5038.98	4234.15	1370.4	1247.32	1357.11	1665.6	1499.22	1661.29	943.824	989.86	1017.21	2131.43	1766.7	1949.4
spel1	3143.72	7726.77	3213.5	15656.4	15297.2	14156.6	3754.96	3473.76	3569.41	4773.31	4754.27	5050.51	2842.6	3140.52	3067.68	6023.9	4673.33	5475.41
tap	0	0	0	0	0	0	12.3552	17.0283	17.3075	3.16253	1.03896	0	0	0	0	0	0	0
tos	624.838	1552.94	569.096	3238.53	3029.52	2751.48	678.507	703.48	692.299	1025.71	948.568	1015.62	536.944	642.131	593.721	1310.3	1016.32	1258.18
tty	46.0818	189.714	47.4247	242.665	203.246	160.384	176.062	154.319	132.351	212.944	166.233	158.547	41.0358	67.2082	55.814	87.3535	54.9363	58.249
unpg	15.621	18.9714	16.1244	35.9503	38.3484	49.8973	18.5328	17.0283	10.1809	3.16253	14.5454	12.6378	4.17314	8.76629	6.27907	20.9648	23.7225	33.655
alpha-Est1	0	0	1.89699	2.99586	11.5045	7.12819	2.0592	1.06427	5.09044	5.27089	5.19479	1.14889	2.08657	0.730524	2.7907	3.49414	11.237	6.47211
alpha-Est10	219.474	729.043	195.39	1345.14	740.124	955.178	321.236	295.866	306.444	343.662	398.96	420.493	259.43	231.576	247.675	298.749	289.664	418.099
alpha-Est2	2.34314	8.13059	0	0	0	0	0	0	1.01809	2.10835	3.11687	3.44666	0.695523	0	0	0	1.24855	0
alpha-Est3	0	0	0	0	0	0	0	0	0	0	0	0	0	0	0	0	0	0
alpha-Est4	15.621	21.6816	17.0729	53.9255	42.1832	46.3332	10.296	17.0283	16.2894	8.43342	21.8181	20.68	13.2149	17.5326	13.2558	10.4824	18.7283	24.594
alpha-Est6	0.781048	0	0	2.99586	0	3.5641	1.0296	0	0	0	0	0	1.39105	0.730524	0	0	0	0
alpha-Est7	2.34314	13.551	4.74247	11.9834	11.5045	28.5128	4.1184	4.25706	12.217	12.6501	10.3896	18.3822	10.4328	8.76629	11.8605	10.4824	2.4971	9.06096
alpha-Est8	7.81048	18.9714	3.79397	17.9752	49.8529	10.6923	5.14801	3.1928	1.01809	15.8127	16.6233	9.19111	6.2597	5.84419	6.97675	8.73535	3.74566	7.76654
alpha-Est9	10.1536	46.0734	13.2789	53.9255	69.0271	57.0255	30.888	11.7069	14.2532	32.6795	46.7531	27.5733	4.17314	19.7242	27.907	20.9648	32.4623	51.7769
dare	341.318	913.337	313.951	1815.49	1867.57	1671.56	464.35	457.634	502.935	595.61	599.479	527.34	306.03	384.986	348.837	772.205	556.854	711.933
Acp29AB	0	0	0	0	0	0	0	0	0	0	0	0	0	0	0	0	0	0
Acp53Ea	0	0	0.948493	0	0	7.12819	2.0592	0	0	1.05418	0	0	0	0.730524	0	0	0	0
Acp63F	0.781048	2.7102	6.63945	2.99586	7.66968	17.8205	1.0296	3.1928	2.03617	4.21671	3.11687	1.14889	2.08657	2.9221	0	8.73535	3.74566	1.29442
Acp76A	2.34314	5.4204	0	8.98758	0	0	1.0296	0	0	1.05418	1.03896	1.14889	1.39105	0.730524	0	3.49414	1.24855	2.58885
Apc	2818.02	6742.97	3114.85	14008.6	13069.1	11864.9	3690.09	3382.24	3729.25	4931.44	4329.34	4774.78	2665.24	2754.81	2578.61	5403.69	4443.6	4913.63
AstA	17.9641	48.7836	45.5277	89.8758	26.8439	210.282	29.8584	20.2211	29.5245	50.6005	34.2856	36.7644	30.603	19.7242	27.2093	59.4004	57.4334	59.5435
toc	2312.68	5699.55	2389.25	10413.6	10342.6	9245.27	3312.23	3065.09	3090.91	4310.53	3885.7	4219.87	2256.97	2798.64	2519.3	4217.43	3480.96	3628.27
BEAF-32	3044.52	9675.41	2846.43	12876.2	13203.3	11836.4	3245.3	3263.04	3364.78	4101.8	4061.29	4242.84	2350.17	2538.57	2577.91	5298.86	4593.42	5046.96
CadN	1541.01	4279.4	1712.98	8951.63	8164.37	7153.14	3341.06	3195.99	2947.36	4934.6	4554.79	5225.14	1343.05	1592.54	1408.61	3649.63	3171.32	2994
CanB2	2708.67	8550.67	2493.59	12127.2	10423.1	9787.01	3525.35	3972.91	3709.91	3911	3548.04	4208.38	2097.7	2251.48	2216.51	4661.18	3770.63	4390.68
SMC3	3497.53	8217.32	3387.07	16899.7	16186.9	14363.3	4475.68	4282.61	4257.64	5349.95	5216.61	5489.39	3214.71	3416.66	3195.35	6748.93	5489.88	6198.99
Cdk8	862.277	2260.31	828.035	4146.27	4160.8	3656.76	1101.67	1047.24	1067.97	1350.4	1301.81	1374.07	702.478	778.739	779.303	1673.69	1314.73	1435.52
Clp	1185.63	3452.79	1137.24	4703.5	4739.86	4554.91	1324.07	1176.01	1393.76	1605.51	1428.57	1696.91	890.965	1004.47	997.675	2089.5	1644.34	1783.71
Cnx99A	9652.19	26175.1	9776.12	41573.6	37416.5	34960.2	10732.6	11543	10352.9	11593.8	10739.7	12610.2	6668.67	6756.62	6443.03	15239.7	12137.2	14619.2
Cpr	3428.02	9222.8	3407.94	16707.9	16574.2	14855.2	4686.74	4712.57	4569.18	4870.3	4593.23	4948.26	2917.02	3032.41	2964.42	6694.77	5261.4	5976.35
CycB3	2989.85	6650.83	2861.6	13041	13245.5	12189.2	3755.99	3572.74	3635.59	4789.13	4335.57	4557.64	2553.96	2813.25	2678.37	5454.35	4403.64	4975.76
Dot	363.968	918.757	286.445	1959.29	1863.73	1521.87	405.663	306.509	369.566	618.802	714.803	668.653	392.97	441.967	439.535	929.441	756.622	859.497
Dref	6101.54	15662.2	5756.41	29605.1	28968.4	26958.8	7082.63	6728.29	6851.73	8964.72	8539.19	9318.63	5194.16	5466.51	5342.79	11750.8	9185.6	11151.5
Cyp6a17	844.313	2292.83	689.555	2360.74	2400.61	2045.79	1292.15	1049.37	1230.87	1018.34	1089.87	1071.91	516.078	654.55	607.675	894.5	700.438	884.091
ktub	10.1536	18.9714	11.3819	47.9338	34.5135	49.8973	63.8353	79.82	72.2842	57.9797	61.2985	72.38	21.5612	13.1494	16.7442	22.7119	16.2312	25.8885
Hmu	10342.6	25248.2	11425.6	52361.7	46949.9	45367.4	11435.8	12054.9	11724.3	13759.1	12312.7	14076.2	8387.31	8066.45	7831.4	18180	14600.6	16958.2
Lis-1	6148.41	18510.7	6133.91	28988	27001.1	25298	8007.21	8579.05	8231.24	9523.44	9455.55	10430.8	5345.79	5697.36	5567.44	11100.9	8983.33	10685.5
RpL9	70831.7	247246	62581.6	280434	297050	269617	80202.8	81345	83154.3	99300.3	92920.2	102770	56538.3	59917.6	63170.3	108179	95585.4	108865
p38a	757.616	2013.68	666.791	2561.46	2527.16	2088.56	761.905	755.629	677.028	858.1	824.932	974.257	494.517	533.283	521.861	1116.38	842.773	1049.78
Msr-110	18129.7	44466.2	18597.1	91706.3	85658.8	81450.3	12460.2	14177.1	13615.9	24948.2	22629.5	24465.6	15353	16157.7	15420.7	31726.8	27957.6	30782.7
MstProx	0	0	0	0	0	0	0	0	0	0	0	0	0	0	0	0	0	0
Nak	2161.94	5588.43	2169.2	11138.6	9897.72	9373.57	3104.25	3149.16	2954.49	3713.87	3252.98	3677.59	1890.43	2201.8	2030.93	4226.16	3371.09	3607.56
NetA	636.554	1552.94	595.654	5686.14	4049.59	4380.27	716.602	870.57	818.542	1017.28	854.023	1127.06	739.341	642.861	583.256	1949.73	1555.7	1861.38
NetB	2076.02	5106.01	2325.71	14422.1	12624.3	11561.9	10397.9	9210.16	10425.2	5269.83	4876.87	5898.39	2462.85	2485.24	2205.35	6226.56	5150.28	5164.75
nrv1	3037.49	8699.74	3089.24	15242.9	13295.4	12809.4	3525.35	3805.82	3637.63	4089.15	3904.4	4617.38	2516.4	2418.77	2458.61	5557.43	4718.28	5615.21
nrv2	8365.8	24776.6	8163.68	35776.6	33949.8	31820.2	9541.31	9241.02	9346.04	12113.5	11281	12576.9	6490.62	7288.44	7215.35	13946.9	11860	13434.8
rin	27570.2	90816	32459.3	146629	140785	116232	45678.3	42372.7	38832.9	53549	44773.9	48494.6	26281.7	32148.2	30149.3	57822.8	49280.3	52239
P5cr	1251.24	3298.31	1239.68	5200.81	4678.5	4191.38	1164.48	1277.12	1329.62	1315.61	1432.72	1460.24	814.457	864.941	876.977	2058.05	1756.71	1994.71
Rab10	3319.45	8360.96	3241.95	14176.4	13153.5	12182.1	4318.15	4276.22	4238.3	5070.59	4892.45	5363.01	3011.61	3047.02	3036.28	5545.2	4709.54	5296.78
Rab11	13384	32956	12885.3	58662	55628.2	49434	14776.8	15765	14666.6	17716.5	16476.8	18649.9	9975.88	10334	10200	21501.2	17417.3	21171.6
Rab14	1342.62	3829.51	1202.69	5479.43	5606.53	5125.17	1686.49	1778.39	1725.66	1975.53	1928.31	2240.33	1089.19	1255.04	1112.09	2260.71	1814.15	2226.41
Rab19	427.233	1699.29	340.509	1836.46	1859.9	1553.95	633.205	583.218	623.069	689.432	702.335	710.013	402.708	482.877	477.21	877.029	665.478	767.593
Rab18	1127.83	4233.33	1067.05	4349.99	4463.75	3970.4	1252	1213.26	1258.36	1402.06	1480.51	1486.66	916.003	916.808	934.186	1640.5	1492.02	1799.25
Rab7	5901.6	17239.6	5770.63	23972.9	22437.6	21459.4	6429.86	6937.95	6457.73	7527.88	7369.33	8152.51	4336.58	4529.25	4587.21	8668.96	7184.17	8578.14
Rab6	4570.69	13155.3	4434.21	21657.1	19473.3	17941.7	5456.89	5953.5	5437.6	6425.21	5907.51	6774.99	3807.29	3757.82	3621.63	7421.55	5934.37	7417.04
Rbf	5026.04	12651.2	5045.04	21747	22794.3	20422.3	5106.82	5008.44	5282.86	6976.54	6522.58	7007.07	4253.82	4439.4	4495.82	8864.63	7443.87	8219.59
Reg-5	964.594	2252.17	847.005	5419.51	4364.05	4654.71	1331.27	1461.24	1517.97	1408.38	1358.96	1511.94	948.693	958.448	947.442	1533.93	1613.13	1884.68
RtGEF	1552.72	4320.06	1517.59	7243.99	6918.05	6593.58	2065.38	2087.03	1935.38	2329.73	2156.88	2373.6	1357.66	1416.49	1316.51	2987.49	2284.85	2709.23
HDAC1	11383.8	28611.6	10728.4	51552.8	50274.7	46461.6	13017.2	13168.2	12426.8	15593.4	14947.5	16376.3	8889.48	9300.3	9351.63	20335.9	15032.6	18138.7
ScpX	2471.23	7488.28	2497.38	11746.8	11519.9	10799.2	2890.09	3068.28	3115.35	3650.62	3384.92	3813.16	2126.91	2319.41	2149.54	4530.15	3788.11	4521.42
Spx	2776.62	6209.06	2785.72	12313	11853.5	10792.1	2975.55	3092.76	3104.15	3622.15	3298.69	3716.65	2152.64	2281.43	2162.09	4542.38	4172.66	4621.09
TfIIEalpha	1200.47	3566.62	1196.05	5401.54	5341.93	5000.43	1436.29	1425.05	1495.57	1823.73	1714.28	1941.62	1064.15	1179.8	1114.88	2300.89	1906.54	2278.18
TfIIEbeta	1052.07	2902.62	1030.06	4550.71	4448.41	4013.17	1099.61	1112.16	1195.23	1415.76	1368.31	1548.7	818.63	875.168	896.512	1892.08	1539.46	1803.13
Rtnl2	7.02943	51.4938	8.53644	29.9586	34.5135	21.3846	6.17761	6.3856	5.09044	13.7043	12.4675	5.74444	4.17314	7.30524	8.3721	12.2295	9.98842	2.58885
eIF3i	15808.4	49756.5	15369.4	68910.8	67995.5	62749.5	18630.6	18349	19118.7	22487.7	21186.4	23694.7	13507.1	14012.9	14005.1	26756.4	22271.7	26166.8
Vang	8129.14	20088	8500.4	40447.1	37151.9	35277.4	10027.3	10789.5	10417.1	12684.9	12046.7	13182.3	7552.68	7959.79	7593.49	15389.9	12375.6	14760.3
Drip	1193.44	3105.89	1139.14	4332.02	5035.14	3970.4	1847.1	1671.96	1697.15	1191.22	1080.52	1320.07	672.57	670.621	710.233	1813.46	1413.36	1506.71
apt	920.855	2368.71	905.811	3717.86	4030.41	3403.71	1094.47	880.148	977.364	1663.49	1491.94	1525.72	860.362	994.243	1003.26	1649.23	1525.73	1478.23
ara	3358.51	9515.51	3239.1	15982.9	14595.4	14117.4	3032.18	3165.13	2883.22	3738.11	3432.72	3952.18	1892.52	2218.6	1944.42	5461.34	4613.4	5295.48
ast	1175.48	2650.57	1152.42	5275.71	5315.09	4519.27	1458.94	1377.16	1553.6	1648.73	1579.22	1785.37	994.598	1100.17	1042.33	2122.69	1693.04	1911.86
caup	3004.69	9957.27	3120.54	15740.3	15017.2	13725.3	4693.95	4376.26	3886.04	4749.07	3898.17	4181.95	2072.66	2798.64	2302.33	5573.15	4624.64	5500
crq	1430.1	4268.56	1361.09	6842.55	6680.29	5613.45	1668.98	1881.62	1793.87	2353.98	2377.14	2636.7	1348.62	1428.17	1423.95	2776.09	2267.37	2521.54
csul	1784.69	4246.88	1615.28	7573.54	7631.33	7049.78	2297.04	2248.79	2333.46	2539.51	2521.55	2612.57	1551.02	1642.95	1582.33	3228.58	2703.11	3039.31
dah	1344.96	3376.91	1322.2	5410.53	5203.88	5356.84	1605.15	1443.14	1645.23	1870.11	1795.32	1877.28	1176.13	1263.81	1292.79	2229.26	1945.24	2024.48
dpa	6859.16	17930.7	6946.76	30821.4	31108.2	29446.6	7355.47	6715.52	7347.54	10142.2	9759.97	10195.2	5906.38	6291.27	6377.44	12680.2	10308	11503.5
grim	0	0	0.948493	5.99172	0	7.12819	0	1.06427	2.03617	74.8466	79.9998	82.72	4.17314	4.38315	1.39535	0	2.4971	1.29442
hrg	7758.15	19426.7	7484.56	37589.1	36016.8	31471	10193.1	10094.6	10014.9	12342.3	11644.6	12466.6	6882.89	7774.24	7411.4	14595	12363.2	13950
Faa	53.8923	111.118	52.1671	218.698	191.742	295.82	32.9472	30.8637	30.5426	81.1716	84.1556	85.0177	54.2508	81.0882	66.2791	94.3418	73.6646	71.1933
lama	3958.35	11789.4	4762.38	9808.45	9690.64	8856.78	2424.71	2602.13	2380.29	2992.81	2703.37	3075.57	1966.24	1767.87	1656.28	4336.23	2912.87	3520.83
lbm	36.7092	121.959	29.4033	137.81	130.384	142.564	40.1544	51.0848	47.8501	143.368	102.857	121.782	27.1254	27.7599	18.8372	71.6299	73.6646	75.0765
mael	99.9741	276.44	126.15	359.503	337.466	335.025	87.5161	93.6554	107.917	130.718	112.207	127.527	66.7702	69.3998	64.8838	148.501	111.121	119.087
mei-P22	20.3072	40.653	13.2789	41.9421	38.3484	28.5128	15.444	7.44986	19.3437	18.9752	17.6623	16.0844	13.9105	15.341	11.1628	29.7002	16.2312	34.9494
Vsp37A	2635.25	8426.01	2326.65	10668.3	11167	9541.09	3048.65	3000.17	3129.6	3610.56	3451.42	3918.86	2133.17	2212.03	2201.86	4643.71	3689.47	4081.32
Tom40	4332.47	11098.3	4462.66	17627.6	16884.8	16106.1	5885.2	5914.13	6319.27	6460	6116.34	6784.19	3913.71	4130.38	4220.93	7687.11	6487.48	7039.07
nompA	0.781048	5.4204	0	5.99172	0	14.2564	5.14801	1.06427	2.03617	2.10835	4.15583	2.29778	0.695523	1.46105	0	5.24121	4.99421	0
pgc	0.781048	2.7102	2.84548	8.98758	7.66968	0	3.0888	2.12853	2.03617	3.16253	0	0	0.695523	4.38315	4.18605	0	4.99421	2.58885
phr6-4	693.57	1799.57	648.769	2633.36	2922.15	2188.35	851.48	791.814	754.403	889.725	898.699	866.262	500.081	548.624	515.582	1063.97	842.773	1027.77
Sema1b	12597.5	32316.4	12926.1	70921	62028.5	58465.4	15643.8	16359.9	15451.5	18937.2	17712.2	20557.1	11032.4	11869.6	11081.2	24867.8	19863.2	23198.6
side	265.556	1005.48	349.046	1464.98	1227.15	1012.2	434.492	360.786	409.271	834.908	591.167	672.1	252.475	333.119	279.07	557.315	377.063	414.215
smg	1923.72	5341.8	2101.86	10120	9406.86	7473.91	2769.63	2753.26	2548.27	3323.82	2985.96	3142.21	1763.85	2030.86	1914.42	3749.21	3095.16	3281.36
vkg	1302.79	3114.02	1663.66	5566.31	6216.27	6319.14	1690.61	1030.21	1418.2	3797.15	3262.33	3201.95	1464.08	1886.94	1911.63	2582.17	3057.7	2056.84
vri	2211.15	4222.49	2209.99	5698.13	7573.81	6953.55	2961.13	2398.86	3064.44	3705.43	3776.61	3661.51	1644.91	2147.74	2229.07	3025.92	2980.29	2750.65
wun	1343.4	4192.68	1240.63	6207.42	4916.26	4779.45	1235.52	1367.58	1232.9	1816.35	1800.51	1884.18	1117.71	1149.11	1068.14	2286.91	1802.91	2201.81
xmas-1	82.7911	222.236	111.922	404.441	398.823	320.769	74.1313	52.149	54.9767	137.043	115.324	106.847	75.812	109.579	74.6512	162.477	119.861	139.798
fry	2810.21	7976.11	2997.24	14035.6	12674.1	11533.4	4657.92	4122.97	3851.42	4992.58	4166.22	4488.71	2499.71	3278.59	2763.49	5318.08	4476.06	4477.41
ATPsynCF6	8074.47	25652	7449.47	30677.6	31311.5	27636	9570.14	9344.26	9841.85	9584.58	9429.58	10574.4	5258.85	5749.96	5907.21	10926.2	9176.86	11177.3
ATPsynD	9934.93	25343.1	9837.77	40570	37247.8	34643	10046.8	10176.5	11014.7	11859.5	11163.6	13019.2	7493.56	7392.91	7303.26	14916.5	12562.9	14410.8
Acer	96.0689	216.816	96.7463	446.383	410.328	402.743	92.6641	95.7839	95.7002	122.285	139.22	136.718	92.5045	72.3219	105.349	111.812	126.104	141.092
Alp4	4.68629	21.6816	3.79397	2.99586	0	10.6923	0	3.1928	1.01809	2.10835	3.11687	4.59555	0	4.38315	2.09302	0	1.24855	0
CaMKI	4940.91	17816.8	4771.87	20539.6	21072.4	18494.1	6171.43	6762.35	7101.16	7212.68	8431.14	8753.38	4250.34	4855.79	4877.44	9407.97	8265.41	8958.7
Cdk4	2607.92	6826.99	2364.59	11579	11600.4	10125.6	2903.48	3152.36	3025.76	3514.63	3435.83	3766.06	2069.88	2253.67	2079.77	4566.84	3512.18	4298.78
PTP-ER	1443.38	3791.57	1566.91	7603.5	7255.51	6632.78	2146.72	1913.55	2099.3	2531.08	2246.23	2494.24	1365.31	1520.22	1498.61	3039.9	2308.57	2641.92
Lgr1	0	0	1.89699	2.99586	0	3.5641	15.444	12.7712	48.8682	0	4.15583	2.29778	0	0.730524	0	0	0	0
H15	21.8693	18.9714	20.8669	62.9131	42.1832	24.9487	11.3256	11.7069	5.09044	21.0835	9.35062	21.8289	8.34627	3.65262	8.3721	8.73535	11.237	10.3554
Ipp	1033.33	3230.56	1010.15	6569.92	6442.53	5652.66	1208.75	1152.6	1244.1	2697.64	2478.95	2711.38	1758.28	2023.55	2020.47	3371.84	2676.9	2896.92
Lectin-galC1	1.5621	0	0	5.99172	7.66968	3.5641	5.14801	0	3.05426	2.10835	3.11687	0	0.695523	0	1.39535	5.24121	2.4971	0
NaPi-T	85.9152	455.313	114.768	365.495	299.117	338.589	119.434	114.941	113.008	130.718	111.168	128.675	64.6836	102.273	96.2791	158.983	127.352	138.503
Nlp	29398.6	85420	25640.6	107773	110650	100721	26944.7	28958.7	27925.1	30979.1	31107.4	34039.3	18434.8	19332.6	19329.1	43021.6	33195.2	39600.3
Nurf-38	10940.1	37091.8	10339.5	48712.7	47268.2	42697.9	12030.9	12126.2	12178.4	14223	13288.3	14989.5	8442.95	8739.26	8916.98	18131.1	15097.5	17538.1
ATPsynO	10430.1	31067	9863.38	39794	40081.7	37608.3	11385.3	10981.1	11521.7	12986.4	11968.8	13590.2	7187.53	7736.98	8209.54	15236.2	12595.4	14467.8
Past1	4853.43	13168.9	5018.48	22031.6	19753.3	18080.7	4854.57	5271.31	5033.42	5512.29	5055.57	6190.21	3444.23	3160.25	2923.26	7699.34	6129.14	7565.9
Pdp1	457.694	1615.28	554.869	2360.74	2086.15	1792.74	1016.22	690.709	946.821	1048.91	1084.67	1046.64	485.475	748.787	728.372	929.441	907.697	895.741
Pitslre	3453.01	11968.2	3313.09	16675	16528.2	13297.6	5583.53	4715.76	4185.36	6252.32	5499.2	5190.68	2583.87	4063.91	3597.21	6507.84	4804.43	5720.05
Prosalpha5	9786.53	42151.7	9519.08	39782	40722.1	37269.8	10597.7	10847	10970.9	11314.5	11217.6	12811.3	7060.25	7099.23	7260.7	15646.8	12408.1	14901.4
Ptpa	1230.15	3054.39	1197.95	5617.24	5610.37	4843.61	1313.77	1233.48	1247.16	1771.02	1716.36	1789.97	1042.59	1049.76	1053.49	2299.14	1891.56	2179.81
Rab4	2133.04	8293.21	1900.78	9670.64	8835.47	8076.24	2451.48	2544.66	2383.34	2975.94	2994.28	3205.4	1733.94	2012.59	1943.02	3791.14	3072.69	3620.5
Reg-2	348.347	1168.1	348.097	3358.36	3539.56	3681.71	349.035	371.429	324.77	1063.66	1105.45	1192.55	972.341	1010.31	1054.88	2007.38	1631.86	1865.26
RpL29	40120.9	176534	31582	148930	171383	137097	44386.1	45785.8	48501.7	50588.9	52660.6	55900.3	29825.4	32453.5	34437.2	59776	50488.9	61448.8
sba	906.015	3176.35	1032.91	5755.05	5556.68	4572.74	1824.45	1623.01	1489.46	2565.87	2165.19	2186.33	1044.68	1585.97	1410.7	2194.32	1690.54	1963.64
Usp47	6092.17	16605.4	6554.09	32529.1	32001.7	28502.1	8737.2	7927.72	8451.14	10969.8	9610.36	10417	6211.02	6867.66	6388.61	12488.1	10792.5	11223.9
angel	452.227	1368.65	419.234	1932.33	2040.13	1921.05	630.116	557.675	672.956	735.816	678.439	731.842	445.135	472.649	493.256	728.528	594.311	714.521
dos	1805.78	5203.58	1748.07	9131.38	8643.72	8029.91	2272.33	2267.95	2165.47	2979.1	2801.03	3083.62	1982.94	2009.67	2021.16	3597.22	2916.62	3426.34
fz2	20055.7	53859.8	21735.7	104753	90536.7	86251.1	21242.7	23062.6	22319.5	28990.9	25122	28364.9	14641.4	15205.9	14289.1	36856.2	32547.3	35947.4
Stat92E	8669.63	22112.5	8737.52	38661.6	37596.8	33955.1	9518.66	9372.99	9629.07	12305.4	11568.8	12964.1	7184.05	7907.92	7513.96	15421.4	13122.3	14177.8
nompB	0	2.7102	1.89699	2.99586	0	7.12819	5.14801	6.3856	0	1.05418	2.07792	0	1.39105	0	0	0	0	0
nompC	1.5621	0	0	0	0	0	0	1.06427	0	1.05418	0	1.14889	0	0.730524	0	0	0	0
Pino	3274.15	8477.5	2964.04	13676.1	12946.4	11594	2642.99	3152.36	2825.19	3476.68	3374.53	3612.1	1903.65	1856.26	1767.91	4682.15	3681.98	4645.68
Dyrk2	5385.32	13957.5	5407.36	33044.3	31484	26203.2	5133.59	6602.71	5132.18	7450.92	6756.34	7749.25	4492.38	4117.23	3733.26	12061.8	8701.16	11233
l(2)k10201	342.88	1449.96	297.827	1458.98	1507.09	1297.33	400.515	431.028	385.855	521.818	535.063	562.955	335.242	325.814	335.582	600.992	499.421	590.257
swaPsi	0	0	0.948493	5.99172	7.66968	7.12819	0	0	1.01809	1.05418	4.15583	8.04222	0.695523	0.730524	1.39535	0	7.49131	7.76654
stnB	0	0	0	0	0	0	0	0	0	0	0	0	0	0	0	0	0	0
stnA	0	0	0	0	0	0	0	0	0	0	0	0	0	0	0	0	0	0
spen	11461.9	34278.6	14282.4	75465.7	75707.4	55446.6	23653	22187.8	17947.9	26567.4	22442.5	24819.4	13423.6	16078.1	15370.5	28250.1	24270.6	22568.3
snRNP-U1-70K	3990.37	13789.5	4105.08	16986.5	16601	14509.4	4468.47	4720.02	4775.85	5259.29	4690.89	5560.62	2812.69	3101.81	2988.84	6149.69	5539.82	5920.69
smid	9874.01	24465	9800.78	44099.1	42988.5	38602.7	11570.7	10936.4	11433.1	14206.1	13988.5	14726.5	8196.04	8886.83	8384.66	17697.8	14275.9	15836
sktl	2385.32	6358.12	2458.49	12477.8	12006.9	10303.8	3257.66	3201.31	3082.77	4058.58	3735.05	3887.84	2155.43	2439.22	2220.7	4811.43	3826.81	4314.31
cag	704.505	2609.92	607.984	3163.63	2948.99	2551.89	720.721	777.979	707.571	974.06	937.14	1024.81	505.645	561.043	548.372	1240.42	966.379	1269.83
ari-1	1799.53	5095.17	1772.73	8720.95	8417.47	7131.76	2841.7	2551.05	2646.01	3187.83	2651.42	3029.62	1631	2001.64	1895.58	3757.95	2799.25	3282.66
asRNA:CR11538	0	0	0	0	0	0	0	0	0	0	0	0	0	0	0	0	0	0
CG5989	672.482	2051.62	695.246	3193.59	3179.08	2968.89	910.167	896.112	929.514	1142.73	1036.88	1068.47	559.896	724.68	667.675	1207.23	1017.57	1144.27
Nelf-E	1208.28	3493.45	1147.68	5176.85	5326.59	4793.71	1139.77	1135.57	1216.61	1526.45	1446.23	1577.42	837.409	928.496	937.675	1881.59	1600.64	1876.91
CG2187	3.90524	5.4204	0.948493	2.99586	3.83484	0	0	0	0	0	0	1.14889	0	0	0.697675	0	0	0
Ubc84D	0	0	0	0	0	0	0	1.06427	0	0	0	0	0	0	0	0	0	0
U2af38	3352.26	9632.04	3397.5	14892.4	15565.6	14374	3818.79	3805.82	4072.35	4866.08	4386.48	5210.21	2835.65	2887.76	3075.35	5532.97	5152.77	5770.54
T3dh	229.628	628.766	214.359	949.688	832.16	898.152	275.933	288.416	305.426	279.357	313.765	307.902	177.358	177.517	175.814	368.632	322.126	321.017
RpS3A	152490	462493	135685	572943	612466	530840	155960	166509	163617	202232	201201	215584	129278	130730	136093	242205	205514	242319
Rga	3096.85	7631.92	2996.29	14512	13579.2	12299.7	3717.89	3852.64	3551.09	4656.3	3971.94	4125.66	2448.94	2697.1	2715.35	5735.63	4504.78	5418.45
Rca1	1526.17	4550.42	1418.95	7444.71	7136.63	6850.19	1816.22	1739.01	1829.5	2512.1	2448.82	2655.08	1368.09	1534.83	1516.74	2896.64	2500.85	2786.89
Prosalpha4T2	0	0	0	0	0	0	0	0	0	0	0	0	0	0	0	0	0	0
Pdk	1089.56	2848.42	1069.9	5000.09	5587.36	5053.89	1296.27	1343.1	1371.36	1550.69	1627.01	1739.42	929.914	940.915	930.698	2182.09	1573.18	1896.33
Ork1	0	2.7102	0	2.99586	0	0	0	0	0	0	0	0	0	0	0	0	1.24855	1.29442
ND-75	5178.35	14849.2	5787.71	24733.8	22345.6	22478.8	6463.84	6506.92	6997.31	7906.33	7355.82	8390.33	4890.92	4887.21	4763.03	9203.56	8430.22	9136.04
ND-23	2504.82	7363.61	2418.66	10159	9552.58	8671.45	2635.78	2609.58	2626.67	2955.91	2848.82	3115.79	1750.63	1824.12	1846.75	3808.61	3111.39	3717.58
Mo25	6171.84	15421	5874.02	28868.1	26663.6	24531.7	7207.21	7535	7173.44	8566.24	7955.3	8800.48	4743.47	4941.27	4929.07	10459.7	8438.96	10134
Mcm5	4937.78	12055	4539.49	21492.3	23009	20728.8	4978.12	4592.31	5020.19	7352.89	7301.8	7655.04	4340.06	4646.86	4737.91	9594.91	7657.37	8626.03
Max	1187.19	3379.62	925.729	4176.23	4137.79	3460.74	1451.74	1581.5	1474.19	1698.28	1753.76	1822.14	1042.59	1136.7	1079.3	1710.38	1267.28	1577.9
RpL14	93116.5	354957	89943.7	369084	389481	346573	107341	104115	112082	128337	122934	138233	75165.1	79441.6	83930.3	144058	127993	140009
Lk6	19394.2	50369	20662.9	97506.3	97980.1	88143.7	31046.6	29292.9	32123.7	36613.7	32729.2	36613.9	21557.7	23948.8	22901.9	39932.8	37246.8	38626.9
klg	1.5621	0	3.79397	92.8717	92.0361	67.7178	4.1184	11.7069	4.07235	112.797	87.2725	113.74	48.6866	65.0167	80.2326	38.4355	42.4508	54.3658
COX5A	6349.14	31630.7	7376.43	29338.5	28884	26588.2	7881.6	7822.36	9213.69	9876.58	8144.39	10513.5	5667.81	5356.93	5407.68	9446.41	10617.7	10272.5
Atu	0	0	0	0	0	0	0	0	0	0	0	0	0	0	0	0	0	0
AANAT1	8.59152	27.102	20.8669	68.9048	126.55	114.051	14.4144	15.964	25.4522	27.4086	28.0519	28.7222	14.606	6.57472	11.1628	34.9414	27.4681	32.3606
ATPsynB	6747.47	23852.5	7507.32	30854.4	29934.7	26677.3	7519.18	7894.73	9104.76	10341.5	8257.64	10649	5834.74	5171.38	5333.03	9967.03	11569.1	10039.5
toy	5.46733	35.2326	6.63945	17.9752	23.009	32.0769	14.4144	13.8355	17.3075	7.37924	9.35062	12.6378	2.08657	8.76629	6.97675	17.4707	4.99421	10.3554
lncRNA:roX2	443.635	2382.26	532.105	3346.38	2308.57	3246.89	287.259	518.298	277.938	657.806	1044.15	878.9	572.415	515.75	286.047	1174.03	1771.7	2380.44
lncRNA:roX1	5039.32	12515.7	5494.62	49123.1	31698.8	44119.9	3807.47	6334.51	2864.9	10555.5	16401	12749.2	7288.38	7738.44	4386.98	16045.1	20874.5	26533.1
qm	1224.68	3618.11	1321.25	4994.1	5019.8	4907.76	1499.1	1421.86	1481.32	2014.53	2059.21	2048.47	1105.88	1390.19	1331.16	2220.53	1929.01	1980.47
lok	2141.63	5704.97	1779.37	9227.25	9525.74	8250.88	2420.59	2253.05	2374.18	3073.98	3082.59	2988.26	1829.92	2023.55	1971.63	3733.49	3110.14	3406.92
gcm2	0	0	0	0	3.83484	0	0	4.25706	1.01809	0	1.03896	0	0	0.730524	0	0	1.24855	6.47211
dj	0	0	0.948493	2.99586	0	7.12819	1.0296	0	0	1.05418	0	1.14889	0	1.46105	0.697675	0	0	0
colt	3984.91	10629.4	3861.32	17582.7	16386.3	15396.9	3858.95	4133.61	4107.98	4484.47	4217.13	5027.54	2713.23	2508.62	2766.28	6202.1	5211.46	6160.16
Smg5	4248.12	11811	4227.43	21366.5	21655.3	17681.5	6709.91	6103.57	5971.08	7713.41	6665.95	7203.53	3785.73	4894.51	4620.7	8496	6848.31	7494.71
Surf4	6974.76	18716.6	6653.68	30099.4	28293.4	26545.4	7562.42	8244.87	7799.57	8668.5	8475.82	9646.07	5244.94	5223.98	5223.49	11333.2	8803.54	10971.5
Ser8	0	2.7102	0.948493	2.99586	0	0	2.0592	2.12853	6.10852	1.05418	2.07792	1.14889	13.2149	47.4841	51.6279	5.24121	0	0
Ser7	0	0	0	0	0	0	0	0	0	0	0	0	0	0	0	0	0	0
SamDC	1247.33	4853.96	1079.39	4661.56	5038.98	3984.66	1259.2	1401.64	1360.16	1447.39	1527.27	1699.21	974.427	905.12	959.303	2105.22	1665.57	2016.71
RpS20	57988.1	163319	49580.6	240154	246151	209252	63561.4	62401.1	69305.3	81432	82194	88012.9	45684.7	49629.6	51918.2	95575.2	83091.1	89065.4
RpI1	3945.85	10477.6	4148.71	16633	16535.8	13586.3	4978.12	4526.32	4691.35	5521.78	5198.94	5585.89	3260.61	3638.01	3237.21	7112.32	5538.58	5960.82
Rh6	0.781048	5.4204	0.948493	5.99172	15.3394	3.5641	1.0296	1.06427	2.03617	2.10835	2.07792	3.44666	2.08657	0.730524	2.7907	0	2.4971	2.58885
Cdk9	950.535	2574.69	858.386	4143.28	4295.02	3521.33	1336.42	1244.13	1214.58	1533.83	1285.19	1503.89	770.639	856.174	857.442	1713.88	1291	1532.6
Orct	438.949	1119.31	537.796	1644.73	1311.51	1414.95	748.52	658.781	658.703	799.066	684.673	668.653	431.92	441.237	395.582	662.139	446.982	510.003
ND-42	4009.9	9648.3	3907.79	16689.9	16386.3	15211.6	4459.2	4342.21	4763.63	5045.29	4859.21	5560.62	3165.32	3059.44	3078.14	6633.62	5518.6	6381.51
Mitofilin	5410.32	14732.6	5698.55	24188.6	22713.7	21103	6507.08	6067.38	6358.97	7511.01	6988.03	7911.24	4699.65	4718.46	4686.28	9250.73	7634.89	8604.03
Khc-73	3887.27	10293.3	4289.09	20950.1	19404.3	17449.8	6397.94	5692.76	5707.4	7347.61	6591.15	7397.69	3942.22	4433.55	3944.65	8286.35	6723.45	6892.8
Drice	5678.22	15282.8	5496.52	22256.3	20911.4	20461.5	5275.68	5886.46	5670.75	6839.5	6770.89	7732.02	4084.81	4120.16	4089.77	8614.8	7246.6	8145.8
Gs1l	609.998	1796.86	609.881	2399.68	2523.32	2402.2	827.799	760.95	807.343	833.854	816.621	873.155	523.033	617.293	541.396	1067.46	932.668	1054.95
mGluR	8.59152	43.3632	8.53644	29.9586	19.1742	24.9487	20.592	13.8355	20.3617	21.0835	12.4675	18.3822	9.0418	28.4904	22.3256	19.2178	19.9768	16.8275
Gcn2	3217.92	7924.62	3275.15	13091.9	12060.6	11337.4	3528.44	3356.7	3812.74	4177.7	3779.73	4218.72	2638.81	2666.41	2592.56	5384.47	4484.8	4463.17
Ppox	945.849	2520.48	850.798	3636.98	3447.52	3489.25	929.73	900.369	1008.92	1148	1172.98	1314.33	753.251	794.08	823.954	1568.87	1224.83	1319.02
Cbl	2492.32	7154.92	2675.7	13008	11243.7	11027.3	3385.33	3502.5	3710.93	4067.02	3918.95	4433.56	2224.98	2536.38	2400	5188.8	4185.15	4678.04
ATPsyngamma	14953.9	44065.1	14830.6	60848.9	60157.1	57328.5	15899.1	15896.9	16420.7	18727.5	17435.8	19959.6	11270.9	11014.1	11520.7	22505.8	19065.4	22142.4
ATPCL	7271.55	18150.2	7692.28	37187.6	33060.1	31631.4	8879.28	8988.79	8871.61	10893.9	9872.18	11571.6	6385.59	6630.24	6293.72	13877	11011	12801.8
14-3-3epsilon	71306.5	182667	67898.8	294883	287897	253225	80920.5	84183.4	79452.6	93188.2	88255.3	97338.4	53293	57305.2	56316.3	118151	98671.8	112515
stet	6.24838	13.551	2.84548	17.9752	11.5045	17.8205	9.26641	7.44986	10.1809	17.921	20.7792	9.19111	4.86866	5.11367	2.09302	10.4824	2.4971	3.88327
stck	2571.99	8748.52	2429.09	11105.7	10917.8	10343	3093.95	2920.35	3046.12	3715.97	3651.94	3987.79	2187.42	2485.97	2385.35	4717.09	3886.74	4376.44
sfl	1686.28	4444.72	1880.86	8813.82	8045.49	7459.65	2406.18	2370.12	2248.95	2960.13	2742.85	3235.27	1583.01	1677.28	1390.47	3085.33	2532.06	2783.01
Ran	38559.5	112969	37784.2	148403	146019	129772	40933.9	41455.3	40797.8	47935.5	46112.1	51042.8	28714.7	29665.9	29014.2	60071.2	46921.8	57374
Ppa	7953.41	21239.8	8874.1	39554.4	37443.4	34593.1	12666.2	12085.8	12889	15395.2	14237.9	14742.5	8076.41	9530.42	8700.7	14694.6	13086.1	14085.9
ppk	49.206	97.5671	54.0641	209.71	187.907	167.513	32.9472	47.892	36.6511	54.8172	71.6881	66.6355	31.994	38.7178	41.1628	89.1006	77.4102	78.9598
pcm	2964.86	8957.2	3142.36	14556.9	13586.8	12556.3	4279.02	3634.47	3642.72	4878.73	4018.69	4437.01	2567.17	3106.19	2770.47	5742.62	4784.45	5085.79
mspo	24.2125	78.5957	28.4548	68.9048	149.559	114.051	47.3617	32.9922	42.7597	55.8714	58.1816	55.1466	18.0836	27.0294	31.3954	69.8828	34.9595	54.3658
mre11	3999.75	12128.1	3992.21	13067.9	12770	11148.5	4555.99	4098.49	4264.77	4389.59	4423.88	4512.83	2540.05	2889.95	2869.54	5068.25	3954.16	4812.66
mst	1167.67	3647.93	1344.02	5692.14	5763.76	4918.45	1606.18	1583.63	1693.08	1946.01	1874.28	2110.51	1183.08	1347.82	1380.7	2356.8	1723	1879.5
lush	1.5621	0	0.948493	14.9793	38.3484	53.4614	1.0296	0	0	21.0835	17.6623	18.3822	18.7791	24.1073	18.1395	6.98828	21.2254	11.6498
loco	1942.47	5493.57	1977.61	7995.95	7573.81	6985.63	2727.41	2537.21	2513.66	3217.35	2653.5	2976.77	1669.25	2026.47	1783.95	3123.76	2533.31	2739
lig	23243.2	75416.7	26390.9	119529	109496	100269	37329.2	33885.2	31086.3	39084.7	31620.7	34070.3	19416.2	24688.8	20716.1	44186.9	36874.7	40018.4
laf	0	0	0.948493	0	3.83484	0	0	0	0	2.10835	0	0	0	0	0	0	1.24855	0
ko	5428.28	14816.7	5337.17	29356.4	27511.1	24567.3	6487.52	6141.88	6028.1	9620.42	8588.03	9076.22	5475.85	6302.23	5892.56	12124.7	9424.07	10609.1
stumps	2022.91	5238.81	2079.1	9092.44	8981.19	7808.93	4500.39	4293.25	4029.59	3161.48	2605.71	2867.63	1348.62	1502.69	1555.81	3277.5	2877.91	2974.58
geko	649.832	1856.49	618.418	3624.99	3340.14	3068.69	1723.55	1822.02	1577.02	1814.24	1817.14	2079.49	452.785	438.315	367.675	1240.42	1062.52	1264.65
drongo	3114.04	8650.95	3266.61	16375.4	15492.7	14078.2	5543.37	5676.8	5642.24	7585.86	6622.32	7365.52	3721.74	3908.3	3754.19	6457.17	5554.81	6082.49
dbe	1824.53	5940.75	1638.05	7606.49	7508.61	6579.32	2036.55	2045.52	2156.31	2424.61	2384.41	2510.32	1402.87	1534.1	1472.09	3020.68	2479.62	2863.26
dom	22106.8	62218	25152.1	111895	110693	92185.3	36281.1	32052.5	30345.1	37115.5	31922	35470.8	19469.8	23934.2	20610	44838.5	35441.4	36669.7
dve	2359.55	5954.31	2444.27	12708.4	12068.2	10763.6	2835.52	2445.68	2483.12	4217.76	3315.31	3408.75	1725.59	1862.11	1862.09	4219.17	3426.03	3971.29
crol	21711.6	63261.4	24440.8	109130	109059	93696.5	29478.5	29101.3	26706.5	37645.7	32050.8	34586.1	18170.5	22170.7	20977	42336.7	35565	38269.6
Tmtc3	3559.23	8921.97	3527.45	18430.5	16236.7	15143.8	4344.92	4602.95	4495.87	5726.29	5228.04	5867.37	3428.23	3414.47	3389.3	6785.62	5421.21	6438.46
Rpt6	6905.24	20448.4	6641.35	29578.1	29478.4	26755.7	8236.81	8552.44	8398.2	9112.31	8439.45	9664.45	5480.72	5431.45	5622.56	11778.7	8793.55	10554.7
TppII	6811.52	18234.2	7262.61	34994.7	31549.2	29696	9565	9278.27	9198.42	10970.8	9702.83	11108.6	6359.86	6761.73	6118.61	13075.1	10365.5	11719.7
Tim17b2	0	0	1.89699	0	0	0	0	0	1.01809	0	0	0	0	0	0	0	1.24855	0
TM4SF	1.5621	0	0.948493	8.98758	11.5045	0	3.0888	1.06427	1.01809	3.16253	8.31166	11.4889	4.17314	3.65262	6.27907	0	1.24855	2.58885
Sr-CIII	0	0	0	0	0	7.12819	0	2.12853	0	10.5418	3.11687	5.74444	0.695523	0	4.18605	0	1.24855	0
Sr-CII	0	0	0	0	3.83484	3.5641	0	0	1.01809	0	0	0	0	0	0	0	1.24855	0
Sp1	23.4314	102.988	48.3732	254.648	153.394	146.128	446.847	303.316	283.028	79.0633	39.4804	74.6777	33.3851	23.3768	24.4186	71.6299	57.4334	64.7211
Rfx	401.459	1235.85	489.423	2420.66	2113	2063.61	745.431	689.644	634.268	824.366	705.452	862.815	375.582	485.799	388.605	952.153	791.582	871.147
Dredd	881.803	3211.58	762.589	3810.74	3865.52	3111.46	1233.46	1066.39	1080.19	1100.56	945.452	1052.38	534.857	806.499	715.117	1376.69	1088.74	1221.94
pug	1225.46	3298.31	1217.87	8843.78	7313.04	6565.06	1309.65	1389.93	1396.82	1932.31	1692.46	2031.23	911.83	1084.1	918.14	2852.96	2307.32	2692.4
Pdk1	2882.07	7564.16	3108.21	13005	11577.4	10827.7	4463.32	4679.58	4371.67	3785.55	3482.59	4076.26	2785.57	2909.68	2506.05	5181.81	4407.39	5031.42
Gcn5	3512.37	10515.6	3616.6	10371.7	9084.73	8899.55	2824.2	2718.14	2923.95	3378.64	3231.16	3516.75	1950.25	2106.1	2057.44	4058.44	3228.76	3760.3
Papss	1346.53	3322.7	1301.33	6812.59	6246.95	5160.81	1529.99	1768.81	1664.57	1762.58	1524.15	1881.88	1174.74	1127.2	1120.47	2461.62	1875.32	2247.12
Nrk	62.4838	219.526	73.034	404.441	299.117	217.41	98.8417	94.7197	94.6821	192.914	190.129	184.971	54.9463	81.8187	72.5582	138.019	74.9131	139.798
Nmt	5662.6	14681.1	5519.28	24473.2	23465.4	21356.1	6383.53	6453.71	6685.78	7178.95	7032.71	7966.39	4647.48	4670.24	4713.49	9827.27	7719.8	9344.44
Mst89B	15.621	29.8122	18.9699	113.843	107.375	92.6665	3.0888	0	0	5.27089	0	1.14889	32.6896	38.7178	32.093	59.4004	18.7283	37.5383
asun	731.061	1956.76	727.494	2929.95	3067.87	2812.07	865.895	765.207	815.488	1000.41	980.776	1117.87	619.711	698.381	652.326	1284.1	1107.47	1300.9
JIL-1	3337.42	8843.38	3486.66	16639	15542.6	14017.6	4328.44	4104.87	4000.07	5198.15	4633.75	4991.92	2690.28	3094.5	2649.07	5987.21	4858.12	5259.24
Idgf3	33.5851	92.1467	45.5277	170.764	164.898	231.666	8.23681	8.51413	6.10852	82.2258	110.13	79.2733	49.3821	41.6399	61.3954	40.1826	72.416	59.5435
Idgf2	45.3008	159.902	72.0855	164.772	153.394	160.384	40.1544	36.185	35.6331	70.6299	69.6102	83.8688	45.209	46.023	56.5117	83.8594	63.6761	71.1933
Idgf1	12.4968	59.6244	11.3819	53.9255	88.2013	46.3332	4.1184	3.1928	2.03617	46.3838	54.0258	48.2533	29.212	23.3768	32.093	19.2178	33.7109	49.1881
GluRIIB	0	0	0	0	0	0	0	0	0	5.27089	1.03896	2.29778	0.695523	1.46105	0.697675	1.74707	0	2.58885
Fak	1747.2	4821.44	1589.67	8403.39	8160.54	6771.78	2367.05	2337.13	2262.19	2589.06	2563.11	2895.2	1396.61	1561.13	1557.91	3281	2633.2	3062.6
eRF3	12749	34378.9	13422.1	57877	53231.4	48265	15450.2	16134.3	15869.9	17412.9	15992.7	18332.8	10348	10701.4	10027.7	21756.3	17830.6	20266.8
E23	420.985	1422.85	481.835	2879.02	1852.23	1874.71	502.445	684.323	473.411	645.156	471.687	746.777	420.791	268.102	198.837	740.758	520.646	827.136
Dad	4076.29	11472.3	4040.58	19011.7	17678.6	15739	3763.19	3855.84	3350.53	5469.07	4889.34	5178.04	2855.82	3266.17	2964.42	6927.13	5120.31	6052.72
CtBP	28580.1	80980.7	30093.8	128618	119973	109963	35082.6	34929.2	34060.1	40190.5	37392.1	40898.1	22114.1	25180.4	23912.8	49176.5	43594.4	48005
emb	11405.6	29359.6	11875.1	55426.4	55892.8	46051.7	14687.3	14338.9	14531.2	16995.4	16447.7	17907.7	10360.5	10686.8	10642.3	21696.9	17411.1	19939.3
CLIP-190	1431.66	5206.29	1471.11	7585.52	8283.25	5823.73	2514.29	2052.97	1906.88	2828.36	2437.4	2601.08	1180.3	1834.35	1684.88	3162.2	2635.69	2758.42
Amyrel	0	0	0.948493	0	0	0	0	0	0	1.05418	0	0	0	0	0	0	0	0
Ag5r2	0.781048	2.7102	0	2.99586	7.66968	0	8.23681	0	7.12661	0	1.03896	1.14889	0	0	0	1.74707	1.24855	0
Acp62F	0.781048	5.4204	0	2.99586	11.5045	3.5641	1.0296	0	0	0	2.07792	0	1.39105	0	0	0	1.24855	2.58885
Abi	2575.11	6767.36	2610.25	12040.4	11335.8	10407.2	3057.92	3061.89	2908.68	3924.7	3298.69	3674.14	2072.66	2243.44	2184.42	4472.5	3703.2	4230.17
Paics	5571.21	16391.3	5340.02	24563.1	23848.9	20828.6	6003.6	5645.93	6326.39	7712.36	7192.7	7848.06	4662.09	4973.41	4887.91	9760.88	7899.59	8715.35
snoRNA:Me28S-G764	6.24838	18.9714	6.63945	17.9752	3.83484	17.8205	8.23681	14.8997	14.2532	13.7043	8.31166	9.19111	0	9.49681	11.1628	3.49414	11.237	3.88327
pio	19145	50566.9	18615.1	122102	98459.5	91223	18013.9	23786.3	18824.4	23301.5	19793.2	24356.4	14848.7	13524.9	12203	38416.3	28806.6	36814.7
kraken	1120.02	3683.16	1178.98	3900.61	3903.87	3927.63	1196.4	1090.87	1214.58	1561.24	1382.85	1619.93	925.741	1097.25	1112.09	1581.1	1525.73	1671.1
lncRNA:iab4	0	0	0	0	0	0	0	0	0	0	0	0	0	0	0	0	0	0
lncRNA:bxd	156.21	387.558	125.201	781.92	694.106	702.127	219.305	209.66	159.84	271.978	269.09	259.649	171.794	154.871	183.488	370.379	330.866	323.606
SA	3327.26	8084.52	3054.15	15731.3	15799.5	14160.2	3587.13	3458.86	3751.65	4726.93	4715.83	4848.31	2695.15	2981.27	2845.12	6572.48	5150.28	6004.83
Rx	0	5.4204	0	5.99172	3.83484	10.6923	0	0	0	15.8127	11.4285	17.2333	1.39105	2.19157	5.5814	5.24121	3.74566	0
Rack1	93232.1	273559	94437.7	440844	437129	404489	116883	112667	122865	149837	140006	160011	85202.2	89018.8	93019.6	171096	149073	162261
RN-tre	1710.49	4666.96	1617.18	8403.39	7869.09	7270.76	2263.06	2248.79	2156.31	2980.16	2919.47	3048	1603.18	1827.04	1819.54	3448.72	2673.15	3010.83
Pkn	5077.59	13456.1	5183.52	26486.4	25693.4	22546.5	7139.25	7284.9	7192.79	9135.5	8255.56	9134.81	4790.76	5135.59	4704.42	10459.7	8405.25	8997.53
Pi3K21B	3160.9	8417.88	3424.06	17217.2	15281.8	13992.6	3997.94	4104.87	4086.6	4840.78	4711.67	5291.78	3010.92	3377.21	2877.21	6797.85	5630.97	5964.7
Osbp	2038.53	5490.86	2066.77	9191.3	8014.81	8179.6	2362.93	2280.72	2322.26	2797.79	2565.19	2818.22	1730.46	1789.78	1728.14	3504.62	2804.25	3162.28
Mcm7	880.241	2073.3	843.211	3397.31	3696.78	3243.33	764.994	749.243	792.072	1092.13	1144.93	1121.31	685.09	635.556	698.372	1481.52	1078.75	1394.09
Lcp65Ag2	1.5621	5.4204	0.948493	2.99586	0	0	14.4144	0	4.07235	13.7043	6.23375	10.34	6.95523	18.2631	11.8605	0	1.24855	1.29442
Lcp65Ag1	0	0	0	0	0	0	0	1.06427	0	0	0	0	1.39105	0.730524	0	0	0	0
Lcp65Af	0	5.4204	4.74247	0	15.3394	3.5641	9.26641	0	5.09044	3.16253	4.15583	2.29778	3.47761	6.57472	5.5814	1.74707	2.4971	0
Lcp65Ae	0	0	0	0	0	0	0	0	1.01809	2.10835	0	0	0	0	0	0	0	0
Lcp65Ad	1.5621	5.4204	1.89699	5.99172	7.66968	14.2564	7.20721	5.32133	13.2351	28.4628	27.0129	40.2111	14.606	24.8378	39.0698	12.2295	14.9826	6.47211
Lcp65Ac	0.781048	0	0.948493	0	0	3.5641	0	0	0	2.10835	0	0	0	0	0	0	0	1.29442
Lcp65Ab2	0	0	0	0	0	0	0	0	0	0	0	0	0	0	0	0	0	0
Lcp65Ab1	0	0	0	0	0	0	0	0	0	0	0	0	0	0	0	0	0	0
Lcp65Aa	0	0	0	0	3.83484	0	0	0	0	0	0	0	0	0	0	0	0	0
Lcp65APsi	0	0	0	0	0	0	0	0	0	0	0	0	0	0	0	0	0	0
KrT95D	1392.61	4341.74	1583.98	7489.65	6883.53	5952.04	2715.06	2482.93	2384.36	2438.31	2166.23	2249.52	1251.25	1466.89	1340.93	2777.84	2339.79	2445.16
Trxr-1	17035.4	38059.3	18367.6	70282.9	67941.8	65226.5	18416.5	18968.4	20667.2	22657.4	20936	24084.1	14293.7	13632.3	14148.1	28396.9	23535.2	25550.6
ArfGAP1	2554.81	7794.53	2584.64	10692.2	9667.63	8956.57	2613.13	2685.14	2642.95	2931.67	2771.94	3099.7	1969.72	1882.56	1940.93	3920.42	3329.89	3721.47
eIF4B	2917.21	8959.91	2691.82	12378.9	12202.5	9854.73	3084.69	3487.6	3229.37	3617.94	3638.43	3933.79	2068.48	2213.49	2191.4	4905.77	3815.57	4643.1
Atet	378.027	1124.73	404.058	2582.43	2373.76	2095.69	548.777	608.76	576.237	1159.59	1018.18	1115.57	748.382	814.535	757.675	978.359	797.825	922.924
Alas	1591.78	4086.98	1651.33	7723.33	7063.77	6679.12	1767.83	1675.15	1792.85	2397.2	2210.9	2521.81	1381.31	1375.58	1430.23	2673.02	2422.19	2428.34
Acp65Aa	0	0	0	0	0	0	0	0	0	3.16253	0	0	0.695523	1.46105	0	0	0	0
Spred	3478.79	9220.09	3504.68	17010.5	16025.8	14185.1	4427.29	4743.43	4711.71	6312.41	5864.92	6575.09	3344.07	3653.35	3308.37	6934.12	6353.88	6949.76
CG7179	6.24838	5.4204	2.84548	11.9834	11.5045	7.12819	1.0296	1.06427	1.01809	4.21671	1.03896	6.89333	0.695523	2.19157	0.697675	3.49414	6.24276	5.17769
Su(z)12	2721.17	7881.26	2782.88	12567.6	12394.2	11608.3	3566.54	3293.9	3365.8	4739.58	4220.25	4476.07	2382.17	2906.76	2750.23	5111.93	4356.2	4746.65
Jon25Bi	0	2.7102	0	0	0	0	274.904	0	3.05426	0	0	0	0	0	0	1.74707	0	0
Scp2	0.781048	2.7102	0	5.99172	0	3.5641	4.1184	0	4.07235	5.27089	8.31166	6.89333	7.65075	8.03577	5.5814	0	1.24855	0
Scp1	4.68629	10.8408	2.84548	8.98758	15.3394	0	1.0296	3.1928	3.05426	1.05418	4.15583	4.59555	2.78209	2.19157	3.48837	6.98828	4.99421	2.58885
Rtc1	1461.34	4252.3	1362.04	5955.77	5782.94	5264.17	1721.49	1590.01	1597.38	1913.33	1876.36	1852.01	1069.71	1133.77	1154.65	2403.97	1875.32	2025.77
RpL3	111242	236538	114431	509506	518558	479763	128332	125446	145248	170491	159322	171380	98102.8	104343	109569	203577	184877	195585
Ptx1	0.781048	0	0	0	3.83484	0	1.0296	2.12853	2.03617	0	0	1.14889	1.39105	0	0.697675	0	1.24855	2.58885
Dgkepsilon	1172.35	3422.98	1137.24	5311.66	4831.9	4597.68	1317.89	1283.5	1454.85	1688.79	1595.84	1860.05	899.311	972.328	1034.65	1970.69	1666.82	1920.92
Crg-1	0	5.4204	0	0	3.83484	3.5641	2.0592	2.12853	2.03617	1.05418	0	0	0	0.730524	2.09302	3.49414	1.24855	2.58885
C901	22.6504	54.204	32.2488	98.8634	34.5135	57.0255	42.2137	39.3778	29.5245	33.7337	38.4414	47.1044	9.73732	21.9157	19.5349	22.7119	22.4739	18.1219
SerRS-m	1218.43	2468.99	1108.79	4448.85	4678.5	4294.74	1266.41	1183.46	1252.25	1541.21	1422.33	1648.65	900.006	910.964	927.907	1886.84	1575.67	1871.74
chb	4298.11	9962.69	4600.19	21675.1	19906.6	17521.1	5885.2	5858.78	5624.93	6844.77	6263.88	7009.37	4015.25	3933.87	3687.21	8307.32	6677.26	7472.7
Nup154	6440.52	16391.3	6524.69	26582.3	27468.9	23380.5	7108.37	6710.2	6798.79	8187.79	7348.55	8267.4	5012.63	5251.01	4985.58	11130.6	9015.79	10022.7
sdk	10469.2	26784.9	11164.7	55869.8	51413.7	44715.1	17134.6	17170.9	16642.7	17515.2	15547	17703.2	10466.2	10914	9740.24	21034.7	17487.2	17819
scu	6689.67	23218.3	7274	30309.1	29835	28512.8	7179.41	7020.96	7848.44	9336.85	7820.24	9772.44	5158	5188.91	5431.4	10571.5	10608.9	10745
org-1	0	8.13059	0.948493	2.99586	0	17.8205	9.26641	3.1928	9.16279	4.21671	5.19479	4.59555	2.08657	4.38315	4.88372	1.74707	3.74566	0
nudC	4865.93	16090.4	4554.66	18763.1	19308.4	16505.3	5278.77	5319.2	5432.51	6034.11	6049.85	6452.16	3612.55	3786.31	3820.47	7645.18	6350.14	7387.27
mira	82.7911	243.918	98.6433	566.218	525.373	459.768	298.584	402.293	358.367	165.506	144.415	198.758	63.2926	54.7893	51.6279	204.407	106.127	173.453
Tapdelta	10079.4	28703.7	9701.19	47861.9	43709.5	41892.4	11196.9	12262.5	11482	12636.4	10960	13384.5	7727.95	7441.85	7445.58	15964.7	13563	16094.9
Tor	5746.17	13410.1	6132.96	30093.4	27760.4	24927.3	7629.35	7973.48	7788.37	8481.91	7602.05	8915.37	5240.76	5077.14	4660.47	10983.8	9105.69	9558.02
Reph	610.779	2035.36	563.405	3466.21	3447.52	2837.02	675.418	737.536	661.757	966.68	889.348	940.94	520.251	623.137	584.651	1182.77	1000.09	1153.33
Vps28	2098.68	6802.6	1932.08	8726.94	8620.72	7723.4	2368.08	2413.76	2352.8	2897.93	2865.45	3090.51	1678.99	1851.15	1830.7	3277.5	2604.48	3282.66
DCTN2-p50	3056.24	8829.83	3200.22	13241.7	11922.5	11337.4	3655.08	3637.66	3537.85	4175.6	4003.1	4392.2	2437.11	2527.61	2605.12	5160.84	4059.04	4522.71
l(2)k14710	1038.01	3019.16	1061.36	5539.35	5303.58	4815.09	1289.06	1350.55	1423.29	1716.2	1617.66	1721.03	1019.64	1077.52	1048.61	2365.53	1857.85	2073.67
l(2)k14505	1576.94	4845.83	1530.87	6665.79	7071.44	6055.4	1685.46	1685.8	1735.84	2047.21	1949.08	2194.38	1176.82	1313.48	1316.51	2583.92	2027.65	2517.65
Xbp1	12423.3	34855.9	12631.1	59425.9	53657.1	49644.3	12398.5	14558.1	13877.5	15239.2	13775.5	17313.7	9651.77	8560.28	8409.07	21088.9	17328.7	21216.9
Nle	2016.67	6057.29	1964.33	7858.14	7631.33	7014.14	2259.97	2018.91	2179.73	2637.55	2469.6	2714.82	1523.19	1732.07	1639.54	3226.84	2660.66	3057.43
Zfrp8	928.666	2219.65	917.193	3969.52	4241.33	3464.3	1081.08	1134.51	1219.67	1280.83	1282.07	1333.86	806.806	767.781	791.163	1708.63	1385.89	1553.31
ytr	7925.29	19716.7	7863.96	29674	30057.5	28010.2	8815.45	8625.88	8821.73	10426.9	10070.6	10419.3	6080.26	6689.41	6433.96	12266.2	10546.5	11994.1
RFeSP	3699.82	11962.8	3754.14	14559.9	14020.2	13386.7	4198.71	4522.07	4330.94	5113.81	4714.79	5404.37	2896.85	2874.61	3024.42	5550.44	4975.48	5132.39
Coprox	2245.51	5745.62	2258.36	9763.51	9502.73	8660.75	2436.04	2344.58	2447.48	3045.52	2770.9	3075.57	1782.62	1871.6	1799.3	4049.71	3183.81	3617.91
ND-PDSW	2517.32	8984.31	2247.93	10755.1	10426.9	10129.2	2940.54	2841.59	2957.54	3371.26	3301.81	3571.89	1976.68	2116.33	2131.4	4103.87	3369.84	3968.7
l(2)k09913	7617.56	20253.3	7568.98	34964.7	35395.6	33014.2	8566.28	8342.78	8373.77	10814.8	9922.05	11047.7	5863.26	6825.29	6813.49	13587	11340.6	12562.4
Rs1	3228.07	9995.21	3204.96	13646.1	12762.3	11797.2	4022.65	3606.8	3760.81	4667.9	4397.91	4712.74	2529.62	2995.15	2697.91	5606.35	4247.57	4997.77
eIF3h	13109.1	30888.1	13122.4	58464.2	55869.8	52189.1	14555.5	14763.5	15897.4	18906.7	18296	20452.5	11589.5	11541.6	11556.3	22000.8	19127.8	21856.3
Vps25	1123.15	4124.92	1058.52	4559.7	4667	4287.61	1122.27	1093	1099.53	1445.28	1380.77	1621.08	917.395	928.496	1038.84	1846.65	1454.56	1655.57
l(2)k01209	3178.86	8347.41	2914.72	11974.5	11324.3	9583.85	3542.86	3408.84	3540.91	3681.19	3516.87	3604.06	2096.31	2243.44	2150.23	4584.31	3446	4025.66
Nnp-1	6305.4	16106.7	6517.1	27004.7	26510.2	22860.1	7778.64	7549.9	7509.41	8730.69	7997.9	9140.56	5097.49	5362.78	5174.65	10943.6	8362.8	9765.13
Vha36-1	3734.97	10580.6	3395.61	16264.5	15534.9	14659.1	4143.12	4339.01	4021.45	4991.53	4655.57	5282.59	2862.77	3171.21	3054.42	6139.2	4859.36	5915.51
l(2)k05819	3719.35	9499.24	3818.63	17972.2	16616.4	15168.8	5021.37	4618.91	4801.3	5990.89	5373.49	5737.55	3383.72	3915.61	3464.65	7250.34	6009.28	6571.79
Gpo1	213.226	650.448	288.342	991.63	916.526	1033.59	589.962	454.442	594.563	569.256	493.505	546.871	343.588	398.866	432.558	354.655	333.363	318.428
Cse1	13980	31630.7	13374.7	60165.9	60318.2	52623.9	14442.2	14635.8	15030	17570	16741.8	18552.2	10798.7	10662	10939.5	24469.5	18483.6	21932.7
ubl	1773.76	7626.5	1393.34	6369.2	7688.85	5916.4	1613.39	1737.95	1655.41	1971.31	2229.6	2312.71	1331.23	1348.55	1393.26	2711.45	2334.79	2794.66
[truncated: 15,715 more rows]

## Sheet: synergy gene list
synergistic gene list (299)		pnt independent synergistic gene (34)		pnt dependent synergistic genes (265) ontology	information from FlyBase (blue neuronal function)	Expression (scRNA-Seq)
CG14075		CG9701		Capa	neuropeptide, extracellular	none
CG32581		CG14866		CG12605	TF, expressed in nervous system	All PR
Proc		Shawl		beat-VI	axon guidance, cell adhesion	none
Capa		Vsx2		KaiR1D	neurotransmitter receptor, plasma membrane	none
Osi7		nolo		Ank2	cytoskeletal binding protein	All PR
CG12594		lncRNA:CR45339		robo3	Robo receptor family, axon guidance	8, 3, 4, 7
DIP-theta		AdoR		nAChRalpha2	acetylcholine receptor, G protein-coupled receptor	none
dimm		nrv3		5-HT7	G protein coupled receptor for serotonin	differentiated
CG18265		Gsc		Sidpn	TF, regulation of neurogenesis	differentiated
CG3257		Fie		dpr9	axon guidance, membrane	7, differentiated
Dscam3		Calx		Mip	extracellular, neuropeptide	none
CG9701		ect		fred	Ig domain, ommatidial rotation	differentiated
CG34155		NANS		CCHa1-R	G protein coupled receptor, neuropeptide CCHamide-1 receptor	none
CG7213		lncRNA:CR46254		Ktl	mating behavior, regulates serotonin receptor	8
Oli		CG6409		side-II	axon guidance, membrane	differentiated
TrpA1		mir-285		beat-VII	axon guidance, cell adhesion	differentiated
CG7236		DIP-gamma		trp	cation channel, phototransduction	none
CG12605		D		Teh4	plasma membrane, sodium channel regulator	differentiated
Sytbeta		Dgk		shakB	gap junction, lamina	differentiated
CG14024		Spn47C		beat-Ib	plasma membrane, cell adhesion, axon guidence	cone cells
beat-VI		CG15336		Syt4	vesicular calcium binding protein, postsynaptic cargo trafficking	All PR
Nckx30C		Ucp4C		dpr6	axon guidance, membrane	differentiated
MsR1		Lcp65Ad		cry	blue light photoreceptor	none
KaiR1D		Dhc98D		Gycbeta100B	enzyme, presynaptic active zone	differentiated
beat-Ia		Osi15		MsR2	G protein coupled receptor of Ms	none
CG45002		Mrp4		axed	axon death	none
CG9395		lint		amon	enzyme, neuron projection, R8 fate specification	All PR
Dscam4		CG14960		Sytalpha	synaptic vesicle exocytosis	none
CG15522		inaC		X11Lbeta	APP binding, synaptic transmission	All PR
CG2269		dnd		Cbp53E	Calbindin family, regulates neuronal development	none
Ank2		Cpr47Ec		AstC-R1	G-protein coupled recptor for neuropeptide AstC, membrane	none
sff		CG9826		lz	TF, expressed in nervous system	1,6,7, cone cells
CG14516		CG14153		CG7166	Klingon family, axon guidance	All PR
robo3		hebe		sev	receptor, plasma membrane, R7 differentiation	3,4,7
CR44383				nSyb	Snap receptor, synaptic vesicle fusion	All PR
nAChRalpha2				dpr11	axon guidance, plasma membrane	differentiated
5-HT7				erm	TF, expressed in nervous system	none
Pal2				tau	neuron projection, microtubule binding	differentiated
Aplip1				rdgC	phosphatase, phototransduction	differentiated
CG8910				nAChRalpha3	nicotinic acetylcholine receptor	differentiated
Sidpn				metro	subsynaptic reticulum	All PR
dpr9				GABA-B-R3	G protein coupled receptor, GABA receptor	none
alpha-Catr				Task6	potassium channel, stabilization of membrane potential	none
CG13386				onecut	TF, maintains neuronal identity	All PR
CG16772				CG6024/loaf	synaptic target recognition, endosomal protein	All PR, cone cells
CG13532				na	ion channel, membrane	All PR
slbo				Sh	voltage-gated potassium channel	differentiated
CG1402				Dscam2	transmembrane, cell adhesion, axon guidance	3,4,7, differentiated
CG4660				Pph13	photoreceptor TF	differentiated
CG42534				Cadps	dense core synaptic exocytosis	All PR, cone cells
Cyp6a16				2mit	leucine-rich repeat, transmembrane, in CNS	differentiated
Rab3-GEF				para	voltage gated sodium channel	all PR
CG13288				Nlg2	transmembrane protein, plasma membrane, synaptic transmission	differentiated
Mip				Proc	neuropeptide precursor protein, extracellular space	2,5, differentiated
Ndae1				Dscam3	transmembrane, plasma membrane, axon guidence	8,1,6
dpr4				Oli	nucleus, TF, axon guidence, neuron differentiation	1,6, differentiated
jeb				MsR1	G protein coupled receptor, binds neuropeptide ligand, membrane	differentiated
fred				Dscam4	cell adhesion, transmembrane, axon guidance	All PR
CCHa1-R				Pal2	enzyme,alpha amidation of neuropeptides	differentiated
CG17047				Aplip1	anterograde synaptic veicle transport, axon	All PR, cone cells
CanB				Rab3-GEF	Rab3 exchange factor, synapse development	differentiated
CG14866				jeb	ligand, retinal axon targeting	differentiated
CG46301				sNPF	neuropeptide signaling, axon	differentiated
CG30158				Lim3	TF, regulates neuronal subtype	8, 2, 5, differentiated
Ktl				Nlg3	synaptic adhesion molecule	differentiated
side-II				boss	ligand for sevenless	8
Drl-2				nwk	membrane, actin cytoskeleton remodeling protein, presynaptic	differentiated
beat-VII				Ggamma30A	G protein subunit, rhodopsin-mediated signaling, rhabdomere	differentiated
CG3955				twit	plasma membrane, regulation of neurotransmitter secretion	All PR
CG31516				Arc1	mRNA binding, synaptic plasticity	All PR
sNPF				Rbp	active zone protein, cytoskeleton of presynaptic active zone	All PR
nerfin-1				futsch	microtubule binding, expressed in neurons	All PR
CG13077				Rab3	synaptic GTPase, synaptic vesicle fusion	All PR
CG43339				Nrx-1	synaptic adhesion molecule, transmembrane	All PR
lncRNA:CR44711				eys	matrix in interrhabdomeral space	All PR
dpr7				cpx	regulates SNARE complex assembly, presynaptic cytosolic protein	differentiated
trp				rtp	rhabdomere, forms complex with ninaC	All PR
Rab26				CarT	transporter (photoreceptor histamine-carcinine cycle)	All PR
CG44837				CG32581	endoplasmic reticulum, ubiquitin ligase for mutant rhodopsin	none
Lim3				DIP-theta	neuron projection, plasma membrane, synapse organization	All PR
CG14535				beat-Ia	Ig domain, required for defasciculation of motor axons.	differentiated
Teh4				sff	SAD kinase, synaptic vesicle tethering, protein glycosylation	All PR
CG11317				dpr4	plasma membrane, axon guidance	none
grim				CanB	protein phosphatase, calcineurin complex, synaptic vesicle	All PR
shakB				Drl-2	receptor tyrosine kinase, axon guidance, plasma membrane	All PR
Tbh				dpr7	synapse organization, axon guidancen, plasma membrane	All PR
CG14625				Tbh	octopamine synthesis	cone cells
SP2353				SP2353	extracellular matrix, affects rhabdomeres	All PR
fid				dpr12	axon guidance, plasma membrane	All PR
dsb				CG6329	regulation of potassium channel, regulation of synaptic transmission	All PR
CG7548				qvr	GPI linked secreted protein, trafficking of K channels and nACHRa4	differentiated
beat-Ib				side-VI	Ig domain, axon pathfinding	differentiated
CG14186				Teh2	sodium channel regulator, plasma membrane	all PR
CG7252				igl	calmodulin binding protein	3,4,7
CG43740				CG43729	plasma membrane, positive regulation of voltage-gated Ca channel	differentiated
CG14312				DIP-delta	synapse organization, axon guifance, plasma membrane	3,4,1,6,7, cone cells
Pkcdelta				GluRIB	glutamate receptor	8
CG18869				unc-13-4A	synaptic vesicle	differentiated
7B2				Eaat2	Excitatory amino acid transporter 2	differentiated
CG13404				side-VIII	axon guidance, plasma membrane	All PR
Actbeta				Oamb	Octopamine receptor in mushroom bodies	7, cone cells
Syt4				tadr	L-histidine transmembrane transporter	1,6, differentiated
CG14853				CG14075	expressed in photoreceptors	none
Shawl				CG34155	expressed in nervous system	differentiated
Nlg3				Sytbeta	calcium ion binding, membrane, synaptic vesicle	differentiated
dpr6				dimm	TF, neuroendocrine differentiation	none
cry				CG15522	expressed in nervous system	All PR
CG12998				CG13532	Ig domain, expressed in nervous system	All PR
boss				CG3955	Snake toxin-like, expressed in nervous system	differentiated
dpr12				nerfin-1	TF, regulates neuronal differentiation	All PR
CG4467				CG13077	cytochrome B561, expressed in photoreceptors	1,6, cone cells
Vsx2				CG11317	TF, expressed in nervous system	none
Cnx14D				CG6495	LDL receptor family, expressed in nervous system	All PR
CG42866				CG4596	TMEM169, expressed in nervous system	All PR
CG13325				CG9368	expressed in nervous system	All PR
CG6329				scrt	TF, promotes neuronal differentiation	All PR
Gycbeta100B				CG17739	cell adhesion, spondin, expressed in photoreceptors	3,4,7, differentiated
CG43207				Appl	amyloid precursor protein, expressed in neurons	All PR
MsR2				OtopLa	proton channel in gustatory neurons	All PR
CG17324				CG8245	TMEM53 homologue, expressed in neurons	differentiated
CG6154				Drgx	TF, acts in central brain	none
CG6495				CG14516	metallopeptidase, suppressor of ER stress-induced death	2,5,3,4,1,6,7
lncRNA:CR44946				CR44383	lncRNA	none
CG45105				CG13386	no data	none
CG31219				CG16772	no data	none
lncRNA:CR32553				CG2269	phospholipase A2	differentiated
CG13055				slbo	TF	none
CG13043				CG1402	carbonic anhydrase	differentiated
CG4596				CG4660	thioesterase	All PR
nolo				CG42534	ankyrin repeat	none
qvr				Cyp6a16	cytochrome p450	3,4,1,6,7, cone cells
lncRNA:CR45339				CG13288	membrane, Pasiflora protein	differentiated
CG9368				Ndae1	ion exchange, membrane	differentiated
skl				CG17047	CUB domain	none
nwk				CG46301	nucleolar protein 4, nucleoplasm	differentiated
CG1208				CG30158	plasma membrane GTPase	none
axed				CG9395	N-glycan processing	differentiated
eIF4E3				CG31516	no data	none
AdoR				CG8910	enzyme, protein ubiquitination	differentiated
amon				alpha-Catr	cell adhesion, actin filament binding	differentiated
CG4133				CG43339	no data	none
side-VI				lncRNA:CR44711	lncRNA	N/A
CG7191				Rab26	small GTPase, vesicle-mediated transport	All PR
Sytalpha				CG44837	metallopeptidase	none
CG30419				CG14535	kinesin complex, microtubule-based movement	All PR
CG33253				CG45002	dipeptidyl-peptidase	differentiated
CG43799				grim	apoptotic process	All PR
CG13982				CG14625	no data	none
nrv3				fid	tRNA methyltransferase, heat resistance	differentiated
dyl				dsb	scavenger receptor, endosome and lysosome	none
PVRAP				CG7548	cuticle protein	8
osk				CG14186	cillary transition zone, cilium assembly	All PR
IA-2				CG7252	extracellular, chitin binding	none
CG13244				CG43740	nucleoplasm	differentiated
CG14624				CG14312	no data	All PR
X11Lbeta				Pkcdelta	kinase, enzyme	none
scrt				CG18869	UDP-glycosyltransferase, endoplasmic reticulum	none
Cbp53E				7B2	peptidase, secretory granule, activates amon	All PR
AstC-R1				CG13404	plasma membrane, plasminogen receptor	All PR
CG17739				Actbeta	extracellular, growth factor	All PR
trv				CG14853	glutamate-rich protein 2	7, differentiated
fs(1)M3				CG12998	no data	none
ADPS				CG4467	endoplasmic reticulum aminopeptidase	All PR
lncRNA:CR44565				CG42866	no data	none
CG30116				CG13325	acyltransferase	none
Eaat2				CG43207	no data	none
Gsc				CG17324	UDP-glycosyltransferase, endoplasmic reticulum	none
CG7330				CG6154	metallodipeptidase	none
CG12071				Nckx30C	sodium/calcium exchanger, membrane	differentiated
CG12531				lncRNA:CR44946	lncRNA	N/A
Pde6				CG45105	centrosome, neuron migration	1,6,7
CG34377				CG31219	serine protease	none
wry				lncRNA:CR32553	lncRNA	N/A
side-VIII				CG13055	no data	none
Fie				CG13043	retinin-like protein	none
Victoria				CG7236	cyclin-dependent kinase	differentiated
qtc				CG14024	carbohydrate sulfotransferase	differentiated
CG34357				skl	antagonist of apoptosis	All PR
CG1090				CG1208	sugar transporter	none
lz				CG4133	TF	All PR
CG7166				CG7191	no data	3,4
Rbp6				CG30419	no data	All PR
Teh2				CG33253	stomatin-like, plasma membrane	none
Ndg				CG43799	no data	none
CG9813				CG13982	no data	differentiated
sev				dyl	actin filament organization, apical plasma membrane	All PR
nSyb				PVRAP	adaptor, PVF signaling	2,5,3,4,1,6,7
CG10713				osk	mRNA binding, organizes germ plasm	none
Cpr62Bc				IA-2	tyrosine phosphatase, Ilp secretion	8
CG13248				CG13244	no data	none
dpr11				CG14624	no data	All PR
CG13965				CG7213	no data	none
erm				TrpA1	cation channel, thermotaxis control	none
tim				trv	splicing factor	differentiated
Calx				fs(1)M3	extracellular, Torso activation	none
CG7886				ADPS	phospholipid synthesis	All PR
Cngl				lncRNA:CR44565	lncRNA	N/A
tau				CG30116	WD40 repeats	none
lncRNA:CR44514				CG7330	no data	2,5,3,4,1,6,7, cone cells
CG11381				CG12071	TF	All PR
rdgC				CG12531	amino acid transporter, plasma membrane	All PR
Pask				Pde6	cGMP phosphodiesterase, membrane	differentiated
ect				CG34377	SAM domain	All PR
Appl				Victoria	extracellular, stress-inducible	none
NANS				qtc	alpha-helical coiled coil protein, courtship behavior	All PR, cone cells
lncRNA:CR46254				CG34357	plasma membrane, guanylate cyclase	none
igl				CG1090	sodium/calcium exchanger, membrane	differentiated
Akh				Rbp6	RNA binding, musashi family	differentiated
nAChRalpha3				Ndg	cell adhesion, basement membrane	none
CG6409				CG9813	no data	differentiated
CG13618				CG10713	no data	7, differentiated
qua				Cpr62Bc	cuticle, extracellular	none
Oamb				CG13248	amino acid transmembrane transproter	differentiated
CG43729				tim	circadian rhythm	8,7
mir-285				CG7886	cilium organization, centrosome	All PR
Cow				Cngl	cyclic nucleotide-gated cation channel, transmembrane transport	All PR
metro				lncRNA:CR44514	lncRNA	N/A
DIP-delta				CG11381	egg chorion	none
CG10405				Pask	calcium-dependent protein kinase	differentiated
GABA-B-R3				CG3257	no data	differentiated
DIP-gamma				Akh	peptide hormone, extracullular space	none
CG42450				CG13618	extracellular, juvenile hormone binding	All PR
VhaM9.7-a				qua	F-actin crosslinking, actin cytoskeleton	All PR
CG31370				Cow	extracellular Wingless binding proteoglycan	differentiated
Task6				CG10405	serine protease	none
D				CG42450	regulator of G protein signaling	differentiated
onecut				VhaM9.7-a	proton transmembrane transport	All PR
CG34370				CG34370	CUB domain	none
Ggamma30A				CG5399	no data	none
tadr				CG3108	carboxypeptidase	3,4,1,6,7, cone cells
Dgk				CG18265	TF	differentiated
CG10362				CG3940	carbonic anhydrase, plasma membrane	none
Spn47C				CG13862	no data	none
GluRIB				CG4577	no data	none
CG15336				Tace	ADAM metalloprotease, transmembrane	All PR
Ucp4C				CG43347	TF	All PR
CG5399				CG12594	thrombospondin repeats	8
CG6024				CG14636	perception of sound	All PR
CG3108				CG11382	no data	2,5,3,4
CG11997				CG3556	cobalamin binding, extracellular	All PR
Lcp65Ad				CG4702	no data	none
CG17270				CG30101	chitin binding protein	cone cells
twit				CG15528	protein phosphatase	none
unc-13-4A				Osi7	plasma membrane	none
OtopLa				Rbp9	ribonucleoprotein complex, RNA binding, Elav homologue	All PR, cone cells
CG3940				CG42867	no data	none
CG13862				Arpc3B	cytoskeleton, actin nucleation	none
CG4577				CG15760	cytoplasmic vesicle membrane	All PR
Dhc98D				tut	RNA binding	All PR, cone cells
Arc1				CG34221	no data	All PR
na				hwt	phosphotyrosine binding	All PR
Rbp				bru3	mRNA binding	8,7
Tace				CG8046	peptidoglycan transporter	none
CG43347				Cpr64Ac	cuticle protein	none
Osi15				Tsp68C	integral membrane protein, cell adhesion, tetraspanin	All PR
Mrp4				Cnx14D	chaperone, calnexin	none
CG8245				eIF4E3	regulates translation	none
CG14636				wry	Notch ligand	none
Sh				CG13965	sexual reproduction	none
futsch				CG31370	ecdysteroid kinase	7
NfI				CG10362	PDZ domain protein at mitochondria-ER contact sites	differentiated
Rab3				CG11997	no data	cone cells
CG11382				CG17270	ER protein-macromolecule adaptor	All PR
CG3556				NfI	nuclear factor, TF	differentiated
CG4702				CG43324	Heterotrimeric G protein gamma subunit	All PR
Dscam2
Pph13
Nrx-1
CG30101
lint
CG14960
Cadps
2mit
CG15528
Drgx
Rbp9
CG42867
eys
Arpc3B
cpx
inaC
dnd
CG15760
rtp
tut
CG43324
CG34221
Cpr47Ec
CG9826
CarT
hwt
bru3
CG14153
CG8046
para
hebe
Nlg2
Cpr64Ac
Tsp68C

## Sheet: synergy gene log2 expression
pnt dependent synergy genes	control#1	control#2	control#3	Gl#1	Gl#2	Gl#3	RasV12#1	RasV12#2	RasV12#3	Gl&RasV12#1	Gl&RasV12#2	Gl&RasV12#3	Gl&RasV12, pnt mutant#1	Gl&RasV12, pnt mutant#2	Gl&RasV12, pnt mutant#3	Gl, cic mutant#1	Gl, cic mutant#2	Gl, cic mutant#3
CG14075	1.74121	1.8915	1.94316	1.99851	0	4.88327	0	0	0	12.1429	11.4253	12.0484	7.1375	7.58795	7.09116	1.45789	1.169	1.19813
CG32581	0	1.8915	0	1.99851	0	0	0	0	1.01299	8.59555	8.30289	8.46642	0	0.791209	0	1.45789	0	0
Proc	2.50749	3.19071	1.94316	0	2.27347	0	1.0212	2.39426	2.01944	8.59948	8.01492	8.18819	4.40396	4.60744	4.66781	1.45789	1.169	0
Capa	0	1.8915	0	2.80565	2.27347	2.19033	0	0	1.01299	9.23586	8.38589	9.20269	5.99089	5.91103	5.65921	1.45789	0	0
Osi7	0	0	2.26122	4.45753	2.27347	3.54749	8.56945	8.06106	8.61076	10.3741	10.5419	10.418	5.5301	4.42322	5.19304	0	0	2.62707
CG12594	0	0	1.53455	0	0	0	0	1.04563	1.60225	6.22482	5.98499	6.10401	2.16273	2.61204	2.9958	0	0	1.84352
DIP-theta	0.832726	0	0	0	0	0	0	0	0	6.20434	5.75454	6.21973	2.71462	3.28781	2.71839	0	0	0
dimm	0	0	0	0	0	0	0	0	1.01299	5.93282	6.16288	6.07971	1.626	3.39188	0.76356	0	0	0
CG18265	0	0	2.52167	1.99851	0	2.19033	2.03168	2.66023	2.60655	7.85057	7.67691	7.74613	4.4506	3.48894	3.6044	1.45789	1.80616	2.62707
CG3257	0	1.8915	0	0	0	0	1.0212	1.04563	1.01299	6.32307	5.41137	5.75084	2.55303	2.77488	1.62902	0	0	1.84352
Dscam3	0	1.8915	0	1.99851	0	0	2.62012	3.25007	4.11182	6.81689	6.84907	6.72177	2.9919	2.21804	1.92246	0	2.58357	1.84352
CG34155	0	0	1.53455	0	0	0	0	0	1.01299	5.93282	5.30164	5.71973	0.76173	2.21804	1.26024	0	0	1.19813
CG7213	0	0	0	0	0	0	0	0	0	5.71849	5.66874	5.55322	0	0	0	5.48145	5.26516	5.00298
Oli	0	0	0	0	0	0	2.8435	2.88471	2.82955	5.39619	5.57752	5.86899	2.55303	1.29927	2.71839	0	0	0
TrpA1	0	1.8915	1.94316	0	2.27347	0	2.8435	1.04563	1.01299	6.59887	6.56234	6.48324	3.51511	4.56354	4.50003	0	2.24661	0
CG7236	0	2.68266	1.53455	0	0	0	0	0	1.01299	5.77513	5.30164	5.62215	4.25426	4.32147	4.62766	0	0	0
CG12605	0	1.8915	0.962359	0	0	0	3.73933	3.78358	3.48296	5.39619	5.33915	5.71973	0.76173	2.61204	2.16619	0	0	0
Sytbeta	0	0	0	0	0	0	0	0	0	5.80264	5.00759	5.55322	1.91918	2.21804	1.92246	0	1.169	0
CG14024	1.74121	2.68266	0.962359	0	0	0	1.0212	2.06791	2.01944	5.62913	5.60857	5.14839	0.76173	3.05402	2.9958	1.45789	1.169	1.19813
beat-VI	0	0	0.962359	0	0	0	1.61316	1.04563	3.34522	5.02792	5.54579	5.68793	3.11283	2.21804	1.92246	0	0	0
Nckx30C	1.35732	3.19071	0.962359	0	2.27347	2.19033	1.0212	2.39426	2.60655	7.5269	6.80952	7.069	4.08721	4.21199	4.36001	1.45789	2.24661	2.28785
MsR1	0	0	0	1.99851	0	0	0	0	0	5.80264	6.05429	6.34735	0.76173	2.42845	1.92246	2.64183	2.24661	1.84352
KaiR1D	1.35732	0	1.53455	0	0	0	1.61316	0	1.60225	5.24398	4.75349	5.32417	2.37104	2.92119	2.55673	1.45789	3.08599	2.28785
beat-Ia	0	2.68266	1.94316	0	0	0	1.61316	1.64549	2.34265	5.24398	4.80802	5.23896	0.76173	0.791209	1.26024	0	0	1.19813
CG45002	0	1.8915	0.962359	0	0	0	0	1.04563	0	4.7737	4.86056	5.44324	0	1.97163	1.26024	2.16804	0	1.19813
CG9395	0	0	0	0	0	0	1.0212	1.04563	1.60225	4.98053	5.09789	4.94818	2.16273	0.791209	1.26024	0	2.24661	2.90152
Dscam4	2.29432	5.47129	2.93347	4.95227	4.98544	4.69759	4.56384	3.66754	4.66869	10.6335	10.3324	10.2729	3.51511	3.82267	3.76109	10.3645	10.1062	10.1921
CG15522	0.832726	3.19071	2.26122	1.99851	2.27347	0	1.0212	1.04563	0	6.67527	6.87484	6.65754	2.9919	3.48894	3.76109	0	0	1.19813
CG2269	0	2.68266	0.962359	2.80565	0	2.19033	2.03168	1.04563	1.01299	7.23547	6.75506	7.69905	2.9919	4.15397	3.76109	0	1.169	2.62707
Ank2	2.69317	4.50345	3.63016	4.64194	4.03028	4.69759	6.17078	6.4107	5.72581	9.98743	9.8216	10.0009	5.3201	5.48644	5.07855	4.06382	4.69883	4.44034
sff	2.50749	3.86305	2.74221	3.32014	3.11598	3.02293	5.25042	5.44528	5.54887	8.59555	8.31235	8.53951	4.08721	4.15397	4.50003	2.99788	2.58357	3.3307
CG14516	4.12118	5.55684	4.31975	6.68453	6.95087	6.93286	7.8874	7.67437	8.46042	12.2557	12.1918	12.2048	8.35096	8.29643	8.22692	6.407	6.36029	6.14769
robo3	0.832726	0	0	0	0	2.19033	2.62012	3.54135	3.19294	6.00564	5.09789	5.84035	1.25764	2.21804	2.86375	0	1.169	0
CR44383	2.69317	2.68266	1.53455	2.80565	2.27347	3.54749	1.0212	2.39426	1.01299	8.13654	7.97973	8.21074	1.25764	1.97163	2.16619	2.16804	1.80616	2.28785
nAChRalpha2	0	0	0	0	0	0	0	1.04563	0	4.82826	4.80802	4.51279	0.76173	1.97163	1.92246	0	0	0
5-HT7	3.13922	4.10946	2.52167	0	0	0	1.0212	0	1.60225	5.1614	3.85862	4.71565	0.76173	0.791209	0.76356	0	0	0
Pal2	1.35732	1.8915	2.26122	3.32014	0	0	2.8435	1.64549	1.60225	7.23547	6.62442	7.21002	3.22439	3.48894	3.33196	1.45789	1.80616	1.84352
Aplip1	1.74121	3.86305	2.93347	5.08553	4.58551	5.19539	6.98426	6.67391	7.8071	10.2143	10.2437	10.1484	7.76359	7.62044	7.62239	4.20717	4.10695	3.3307
CG8910	0.832726	0	0	1.99851	0	0	1.0212	0	1.01299	5.53386	5.41137	5.48084	0.76173	1.67427	1.92246	0	1.169	1.84352
Sidpn	0.832726	0	0.962359	0	0	0	1.0212	1.64549	1.01299	4.24192	4.22205	5.0009	0	1.67427	1.62902	2.64183	0	1.19813
dpr9	1.35732	0	1.53455	0	0	2.19033	1.0212	1.04563	0	5.39619	4.96022	5.86899	1.626	1.67427	1.26024	2.16804	0	0
alpha-Catr	0	0	0	0	0	0	1.61316	2.39426	0	4.32014	4.44488	4.51279	0	0	0	1.45789	0	2.28785
CG13386	0	1.8915	0.962359	0	2.27347	0	1.0212	1.04563	2.34265	5.68931	5.00759	5.28219	3.75696	4.03043	3.6044	1.45789	1.169	1.19813
CG16772	0.832726	3.19071	2.52167	0	2.27347	0	1.61316	1.04563	1.01299	5.82963	4.86056	5.05176	4.02693	3.82267	4.03112	1.45789	1.80616	1.19813
CG13532	0	4.10946	3.25345	5.31999	5.1503	5.76716	4.36194	4.8941	4.72531	10.318	10.3646	10.3125	8.72514	8.59513	8.83473	5.53679	5.00961	5.1679
slbo	3.47944	4.50345	2.74221	1.99851	0	0	1.0212	1.04563	3.02265	5.43186	4.96022	5.32417	2.16273	3.39188	3.6044	1.45789	1.80616	0
CG1402	0.832726	0	0	1.99851	0	0	0	1.04563	1.60225	4.93154	5.41137	5.36496	2.85991	3.28781	2.55673	0	0	0
CG4660	0	0	1.53455	0	0	0	2.03168	2.66023	1.01299	4.82826	4.13941	3.76954	1.91918	2.61204	2.55673	3.90463	3.2839	2.28785
CG42534	0.832726	0	0	0	0	0	2.03168	1.04563	1.01299	4.59645	3.75141	4.43829	0	1.67427	0	0	1.169	1.84352
Cyp6a16	0	0	1.53455	3.6986	2.27347	2.19033	3.62359	2.39426	2.82955	7.74109	7.27394	7.78423	4.74062	4.51827	4.66781	2.64183	2.85654	2.62707
Rab3-GEF	0	2.68266	1.94316	0	0	0	1.61316	0	0	3.97806	4.37436	4.27666	1.626	1.97163	2.16619	0	1.80616	0
CG13288	0	0	0	0	0	0	0	0	1.01299	4.07148	4.51211	3.99418	0	0.791209	0	0	0	0
Mip	1.35732	2.68266	2.26122	0	0	0	1.0212	0	0	4.7737	4.05175	3.50335	1.91918	0.791209	1.26024	1.45789	0	0
Ndae1	2.29432	3.86305	3.25345	4.24604	3.64438	4.23423	5.25042	5.81613	5.11257	8.98285	8.68436	8.63433	5.57289	4.84599	4.74491	3.90463	3.99843	4.15603
dpr4	0	0	0	0	0	0	0	0	0	4.32014	4.30021	3.88622	1.25764	1.29927	0	0	0	0
jeb	0	0	0	0	0	0	1.61316	0	0	4.39433	4.05175	3.99418	0.76173	1.67427	0.76356	0	0	0
fred	0	0	1.53455	0	0	0	1.0212	1.04563	1.01299	3.65489	4.44488	4.18851	1.25764	0.791209	1.26024	0	2.24661	0
CCHa1-R	0	0	0	0	0	0	2.03168	0	2.34265	4.24192	4.22205	3.88622	1.626	0.791209	1.62902	0	2.24661	0
CG17047	0	0	0	0	0	2.19033	0	1.04563	0	5.02792	5.09789	5.0009	4.02693	3.96444	3.6044	2.16804	1.169	2.90152
CanB	0	0	0	2.80565	0	0	2.35569	2.66023	2.34265	5.59807	5.83551	6.10401	2.55303	3.05402	1.62902	0	0	0
CG46301	0	0	0	0	0	2.19033	2.35569	2.66023	2.34265	4.53217	4.75349	5.40463	1.91918	2.77488	1.62902	0	2.24661	1.84352
CG30158	0	0	0	0	3.11598	0	0	1.04563	1.60225	5.93282	5.75454	5.71973	1.91918	3.66544	2.86375	0	1.169	1.19813
Ktl	0	2.68266	0	0	0	0	2.03168	1.04563	1.01299	3.23778	3.95842	4.51279	1.626	0.791209	1.26024	0	1.169	0
side-II	0	1.8915	0.962359	0	0	0	0	0	1.01299	3.52879	3.75141	4.43829	1.626	1.29927	0.76356	1.45789	0	1.19813
Drl-2	1.35732	3.19071	3.25345	3.32014	3.64438	0	3.62359	3.25007	2.82955	7.40657	7.27394	7.22117	3.89825	2.92119	3.4286	2.16804	0	2.28785
beat-VII	0	0	0	0	0	0	0	0	1.60225	3.39061	4.05175	4.27666	0	1.67427	0	0	0	0
CG3955	0	1.8915	0.962359	0	2.27347	0	2.62012	0	1.01299	4.717	4.63784	5.14839	1.25764	1.67427	1.62902	1.45789	0	0
CG31516	0.832726	2.68266	0	3.32014	2.27347	3.02293	0	1.64549	1.01299	7.45938	7.16327	7.10557	4.91705	6.34621	5.75551	2.99788	1.169	1.19813
sNPF	0	1.8915	0.962359	3.32014	3.11598	2.19033	3.49774	2.06791	3.72433	7.21514	7.1943	7.22117	4.77768	5.01848	4.54384	0	2.24661	0
nerfin-1	1.74121	1.8915	3.25345	5.20752	4.79929	4.48443	6.48455	6.97176	6.45183	9.26828	9.19715	9.19705	5.3201	5.11287	4.58636	3.28323	2.85654	3.3307
CG13077	0	2.68266	0	1.99851	0	3.02293	2.62012	0	1.01299	6.39712	5.80902	6.26353	1.626	1.67427	2.16619	1.45789	1.169	1.19813
CG43339	0	0	0	0	0	0	0	0	0	3.65489	3.37165	4.27666	0	2.21804	1.26024	0	0	0
lncRNA:CR44711	0	0	0	0	0	0	0	0	1.01299	3.97806	3.50964	3.88622	0	0	0	0	0	0
dpr7	0.832726	2.68266	0	0	2.27347	0	2.35569	0	1.01299	4.7737	4.51211	4.8366	1.626	0	0.76356	2.16804	0	0
trp	1.35732	0	0	1.99851	2.27347	0	1.61316	0	0	6.09734	5.00759	5.36496	2.55303	1.97163	2.16619	0	1.169	0
Rab26	0	0	0	0	0	0	0	0	0	3.77084	3.37165	3.99418	0.76173	0.791209	1.26024	0	0	0
CG44837	0	0	0	1.99851	0	0	0	0	0	4.4649	4.22205	5.05176	1.626	0.791209	1.26024	0	0	0
Lim3	0	0	0.962359	0	0	2.19033	1.0212	2.06791	0	4.88082	4.30021	4.35974	0.76173	1.29927	1.92246	1.45789	1.169	0
CG14535	2.29432	3.56569	3.39025	6.18786	6.04859	5.66952	2.62012	2.39426	1.01299	10.069	10.1332	10.2238	7.85744	7.74358	7.74006	5.23605	4.39072	4.81675
Teh4	0.832726	0	1.53455	0	2.27347	0	0	0	1.01299	3.87817	5.05345	4.35974	2.55303	0.791209	1.62902	0	0	0
CG11317	0	0	0	0	0	0	0	0	0	3.97806	3.37165	3.34924	0.76173	1.67427	0	0	0	0
grim	0	0	0.962359	2.80565	0	3.02293	0	1.04563	1.60225	6.24501	6.33985	6.3875	2.37104	2.42845	1.26024	0	1.80616	1.19813
shakB	1.74121	0	0	0	0	0	0	1.04563	1.01299	3.87817	3.85862	2.7537	2.37104	0.791209	1.26024	0	0	1.19813
Tbh	1.35732	0	1.53455	3.32014	0	0	3.20739	1.04563	2.34265	6.00564	5.96113	5.68793	3.32795	3.82267	3.9682	1.45789	1.80616	0
CG14625	0	0	1.53455	1.99851	0	2.19033	2.03168	1.04563	2.01944	5.53386	5.14101	5.28219	2.55303	4.26777	3.51918	3.52135	3.61317	2.62707
SP2353	3.0053	4.66629	3.10231	4.80543	4.33444	4.23423	5.32642	5.73197	5.11257	8.69798	8.52259	8.3544	4.30591	5.01848	4.40821	3.72569	4.10695	3.13201
fid	0	0	0	0	0	0	1.0212	0	0	3.06682	3.63558	3.76954	0.76173	1.29927	1.62902	2.64183	0	1.19813
dsb	2.04411	1.8915	1.53455	4.45753	4.33444	4.48443	6.34534	5.73197	6.13401	8.41574	8.40812	8.39927	4.14507	5.08209	4.66781	3.52135	3.61317	2.28785
CG7548	0	1.8915	0	0	0	0	0	0	0	3.39061	2.04155	4.27666	2.55303	0.791209	0	0	0	1.19813
beat-Ib	0	1.8915	0	3.99813	4.03028	2.19033	2.35569	2.66023	1.01299	7.7268	7.31217	7.52999	4.2007	3.39188	3.83348	2.64183	1.80616	1.19813
CG14186	0	0	0	0	2.27347	0	0	0	0	4.24192	4.22205	4.65115	1.626	2.21804	1.26024	0	0	0
CG7252	0	0	0	0	2.27347	0	2.35569	0	1.01299	3.97806	4.80802	4.18851	2.55303	2.92119	2.37464	2.16804	1.80616	0
CG43740	0	0	1.53455	0	2.27347	2.19033	1.0212	1.04563	2.60655	5.39619	5.22356	5.05176	1.626	2.92119	2.55673	0	0	0
CG14312	0	0	0	0	0	0	1.0212	1.64549	0	3.65489	3.37165	3.34924	0	0.791209	0	0	0	0
Pkcdelta	1.74121	0	1.53455	1.99851	3.11598	3.54749	3.03689	3.40305	3.02265	6.86986	6.65449	6.67387	3.68076	4.03043	4.50003	0	1.169	3.5053
CG18869	0.832726	0	0.962359	0	0	0	0	0	1.60225	3.97806	2.36621	3.34924	0	0	0	0	0	0
7B2	1.74121	4.10946	2.26122	3.32014	4.33444	3.02293	3.35986	1.04563	2.34265	7.47656	7.32157	7.42781	3.42456	3.66544	3.6044	2.64183	3.61317	1.84352
CG13404	0	0	0	0	0	0	0	0	0	3.65489	3.21904	3.17668	0.76173	0.791209	0	0	0	0
Actbeta	0.832726	0	1.53455	4.24604	2.27347	3.54749	2.62012	3.54135	2.82955	7.08677	7.60174	7.42781	3.68076	3.28781	3.76109	2.16804	0	2.62707
Syt4	3.13922	5.28328	4.01577	5.85602	6.4156	5.66952	4.79544	5.29696	4.48413	9.70902	9.85759	9.87773	7.1727	7.47992	7.30357	4.45712	4.30219	4.67774
CG14853	0.832726	0	0.962359	1.99851	0	0	0	0	1.01299	3.97806	3.85862	4.65115	1.91918	0.791209	1.92246	2.16804	1.80616	1.19813
Nlg3	0	0	0	0	0	0	0	0	1.01299	3.87817	2.63106	2.98063	0.76173	0	0.76356	1.45789	0	0
dpr6	0	2.68266	0.962359	0	0	2.19033	1.0212	1.04563	3.02265	3.97806	3.63558	4.65115	1.25764	0	0	0	0	0
cry	0.832726	2.68266	0.962359	1.99851	3.11598	0	1.61316	1.04563	0	5.77513	5.22356	5.55322	2.37104	2.21804	2.71839	0	2.24661	1.84352
CG12998	0	0	0	1.99851	0	0	0	1.64549	1.01299	4.39433	3.63558	4.18851	0	0.791209	0	0	1.169	0
boss	0	0	0	2.80565	0	0	1.61316	1.64549	3.19294	4.93154	5.09789	4.71565	1.91918	2.21804	2.16619	2.16804	2.58357	1.19813
dpr12	3.13922	5.47129	3.63016	2.80565	0	4.23423	4.68428	4.67119	4.72531	6.8568	6.48077	6.72177	4.08721	3.48894	3.68487	1.45789	1.80616	1.19813
CG4467	1.35732	3.56569	1.53455	4.45753	3.11598	2.19033	1.61316	3.07893	3.93104	7.19452	7.09912	7.22117	3.82934	3.96444	3.68487	1.45789	1.80616	1.19813
Cnx14D	0.832726	0	1.53455	1.99851	0	0	4.49963	4.8941	4.8323	4.39433	3.85862	3.76954	0	0	0.76356	1.45789	1.169	1.19813
CG42866	0.832726	1.8915	0	1.99851	0	2.19033	1.61316	0	0	4.717	5.09789	4.77739	4.08721	3.05402	3.33196	1.45789	2.58357	1.84352
CG13325	0	0	0	0	0	0	0	1.04563	0	3.23778	3.21904	2.98063	1.25764	0.791209	1.26024	0	0	0
CG6329	0.832726	3.19071	2.93347	1.99851	4.03028	2.19033	2.8435	2.88471	4.11182	6.59887	6.26386	6.4457	0	1.29927	1.92246	2.64183	1.169	0
Gycbeta100B	0	3.19071	0	1.99851	3.11598	0	0	0	0	5.32209	5.37571	5.55322	0	1.29927	2.37464	2.64183	0	1.19813
CG43207	0	0	0	0	0	0	0	1.04563	0	2.87284	2.63106	3.64257	0	0	0.76356	0	0	0
MsR2	0	0	0	0	0	0	0	0	0	2.64867	2.85474	3.64257	0	0	0	0	0	0
CG17324	0	0	0	0	0	0	1.0212	0	0	3.39061	2.36621	3.34924	0	0	0	0	0	0
CG6154	0	1.8915	0	0	2.27347	0	1.61316	1.04563	0	4.07148	3.75141	4.09461	1.91918	1.29927	2.37464	1.45789	0	0
CG6495	2.29432	3.19071	2.74221	2.80565	4.58551	3.02293	4.12711	3.07893	3.48296	7.1841	7.16327	6.9799	4.25426	4.73164	3.90241	2.16804	0	3.13201
lncRNA:CR44946	0	0	0	0	0	0	0	0	0	2.64867	3.37165	3.17668	0.76173	0.791209	1.92246	0	1.80616	1.19813
CG45105	3.75454	5.6376	3.9286	6.68453	5.96249	5.85862	6.25098	6.92198	6.61056	9.90099	9.70971	9.7812	4.14507	4.15397	4.50003	4.94018	4.10695	5.00298
CG31219	0	0	0.962359	0	0	0	0	0	0	2.38314	3.75141	2.7537	0	0.791209	0	0	0	0
lncRNA:CR32553	0	0	0	0	0	0	0	0	0	2.05746	2.85474	3.76954	1.25764	1.29927	0.76356	0	0	0
CG13055	1.35732	0	0	0	0	2.19033	0	1.64549	1.60225	4.59645	3.63558	3.17668	0	0.791209	0.76356	0	1.169	1.84352
CG13043	3.26176	4.94543	4.09798	0	0	0	0	0	0	3.39061	2.04155	3.34924	0	0.791209	0.76356	0	0	0
CG4596	2.69317	3.19071	2.26122	1.99851	3.11598	0	3.20739	3.25007	2.34265	5.43186	5.37571	4.94818	0.76173	2.77488	2.37464	1.45789	0	2.62707
qvr	0	0	0.962359	0	0	2.19033	1.0212	0	0	3.65489	3.75141	4.09461	1.626	0.791209	0.76356	0	0	1.84352
CG9368	0.832726	2.68266	0.962359	1.99851	2.27347	2.19033	2.03168	1.64549	2.01944	5.0738	5.26313	5.36496	0.76173	1.97163	2.71839	1.45789	0	1.19813
skl	1.35732	2.68266	1.53455	4.24604	3.11598	3.93134	3.49774	4.67119	4.11182	6.93346	7.36768	7.21002	4.08721	4.26777	4.54384	4.20717	2.85654	3.13201
nwk	0	0	0	0	0	2.19033	0	1.04563	0	4.07148	3.75141	3.50335	2.16273	1.67427	1.92246	0	0	1.19813
CG1208	0.832726	2.68266	1.53455	1.99851	3.11598	3.93134	2.03168	1.64549	2.82955	6.92096	5.75454	6.30605	4.98199	4.26777	5.65921	0	3.08599	1.19813
axed	2.85766	3.56569	2.93347	4.95227	4.33444	5.76716	2.03168	2.06791	2.01944	8.67955	8.4037	8.2817	5.55165	5.85751	5.73676	3.90463	4.20787	3.92966
eIF4E3	2.50749	4.8126	0.962359	0	0	0	0	0	0	3.06682	2.63106	2.98063	0	1.29927	0	2.64183	3.08599	2.62707
amon	0.832726	2.68266	0	4.24604	3.11598	3.54749	2.03168	0	1.60225	6.98239	6.9495	7.0441	3.32795	3.17565	2.9958	1.45789	1.80616	1.84352
CG4133	1.35732	2.68266	2.74221	2.80565	0	3.02293	3.20739	2.66023	3.72433	5.62913	5.00759	5.86899	1.25764	2.42845	1.92246	2.64183	1.169	1.84352
side-VI	1.35732	2.68266	1.94316	3.6986	0	3.54749	1.61316	1.64549	1.60225	6.32307	6.22431	6.4457	0	1.67427	1.26024	1.45789	1.80616	2.62707
CG7191	0	0	0	0	0	2.19033	0	1.04563	0	4.07148	3.21904	3.76954	1.91918	2.42845	1.62902	0	0	1.84352
Sytalpha	0	1.8915	0.962359	1.99851	0	2.19033	0	2.06791	0	4.82826	3.63558	4.89347	1.91918	1.67427	0.76356	0	1.169	0
CG30419	1.74121	2.68266	1.94316	3.32014	0	2.19033	2.35569	3.07893	2.34265	5.39619	5.54579	5.51748	2.16273	2.61204	0.76356	1.45789	0	1.84352
CG33253	1.35732	3.86305	2.74221	4.24604	2.27347	4.23423	2.62012	2.39426	3.02265	7.28507	6.80952	7.0441	2.55303	1.97163	2.55673	2.64183	2.24661	3.3307
CG43799	0	2.68266	0	0	2.27347	0	1.0212	0	2.01944	3.65489	3.85862	3.50335	1.626	1.29927	0.76356	0	1.169	0
CG13982	0	1.8915	0	1.99851	2.27347	0	1.0212	0	0	4.39433	4.13941	4.8366	2.16273	2.42845	1.92246	1.45789	0	0
dyl	3.13922	4.31986	2.74221	5.52161	5.4324	4.69759	6.3635	5.9953	6.51743	8.42462	8.45586	8.4711	6.67031	6.87225	7.19097	4.6701	3.88108	4.88153
PVRAP	0	0	1.53455	0	2.27347	0	0	0	0	4.15921	3.63558	2.7537	0	0	0	1.45789	0	0
osk	0	3.19071	0	0	0	2.19033	0	0	0	3.65489	3.21904	3.88622	0.76173	0.791209	1.62902	0	0	0
IA-2	3.3747	4.31986	2.26122	4.80543	4.58551	4.69759	3.94621	2.88471	3.48296	8.07018	7.62471	7.76149	3.51511	4.37324	3.9682	2.64183	3.75334	3.3307
CG13244	0	0	0	2.80565	2.27347	3.02293	0	1.64549	2.01944	5.65953	5.66874	5.7813	1.25764	0	0.76356	2.64183	1.169	1.84352
CG14624	1.74121	2.68266	0.962359	3.32014	0	0	0	1.04563	1.01299	5.32209	4.51211	4.89347	2.71462	2.77488	1.26024	2.16804	1.169	0
X11Lbeta	3.3747	5.47129	4.09798	6.59794	5.29823	5.45184	6.93655	6.5483	6.76709	9.3144	8.90989	8.90715	5.92635	6.47026	6.18706	5.36396	5.06447	5.21893
scrt	4.90201	6.66217	5.85573	9.32669	9.06081	8.99624	8.76309	8.89056	8.83316	12.2907	12.2335	12.2639	10.0293	10.1304	10.0241	7.78876	8.00536	7.99269
Cbp53E	0	1.8915	0	0	3.11598	3.02293	0	0	1.01299	5.88215	4.44488	5.44324	1.25764	2.77488	2.16619	0	1.80616	1.19813
AstC-R1	0	0	0	1.99851	0	0	0	1.04563	1.01299	3.87817	3.50964	2.98063	1.91918	1.97163	1.26024	0	0	2.62707
CG17739	1.74121	0	0	3.6986	4.58551	5.04775	1.0212	2.39426	0	7.5269	7.42985	7.49367	3.68076	3.82267	4.20491	4.6701	4.55299	4.04728
trv	1.35732	2.68266	2.26122	1.99851	0	2.19033	2.03168	2.06791	1.60225	4.24192	3.95842	4.58363	2.37104	1.97163	0.76356	0	1.169	0
fs(1)M3	0	1.8915	0.962359	1.99851	0	0	2.03168	1.64549	0	3.39061	3.63558	3.34924	1.91918	0	1.26024	0	0	1.19813
ADPS	0.832726	1.8915	1.53455	3.32014	4.03028	2.19033	3.03689	3.40305	2.60655	6.45026	6.03156	6.17455	1.626	3.05402	3.22837	2.16804	2.24661	1.19813
lncRNA:CR44565	0	0	0	1.99851	2.27347	2.19033	0	0	0	4.93154	4.75349	4.8366	2.9919	2.77488	2.37464	2.16804	2.58357	1.84352
CG30116	1.74121	4.31986	1.53455	2.80565	3.11598	3.02293	2.8435	1.04563	1.01299	6.02912	5.57752	5.7813	1.626	3.66544	2.86375	2.99788	3.08599	0
Eaat2	0	0	0	0	0	2.19033	1.0212	2.06791	0	3.23778	3.75141	3.17668	0.76173	0.791209	0.76356	0	0	1.19813
CG7330	0.832726	0	0.962359	1.99851	2.27347	2.19033	1.61316	2.39426	0	4.65799	4.80802	4.77739	2.16273	1.97163	2.71839	2.16804	2.58357	2.62707
CG12071	0.832726	2.68266	0	3.32014	2.27347	3.54749	2.62012	2.06791	3.19294	6.02912	5.80902	5.89708	2.16273	2.77488	2.9958	1.45789	1.169	2.28785
CG12531	1.35732	1.8915	1.53455	2.80565	2.27347	0	1.0212	1.04563	1.01299	4.24192	4.91125	4.89347	1.91918	1.97163	0.76356	0	1.169	0
Pde6	0	0	0.962359	1.99851	2.27347	0	0	0	0	3.77084	3.50964	4.8366	0.76173	1.29927	0.76356	0	0	0
CG34377	2.50749	4.10946	2.26122	6.95222	7.07916	5.85862	3.03689	3.66754	3.60869	9.49386	9.66794	9.55751	6.9795	6.83581	6.99185	7.41334	6.84069	7.33547
wry	0	0	0	0	0	2.19033	1.0212	0	0	3.77084	3.21904	2.7537	0.76173	0	1.26024	0	0	0
side-VIII	2.04411	3.56569	1.53455	1.99851	0	0	0	0	1.01299	3.77084	3.21904	2.7537	1.25764	0.791209	0.76356	2.64183	0	0
Victoria	0.832726	1.8915	0	5.08553	4.79929	4.88327	0	2.66023	2.34265	7.44199	7.60944	7.82865	6.0221	6.07634	6.08697	4.33755	4.47414	4.35165
qtc	2.50749	4.10946	1.94316	3.32014	3.64438	4.23423	4.12711	4.25494	4.02426	6.22482	6.42952	6.53778	3.60031	1.97163	3.4286	0	2.24661	3.5053
CG34357	0	0	0.962359	0	2.27347	3.02293	0	1.04563	0	4.15921	5.09789	4.27666	1.25764	1.29927	1.92246	0	0	0
CG1090	0.832726	3.56569	1.94316	1.99851	0	2.19033	0	2.06791	0	3.65489	3.85862	4.35974	2.16273	2.61204	2.71839	1.45789	1.169	1.84352
lz	0	2.68266	2.26122	5.7794	5.87092	5.66952	6.5808	5.89566	6.68382	8.56776	8.24971	8.54396	5.1326	4.88218	5.37383	5.59009	5.26516	5.49219
CG7166	1.74121	4.31986	2.26122	1.99851	2.27347	4.69759	3.03689	3.07893	3.60869	6.24501	5.78204	6.19731	2.9919	3.05402	2.55673	2.16804	2.24661	3.13201
Rbp6	0	4.8126	2.93347	4.24604	3.11598	4.69759	3.94621	3.07893	3.48296	7.16303	6.39432	6.69001	3.68076	4.21199	3.9682	2.64183	1.169	3.13201
Teh2	1.74121	0	0.962359	0	0	3.54749	1.0212	2.06791	2.34265	4.15921	4.57635	4.71565	0.76173	1.67427	2.37464	1.45789	1.80616	0
Ndg	2.29432	4.66629	3.39025	3.6986	0	3.93134	3.73933	4.40742	4.66869	6.24501	5.7265	5.36496	1.626	2.61204	2.16619	3.90463	4.39072	3.92966
CG9813	3.57709	5.06705	3.10231	2.80565	3.11598	3.02293	3.62359	2.39426	1.01299	5.28357	5.22356	5.71973	3.32795	3.28781	2.55673	3.52135	2.58357	3.5053
sev	2.50749	4.66629	3.63016	5.52161	4.58551	5.66952	4.89864	3.40305	4.72531	7.88314	7.75532	7.92728	4.02693	3.39188	3.51918	4.20717	4.95258	4.35165
nSyb	2.85766	3.56569	3.10231	4.45753	4.33444	5.32931	4.79544	4.47802	4.72531	7.15238	7.1943	7.37886	5.95898	6.4821	6.18706	3.28323	3.2839	2.62707
CG10713	0	0	0	1.99851	3.11598	0	2.62012	0	0	4.7737	4.30021	3.88622	1.25764	0	0	0	1.80616	0
Cpr62Bc	1.74121	1.8915	0	4.45753	4.98544	4.69759	1.0212	1.04563	0	7.59141	7.0089	6.64103	3.82934	3.82267	3.6044	4.45712	4.62775	3.5053
CG13248	3.13922	3.56569	2.52167	3.99813	3.11598	4.23423	3.20739	3.66754	3.34522	6.56715	5.91219	6.15142	3.32795	2.21804	3.6044	3.72569	3.75334	3.3307
dpr11	0	0	0	3.6986	3.11598	3.54749	1.0212	2.39426	2.01944	5.98177	5.69791	5.7813	1.91918	1.67427	2.55673	2.99788	2.58357	2.90152
CG13965	1.35732	0	1.53455	0	2.27347	2.19033	0	1.04563	0	3.77084	3.85862	3.64257	2.55303	1.29927	2.37464	2.16804	1.80616	1.19813
erm	0	0	0	2.80565	4.33444	4.69759	3.35986	2.66023	2.34265	6.61448	6.44681	6.21973	5.345	5.20146	5.2991	3.72569	4.39072	3.3307
tim	2.69317	4.94543	2.52167	3.32014	4.03028	3.54749	1.0212	0	2.34265	5.88215	6.03156	5.92463	3.60031	3.96444	3.4286	3.28323	3.08599	2.62707
CG7886	2.69317	3.56569	1.94316	5.08553	5.29823	4.23423	1.0212	2.88471	2.82955	7.5269	7.06594	7.069	5.3201	5.46274	5.04846	3.72569	3.61317	3.8016
Cngl	3.26176	4.50345	3.83581	0	3.64438	2.19033	0	1.64549	1.01299	4.53217	4.96022	4.27666	2.55303	3.28781	3.22837	0	1.169	2.28785
tau	2.29432	4.50345	2.26122	5.08553	4.58551	4.88327	3.49774	4.47802	3.48296	7.11995	7.24459	7.12944	4.53958	4.26777	4.31014	4.45712	3.61317	4.25716
lncRNA:CR44514	0	0	0	1.99851	3.11598	0	0	0	2.34265	4.07148	4.22205	4.27666	1.626	2.21804	2.16619	1.45789	2.24661	0
CG11381	0	4.10946	0.962359	6.50582	6.4156	6.60334	2.03168	2.06791	0	8.93083	8.72034	8.78471	6.64045	7.02572	7.12039	6.14736	5.52193	5.26822
rdgC	2.85766	2.68266	0.962359	3.32014	0	3.02293	1.61316	1.04563	0	4.98053	4.69683	4.8366	1.91918	2.42845	1.62902	1.45789	1.169	1.19813
Pask	1.35732	1.8915	0.962359	1.99851	2.27347	2.19033	1.0212	2.39426	2.34265	4.39433	4.05175	3.88622	1.91918	1.97163	2.71839	2.64183	0	2.62707
Appl	5.97046	7.71208	6.19151	8.11176	8.3013	8.23066	7.06413	6.5318	6.46851	10.6582	10.3668	10.3306	6.87224	7.40106	7.21149	7.00603	7.00397	6.99835
igl	2.29432	3.56569	0.962359	4.24604	4.03028	3.54749	4.12711	4.0844	4.11182	6.34194	6.09871	5.7813	3.60031	4.56354	3.9682	1.45789	1.80616	2.62707
Akh	1.35732	3.56569	1.94316	5.61276	6.20676	5.56478	3.20739	2.39426	1.60225	8.08145	7.88145	7.92728	6.16879	6.40957	6.59367	5.4239	3.99843	3.92966
nAChRalpha3	0	0	3.25345	2.80565	3.64438	3.93134	2.8435	2.39426	1.01299	5.77513	5.60857	5.28219	2.71462	4.03043	4.31014	2.64183	2.85654	2.90152
CG13618	2.69317	4.8126	3.51519	6.50582	5.96249	4.88327	6.72818	6.88349	6.40059	8.07018	8.09385	8.10635	4.62339	5.20146	4.45485	3.90463	3.45791	4.04728
qua	4.70008	6.15917	5.28317	8.74621	8.55771	8.52396	8.17636	8.56535	8.19068	10.8031	10.6597	10.8286	9.54285	9.71488	9.67345	7.99053	7.43713	8.00728
Oamb	1.35732	1.8915	1.53455	2.80565	2.27347	0	1.61316	0	2.34265	4.24192	3.21904	4.27666	1.626	1.97163	1.62902	2.64183	1.169	1.19813
CG43729	2.85766	4.31986	1.94316	3.6986	4.33444	3.02293	4.28783	3.89098	3.02265	6.00564	5.66874	5.71973	2.9919	4.09352	3.22837	3.72569	3.2839	2.90152
Cow	0.832726	3.19071	2.93347	4.45753	2.27347	3.02293	2.62012	2.06791	2.34265	5.59807	5.30164	5.92463	1.91918	2.21804	1.92246	1.45789	1.80616	2.28785
metro	3.0053	4.10946	3.83581	4.64194	3.64438	5.19539	4.12711	3.54135	3.83138	6.64519	6.60915	6.8566	3.82934	3.57989	3.68487	2.16804	3.45791	3.92966
DIP-delta	1.74121	2.68266	0.962359	0	4.03028	3.54749	4.03949	3.25007	3.72433	5.11826	5.22356	5.19438	1.626	2.61204	3.33196	1.45789	0	1.19813
CG10405	0.832726	3.19071	1.53455	3.32014	3.11598	2.19033	0	2.39426	1.60225	5.02792	4.69683	4.94818	2.55303	3.7462	3.76109	2.99788	3.2839	3.66104
GABA-B-R3	3.91254	5.85584	4.01577	3.99813	5.29823	5.19539	3.20739	4.0844	3.19294	6.88281	7.02049	6.76812	4.8138	4.98559	4.70688	2.16804	1.80616	2.90152
CG42450	2.69317	1.8915	1.53455	4.64194	4.58551	4.23423	2.8435	1.04563	0	6.5831	6.16288	6.50165	4.35577	4.51827	4.36001	4.6701	3.88108	4.04728
VhaM9.7-a	1.74121	2.68266	2.52167	1.99851	3.11598	3.02293	1.0212	0	2.01944	5.02792	3.95842	4.51279	1.25764	1.29927	1.92246	0	0	1.19813
CG31370	5.91551	7.78481	5.5103	3.32014	5.29823	4.88327	7.57324	7.21852	7.42659	6.70472	6.72703	6.30605	4.58209	4.73164	5.16526	4.45712	3.61317	3.8016
Task6	0.832726	3.19071	0	3.32014	2.27347	2.19033	2.03168	1.04563	2.01944	4.59645	4.51211	4.43829	2.55303	1.97163	0.76356	0	2.24661	1.19813
onecut	5.07912	6.21287	5.54002	6.35558	5.77315	4.48443	5.50057	5.4801	5.27311	7.59928	7.44713	7.91359	4.8138	5.20146	4.92136	4.85565	4.30219	4.52389
CG34370	0	1.8915	2.52167	3.99813	2.27347	2.19033	2.62012	1.04563	2.34265	4.93154	5.14101	4.65115	1.626	2.21804	2.16619	1.45789	0	1.19813
Ggamma30A	2.85766	1.8915	0.962359	4.64194	4.03028	5.04775	1.61316	1.64549	2.82955	6.78966	6.44681	6.19731	3.22439	2.92119	3.9682	0	2.58357	2.62707
tadr	2.50749	4.50345	2.26122	1.99851	2.27347	3.02293	2.62012	0	2.34265	4.24192	4.37436	3.88622	1.91918	2.77488	2.16619	2.99788	2.58357	1.19813
CG10362	1.35732	1.8915	3.10231	0	0	3.93134	2.35569	0	1.60225	4.39433	3.85862	4.27666	1.25764	1.97163	1.26024	1.45789	1.169	0
GluRIB	1.74121	1.8915	1.53455	3.32014	2.27347	2.19033	0	1.04563	0	4.32014	4.22205	4.65115	0.76173	2.21804	2.16619	2.64183	0	0
CG5399	3.57709	5.7867	3.51519	6.50582	5.29823	6.10261	5.21086	5.25736	4.27244	8.04737	7.74836	7.88583	5.95898	4.77077	4.92136	2.99788	4.76657	4.15603
CG6024	4.05493	6.04537	3.73665	6.30181	6.27978	6.02578	6.08585	6.25857	5.7533	7.94617	7.93755	8.18249	4.25426	4.60744	3.76109	5.16757	4.47414	3.13201
CG3108	3.0053	3.86305	2.26122	4.95227	4.03028	4.48443	4.12711	4.25494	4.48413	6.5831	6.07667	6.28495	3.22439	3.39188	2.86375	3.28323	3.45791	3.66104
CG11997	0	0	1.53455	3.6986	4.79929	2.19033	1.0212	0	1.01299	5.74709	5.26313	5.81113	8.21911	8.52534	8.37373	3.72569	3.61317	3.5053
CG17270	0.832726	1.8915	0.962359	2.80565	3.64438	0	2.03168	1.64549	0	4.53217	4.30021	4.27666	1.91918	2.92119	3.68487	0	1.80616	0
twit	0	1.8915	0	7.49787	8.0942	7.33436	5.92403	4.60963	6.04783	9.44233	9.50833	9.36733	6.08258	6.64892	6.51881	6.60123	6.48619	6.4969
unc-13-4A	1.35732	1.8915	0.962359	1.99851	3.11598	3.02293	1.0212	2.06791	0	4.59645	4.13941	4.35974	0	1.29927	0	1.45789	0	1.84352
OtopLa	3.13922	4.31986	3.51519	5.7794	3.11598	4.69759	5.04079	4.8941	4.66869	6.61448	6.59371	6.87083	4.30591	4.42322	4.25848	4.45712	4.20787	3.3307
CG3940	3.0053	4.10946	3.25345	5.31999	4.33444	3.93134	3.35986	3.66754	3.19294	6.66031	6.24422	6.28495	4.08721	3.48894	4.31014	3.72569	3.2839	4.52389
CG13862	0.832726	3.19071	1.94316	3.6986	2.27347	4.23423	2.03168	1.64549	2.34265	5.24398	5.00759	5.5881	3.89825	4.21199	4.45485	2.64183	2.24661	1.19813
CG4577	1.74121	1.8915	3.83581	7.17793	7.19696	7.33436	2.03168	2.88471	1.01299	8.95554	8.70605	9.18571	6.98743	7.20785	7.11314	6.81778	7.21266	6.95385
Arc1	11.1529	12.656	11.5891	9.69845	9.97402	9.54971	10.1095	10.2113	10.1212	11.719	11.2743	11.3416	10.177	9.88392	10.0231	9.05083	8.50414	8.13899
na	1.74121	3.19071	2.93347	5.52161	4.03028	5.04775	2.8435	3.40305	1.01299	6.93346	6.39432	6.70598	5.21596	5.7243	5.61881	3.52135	4.20787	2.28785
Rbp	1.35732	2.68266	0	4.24604	3.11598	2.19033	1.0212	1.64549	2.34265	5.11826	5.00759	5.05176	2.37104	3.05402	2.9958	1.45789	1.169	0
Tace	2.50749	3.56569	1.53455	3.99813	4.79929	3.02293	2.35569	2.39426	3.34522	5.90771	5.18287	5.92463	1.25764	2.21804	2.37464	2.64183	3.08599	1.19813
CG43347	3.0053	4.50345	1.53455	3.32014	4.79929	3.02293	3.49774	3.25007	3.34522	6.00564	5.18287	5.10088	3.22439	3.39188	4.25848	2.64183	2.58357	3.92966
CG8245	2.85766	4.8126	2.52167	4.64194	0	4.23423	2.8435	2.88471	2.01944	5.32209	5.54579	5.62215	2.16273	2.92119	3.33196	1.45789	3.2839	1.84352
CG14636	3.75454	5.71407	4.3867	5.85602	5.29823	6.65528	3.73933	4.33319	4.27244	7.7268	7.56263	7.57415	6.03746	6.64892	6.71361	4.85565	5.48218	4.81675
Sh	1.35732	4.10946	1.94316	3.6986	4.03028	3.93134	0	2.39426	2.60655	5.80264	5.09789	5.19438	2.85991	3.17565	3.22837	2.16804	2.24661	2.62707
futsch	8.08759	9.73471	8.29027	10.8875	10.9028	10.4748	9.13741	9.17716	8.79399	12.5097	12.2319	12.2972	10.2464	10.3881	10.3636	9.90973	9.66411	9.48546
NfI	1.35732	1.8915	0.962359	1.99851	3.64438	3.02293	2.35569	1.04563	2.34265	4.59645	4.30021	4.43829	2.71462	1.97163	3.22837	2.16804	2.24661	1.19813
Rab3	3.8357	4.94543	2.93347	5.61276	5.1503	4.69759	4.03949	3.66754	4.34651	6.59887	6.66929	7.01876	4.02693	3.48894	3.68487	4.33755	3.88108	3.5053
CG11382	3.98549	6.04537	4.45067	9.7695	9.70907	9.28706	4.84796	4.60963	3.60869	11.1996	11.0245	11.2404	9.90708	9.86709	10.0154	8.52994	7.81051	8.0781
CG3556	5.35168	6.36292	4.92616	7.08549	7.07916	6.75386	6.21143	5.97102	5.90807	8.50217	8.55084	8.48966	6.0677	5.83921	6.15917	6.14736	5.26516	5.72184
CG4702	5.75786	6.97349	5.78304	6.91689	7.1195	7.16555	7.09706	7.08918	7.45198	8.64957	8.59415	8.44755	6.27626	6.82656	6.91052	6.34634	6.19802	6.3212
Dscam2	3.0053	4.10946	2.52167	2.80565	4.33444	4.48443	3.49774	3.54135	3.48296	5.24398	5.48014	5.5881	0.76173	1.67427	2.86375	2.16804	0	2.62707
Pph13	2.04411	0	0.962359	6.88067	5.66826	6.84613	2.03168	1.04563	1.60225	8.10374	7.84931	8.10032	6.50339	6.93389	7.03854	6.14736	6.09638	6.82801
Nrx-1	2.50749	4.66629	2.52167	3.99813	3.11598	4.48443	2.8435	0	2.01944	5.43186	5.14101	5.44324	1.626	4.21199	3.68487	3.72569	3.61317	1.84352
CG30101	3.98549	5.85584	3.9286	9.12472	8.69753	8.61857	3.94621	5.4801	4.60976	10.351	10.0309	10.3229	9.21331	9.22185	9.2627	7.64505	7.87332	7.52988
Cadps	5.67206	7.09286	5.96929	6.72595	6.99492	6.84613	6.21143	6.33664	6.00273	8.13654	8.24478	8.31331	7.1727	7.02572	6.8852	6.52117	6.58331	6.69013
2mit	2.85766	3.19071	3.25345	4.95227	4.03028	0	4.03949	3.66754	3.48296	5.0738	5.22356	5.75084	2.9919	3.05402	2.86375	4.06382	4.30219	3.92966
CG15528	2.50749	4.31986	2.74221	4.24604	3.64438	4.23423	3.20739	3.07893	2.01944	5.74709	5.09789	5.23896	2.71462	3.17565	3.4286	4.45712	3.45791	3.8016
Drgx	1.74121	0	0.962359	4.24604	4.03028	5.45184	0	0	0	6.20434	5.93686	5.95166	4.53958	4.84599	4.50003	4.6701	4.39072	4.52389
Rbp9	4.41327	5.98492	3.9286	8.01482	7.85231	7.69848	5.46739	4.40742	3.93104	9.27321	9.07462	9.18001	7.27343	7.67819	7.61214	7.87718	7.91869	7.81337
CG42867	4.12118	4.66629	2.52167	3.99813	4.98544	4.48443	3.03689	3.89098	2.60655	5.93282	5.63897	5.75084	4.08721	4.03043	4.25848	3.52135	3.75334	3.3307
eys	3.47944	5.38035	3.39025	5.52161	4.33444	5.85862	4.03949	3.78358	4.11182	6.74782	6.33985	6.70598	4.25426	3.96444	4.20491	4.76586	3.88108	3.66104
Arpc3B	4.35939	6.26464	4.09798	6.18786	6.47899	5.85862	4.12711	4.40742	2.60655	7.24553	7.42113	7.55665	5.63478	5.31171	5.77402	4.76586	4.69883	4.81675
cpx	2.69317	4.8126	2.52167	5.7794	6.81006	6.37459	3.84647	3.07893	3.34522	7.73396	7.30271	7.65861	5.41722	5.41413	5.81035	5.30142	5.35592	5.06007
CG15760	3.91254	5.6376	3.51519	4.64194	4.03028	5.04775	2.03168	3.78358	2.82955	5.56632	5.86153	5.97819	3.68076	3.48894	2.16619	0	2.85654	2.62707
rtp	0	3.19071	0	4.95227	5.1503	5.04775	2.03168	2.06791	0	6.05222	6.32122	6.26353	4.98199	5.05064	5.19304	5.16757	4.55299	4.44034
tut	7.31789	9.93971	7.76326	8.0641	7.9224	7.56907	6.08585	6.23838	6.09157	8.94014	8.98576	9.22225	5.46344	5.7829	5.73676	9.05558	8.74569	8.81845
CG43324	4.12118	6.31462	3.83581	2.80565	5.55514	3.02293	3.62359	4.78694	2.82955	4.98053	5.93686	5.28219	3.60031	4.26777	4.25848	3.52135	3.45791	2.28785
CG34221	4.41327	5.47129	2.93347	5.85602	4.79929	5.04775	4.43243	4.78694	4.88296	6.37896	6.35823	6.69001	2.37104	2.92119	2.55673	4.33755	3.99843	4.15603
CarT	3.8357	6.04537	4.17575	7.63464	7.07916	7.05389	5.04079	4.99384	5.38279	8.38877	8.47704	8.42361	6.80204	7.10442	6.99185	6.28302	5.83756	5.88872
hwt	4.70008	6.84333	4.78439	3.99813	5.87092	4.88327	4.99494	4.17219	4.48413	6.81689	5.86153	5.55322	4.08721	4.88218	5.07855	3.90463	3.2839	2.28785
bru3	7.34587	8.90901	7.31649	5.99804	6.4156	6.10261	4.79544	5.40961	5.34715	7.25551	7.1422	7.4374	5.67462	5.50976	5.44487	5.23605	4.83128	5.36202
CG8046	3.57709	5.38035	2.52167	6.64188	6.20676	6.02578	2.62012	4.17219	2.82955	7.25551	7.44713	7.52999	5.3201	5.17253	5.07855	5.09569	4.10695	5.11499
para	3.3747	3.86305	2.52167	5.52161	3.64438	4.69759	4.84796	3.78358	4.02426	6.24501	5.63897	5.81113	3.89825	4.98559	3.90241	3.72569	3.08599	3.8016
Nlg2	1.74121	1.8915	2.26122	4.64194	5.66826	3.93134	3.20739	2.66023	2.34265	6.1411	5.51334	6.15142	3.89825	2.61204	3.90241	4.6701	4.69883	4.15603
Cpr64Ac	7.23055	8.44255	7.07401	6.76621	6.47899	6.97434	5.74173	6.35551	6.13401	8.23573	7.35858	7.77669	5.97502	4.73164	5.10804	6.37699	6.31576	6.69013
Tsp68C	4.78427	6.45494	5.38492	6.35558	6.12984	6.60334	5.7137	5.64259	5.61029	7.65316	7.34019	7.33846	5.61445	5.96264	6.15917	6.46522	5.44131	5.98031

## Sheet: GFP expression
Samples	target_id	length	est_counts
881_S10	GFP	716	9726
882_S11	GFP	716	9260
883_S12	GFP	716	9696
cic1_S16	GFP	716	3872
cic2_S17	GFP	716	5418
cic3_S18	GFP	716	5226
Gl_1_S1	GFP	716	2258
Gl_2_S2	GFP	716	1764
Gl_3_S3	GFP	716	1898
Gl_Ras_1_S7	GFP	716	6417
Gl_Ras_2_S8	GFP	716	6511
Gl_Ras_3_S9	GFP	716	5888
Ras_1_S4	GFP	716	35003
Ras_2_S5	GFP	716	29393
Ras_3_S6	GFP	716	31153
w_Frt821_S13	GFP	716	8661
w_Frt822_S14	GFP	716	2496
w_Frt823_S15	GFP	716	7132

## Sheet: GlRas vs Gl
symbol	FlyBaseID	Gl	Gl&RasV12	foldChange	reverse.FoldChange	t.test	t.test.adj	log2FoldChange	pvalue	padj
CG14075	FBgn0036835	10.5029	3835.08	365.146	0.00273863	0.0199849	1	8.51967	4.1302e-15	8.14482e-15
CG32581	FBgn0052581	0.99862	351.114	351.599	0.00284415	0.00335479	1	8.15136	8.52747e-12	1.63538e-11
Proc	FBgn0045038	1.27828	311.738	243.873	0.0041005	0.0151534	1	7.98001	2.77367e-11	5.29566e-11
Capa	FBgn0039722	4.46355	507.89	113.786	0.00878841	0.0287604	1	6.79693	2.01923e-19	4.08726e-19
Osi7	FBgn0037414	11.8327	1394.4	117.843	0.00848589	0.00114342	1	6.79663	2.67443e-51	7.64392e-51
CG12594	FBgn0037941	0	67.9714	Inf	0	0.00236025	1	6.74426	5.81244e-08	1.06884e-07
DIP-theta	FBgn0051646	0	66.418	Inf	0	0.0100807	1	6.71022	7.47494e-08	1.37077e-07
dimm	FBgn0023091	0	65.7909	Inf	0	0.00218138	1	6.69727	7.52624e-08	1.37998e-07
CG18265	FBgn0036725	2.18665	215.713	98.65	0.0101369	0.00103875	1	6.56195	3.58226e-10	6.75427e-10
CG3257	FBgn0034978	0	57.8235	Inf	0	0.0349831	1	6.51124	2.58971e-07	4.71142e-07
Dscam3	FBgn0261046	0.99862	110.192	110.345	0.00906252	0.000213052	1	6.47986	1.05225e-07	1.92433e-07
CG9701	FBgn0036659	2.18665	189.818	86.8075	0.0115197	0.0265053	1	6.37765	1.73704e-09	3.25259e-09
CG34155	FBgn0083991	0	50.0765	Inf	0	0.0154679	1	6.30315	6.84988e-07	1.23589e-06
CG7213	FBgn0035861	0	49.1601	Inf	0	0.00117007	1	6.27725	7.13335e-07	1.28634e-06
Oli	FBgn0032651	0	48.4368	Inf	0	0.00963474	1	6.25446	8.44145e-07	1.52079e-06
TrpA1	FBgn0035934	1.27828	92.6336	72.4674	0.0137993	2.69569e-05	0.366048	6.22939	3.70778e-07	6.72256e-07
CG7236	FBgn0031730	0	46.8193	Inf	0	0.00903497	1	6.20617	1.08478e-06	1.95193e-06
CG12605	FBgn0035481	0	44.0978	Inf	0	0.00745987	1	6.11906	1.67041e-06	2.99598e-06
Sytbeta	FBgn0261090	0	43.9805	Inf	0	0.023726	1	6.11577	1.8921e-06	3.38904e-06
CG14024	FBgn0031697	0	43.5836	Inf	0	0.0107839	1	6.10438	1.85158e-06	3.3178e-06
beat-VI	FBgn0039584	0	42.6302	Inf	0	0.0172747	1	6.07034	2.2843e-06	4.08328e-06
Nckx30C	FBgn0028704	2.46631	142.622	57.8281	0.0172926	0.0221773	1	5.959	2.04409e-08	3.78443e-08
MsR1	FBgn0035331	0.99862	66.8979	66.9903	0.0149275	0.0113563	1	5.75845	3.78964e-06	6.74698e-06
KaiR1D	FBgn0038837	0	33.9774	Inf	0	0.0139141	1	5.74295	1.11776e-05	1.97002e-05
beat-Ia	FBgn0013433	0	33.5578	Inf	0	0.00937733	1	5.72534	1.18768e-05	2.08883e-05
CG45002	FBgn0266354	0	32.3051	Inf	0	0.0242594	1	5.66935	1.64e-05	2.87222e-05
CG9395	FBgn0032506	0	31.2296	Inf	0	0.00108298	1	5.6226	1.85855e-05	3.24686e-05
Dscam4	FBgn0263219	28.5287	1370.7	48.0464	0.0208132	0.00657671	1	5.58489	2.0038e-69	1.07449e-68
CG15522	FBgn0039723	2.2769	105.839	46.4839	0.0215128	0.00174124	1	5.53418	2.24188e-07	4.08365e-07
CG2269	FBgn0033484	3.18527	154.502	48.5051	0.0206164	0.0342018	1	5.49883	6.47465e-10	1.21819e-09
Ank2	FBgn0261788	21.4183	980.557	45.7813	0.021843	0.00151086	1	5.4982	6.41851e-54	1.93851e-53
sff	FBgn0036544	7.92848	357.934	45.1453	0.0221507	0.00354881	1	5.48424	2.11027e-21	4.32811e-21
Tektin-C	FBgn0035638	21.6077	943.284	43.6549	0.0229069	0.00301773	1	5.44161	2.88004e-52	8.39005e-52
CG14516	FBgn0039640	115.251	4762.1	41.3193	0.0242018	0.000167998	1	5.37916	6.86958e-224	9.14959e-220
robo3	FBgn0041097	1.18803	50.9309	42.87	0.0233263	0.0298698	1	5.36531	2.41588e-05	4.20946e-05
CR44383	FBgn0265533	6.83962	275.701	40.3094	0.0248081	0.00185301	1	5.32917	1.42595e-17	2.86071e-17
nAChRalpha2	FBgn0000039	0	25.4168	Inf	0	0.00496474	1	5.32601	7.35684e-05	0.000126124
5-HT7	FBgn0004573	0	24.5233	Inf	0	0.0576032	1	5.27302	0.000115692	0.000197349
Pal2	FBgn0262728	2.99586	131.471	43.8842	0.0227872	0.0146814	1	5.27215	3.45172e-09	6.44247e-09
Aplip1	FBgn0040281	30.5348	1177.46	38.5612	0.0259328	0.000283729	1	5.25545	8.87817e-68	4.37957e-67
CG8910	FBgn0025833	0.99862	43.5152	43.5753	0.0229488	9.35345e-06	0.128301	5.13905	5.44213e-05	9.36119e-05
Sidpn	FBgn0032741	0	22.2011	Inf	0	0.037267	1	5.12774	0.000190981	0.000323377
dpr9	FBgn0038282	1.18803	42.8957	36.1065	0.0276958	0.0319553	1	5.11638	6.75964e-05	0.00011605
alpha-Catr	FBgn0029105	0	20.5277	Inf	0	0.0016439	1	5.01662	0.000273843	0.000461452
CG13386	FBgn0032040	1.27828	39.8942	31.2093	0.0320417	0.0172171	1	5.01385	9.71135e-05	0.000165998
CG16772	FBgn0032835	1.27828	38.6974	30.273	0.0330327	0.0470124	1	4.97047	0.000126574	0.000215608
CG11600	FBgn0038068	0	19.5936	Inf	0	0.0214948	1	4.94802	0.000382618	0.000641744
CG13532	FBgn0034788	42.3071	1287.87	30.4411	0.0328503	1.97187e-05	0.268785	4.92872	4.35956e-78	4.18637e-77
slbo	FBgn0005638	0.99862	37.1197	37.171	0.0269027	0.00652213	1	4.90931	0.000143154	0.000243385
CG1402	FBgn0029962	0.99862	37.0955	37.1467	0.0269203	0.00767078	1	4.90847	0.000144303	0.000245243
CG4660	FBgn0029839	0	18.8899	Inf	0	0.0504589	1	4.89863	0.000508188	0.000847658
CG42534	FBgn0260487	0	18.7798	Inf	0	0.0284716	1	4.88774	0.000503866	0.00084066
Cyp6a16	FBgn0031726	6.46079	195.382	30.2412	0.0330674	0.0109624	1	4.83912	5.44866e-14	1.06581e-13
Rab3-GEF	FBgn0030613	0	17.627	Inf	0	0.00704004	1	4.79704	0.000672443	0.0011166
CG13288	FBgn0035648	0	17.5221	Inf	0	0.0148971	1	4.78959	0.000705597	0.0011702
Mip	FBgn0036713	0	17.4263	Inf	0	0.066008	1	4.78264	0.000833273	0.00137629
Ndae1	FBgn0259111	15.7667	437.235	27.7315	0.03606	0.00631996	1	4.77475	3.09603e-29	6.69308e-29
dpr4	FBgn0053512	0	17.1544	Inf	0	0.00951874	1	4.75913	0.000785624	0.0012992
jeb	FBgn0086677	0	16.8498	Inf	0	0.0089054	1	4.73268	0.000865259	0.00142805
fred	FBgn0051774	0	16.5361	Inf	0	0.0251622	1	4.70501	0.00100552	0.00165462
CCHa1-R	FBgn0050106	0	16.4567	Inf	0	0.00653671	1	4.69902	0.00097996	0.00161356
CG17047	FBgn0033827	1.18803	31.964	26.905	0.0371678	0.000139157	1	4.69425	0.000316959	0.000533028
CanB	FBgn0010014	1.99724	57.1087	28.5938	0.0349726	0.00639146	1	4.65684	2.87298e-05	4.99611e-05
CG14866	FBgn0038315	0	15.438	Inf	0	0.047506	1	4.60616	0.00151648	0.00247464
CG46301	FBgn0283651	1.18803	29.8239	25.1036	0.0398349	0.0351677	1	4.59182	0.000512911	0.00085543
CG30158	FBgn0050158	2.55656	54.925	21.4839	0.0465464	0.000137797	1	4.57417	3.44705e-05	5.98015e-05
Ktl	FBgn0038839	0	14.9359	Inf	0	0.0611063	1	4.55575	0.0018883	0.00306823
side-II	FBgn0259213	0	14.5631	Inf	0	0.0426681	1	4.51933	0.00202935	0.00329219
Drl-2	FBgn0033791	6.8307	156.88	22.9669	0.0435409	0.00015323	1	4.51735	2.61452e-12	5.04533e-12
beat-VII	FBgn0250908	0	14.4847	Inf	0	0.0313281	1	4.51254	0.00205764	0.00333686
CG3955	FBgn0033793	1.27828	27.8876	21.8165	0.0458368	0.00810674	1	4.49572	0.00067979	0.00112824
Toll-6	FBgn0036494	0	14.2698	Inf	0	0.0977467	1	4.48928	0.00262337	0.00423164
CG31516	FBgn0051516	6.6502	151.349	22.7586	0.0439394	0.00608331	1	4.46876	5.87957e-12	1.13067e-11
sit	FBgn0038986	0	13.9122	Inf	0	0.0759724	1	4.45245	0.00274559	0.00442396
sNPF	FBgn0032840	6.74045	147.082	21.8208	0.0458279	5.34412e-06	0.073503	4.42541	7.92599e-12	1.52091e-11
nerfin-1	FBgn0028999	28.0596	595.848	21.2351	0.0470918	3.64424e-05	0.493539	4.38561	1.32641e-41	3.21385e-41
CG13077	FBgn0032810	3.37468	71.3905	21.1547	0.0472708	0.0114223	1	4.38132	1.94565e-06	3.48354e-06
CG43339	FBgn0263078	0	13.1096	Inf	0	0.0403096	1	4.3676	0.00340689	0.00546112
lncRNA:CR44711	FBgn0265922	0	12.9782	Inf	0	0.0102536	1	4.35496	0.00338382	0.00542609
dpr7	FBgn0053481	1.27828	25.2486	19.752	0.0506277	0.000606589	1	4.35312	0.00109972	0.00180629
trp	FBgn0003861	2.2769	46.2824	20.3269	0.0491958	0.0548128	1	4.34146	0.000134344	0.000228551
Rab26	FBgn0086913	0	12.3121	Inf	0	0.0168974	1	4.27808	0.00441689	0.00703354
CG44837	FBgn0266100	0.99862	23.6382	23.6709	0.042246	0.0302227	1	4.25645	0.00164442	0.00268047
fipi	FBgn0031627	21.7584	429.467	19.7379	0.0506639	0.00287179	1	4.24133	2.05299e-30	4.48186e-30
GstD3	FBgn0010039	57.6345	1066.11	18.4977	0.0540607	0.00236909	1	4.21928	8.76468e-69	4.55292e-68
Lim3	FBgn0002023	1.18803	22.2317	18.7131	0.0534386	0.0126839	1	4.17077	0.00210532	0.00341294
CG14535	FBgn0031955	62.3301	1130.02	18.1297	0.0551582	0.000782946	1	4.17019	6.30489e-74	4.45254e-73
Teh4	FBgn0035504	1.27828	21.8144	17.0654	0.0585981	0.0573212	1	4.14387	0.00249534	0.00402806
CG32241	FBgn0052241	3.46493	60.4894	17.4576	0.0572817	0.0510939	1	4.14119	1.13501e-05	1.99936e-05
CG11317	FBgn0039816	0	11.1001	Inf	0	0.026114	1	4.13075	0.00715497	0.0112578
CG13203	FBgn0033628	2.2769	39.9746	17.5566	0.0569586	0.030074	1	4.12761	0.000303742	0.000511188
grim	FBgn0015946	4.3733	79.1888	18.1073	0.0552263	2.00667e-05	0.273489	4.12071	3.23604e-07	5.87846e-07
shakB	FBgn0085387	0	10.9851	Inf	0	0.0524842	1	4.11763	0.00794672	0.0124638
Tbh	FBgn0010329	2.99586	58.3667	19.4825	0.0513282	0.000530294	1	4.11093	1.24218e-05	2.18353e-05
CG14625	FBgn0040358	2.18665	39.1762	17.9161	0.0558159	0.00396354	1	4.10564	0.000314202	0.000528592
SP2353	FBgn0034070	21.3191	369.109	17.3135	0.0577583	0.00486877	1	4.09164	5.21622e-27	1.10965e-26
lncRNA:CR44544	FBgn0265737	0.99862	20.5165	20.5448	0.0486741	0.00515616	1	4.05415	0.0030471	0.00489676
fid	FBgn0259146	0	10.4818	Inf	0	0.0222477	1	4.04624	0.00922816	0.0143923
dsb	FBgn0035290	20.5099	338.608	16.5095	0.0605713	4.02046e-08	0.000555949	4.04162	1.13039e-25	2.38677e-25
CG7548	FBgn0035792	0	10.3289	Inf	0	0.144818	1	4.02179	0.0124552	0.0192226
beat-Ib	FBgn0028645	11.2943	184.193	16.3086	0.0613175	0.00529345	1	4.01318	1.3777e-14	2.70724e-14
CG14186	FBgn0036935	1.27828	19.9033	15.5704	0.0642244	0.00348004	1	4.00923	0.0034489	0.00552712
CG7252	FBgn0036226	1.27828	19.6682	15.3865	0.0649921	0.0286352	1	3.99453	0.00377816	0.00604097
CG43740	FBgn0263997	2.46631	36.5484	14.8191	0.0674806	0.00157198	1	3.98733	0.000469949	0.000785352
CG14312	FBgn0038596	0	10.0459	Inf	0	0.00591996	1	3.9864	0.0107603	0.0166899
Pkcdelta	FBgn0259680	7.11928	105.601	14.833	0.067417	0.000722583	1	3.93846	3.22705e-09	6.02482e-09
CG18869	FBgn0042179	0	9.36847	Inf	0	0.0922774	1	3.88491	0.0163334	0.0249936
7B2	FBgn0041707	11.7633	169.082	14.3737	0.0695716	4.27353e-05	0.577781	3.88204	8.10568e-14	1.58298e-13
CG13404	FBgn0030559	0	9.31661	Inf	0	0.0147028	1	3.87792	0.0148306	0.0227541
Actbeta	FBgn0024913	10.8341	166.455	15.364	0.0650872	0.00873422	1	3.87522	2.79105e-13	5.42685e-13
Syt4	FBgn0028400	63.7284	900.834	14.1355	0.0707437	0.000604661	1	3.8377	4.18403e-60	1.50492e-59
CG14853	FBgn0038246	0.99862	17.4639	17.488	0.0571821	0.0305741	1	3.81954	0.0064449	0.010179
run	FBgn0003300	0	8.80212	Inf	0	0.127774	1	3.79199	0.023311	0.0351778
Shawl	FBgn0085395	0	8.68711	Inf	0	0.020118	1	3.77504	0.0197618	0.0300156
CG4734	FBgn0033826	0	8.60368	Inf	0	0.0110797	1	3.76296	0.0202032	0.0306616
Nlg3	FBgn0083963	0	8.59747	Inf	0	0.0805616	1	3.76208	0.0217945	0.0329977
dpr6	FBgn0040823	1.18803	16.7712	14.1168	0.0708375	0.0443677	1	3.76075	0.0077219	0.012124
cry	FBgn0025680	3.55518	45.3607	12.759	0.0783758	0.00631286	1	3.71932	0.000100803	0.000172259
CG32683	FBgn0052683	0.99862	16.2468	16.2692	0.0614658	0.000578387	1	3.71685	0.00828969	0.0129895
CG12998	FBgn0030829	0.99862	16.2304	16.2528	0.0615277	0.0162403	1	3.71565	0.00859037	0.0134385
boss	FBgn0000206	1.99724	29.3464	14.6935	0.0680575	0.00093499	1	3.70841	0.00171729	0.00279821
dpr12	FBgn0085414	7.9374	102.589	12.9247	0.0773712	0.00100702	1	3.68144	7.15267e-09	1.33035e-08
CG4467	FBgn0039064	10.7349	143.262	13.3454	0.0749321	7.51755e-05	1	3.66115	7.11683e-12	1.36702e-11
Vsx2	FBgn0263512	0	7.95276	Inf	0	0.0122096	1	3.64786	0.0272022	0.0408003
Cnx14D	FBgn0264077	0.99862	15.3912	15.4125	0.0648826	0.01422	1	3.64065	0.0105181	0.0163295
CG42866	FBgn0262140	2.18665	28.3238	12.953	0.077202	0.00332856	1	3.63995	0.00197839	0.00321147
CG13325	FBgn0033792	0	7.87947	Inf	0	0.00391264	1	3.6363	0.0278299	0.0416995
CG6329	FBgn0033872	7.29977	85.9802	11.7785	0.0849006	0.000675882	1	3.6355	9.78842e-08	1.79132e-07
Gycbeta100B	FBgn0013973	3.55518	41.8265	11.7649	0.0849983	0.000242938	1	3.60173	0.000178027	0.00030171
CG43207	FBgn0262843	0	7.66958	Inf	0	0.0582837	1	3.59364	0.0322579	0.047962
MsR2	FBgn0264002	0	7.66451	Inf	0	0.0580768	1	3.5928	0.0323099	0.0480285
CG17324	FBgn0027074	0	7.61151	Inf	0	0.0479705	1	3.58413	0.0331789	0.0492379
CG6154	FBgn0039420	1.27828	14.7882	11.5688	0.0864392	0.00149864	1	3.58134	0.0118947	0.0183895
CG6495	FBgn0027550	12.043	137.329	11.4033	0.0876941	0.000114156	1	3.57622	1.99408e-11	3.8116e-11
lncRNA:CR44946	FBgn0266251	0	7.55457	Inf	0	0.0244202	1	3.57467	0.0330114	0.0490112
CG45105	FBgn0266566	73.4141	890.115	12.1246	0.0824771	0.000453984	1	3.56969	2.38706e-57	7.87545e-57
CG31219	FBgn0051219	0	7.47621	Inf	0	0.0982639	1	3.56154	0.0363215	0.0536802
lncRNA:CR32553	FBgn0052553	0	7.34468	Inf	0	0.119148	1	3.53032	0.0400304	0.0588938
CG13055	FBgn0036583	1.18803	14.2209	11.9701	0.0835414	0.096676	1	3.52786	0.0154541	0.0236807
CG13043	FBgn0036600	0	7.26519	Inf	0	0.0728371	1	3.51658	0.0402116	0.0591538
CG4596	FBgn0037849	3.55518	37.5192	10.5534	0.0947563	0.00369528	1	3.44611	0.000415647	0.00069574
nolo	FBgn0051619	7.02011	74.7398	10.6465	0.0939274	0.000555969	1	3.44175	5.89535e-07	1.06511e-06
qvr	FBgn0260499	1.18803	13.3826	11.2645	0.0887742	0.00275901	1	3.43664	0.0175433	0.0267436
lncRNA:CR45339	FBgn0266878	2.18665	24.3361	11.1294	0.0898521	0.00127723	1	3.42238	0.00423979	0.00676204
CG9368	FBgn0036890	3.46493	36.7644	10.6104	0.094247	0.00394768	1	3.41999	0.000438312	0.000732942
CG31760	FBgn0051760	0	6.77737	Inf	0	0.0697404	1	3.4197	0.0487303	0.0710264
dpr8	FBgn0052600	1.18803	13.1667	11.0828	0.09023	0.0662254	1	3.41663	0.0197934	0.0300602
skl	FBgn0036786	13.3004	144.148	10.8378	0.0922692	0.00646493	1	3.40137	9.81312e-12	1.87978e-11
nwk	FBgn0263456	1.18803	12.8734	10.8359	0.0922859	0.00531919	1	3.38316	0.0202225	0.0306874
CG1208	FBgn0037386	8.30731	83.7625	10.083	0.0991769	0.0577284	1	3.37653	4.94761e-07	8.94735e-07
axed	FBgn0035708	34.1981	352.294	10.3016	0.0970726	0.00444431	1	3.362	1.4875e-24	3.11509e-24
eIF4E3	FBgn0265089	0	6.48912	Inf	0	0.0102536	1	3.35496	0.0538339	0.0780721
AdoR	FBgn0039747	0	6.4474	Inf	0	0.00473827	1	3.3469	0.0546034	0.0791363
amon	FBgn0023179	12.1124	126.339	10.4306	0.0958719	1.24568e-05	0.170571	3.33777	1.25683e-10	2.38628e-10
DIP-eta	FBgn0031725	0	6.38934	Inf	0	0.0672041	1	3.33556	0.0587436	0.0847586
CG4133	FBgn0031257	4.3733	45.7018	10.4502	0.0956923	0.0257438	1	3.33033	0.000126499	0.000215508
side-VI	FBgn0083950	7.55858	79.6653	10.5397	0.0948792	0.00016319	1	3.32848	3.44494e-07	6.25111e-07
Gfrl	FBgn0262869	0	6.35269	Inf	0	0.0961129	1	3.32823	0.0622237	0.0895857
CG7191	FBgn0031945	1.18803	12.254	10.3146	0.0969503	0.0195357	1	3.31034	0.024596	0.0370581
Sytalpha	FBgn0261089	2.18665	22.5198	10.2987	0.0970992	0.0621939	1	3.30899	0.00709168	0.0111608
CG30419	FBgn0050419	4.18389	43.8779	10.4873	0.0953531	0.000802542	1	3.2833	0.000148088	0.000251451
CG33253	FBgn0030992	13.2102	132.369	10.0202	0.0997983	0.00571484	1	3.28048	1.06099e-10	2.01559e-10
VGlut	FBgn0031424	0	6.1428	Inf	0	0.0256563	1	3.2754	0.0643931	0.092569
CG1722	FBgn0031168	0	6.10616	Inf	0	0.0113464	1	3.26792	0.0647272	0.0930392
CG43799	FBgn0264343	1.27828	11.8141	9.24221	0.108199	0.00363179	1	3.25904	0.026898	0.0403804
CG13982	FBgn0031811	2.2769	21.4087	9.40255	0.106354	0.0180992	1	3.22739	0.00806061	0.0126379
CG31036	FBgn0051036	0.99862	11.5512	11.5672	0.0864513	0.00934917	1	3.22479	0.0301361	0.0449528
nrv3	FBgn0032946	13.0207	125.814	9.66259	0.103492	0.013845	1	3.21258	5.83702e-10	1.099e-09
dyl	FBgn0066365	37.3566	348.865	9.33877	0.107081	2.31328e-05	0.314815	3.21255	2.10911e-25	4.4441e-25
PVRAP	FBgn0052406	1.27828	11.3466	8.87647	0.112657	0.0729256	1	3.20277	0.0331097	0.0491461
osk	FBgn0003015	1.18803	11.2314	9.45381	0.105778	0.00881147	1	3.18346	0.0326517	0.0485203
IA-2	FBgn0031294	24.9735	226.705	9.07783	0.110159	0.0107904	1	3.17489	8.57215e-17	1.70994e-16
CG13244	FBgn0032577	5.65158	51.138	9.04844	0.110516	3.72286e-05	0.503964	3.16402	4.24535e-05	7.33193e-05
CG14624	FBgn0040357	2.99586	29.8483	9.96318	0.10037	0.015792	1	3.15816	0.00221619	0.00358788
X11Lbeta	FBgn0052677	58.995	531.585	9.01067	0.11098	0.00653186	1	3.12676	1.0439e-30	2.28341e-30
scrt	FBgn0004880	561.274	4913.74	8.75462	0.114225	1.20023e-06	0.0165763	3.12288	5.80966e-178	1.54758e-174
Cbp53E	FBgn0004580	4.93262	40.4226	8.19495	0.122026	0.074595	1	3.11921	0.000503725	0.00084053
AstC-R1	FBgn0036790	0.99862	10.3291	10.3433	0.0966806	0.0246933	1	3.06634	0.0436021	0.0639295
CG33985	FBgn0053985	0.99862	10.1609	10.1749	0.0982807	0.0509082	1	3.03869	0.0474852	0.0692798
TotF	FBgn0044811	1.27828	10.1293	7.92419	0.126196	0.0544214	1	3.03483	0.0470422	0.0686861
Lcp65Ag2	FBgn0020637	0.99862	10.0927	10.1066	0.098945	0.0351979	1	3.03038	0.0474379	0.0692184
CG17739	FBgn0033710	22.3564	178.027	7.96312	0.125579	9.57739e-05	1	3.02651	1.25059e-13	2.43732e-13
trv	FBgn0085391	2.18665	18.4814	8.45191	0.118316	0.0111556	1	3.02466	0.0149706	0.022961
fs(1)M3	FBgn0005390	0.99862	10.0357	10.0496	0.0995063	0.00269006	1	3.02342	0.0465271	0.0680011
ADPS	FBgn0033983	9.29701	74.0297	7.96274	0.125585	0.0030139	1	3.01349	1.5329e-06	2.75269e-06
lncRNA:CR44565	FBgn0265758	3.46493	27.6881	7.99094	0.125142	0.00106882	1	3.01098	0.00278113	0.00448016
CG30116	FBgn0028496	6.92986	55.0186	7.93934	0.125955	0.0104795	1	3.00148	2.98247e-05	5.18517e-05
Eaat2	FBgn0026438	1.18803	9.64771	8.12075	0.123141	0.0109105	1	2.96721	0.0522755	0.0759194
Ilp8	FBgn0036690	189.651	1448.15	7.63585	0.130961	0.00794666	1	2.93825	3.66635e-67	1.75655e-66
Gsc	FBgn0010323	34.8476	263.564	7.56333	0.132217	0.00422567	1	2.937	3.79591e-18	7.63943e-18
CG7330	FBgn0036780	3.46493	25.8945	7.4733	0.13381	0.000639209	1	2.91418	0.00411749	0.00657171
CG12071	FBgn0039808	7.83824	59.321	7.56815	0.132133	0.000167894	1	2.89607	1.72805e-05	3.02324e-05
CG12531	FBgn0031064	3.27552	25.2447	7.70708	0.129751	0.013879	1	2.89377	0.00530254	0.00840968
Pde6	FBgn0038237	2.2769	16.871	7.40964	0.134959	0.107661	1	2.88202	0.0240471	0.0362558
CG34377	FBgn0263117	104.692	761.663	7.2753	0.137451	6.00675e-05	0.807847	2.8596	5.55485e-42	1.35157e-41
wry	FBgn0051665	1.18803	8.90208	7.49313	0.133456	0.0409484	1	2.85196	0.067242	0.0964562
side-VIII	FBgn0086604	0.99862	8.90208	8.91437	0.112178	0.0406463	1	2.85193	0.0681796	0.097717
Fie	FBgn0026592	2.18665	16.152	7.38666	0.135379	0.00185998	1	2.83335	0.0250063	0.0376507
cmpy	FBgn0037015	4.46355	31.5697	7.07278	0.141387	0.00609328	1	2.79559	0.0018441	0.0029997
Victoria	FBgn0053117	29.437	197.834	6.72057	0.148797	0.00773874	1	2.73766	6.38909e-14	1.24903e-13
Cyp6a20	FBgn0033980	10.3045	68.6122	6.65844	0.150185	8.99652e-05	1	2.73725	5.50621e-06	9.77699e-06
qtc	FBgn0028572	12.7709	83.6327	6.54871	0.152702	0.00139129	1	2.7281	6.54203e-07	1.18083e-06
CG34357	FBgn0085386	3.65434	22.8319	6.24788	0.160054	0.0519122	1	2.71459	0.0100221	0.015583
CG1090	FBgn0037238	2.18665	14.8778	6.80393	0.146974	0.0196438	1	2.71315	0.0346778	0.0513707
lz	FBgn0002576	53.7818	351.355	6.53297	0.15307	0.00613074	1	2.70891	1.95678e-22	4.03879e-22
CG15142	FBgn0032645	3.74459	22.7359	6.07166	0.1647	0.00315492	1	2.70029	0.00933282	0.014547
CG7166	FBgn0037107	10.5931	67.0841	6.3328	0.157908	0.0044905	1	2.69245	1.75406e-05	3.06793e-05
Rbp6	FBgn0260943	16.8645	109.227	6.47675	0.154398	0.026373	1	2.6776	5.93326e-08	1.0906e-07
Teh2	FBgn0035505	3.5641	21.6665	6.0791	0.164498	0.0177467	1	2.64325	0.0134123	0.0206638
Ndg	FBgn0026403	8.74661	55.6685	6.36458	0.157119	0.0290612	1	2.62339	0.000103806	0.000177278
CG9813	FBgn0038143	6.92986	42.0046	6.06139	0.164979	0.0179028	1	2.60994	0.000490597	0.000818727
CG4998	FBgn0036612	88.801	517.807	5.83109	0.171494	0.00464705	1	2.5528	3.97383e-29	8.57819e-29
sev	FBgn0003366	39.2814	230.854	5.87692	0.170157	7.93619e-05	1	2.53526	4.69617e-15	9.25955e-15
nSyb	FBgn0013342	26.4501	150.718	5.6982	0.175494	0.000257666	1	2.51621	1.86486e-10	3.52814e-10
CG34353	FBgn0085382	7.57943	40.1988	5.30367	0.188549	0.0137467	1	2.51235	0.00117037	0.00191949
CG10713	FBgn0036360	3.55518	19.6141	5.51705	0.181256	0.0279728	1	2.50642	0.0199218	0.0302483
Ets21C	FBgn0005660	184.418	1048.45	5.6852	0.175895	0.00490443	1	2.50385	7.53482e-48	2.00392e-47
lncRNA:CR45363	FBgn0266903	2.2769	12.7531	5.60109	0.178537	0.0499619	1	2.47958	0.0598191	0.0862355
Cpr62Bc	FBgn0035281	25.5328	139.485	5.46299	0.18305	0.0521997	1	2.46637	9.01598e-09	1.67528e-08
CG42264	FBgn0259149	8.10898	44.2485	5.45672	0.18326	0.00707819	1	2.46365	0.000617415	0.00102728
CG13248	FBgn0036984	13.4898	74.3748	5.51341	0.181376	0.0200531	1	2.44533	9.96167e-06	1.75851e-05
dpr11	FBgn0053202	10.1151	55.701	5.5067	0.181597	0.00222245	1	2.44305	9.07568e-05	0.000155331
CG13965	FBgn0032834	2.46631	12.5485	5.08796	0.196543	0.0061029	1	2.43071	0.0616326	0.088773
erm	FBgn0031375	16.7049	85.5822	5.12319	0.195191	0.00165489	1	2.40263	2.63933e-06	4.71413e-06
tim	FBgn0014396	11.6731	60.7124	5.20107	0.192268	5.40817e-05	0.728373	2.40228	4.88912e-05	8.43172e-05
Calx	FBgn0013995	9.11652	47.7156	5.23397	0.19106	0.0327174	1	2.38528	0.00039647	0.000664392
CG7886	FBgn0038248	29.7078	149.895	5.04564	0.198191	0.0112524	1	2.33598	1.834e-09	3.43318e-09
Cngl	FBgn0263257	5.02287	23.5499	4.68854	0.213286	0.0188399	1	2.3293	0.0143238	0.022002
tau	FBgn0266579	28.1588	142.587	5.06369	0.197484	4.69206e-05	0.633428	2.32508	1.39811e-09	2.62089e-09
lncRNA:CR44514	FBgn0265707	3.55518	17.2857	4.86212	0.205671	0.0170457	1	2.32145	0.0329329	0.0489054
CG11381	FBgn0029568	90.1576	449.277	4.98324	0.200673	0.00235171	1	2.31579	1.17019e-24	2.45291e-24
Nos	FBgn0011676	5.27276	27.735	5.26006	0.190112	0.033971	1	2.31504	0.00915637	0.0142887
rdgC	FBgn0265959	5.37193	27.6931	5.15516	0.19398	0.00454645	1	2.29934	0.00759085	0.0119267
CG13358	FBgn0026874	49.4085	242.28	4.9036	0.203932	0.0014503	1	2.29913	1.3897e-14	2.7304e-14
Pask	FBgn0034950	3.46493	16.4668	4.75242	0.210419	0.0183203	1	2.26127	0.0381779	0.0562926
ect	FBgn0000451	284.914	1365.66	4.79323	0.208628	1.04789e-06	0.0144745	2.2553	1.17353e-58	4.0253e-58
Appl	FBgn0000108	296.487	1407.08	4.74584	0.210711	0.00813981	1	2.25118	1.57497e-50	4.41157e-50
NANS	FBgn0038045	7.36917	37.1043	5.03507	0.198607	0.0331229	1	2.24586	0.00318931	0.00512283
lncRNA:CR46254	FBgn0267987	11.9527	54.3789	4.5495	0.219805	0.00156016	1	2.23242	0.000241756	0.00040795
igl	FBgn0013467	14.6689	67.2158	4.58219	0.218236	0.0145367	1	2.18456	5.86186e-05	0.000100754
Akh	FBgn0004552	55.7096	249.03	4.47014	0.223707	0.000191453	1	2.17619	5.0063e-14	9.79708e-14
nAChRalpha3	FBgn0015519	10.5842	46.4895	4.39234	0.227669	0.00611815	1	2.16572	0.000799309	0.00132134
CG6409	FBgn0036106	9.11652	40.8943	4.48574	0.222929	0.21445	1	2.15873	0.00466192	0.00741309
CG13618	FBgn0039203	59.9153	271.517	4.53168	0.220668	0.0064108	1	2.15301	7.90724e-14	1.54446e-13
qua	FBgn0003187	390.441	1739.98	4.45644	0.224394	0.000976561	1	2.15062	2.82428e-61	1.05694e-60
Oamb	FBgn0024944	3.27552	14.8716	4.54023	0.220253	0.0513735	1	2.13474	0.0616518	0.0887911
CG43729	FBgn0263980	12.7619	54.9402	4.305	0.232288	0.00171261	1	2.12255	0.000314459	0.00052889
mir-285	FBgn0262401	3.27552	14.6681	4.4781	0.223309	0.00842781	1	2.11732	0.060916	0.0877884
Cow	FBgn0039054	10.6447	48.5405	4.56007	0.219295	0.010074	1	2.11623	0.000987863	0.00162637
metro	FBgn0050021	23.7041	103.535	4.3678	0.228948	0.00106328	1	2.11313	1.23649e-06	2.2226e-06
DIP-delta	FBgn0085420	8.67721	35.2376	4.06093	0.246249	0.0251997	1	2.10327	0.0045251	0.00719812
CG10405	FBgn0038431	6.74045	28.8105	4.27426	0.233958	0.00122825	1	2.07802	0.00913274	0.0142535
CG1494	FBgn0031169	5.841	24.2454	4.15089	0.240912	0.103522	1	2.07616	0.0206218	0.0312756
CG14695	FBgn0037850	23.7557	103.941	4.37543	0.228549	0.00695065	1	2.07584	3.51088e-06	6.25822e-06
CG42458	FBgn0259935	10.9243	47.2616	4.32626	0.231146	0.00174226	1	2.06814	0.00100531	0.00165449
CG17321	FBgn0032719	3.74459	14.6935	3.92392	0.254847	0.0237791	1	2.06304	0.0655823	0.0942073
CG3014	FBgn0037519	5.841	23.5841	4.03769	0.247667	0.121419	1	2.03183	0.027071	0.0406125
GABA-B-R3	FBgn0031275	29.6562	117.947	3.97713	0.251438	0.000905918	1	2.02891	4.71476e-07	8.52857e-07
brp	FBgn0259246	18.8617	76.3692	4.04889	0.246981	0.00436387	1	1.98753	6.02823e-05	0.000103587
DIP-gamma	FBgn0039617	8.39755	31.9741	3.80755	0.262636	0.00789692	1	1.97816	0.00770201	0.0120956
CG42450	FBgn0259927	21.5988	85.0461	3.93754	0.253966	0.00951824	1	1.97177	1.89327e-05	3.30708e-05
VhaM9.7-a	FBgn0035521	5.93124	22.6665	3.82155	0.261674	0.0670832	1	1.97117	0.0270149	0.0405331
CG31370	FBgn0051370	25.2829	95.4562	3.77552	0.264864	0.00458169	1	1.96692	1.29068e-05	2.26729e-05
Task6	FBgn0038165	5.46217	21.8967	4.00878	0.249452	0.00515049	1	1.95748	0.0276322	0.0414173
D	FBgn0000411	21.7584	86.0178	3.95331	0.252953	0.00370486	1	1.93444	3.32989e-05	5.77936e-05
onecut	FBgn0028996	51.9869	202.179	3.88905	0.257132	0.00486732	1	1.93131	5.03145e-09	9.37519e-09
CG32055	FBgn0052055	140.977	530.239	3.76117	0.265875	0.000873736	1	1.90659	1.99452e-21	4.09196e-21
CG34370	FBgn0085399	7.45941	29.3097	3.92923	0.254503	0.01164	1	1.90645	0.0140333	0.0215706
Ggamma30A	FBgn0267252	23.7944	89.416	3.75786	0.266109	0.0145564	1	1.90244	2.52223e-05	4.39247e-05
tadr	FBgn0032911	4.65296	17.1493	3.68567	0.271321	0.00603892	1	1.90104	0.0546695	0.0792234
Dgk	FBgn0085390	128.079	480.729	3.75336	0.266428	0.000400945	1	1.90087	3.57401e-20	7.27084e-20
nAChRalpha1	FBgn0000036	6.55104	25.212	3.84855	0.259838	0.0240879	1	1.8996	0.0225724	0.0341212
CG10362	FBgn0030358	4.75213	17.306	3.64174	0.274594	0.1032	1	1.89815	0.0666482	0.0956972
upd2	FBgn0030904	49.228	182.369	3.70458	0.269936	0.00606858	1	1.89147	1.48959e-09	2.79081e-09
Spn47C	FBgn0033574	294.265	1076.33	3.65769	0.273397	3.90503e-05	0.528467	1.86685	4.9814e-36	1.13803e-35
CG15144	FBgn0032648	4.74321	16.8041	3.54277	0.282265	0.0926088	1	1.86301	0.0647367	0.0930429
mAChR-B	FBgn0037546	6.92986	24.8606	3.58746	0.278749	0.000796525	1	1.85325	0.0222968	0.0337237
GluRIB	FBgn0264000	5.46217	20.2547	3.70818	0.269674	0.00521354	1	1.8441	0.0415055	0.0609764
CG15336	FBgn0030009	19.193	71.7909	3.74048	0.267345	0.0209287	1	1.83906	0.000325227	0.000546793
Ucp4C	FBgn0031757	7.20952	24.935	3.45862	0.289133	0.0196149	1	1.83836	0.0253571	0.038153
CG5399	FBgn0038353	65.314	237.697	3.6393	0.274778	0.00114272	1	1.83503	1.34256e-10	2.54796e-10
CG6024	FBgn0036202	72.9143	259.766	3.56262	0.280692	0.00366893	1	1.82955	3.91012e-12	7.53128e-12
CG14234	FBgn0031065	37.6452	133.606	3.54908	0.281763	0.00659123	1	1.82675	3.26314e-07	5.92688e-07
CG3108	FBgn0029807	22.2275	79.4483	3.57432	0.279773	0.00882531	1	1.81088	0.000101016	0.000172602
CG11997	FBgn0037662	14.1305	48.4193	3.42659	0.291835	0.018847	1	1.8049	0.00282384	0.0045451
Lcp65Ad	FBgn0020641	9.30593	31.8956	3.42745	0.291762	0.0155013	1	1.79196	0.0127315	0.0196354
CG17270	FBgn0038828	5.83208	19.7404	3.38479	0.295439	0.0400034	1	1.78089	0.051152	0.0743607
twit	FBgn0032895	204.136	693.812	3.39876	0.294225	0.000879052	1	1.77713	6.57992e-23	1.36232e-22
unc-13-4A	FBgn0035756	5.93124	19.7821	3.33524	0.299829	0.005409	1	1.77462	0.0480865	0.0701186
OtopLa	FBgn0259994	28.8479	102.869	3.56589	0.280435	0.0172779	1	1.77424	4.1302e-05	7.13862e-05
retn	FBgn0004795	6.92986	23.3665	3.37186	0.296572	0.0279175	1	1.76415	0.0326704	0.0485428
CG3940	FBgn0037788	24.1256	83.9758	3.48078	0.287292	0.0057648	1	1.76174	0.000112001	0.000191126
CG13862	FBgn0038942	11.2129	38.3898	3.42371	0.292081	0.0122044	1	1.75478	0.00761812	0.0119667
CG17716	FBgn0000633	23.8757	80.7358	3.38151	0.295726	0.000232796	1	1.75242	9.05368e-05	0.000154975
CG4577	FBgn0031306	149.97	497.808	3.31938	0.301261	0.0172356	1	1.73142	3.25752e-17	6.5165e-17
Dhc98D	FBgn0013813	55.9774	183.949	3.28613	0.30431	0.0496251	1	1.71682	1.16605e-07	2.13156e-07
Arc1	FBgn0033926	861.014	2813.41	3.26756	0.306039	0.0149511	1	1.71066	5.97673e-36	1.36448e-35
CG6118	FBgn0038339	74.5109	240.329	3.22542	0.310037	0.000200021	1	1.70609	1.60856e-10	3.04931e-10
Ect3	FBgn0260746	59.6922	196.359	3.28953	0.303995	0.000146485	1	1.70408	4.71173e-09	8.78438e-09
na	FBgn0002917	30.7847	102.582	3.33225	0.300098	0.00791173	1	1.70106	3.77835e-05	6.54066e-05
Rbp	FBgn0262483	9.73631	32.3571	3.32334	0.300902	0.03093	1	1.68057	0.0166507	0.0254471
Tace	FBgn0039734	16.3171	51.3669	3.14804	0.317658	0.0279719	1	1.67197	0.00349657	0.00560014
CG43347	FBgn0263072	14.3199	43.9643	3.07016	0.325716	0.0718717	1	1.65875	0.00811118	0.0127127
Osi15	FBgn0037424	6.6502	21.3671	3.213	0.311235	0.0311502	1	1.65663	0.051344	0.0746236
Mrp4	FBgn0263316	450.618	1391.12	3.08715	0.323924	0.00407194	1	1.6251	1.13926e-31	2.51097e-31
CG8245	FBgn0033031	13.9291	44.324	3.18211	0.314257	0.0380842	1	1.61035	0.00837633	0.0131221
CG14636	FBgn0037217	65.0215	196.151	3.01671	0.331487	0.0101252	1	1.5909	1.07384e-07	1.96355e-07
Sh	FBgn0003380	13.8597	41.2265	2.97455	0.336185	0.0542947	1	1.58341	0.00941018	0.0146641
futsch	FBgn0259108	1743.01	5224.04	2.99713	0.333653	0.0021448	1	1.58299	1.06293e-41	2.57873e-41
NfI	FBgn0042696	7.20952	20.8577	2.89308	0.345653	0.015698	1	1.58062	0.0603581	0.0869938
Rab3	FBgn0005586	35.7987	108.462	3.02976	0.330059	0.00631005	1	1.57902	4.0913e-05	7.0723e-05
cas	FBgn0004878	25.7738	77.9185	3.02317	0.330779	0.00848306	1	1.57816	0.000471897	0.00078841
CG11382	FBgn0040367	777.169	2283.77	2.93857	0.340302	0.000453975	1	1.55257	6.45592e-35	1.46111e-34
CG3556	FBgn0029708	125.319	364.687	2.91008	0.343634	0.00017832	1	1.53876	3.27175e-13	6.35596e-13
CG43901	FBgn0264502	49.8776	143.042	2.86787	0.348691	0.00284416	1	1.53405	2.31595e-06	4.13932e-06
CG4702	FBgn0037992	133.484	378.051	2.83218	0.353085	0.00112452	1	1.50835	4.72697e-13	9.16694e-13
Dscam2	FBgn0265296	15.5168	42.5456	2.7419	0.36471	0.0135246	1	1.49386	0.0113857	0.0176272
CG14669	FBgn0037326	15.1082	43.7251	2.89412	0.345528	0.0276028	1	1.48171	0.0114172	0.0176717
Pph13	FBgn0023489	93.5808	259.044	2.76813	0.361255	0.00507819	1	1.44815	3.44036e-08	6.34656e-08
Nrx-1	FBgn0038975	14.6779	39.6539	2.70161	0.370149	0.00909823	1	1.4214	0.0172312	0.026295
CG30101	FBgn0050101	454.481	1210.04	2.66247	0.375591	0.00297498	1	1.4042	1.18087e-20	2.41116e-20
lint	FBgn0033359	508.537	1341.7	2.63835	0.379024	0.00353153	1	1.40272	6.98099e-28	1.49365e-27
CG14960	FBgn0035428	52.3319	137.636	2.63006	0.38022	0.0585597	1	1.3893	8.60858e-05	0.000147413
Cadps	FBgn0053653	115.152	299.947	2.60479	0.383908	0.000423315	1	1.38746	6.62166e-10	1.24568e-09
2mit	FBgn0260793	15.0993	40.6306	2.69089	0.371624	0.081068	1	1.3802	0.0297728	0.0444456
CG32793	FBgn0052793	9.73631	26.0298	2.67347	0.374045	0.0459079	1	1.36902	0.0655197	0.0941276
CG3588	FBgn0025643	14.5995	36.555	2.50385	0.399385	0.294279	1	1.36542	0.0692817	0.0992111
CG15528	FBgn0039742	15.7667	40.9066	2.59449	0.385432	0.0400341	1	1.3626	0.0197166	0.0299572
Drgx	FBgn0085369	25.3612	64.6296	2.54836	0.392409	0.029867	1	1.35661	0.0042434	0.00676617
CG4267	FBgn0264979	111.39	287.74	2.58316	0.387123	0.00675063	1	1.35006	3.42505e-08	6.3192e-08
tipE	FBgn0003710	13.1497	32.3368	2.45913	0.406648	0.0868262	1	1.33613	0.0450234	0.0659482
Rbp9	FBgn0010263	231.484	578.323	2.49833	0.400268	0.000546662	1	1.31566	1.12329e-14	2.20795e-14
CG42867	FBgn0262141	22.3475	53.9227	2.41291	0.414437	0.00651194	1	1.29679	0.00942724	0.0146873
eys	FBgn0031414	40.3792	96.6239	2.39291	0.417901	0.0182444	1	1.24211	0.00138588	0.00226625
Arpc3B	FBgn0065032	72.3758	169.468	2.34151	0.427076	0.00240116	1	1.23156	1.91843e-05	3.35015e-05
hig	FBgn0010114	222.421	519.203	2.33432	0.42839	0.00654463	1	1.22944	3.62489e-11	6.91194e-11
cpx	FBgn0041605	82.37	189.943	2.30597	0.433657	0.0103463	1	1.22744	2.01159e-05	3.51054e-05
inaC	FBgn0004784	2037.72	4756.93	2.33444	0.428368	5.92277e-07	0.00818823	1.22249	9.02922e-47	2.35897e-46
dnd	FBgn0038916	56.618	130.085	2.29759	0.435238	0.0081112	1	1.2085	0.000197893	0.000334781
CG15760	FBgn0030508	23.7944	55.1888	2.31941	0.431145	0.00939456	1	1.20494	0.0134979	0.0207813
rtp	FBgn0087005	32.183	73.3821	2.28015	0.438567	0.00573933	1	1.19419	0.00421013	0.00671553
tut	FBgn0052364	232.375	530.813	2.2843	0.437771	0.00274215	1	1.18569	4.57517e-11	8.71645e-11
CG43324	FBgn0263029	19.7127	42.9147	2.17701	0.459345	0.227543	1	1.17738	0.0592816	0.0855163
CG34221	FBgn0085250	38.614	88.5052	2.29205	0.436291	0.0148365	1	1.16616	0.00302304	0.00485926
Cpr47Ec	FBgn0033600	178.303	395.909	2.22043	0.450364	0.0116012	1	1.15653	3.04498e-08	5.6242e-08
CG9826	FBgn0034784	33.251	75.4879	2.27024	0.440482	0.0613352	1	1.15629	0.008441	0.0132219
CarT	FBgn0032879	154.606	343.955	2.22472	0.449494	0.008584	1	1.13868	4.99026e-08	9.18663e-08
Osi9	FBgn0037416	21.698	47.5029	2.18928	0.456771	0.000398917	1	1.12943	0.0259656	0.0390158
hwt	FBgn0264542	33.6715	71.6137	2.12683	0.470183	0.201347	1	1.12482	0.0220332	0.0333402
bru3	FBgn0264001	71.6658	154.798	2.16	0.462963	0.00292251	1	1.11983	0.00012382	0.000210997
ru	FBgn0003295	128.336	280.834	2.18826	0.456983	0.0232972	1	1.11267	2.668e-06	4.76406e-06
chinmo	FBgn0086758	972.061	2093.15	2.15331	0.464401	0.0426516	1	1.10647	8.78827e-16	1.74209e-15
CG14153	FBgn0036094	58.642	124.944	2.13062	0.469347	0.0246752	1	1.09622	0.000724577	0.00120048
CG8046	FBgn0033388	78.6264	169.71	2.15843	0.463299	0.00302913	1	1.09563	0.000100097	0.000171076
para	FBgn0285944	27.1304	59.6081	2.1971	0.455146	0.0625723	1	1.09462	0.0237529	0.0358203
hebe	FBgn0033448	18.1428	38.9398	2.1463	0.465919	0.0264598	1	1.09391	0.0537694	0.0779955
Nlg2	FBgn0031866	29.3587	61.4444	2.09288	0.47781	0.0802632	1	1.08649	0.0228622	0.034528
Cpr64Ac	FBgn0035512	106.932	227.282	2.12548	0.470481	0.0859531	1	1.08454	8.92477e-05	0.000152788
Tsp68C	FBgn0043550	82.0486	174.059	2.12141	0.471385	0.00713181	1	1.08299	9.46071e-05	0.000161776
Dhc36C	FBgn0013810	155.568	324.952	2.08881	0.478741	0.0148102	1	1.06354	1.06089e-06	1.90947e-06
Mct1	FBgn0023549	85.4957	42.7685	0.500241	1.99904	0.0162765	1	-1.00035	0.00577399	0.00913998
CG1890	FBgn0039869	15741	7862.03	0.499462	2.00215	0.00376067	1	-1.00158	4.71875e-33	1.05151e-32
CG1503	FBgn0031157	205.689	103.147	0.50147	1.99414	0.0217353	1	-1.0019	1.4264e-05	2.50208e-05
mrj	FBgn0034091	8279.06	4134.98	0.49945	2.0022	0.000898569	1	-1.0021	2.30963e-33	5.15708e-33
CG15236	FBgn0033108	1572.51	784.373	0.498802	2.0048	0.00371129	1	-1.0037	1.03253e-20	2.10924e-20
dpr17	FBgn0051361	120.404	60.1844	0.499854	2.00058	0.0142187	1	-1.00451	0.00141094	0.0023058
CG1850	FBgn0033154	67.7625	34.1315	0.503694	1.98533	0.133906	1	-1.00457	0.0134803	0.0207566
CG30284	FBgn0050284	54.6902	27.2583	0.498413	2.00637	6.31929e-05	0.849313	-1.0052	0.0182628	0.0278086
Thor	FBgn0261560	1198.51	596.311	0.497541	2.00988	0.0772959	1	-1.00522	0.000236943	0.000399929
Cyp303a1	FBgn0001992	70.6285	35.1795	0.498092	2.00766	0.0524485	1	-1.00631	0.00845987	0.0132468
lncRNA:CR45517	FBgn0267073	498.278	249.034	0.49979	2.00084	0.0495116	1	-1.00643	4.02496e-08	7.41883e-08
mt:Cyt-b	FBgn0013678	154655	76856.9	0.496958	2.01224	0.104961	1	-1.0088	0.00174887	0.00284758
CG31391	FBgn0051391	60.9824	30.207	0.49534	2.01882	0.0659242	1	-1.00914	0.0146732	0.0225179
nyo	FBgn0039852	17397.1	8642.54	0.496779	2.01297	0.00808665	1	-1.00964	1.05438e-27	2.25161e-27
CG31689	FBgn0031449	365.597	181.872	0.497466	2.01019	0.000149098	1	-1.00976	1.61188e-08	2.98714e-08
CG42526	FBgn0260431	675.87	336.231	0.497479	2.01013	0.0111037	1	-1.01054	4.90633e-12	9.44328e-12
CG16710	FBgn0039101	64.7627	32.1205	0.495973	2.01624	0.131801	1	-1.01197	0.022163	0.0335252
CG10337	FBgn0032805	881.081	436.116	0.494978	2.02029	0.00813873	1	-1.0134	4.63247e-13	8.98498e-13
Ac13E	FBgn0022710	2149.83	1065.24	0.4955	2.01816	0.00124477	1	-1.01395	5.00652e-20	1.01727e-19
CG42598	FBgn0260997	835.1	413.996	0.495745	2.01717	0.000258	1	-1.01508	6.7716e-14	1.32361e-13
gammaTub37C	FBgn0010097	47.0711	23.0027	0.48868	2.04633	0.105945	1	-1.01617	0.0356864	0.0527676
Ptpmeg2	FBgn0028341	13073.3	6460.44	0.49417	2.0236	0.00198409	1	-1.01722	4.07307e-34	9.15445e-34
Cyp9f2	FBgn0038037	239.549	117.748	0.49154	2.03442	0.0191042	1	-1.01727	4.3167e-06	7.68125e-06
AgmNAT	FBgn0029813	138.559	68.267	0.492694	2.02966	0.00220496	1	-1.01959	0.000217402	0.000367459
CG15209	FBgn0030237	43.7658	21.4872	0.490958	2.03683	0.00235281	1	-1.0196	0.0336226	0.0498574
CG43179	FBgn0262808	134.496	66.6656	0.495671	2.01747	0.0351062	1	-1.01965	0.000335554	0.000563943
Pi4KIIalpha	FBgn0037339	4571.63	2255.63	0.493397	2.02677	9.43763e-05	1	-1.01967	1.84563e-29	3.99901e-29
CG32625	FBgn0052625	85.6762	42.1476	0.491941	2.03277	0.0113513	1	-1.0205	0.00440655	0.00701791
CG32687	FBgn0052687	129.692	64.0142	0.493587	2.02599	0.00644306	1	-1.02093	0.000675015	0.00112045
Pcyt1	FBgn0041342	7297.99	3597.48	0.492942	2.02864	0.0131879	1	-1.02118	3.27685e-26	6.93427e-26
ab	FBgn0264442	14291	7040.77	0.492671	2.02975	0.000578872	1	-1.02126	9.10396e-27	1.9339e-26
CHMP2B	FBgn0035589	2038.22	1004.48	0.492823	2.02913	8.13018e-05	1	-1.02206	8.12505e-23	1.67988e-22
Orct	FBgn0019952	1457.06	717.464	0.492404	2.03085	0.00882748	1	-1.02463	1.14413e-16	2.28089e-16
grk	FBgn0001137	141.955	70.26	0.494945	2.02042	0.0356913	1	-1.02483	0.000409348	0.000685541
snoRNA:Psi28S-2996	FBgn0082980	46.3224	22.622	0.48836	2.04767	0.0183132	1	-1.02573	0.0340337	0.0504389
CG9782	FBgn0030763	9295.5	4566.05	0.49121	2.03579	0.000265875	1	-1.02593	2.88794e-38	6.7387e-38
CG9691	FBgn0030160	13550.9	6654.77	0.491095	2.03627	0.000105904	1	-1.02603	4.57263e-35	1.03629e-34
CG2533	FBgn0030319	53.4932	26.3304	0.49222	2.03161	0.0460484	1	-1.02612	0.0209956	0.0318243
chn	FBgn0015371	13124.3	6443.88	0.490989	2.0367	0.0021269	1	-1.0264	1.08347e-30	2.36957e-30
Cyp6a2	FBgn0000473	52.5938	25.762	0.48983	2.04153	0.01084	1	-1.02689	0.0224185	0.033904
sens	FBgn0002573	1008.47	495.565	0.491404	2.03498	0.0230079	1	-1.02952	1.88334e-13	3.66513e-13
FIG4	FBgn0031611	2504.23	1228.49	0.490563	2.03847	0.0127926	1	-1.02961	2.43235e-18	4.90113e-18
CG14879	FBgn0038419	551.79	270.453	0.490138	2.04024	0.00899076	1	-1.03031	2.75751e-11	5.26555e-11
CG10863	FBgn0027552	639.758	311.969	0.487636	2.05071	0.0263021	1	-1.0317	3.51286e-10	6.62434e-10
Imp	FBgn0285926	14377.2	7024.78	0.488607	2.04664	0.0445816	1	-1.03315	5.04476e-17	1.00842e-16
REPTOR	FBgn0039209	3397.54	1660.72	0.488802	2.04582	0.00325865	1	-1.03334	3.48416e-28	7.47031e-28
prage	FBgn0283741	2522.66	1233.79	0.489083	2.04464	0.0324684	1	-1.03338	2.54732e-17	5.09885e-17
CG10431	FBgn0032730	333.435	162.719	0.488009	2.04914	0.000889889	1	-1.03496	9.30673e-08	1.70434e-07
antr	FBgn0050488	39.1525	19.4888	0.497766	2.00898	0.2881	1	-1.03517	0.0558561	0.0808903
CG32638	FBgn0052638	4053.85	1979.49	0.488299	2.04793	0.00368721	1	-1.03548	1.036e-27	2.21306e-27
CG7781	FBgn0032021	153.039	75.2502	0.491706	2.03374	0.0864367	1	-1.03612	0.00025597	0.000431662
Slc45-1	FBgn0035968	87.9323	43.0894	0.49003	2.04069	0.0183801	1	-1.03622	0.00301825	0.00485215
CG14964	FBgn0035410	140.078	68.3769	0.488135	2.04861	0.0275944	1	-1.03679	0.000195198	0.000330348
Hexo2	FBgn0041629	644.696	312.528	0.484767	2.06285	0.0241075	1	-1.03933	9.80676e-12	1.87883e-11
CG10089	FBgn0036369	2095	1020.46	0.487094	2.05299	0.00722697	1	-1.0397	3.25298e-20	6.6218e-20
asRNA:CR44119	FBgn0264950	43.3483	21.2987	0.491339	2.03525	0.180394	1	-1.04247	0.0370873	0.0547573
snoRNA:Psi28S-2876	FBgn0086671	83.3696	40.7357	0.488615	2.0466	0.04282	1	-1.04259	0.00347784	0.0055715
Ir40a	FBgn0259683	112.199	54.3131	0.48408	2.06578	0.037769	1	-1.04271	0.00118213	0.00193806
jtb	FBgn0034126	134.369	64.8356	0.48252	2.07245	0.15174	1	-1.04277	0.00077649	0.00128441
lncRNA:CR44043	FBgn0264835	807.41	391.496	0.484879	2.06237	0.0571014	1	-1.04357	7.02952e-10	1.32184e-09
unc-13	FBgn0025726	20056.7	9725.76	0.484914	2.06222	0.0187915	1	-1.04426	3.03761e-28	6.51917e-28
Prestin	FBgn0036770	1602.94	777.783	0.485224	2.0609	0.0003701	1	-1.04464	1.29612e-20	2.64608e-20
CG13053	FBgn0040801	6293.68	3047.85	0.484272	2.06495	0.00591048	1	-1.04548	2.3054e-22	4.75615e-22
del	FBgn0086251	1105.39	535.76	0.484679	2.06322	0.0162283	1	-1.04647	6.75161e-15	1.33005e-14
Lrch	FBgn0032633	7614.96	3687.57	0.484253	2.06504	0.00643643	1	-1.04651	1.76712e-30	3.85967e-30
CG9170	FBgn0030716	3951.48	1912.86	0.484086	2.06575	0.00261353	1	-1.04666	6.66037e-20	1.35228e-19
CG15343	FBgn0030029	73.314	35.1806	0.479863	2.08393	0.067394	1	-1.04797	0.00669605	0.0105632
CG5162	FBgn0030828	190.954	92.2799	0.483257	2.06929	0.011473	1	-1.04801	2.59287e-05	4.51372e-05
lncRNA:CR44458	FBgn0265651	88.7504	43.2484	0.487304	2.05211	0.0410871	1	-1.04827	0.00241551	0.0039025
mei-P22	FBgn0016036	36.2677	17.574	0.484562	2.06372	0.0383235	1	-1.04883	0.0461887	0.0675213
hpRNA:CR46342	FBgn0285992	39.6722	18.9897	0.478665	2.08914	0.0487327	1	-1.0489	0.0429994	0.0630737
Pvf2	FBgn0031888	4970.9	2402.83	0.483378	2.06877	0.0191052	1	-1.05014	1.70083e-24	3.56016e-24
lncRNA:CR43051	FBgn0262353	954.711	460.41	0.48225	2.07361	0.000188669	1	-1.05022	5.24617e-16	1.04149e-15
Cpr64Ad	FBgn0035513	36.1864	17.5221	0.484218	2.06519	0.0431354	1	-1.05033	0.0487149	0.0710117
meru	FBgn0052150	354.644	172.019	0.485046	2.06166	0.0282765	1	-1.05113	6.01519e-08	1.10551e-07
Lgr3	FBgn0039354	72.9232	35.2184	0.482952	2.0706	0.0272229	1	-1.05153	0.00809457	0.0126882
CG42365	FBgn0259711	729.681	353.075	0.483875	2.06665	0.00980202	1	-1.05167	1.54119e-13	3.00104e-13
ImpL2	FBgn0001257	14687.9	7079.33	0.481982	2.07477	0.0104634	1	-1.05273	5.17869e-26	1.09449e-25
FASN3	FBgn0040001	174.739	84.1227	0.481419	2.07719	0.0486447	1	-1.05306	0.000193126	0.000326966
asRNA:CR46139	FBgn0267814	33.5694	16.0635	0.478518	2.08979	0.160048	1	-1.05317	0.0624668	0.0899163
CG1635	FBgn0039854	90.9847	43.9664	0.483229	2.06941	0.0658464	1	-1.05343	0.00222271	0.00359799
mt:ND4	FBgn0262952	33988.8	16372.6	0.481704	2.07596	0.148877	1	-1.05378	0.00950708	0.0148047
asRNA:CR45868	FBgn0267528	38.3761	18.3602	0.478428	2.09018	0.250874	1	-1.05388	0.0560004	0.0810772
CG17806	FBgn0038548	868.891	418.578	0.481738	2.07582	0.000930063	1	-1.05462	1.16359e-15	2.3052e-15
Rcd7	FBgn0260461	98.4471	47.2413	0.479865	2.08392	0.002155	1	-1.05603	0.00140714	0.00229988
lncRNA:CR43785	FBgn0264310	65.4251	31.5658	0.482472	2.07266	0.0222517	1	-1.05802	0.00793876	0.0124528
rdgA	FBgn0261549	3854.34	1851.09	0.480262	2.0822	0.0120492	1	-1.05834	8.91641e-24	1.85414e-23
Ac3	FBgn0023416	623.532	298.687	0.479024	2.08758	0.0120032	1	-1.05866	2.27404e-12	4.38956e-12
Idgf3	FBgn0020414	189.109	90.5429	0.478786	2.08862	0.0280511	1	-1.05952	3.53566e-05	6.12931e-05
Cyp49a1	FBgn0033524	45.9347	21.9852	0.478618	2.08935	0.118773	1	-1.06075	0.0298404	0.0445365
comt	FBgn0000346	2219.99	1065.13	0.479791	2.08424	0.00212136	1	-1.06113	2.15496e-25	4.54e-25
lncRNA:CR44441	FBgn0265634	43.9255	21.1674	0.481893	2.07515	0.0378871	1	-1.06119	0.027158	0.0407385
CG10211	FBgn0032685	4856.48	2324.85	0.478711	2.08894	0.020703	1	-1.06161	3.18785e-22	6.5665e-22
qless	FBgn0051005	1396.19	668.433	0.478756	2.08875	0.00439832	1	-1.06172	6.51462e-22	1.33922e-21
Ptr	FBgn0262867	667.781	318.875	0.477514	2.09418	0.0523183	1	-1.06208	2.32465e-09	4.34676e-09
sns	FBgn0024189	4160.73	1993.88	0.479216	2.08674	0.0076923	1	-1.06231	9.48024e-26	2.00234e-25
CG31436	FBgn0051436	57.0901	26.9689	0.472392	2.11688	0.358289	1	-1.06285	0.0312447	0.0465282
Rcd6	FBgn0034530	1462.79	700.427	0.478831	2.08842	0.00290512	1	-1.06321	3.48735e-20	7.09564e-20
CG17018	FBgn0039972	1107.23	529.095	0.477853	2.09269	0.0477728	1	-1.06389	5.47045e-10	1.03013e-09
VGAT	FBgn0033911	327.585	156.761	0.478535	2.08971	0.0059636	1	-1.06474	2.21245e-08	4.09272e-08
rst	FBgn0003285	9022.96	4313.47	0.478055	2.09181	0.00150388	1	-1.0651	5.94006e-34	1.33259e-33
snoRNA:Or-aca1	FBgn0082925	52.3439	24.838	0.474516	2.10741	0.0407587	1	-1.06631	0.0245994	0.0370591
CG1835	FBgn0031127	46.5931	22.1165	0.474674	2.10671	0.106534	1	-1.06751	0.0286324	0.0428345
CG12200	FBgn0031018	50.4854	24.2993	0.481313	2.07765	0.0657394	1	-1.06987	0.0205927	0.0312386
CG7372	FBgn0036522	18560.3	8838.01	0.476178	2.10005	0.00321189	1	-1.07065	6.74111e-39	1.581e-38
CG32354	FBgn0052354	1428.32	680.484	0.476423	2.09898	0.000268478	1	-1.07096	1.39017e-20	2.83679e-20
snoRNA:Psi28S-3385b	FBgn0082961	35.4674	16.861	0.475395	2.10351	0.0249017	1	-1.07129	0.0453057	0.066318
pre-rRNA:CR45856	FBgn0267516	335.799	160.104	0.476785	2.09738	0.000189661	1	-1.07188	1.38744e-08	2.57193e-08
mthl15	FBgn0051720	172.429	82.332	0.477482	2.09432	0.00283018	1	-1.07228	3.25034e-05	5.64496e-05
Sesn	FBgn0034897	294.68	140.323	0.47619	2.1	0.000266832	1	-1.07407	8.69185e-08	1.59261e-07
Tsp42Ej	FBgn0033132	352.267	167.705	0.476075	2.10051	0.000773966	1	-1.07485	7.89594e-09	1.46777e-08
dpr19	FBgn0032233	551.127	261.541	0.474556	2.10723	0.000564811	1	-1.07522	1.38799e-12	2.68312e-12
Kank	FBgn0027596	9943.39	4718.31	0.474517	2.10741	0.000377342	1	-1.0753	2.7755e-31	6.09712e-31
Cralbp	FBgn0035636	34.6493	16.4565	0.474944	2.10551	0.0364815	1	-1.07582	0.056648	0.0819212
CG8813	FBgn0031476	68.5112	32.7023	0.477327	2.095	0.0496506	1	-1.07624	0.00744665	0.011707
snoRNA:Psi18S-1295	FBgn0083055	40.2107	19.0072	0.47269	2.11555	0.00942466	1	-1.07688	0.0356304	0.0527056
pre-lola-G	FBgn0264817	171.193	80.8258	0.472133	2.11805	0.0233448	1	-1.07733	4.0803e-05	7.05419e-05
CG5964	FBgn0036206	125.357	59.1958	0.472217	2.11767	0.00559036	1	-1.07759	0.000208727	0.000352976
Mkp3	FBgn0036844	9029.33	4275.51	0.473514	2.11187	0.00517847	1	-1.07862	2.05218e-39	4.84541e-39
CG14984	FBgn0035480	2069.14	979.197	0.473238	2.1131	0.000647748	1	-1.07896	2.49543e-26	5.2832e-26
CG14132	FBgn0040817	1479.08	700.21	0.473408	2.11235	0.000768851	1	-1.08123	3.81091e-21	7.80525e-21
lncRNA:CR44363	FBgn0265470	39.0137	18.4346	0.472516	2.11633	0.0222977	1	-1.08141	0.034864	0.0516408
lncRNA:CR42651	FBgn0261503	44.8249	21.3872	0.477128	2.09587	0.0397871	1	-1.08256	0.0272913	0.0409201
GEFmeso	FBgn0050115	6033.59	2850.13	0.472377	2.11695	0.0267137	1	-1.0831	2.06652e-21	4.23903e-21
CG13361	FBgn0029532	86.2356	40.5767	0.470533	2.12525	0.025733	1	-1.08319	0.00231404	0.00374083
CG16700	FBgn0030816	1610.7	760.826	0.472357	2.11704	0.00517106	1	-1.08379	1.74406e-23	3.61882e-23
CG1299	FBgn0035501	2703.31	1275.92	0.471984	2.11872	1.3468e-05	0.184297	-1.08382	1.1223e-30	2.4537e-30
D2hgdh	FBgn0023507	952.871	449.474	0.471705	2.11997	0.00215258	1	-1.08446	2.84089e-17	5.68391e-17
asRNA:CR44029	FBgn0264821	2619.04	1234.88	0.471501	2.12089	0.00084866	1	-1.08546	4.39779e-25	9.2432e-25
CG43116	FBgn0262576	44.7555	20.978	0.468723	2.13345	0.0292261	1	-1.08547	0.0304717	0.0454278
dnc	FBgn0000479	1554.48	732.013	0.470906	2.12356	0.0230403	1	-1.08627	3.57758e-16	7.11615e-16
CG8654	FBgn0034479	333.494	156.456	0.46914	2.13156	0.00499287	1	-1.08768	9.35083e-09	1.73677e-08
blow	FBgn0004133	18146.2	8536.79	0.470446	2.12564	0.00101005	1	-1.08804	1.4137e-42	3.46759e-42
lncRNA:CR45036	FBgn0266396	62.3212	29.3667	0.471215	2.12217	0.0985373	1	-1.08804	0.00969016	0.015081
AOX4	FBgn0038350	32.7215	15.4758	0.472954	2.11437	0.0724588	1	-1.08887	0.0506518	0.07369
Cyp12e1	FBgn0037817	38.6825	18.0099	0.465583	2.14784	0.109158	1	-1.08922	0.0387343	0.0570814
CG18233	FBgn0036795	52.0255	24.5887	0.472627	2.11583	0.0646945	1	-1.08937	0.0176741	0.0269378
drongo	FBgn0020304	15315.4	7191.23	0.469542	2.12974	0.00234917	1	-1.09092	1.7111e-35	3.8891e-35
CG5282	FBgn0036986	178.021	83.5449	0.469299	2.13084	0.00806599	1	-1.09093	2.64573e-05	4.60453e-05
CG10137	FBgn0032800	98.5284	46.2642	0.469552	2.12969	0.0448618	1	-1.09123	0.00117546	0.00192736
dtr	FBgn0023090	276.189	130.373	0.472044	2.11845	0.0220765	1	-1.09144	3.54467e-07	6.43033e-07
p130CAS	FBgn0035101	5045.82	2366.66	0.469032	2.13205	0.000549978	1	-1.09167	5.22899e-35	1.18444e-34
GMF	FBgn0028894	3304.12	1549.1	0.468838	2.13293	0.000693555	1	-1.09327	9.69859e-33	2.15544e-32
AGO3	FBgn0250816	512.999	240.822	0.46944	2.1302	0.026699	1	-1.09329	3.85496e-11	7.34854e-11
CG5527	FBgn0039564	65.1147	30.3372	0.465904	2.14636	0.0339267	1	-1.0938	0.0068651	0.0108209
CG32809	FBgn0023531	1793.31	839.992	0.468404	2.13491	0.0119467	1	-1.0943	3.38661e-17	6.77373e-17
CG7884	FBgn0031001	750.08	350.647	0.467479	2.13913	0.00478715	1	-1.09444	8.69681e-16	1.72422e-15
CG16885	FBgn0032538	3339.6	1562.47	0.467862	2.13738	0.00374846	1	-1.09456	5.68714e-27	1.20924e-26
CG12746	FBgn0037341	2577.9	1207.48	0.468397	2.13494	0.00246294	1	-1.09501	2.59926e-28	5.5847e-28
MTF-1	FBgn0040305	3887.17	1818.5	0.467821	2.13757	0.000274935	1	-1.09615	1.19897e-32	2.66195e-32
Nnf1b	FBgn0051658	456.535	212.549	0.46557	2.1479	0.019371	1	-1.09705	2.15115e-10	4.06573e-10
Idgf2	FBgn0020415	159.517	74.703	0.468308	2.13535	0.000211529	1	-1.09792	2.61676e-05	4.55471e-05
Cyp6a17	FBgn0015714	2269.05	1060.04	0.467173	2.14053	0.00687349	1	-1.09823	7.33446e-27	1.55851e-26
CG11261	FBgn0036332	1395.38	652.743	0.467787	2.13772	0.00653117	1	-1.09835	9.84623e-23	2.03542e-22
CG2911	FBgn0037350	496.051	231.492	0.466669	2.14285	0.00195994	1	-1.09891	7.21397e-12	1.38548e-11
Arr2	FBgn0000121	135.043	63.4377	0.469759	2.12875	0.0187942	1	-1.09917	0.000208874	0.00035318
Atet	FBgn0020762	2350.63	1097.78	0.467016	2.14125	0.0081129	1	-1.09988	2.28577e-24	4.77855e-24
spict	FBgn0032451	6833.8	3184.47	0.465988	2.14598	3.72796e-05	0.504616	-1.10198	6.42041e-39	1.50711e-38
dl	FBgn0260632	3533.37	1645.31	0.465651	2.14753	0.00249591	1	-1.10234	1.0053e-28	2.1645e-28
snRNA:7SK	FBgn0065099	190.346	88.3913	0.464371	2.15345	0.054469	1	-1.10298	1.94805e-05	3.4001e-05
CG12078	FBgn0035426	45.3843	21.1736	0.46654	2.14344	0.00585722	1	-1.10317	0.0213814	0.0323869
Cerk	FBgn0037315	3886.38	1807.49	0.465084	2.15015	0.00641149	1	-1.10331	1.79067e-33	4.00166e-33
CG34056	FBgn0054056	4610.76	2144.3	0.465065	2.15024	0.00816879	1	-1.10496	4.01256e-34	9.01997e-34
tej	FBgn0033921	42.0185	19.489	0.463819	2.15601	0.0256273	1	-1.10527	0.0321891	0.047865
CG14314	FBgn0038581	778.158	362.155	0.465401	2.14868	0.00615685	1	-1.1061	3.71594e-16	7.38916e-16
lncRNA:CR45937	FBgn0267599	34.9201	16.0624	0.459977	2.17402	0.115374	1	-1.10616	0.0511659	0.0743729
CG31053	FBgn0051053	37.7354	17.459	0.462668	2.16138	0.00734206	1	-1.1069	0.0356882	0.0527676
sage	FBgn0037672	119.568	55.6202	0.465177	2.14972	0.0229042	1	-1.1072	0.000915755	0.0015099
CG1648	FBgn0033446	13737.4	6371.36	0.463797	2.15612	0.00141783	1	-1.10813	8.43049e-44	2.10865e-43
CG4950	FBgn0036587	677.377	313.302	0.462522	2.16206	0.0227732	1	-1.10896	7.61141e-14	1.48733e-13
CG15642	FBgn0030642	42.0096	19.5784	0.466047	2.14571	0.0262636	1	-1.10896	0.0276568	0.0414495
CG12868	FBgn0033945	1086.62	503.827	0.463666	2.15672	0.00868214	1	-1.10916	1.68805e-17	3.38347e-17
CG31115	FBgn0051115	112.289	52.0516	0.463551	2.15726	0.0535787	1	-1.1097	0.000616088	0.0010252
CG1231	FBgn0035134	32.1532	15.0674	0.468613	2.13396	0.104898	1	-1.10973	0.0580734	0.0838278
CG14227	FBgn0031058	106.441	49.1875	0.462111	2.16398	0.0784907	1	-1.11021	0.0010632	0.0017476
edl	FBgn0023214	3498.09	1620.46	0.463241	2.1587	0.00433321	1	-1.11127	1.25831e-27	2.68581e-27
CG12883	FBgn0039538	824.87	381.485	0.462479	2.16226	0.00305187	1	-1.11161	2.48228e-17	4.97016e-17
CG32681	FBgn0052681	127.785	59.0543	0.462138	2.16386	0.00630891	1	-1.11219	0.000148653	0.000252346
phm	FBgn0004959	417.554	192.095	0.460048	2.17368	0.0553607	1	-1.11282	6.59726e-09	1.22756e-08
Amnionless	FBgn0025686	29.437	13.6658	0.464238	2.15407	0.0129678	1	-1.11297	0.0562361	0.0813874
CG17724	FBgn0033802	727.612	336.479	0.462442	2.16243	0.000654679	1	-1.11438	1.35423e-14	2.6615e-14
slow	FBgn0035539	5119.67	2364.76	0.461897	2.16499	0.0244305	1	-1.11572	6.15475e-24	1.28126e-23
RhoL	FBgn0014380	1818.19	838.814	0.461345	2.16757	0.000111465	1	-1.11703	4.88099e-27	1.03866e-26
Cyp28d2	FBgn0031688	145.6	66.7566	0.458494	2.18105	0.0379272	1	-1.11792	7.33118e-05	0.000125717
CG42674	FBgn0261556	4869.03	2243.03	0.460673	2.17074	0.0015774	1	-1.11854	4.98709e-31	1.09374e-30
CG7646	FBgn0036926	972.393	447.228	0.459925	2.17427	0.001857	1	-1.11877	5.65432e-17	1.12976e-16
lncRNA:CR44589	FBgn0265800	100.564	46.1176	0.458588	2.18061	0.0364984	1	-1.11885	0.000648633	0.00107814
CG17514	FBgn0039959	51853	23877.7	0.460489	2.17161	0.00898775	1	-1.11886	5.41996e-31	1.1877e-30
CG13766	FBgn0031834	894.34	411.616	0.460246	2.17275	0.00167439	1	-1.11909	7.98026e-17	1.59282e-16
Sid	FBgn0039593	157.928	72.5529	0.459405	2.17673	0.00463968	1	-1.11919	2.90422e-05	5.04977e-05
CG31145	FBgn0051145	213.869	99.3893	0.464721	2.15183	0.122419	1	-1.11967	1.64537e-05	2.88086e-05
Ir93a	FBgn0259215	36.7368	16.8486	0.458631	2.1804	0.0468482	1	-1.12053	0.0470805	0.0687345
tnc	FBgn0039257	81024.6	37259.2	0.459851	2.17462	0.0360535	1	-1.12079	4.22267e-07	7.64674e-07
rgn	FBgn0261258	33522.7	15407.3	0.459607	2.17577	0.00151615	1	-1.12143	3.82194e-44	9.61731e-44
asRNA:CR44382	FBgn0265532	73.1672	33.5366	0.458356	2.18171	0.198119	1	-1.12159	0.00942856	0.0146876
CG12964	FBgn0034022	4747.04	2180.5	0.459339	2.17704	0.00147845	1	-1.12272	9.47204e-31	2.07224e-30
arx	FBgn0036826	925.261	424.567	0.458862	2.1793	0.0151212	1	-1.12335	7.10479e-17	1.41851e-16
orb2	FBgn0264307	679.464	312.349	0.459699	2.17534	0.00475995	1	-1.12361	1.47172e-14	2.89069e-14
mfas	FBgn0260745	19570.4	8981.82	0.458949	2.17889	0.000101599	1	-1.1237	3.9305e-45	1.00058e-44
Glut4EF	FBgn0267336	1849.28	849.245	0.45923	2.17756	0.00752843	1	-1.12486	1.32432e-21	2.71906e-21
CG6790	FBgn0037915	478.349	219.821	0.459541	2.17608	0.00415756	1	-1.12489	6.21535e-12	1.19489e-11
Mdr65	FBgn0004513	67.9608	31.5228	0.463837	2.15593	0.0764221	1	-1.12594	0.00577692	0.00914353
lncRNA:CR45166	FBgn0266676	57.3558	26.7692	0.466722	2.1426	0.299758	1	-1.12619	0.0235532	0.0355272
dap	FBgn0010316	14847.1	6796.09	0.457738	2.18466	0.000491405	1	-1.12742	9.70483e-49	2.62561e-48
spz3	FBgn0031959	2253.85	1030.66	0.45729	2.18679	0.0191314	1	-1.12784	4.74914e-22	9.76892e-22
CG9372	FBgn0036891	1518.12	694.641	0.457566	2.18548	0.0108011	1	-1.12873	9.86693e-21	2.01592e-20
lncRNA:CR45755	FBgn0267319	78.8931	35.8203	0.454035	2.20247	0.0462584	1	-1.12897	0.00254154	0.00410113
snoRNA:Psi28S-1060	FBgn0083013	41.8896	19.4042	0.463223	2.15879	0.159843	1	-1.13004	0.0285012	0.0426477
tld	FBgn0003719	5791.24	2643.78	0.456514	2.19052	0.0185175	1	-1.13007	7.99552e-30	1.7361e-29
CG33293	FBgn0053293	31.9033	14.5204	0.455138	2.19714	0.0488946	1	-1.13027	0.0568709	0.0822258
mt:srRNA	FBgn0013688	569.911	260.556	0.457187	2.18729	0.00455695	1	-1.13089	6.51884e-11	1.24017e-10
CG42524	FBgn0260429	35.2393	16.3618	0.464304	2.15376	0.171814	1	-1.132	0.0466718	0.0681827
CG1572	FBgn0030309	6209.6	2830.98	0.455903	2.19345	0.00731594	1	-1.13223	2.79921e-38	6.5328e-38
hdc	FBgn0010113	60849.8	27758.2	0.456176	2.19214	0.00208891	1	-1.13232	5.2729e-36	1.20442e-35
CG15879	FBgn0035309	215.781	98.651	0.457182	2.18731	0.063675	1	-1.13244	3.04965e-06	5.44116e-06
scb	FBgn0003328	10134.4	4621.61	0.456032	2.19283	0.0168481	1	-1.13357	1.0736e-25	2.26722e-25
asRNA:CR45185	FBgn0267495	485.809	220.747	0.45439	2.20075	0.0114249	1	-1.13394	6.77995e-12	1.30269e-11
CG43340	FBgn0263077	802.147	366.629	0.45706	2.1879	0.0382651	1	-1.13475	3.77855e-12	7.27893e-12
beat-IIIb	FBgn0053179	33.2034	15.4442	0.465139	2.1499	0.3998	1	-1.13536	0.0674008	0.0966736
CngB	FBgn0266346	120.335	55.3658	0.460096	2.17346	0.0796836	1	-1.13568	0.00036677	0.00061555
CG32066	FBgn0052066	6098.55	2776.63	0.455293	2.19639	0.00475389	1	-1.13597	3.71943e-37	8.58413e-37
CG6901	FBgn0038414	41.2728	18.7595	0.454525	2.2001	0.296217	1	-1.13628	0.0410575	0.0603448
CG13737	FBgn0036382	537.005	243.664	0.453746	2.20388	0.00129437	1	-1.13637	7.49787e-13	1.45172e-12
CG7470	FBgn0037146	121.095	54.6959	0.451677	2.21397	0.0743452	1	-1.13676	0.000290138	0.000488724
CG30441	FBgn0050441	35.9187	16.2569	0.452603	2.20944	0.107588	1	-1.13738	0.0378765	0.0558854
Zasp52	FBgn0265991	16439.2	7471.59	0.454497	2.20023	0.000610376	1	-1.13752	3.81587e-38	8.89768e-38
CG9279	FBgn0036882	409.905	186.665	0.455387	2.19594	0.0103436	1	-1.13843	3.33227e-10	6.28558e-10
Syx13	FBgn0036341	5704.46	2592.23	0.454422	2.2006	0.000707351	1	-1.13856	2.9529e-43	7.31035e-43
beta4GalNAcTA	FBgn0027538	2481.52	1127.34	0.454293	2.20122	0.00651764	1	-1.139	5.52873e-31	1.21134e-30
olf186-M	FBgn0015522	203.587	92.7167	0.455415	2.1958	0.0254391	1	-1.13955	7.88062e-06	1.39466e-05
Src64B	FBgn0262733	12906.6	5859.91	0.454026	2.20252	0.0224994	1	-1.13973	1.67488e-28	3.60152e-28
CG42237	FBgn0250862	45.0322	20.5897	0.457223	2.18712	0.171547	1	-1.13984	0.0249109	0.0375114
CG3777	FBgn0024989	19641.2	8909.51	0.453614	2.20452	0.00194147	1	-1.14053	5.43439e-47	1.42313e-46
CHES-1-like	FBgn0029504	5022.68	2278.4	0.453622	2.20448	0.00300276	1	-1.1409	5.13691e-34	1.15338e-33
CG10702	FBgn0032752	578.588	263.103	0.454733	2.19909	0.0531587	1	-1.14114	3.59299e-11	6.85209e-11
PGRP-SA	FBgn0030310	390.744	176.606	0.451975	2.21251	0.0283699	1	-1.14145	4.05647e-10	7.64405e-10
CG9932	FBgn0262160	7751.11	3511.46	0.453026	2.20738	0.00645589	1	-1.14169	4.91697e-24	1.02471e-23
Fpgs	FBgn0030407	297.989	135.286	0.453998	2.20265	0.0162485	1	-1.14247	4.51673e-08	8.32065e-08
RabX4	FBgn0051118	296.836	134.126	0.451854	2.21311	0.000160502	1	-1.14344	1.15206e-08	2.13829e-08
CG43386	FBgn0263216	51.733	23.2491	0.449405	2.22516	0.111037	1	-1.14414	0.0206195	0.0312756
Atg18b	FBgn0032935	925.731	419.771	0.453448	2.20533	0.000729238	1	-1.14435	4.95912e-17	9.91453e-17
CG8468	FBgn0033913	26030.5	11774.7	0.452342	2.21072	5.21724e-05	0.703075	-1.14449	1.02733e-50	2.88854e-50
e(y)2b	FBgn0040670	64.7359	29.1416	0.450161	2.22143	0.0274453	1	-1.14473	0.00443366	0.00705856
CR43671	FBgn0263746	115.652	52.5964	0.454783	2.19885	0.00356915	1	-1.1449	0.000298151	0.000501906
CG31778	FBgn0051778	62.7298	28.239	0.45017	2.22138	0.0766073	1	-1.14504	0.00664184	0.0104814
serp	FBgn0260653	27523.2	12447.4	0.45225	2.21117	0.00234349	1	-1.14505	1.7999e-38	4.20652e-38
Gld2	FBgn0038934	44.9241	20.3913	0.453906	2.2031	0.0400833	1	-1.14755	0.0175178	0.0267078
nuf	FBgn0013718	22389.9	10104.6	0.4513	2.21582	0.00379921	1	-1.14804	6.91233e-43	1.70239e-42
CG31140	FBgn0051140	501.582	226.701	0.451972	2.21253	0.00841023	1	-1.14985	2.26604e-11	4.33018e-11
CG10962	FBgn0030073	295.2	133.456	0.452086	2.21197	0.00344522	1	-1.15116	2.03855e-07	3.71582e-07
Ir7g	FBgn0029968	37.1245	16.65	0.448491	2.2297	0.0755603	1	-1.15185	0.0358233	0.0529616
CG17599	FBgn0031196	31.0158	13.734	0.442807	2.25832	0.267449	1	-1.15337	0.0584978	0.084413
CG11883	FBgn0033538	1244.37	558.135	0.448528	2.22951	0.0104456	1	-1.15366	5.00288e-21	1.0234e-20
Drat	FBgn0033188	17228.9	7745.63	0.449571	2.22434	0.00563713	1	-1.15374	4.99216e-41	1.19997e-40
Trf2	FBgn0261793	14705.2	6608.56	0.449403	2.22518	0.03846	1	-1.15389	1.4106e-07	2.57613e-07
CG3638	FBgn0261444	14286.1	6419.96	0.449385	2.22526	0.000926193	1	-1.15395	1.60983e-28	3.4633e-28
unc-119	FBgn0025549	8692.54	3906.29	0.449384	2.22527	0.00931184	1	-1.15411	4.8337e-37	1.11442e-36
CG9338	FBgn0032899	924.464	413.673	0.447473	2.23477	0.0341104	1	-1.15445	5.4211e-15	1.06873e-14
CG5455	FBgn0039430	355.031	159.154	0.448282	2.23074	0.0639707	1	-1.15452	1.24676e-08	2.31244e-08
CG18234	FBgn0265268	69.019	30.8872	0.447518	2.23455	0.00257851	1	-1.15562	0.00364207	0.00582897
CG8908	FBgn0034493	79.2363	35.3007	0.445512	2.24461	0.109726	1	-1.15614	0.00237946	0.00384519
CG44774	FBgn0266000	5584.66	2505.92	0.448715	2.22859	0.00210449	1	-1.15633	2.35167e-30	5.12885e-30
CG14036	FBgn0031677	113.603	50.8774	0.447853	2.23288	0.00263017	1	-1.15841	0.000296013	0.000498369
CG13067	FBgn0036589	53.1531	23.6801	0.445508	2.24463	0.0340865	1	-1.15853	0.00929204	0.0144885
Max	FBgn0017578	3924.92	1758.06	0.447922	2.23253	0.00996334	1	-1.15921	1.5639e-32	3.46755e-32
lncRNA:CR45473	FBgn0267029	905.376	405.361	0.447727	2.23351	0.00782427	1	-1.15938	8.5995e-19	1.73646e-18
CG7560	FBgn0036157	28.3095	12.8999	0.455673	2.19455	0.256774	1	-1.15954	0.0636678	0.0915739
snoRNA:Psi18S-1275	FBgn0086663	77.5494	34.6612	0.446957	2.23735	0.0810381	1	-1.15966	0.00295839	0.00475707
Nost	FBgn0259734	1955.46	875.939	0.447946	2.23241	0.00610282	1	-1.16144	2.34004e-25	4.92759e-25
Ama	FBgn0000071	33308.7	14873.1	0.446522	2.23953	0.000135011	1	-1.16332	2.51148e-51	7.18591e-51
CG15212	FBgn0040842	422.921	187.764	0.443969	2.25241	0.104155	1	-1.16394	2.99067e-07	5.43643e-07
CG12003	FBgn0035234	294.038	131.164	0.446077	2.24177	0.0009659	1	-1.16421	2.63214e-08	4.86638e-08
Hesr	FBgn0030899	28.5287	12.805	0.448847	2.22793	0.0373948	1	-1.16439	0.0639182	0.0919061
Cpr35B	FBgn0028871	491.901	219.379	0.445981	2.24225	0.000945101	1	-1.16452	9.29069e-13	1.79728e-12
Tdc2	FBgn0050446	90.6783	40.5361	0.447032	2.23698	0.0091654	1	-1.16515	0.000664784	0.00110416
Jheh3	FBgn0034406	187.39	83.4474	0.445314	2.24561	0.0252177	1	-1.16516	4.22555e-06	7.52006e-06
CG2278	FBgn0030017	645.823	288.979	0.447458	2.23485	0.0135263	1	-1.16531	1.24829e-13	2.43318e-13
Unc-115a	FBgn0051352	3098.07	1381.27	0.445848	2.24292	0.00644931	1	-1.16588	1.23942e-32	2.75084e-32
Irbp18	FBgn0036126	1635.07	728.014	0.445249	2.24593	0.00730527	1	-1.16614	3.15431e-26	6.67603e-26
CG9121	FBgn0031675	114.71	51.1959	0.446309	2.2406	0.0254526	1	-1.16644	0.000368578	0.000618507
CG11241	FBgn0037186	169.694	75.1705	0.442976	2.25746	0.0524726	1	-1.16808	1.83218e-05	3.20164e-05
rev7	FBgn0037345	543.677	241.788	0.444727	2.24857	0.00043931	1	-1.16853	3.67834e-13	7.14166e-13
Ras85D	FBgn0003205	36605.9	16285.3	0.444881	2.24779	0.00396237	1	-1.16859	1.46162e-45	3.74443e-45
asRNA:CR44981	FBgn0266316	107.395	47.4489	0.441817	2.26338	0.0296396	1	-1.16935	0.000529017	0.000881849
CG42684	FBgn0261570	7464.24	3317.55	0.444459	2.24993	0.00343475	1	-1.17017	4.23557e-21	8.66966e-21
Sur	FBgn0028675	35.7382	15.7894	0.441807	2.26343	0.0172996	1	-1.17233	0.0356365	0.0527087
yellow-h	FBgn0039896	45.9951	20.5593	0.446989	2.23719	0.179219	1	-1.17256	0.0195094	0.0296559
CG32758	FBgn0052758	7792.93	3456.57	0.443552	2.25453	0.00186348	1	-1.17295	2.24283e-39	5.29181e-39
Spn42Dc	FBgn0033113	336.029	148.004	0.440449	2.27041	0.0192865	1	-1.17506	4.51953e-09	8.43076e-09
msi	FBgn0011666	20485.1	9070.19	0.44277	2.25851	0.00214123	1	-1.17529	3.5578e-51	1.01253e-50
asRNA:CR46029	FBgn0267693	200.874	88.7102	0.441621	2.26438	0.104945	1	-1.17617	7.94922e-06	1.40661e-05
CG8034	FBgn0031011	5485.39	2427.51	0.442541	2.25968	0.000267944	1	-1.17623	7.32437e-34	1.64203e-33
RhoGAP93B	FBgn0038853	4622.87	2044.93	0.44235	2.26065	0.00694564	1	-1.17646	2.85571e-31	6.2723e-31
sut2	FBgn0028562	46.6328	20.8436	0.446974	2.23727	0.0996486	1	-1.17682	0.0194132	0.0295131
mt:ND3	FBgn0013681	28819.1	12729.8	0.441714	2.26391	0.202516	1	-1.17881	0.0214485	0.0324813
regucalcin	FBgn0030362	9195.26	4059.73	0.441502	2.26499	0.0315545	1	-1.17891	3.58355e-26	7.58089e-26
CG3838	FBgn0032130	902.145	398.083	0.441263	2.26622	0.00132949	1	-1.17927	2.49325e-20	5.07994e-20
CG2781	FBgn0037534	653.529	288.128	0.44088	2.26819	0.00252055	1	-1.18059	8.5772e-16	1.70076e-15
Qtzl	FBgn0051864	1038.23	459.615	0.442692	2.25891	0.0288377	1	-1.18077	2.45987e-17	4.92751e-17
CG34445	FBgn0085474	195.568	86.4235	0.44191	2.26291	0.031477	1	-1.18124	1.87899e-06	3.366e-06
CG7091	FBgn0038099	38.5833	16.8131	0.435761	2.29483	0.0554383	1	-1.18244	0.0252875	0.0380612
red	FBgn0285913	10172.5	4481.76	0.440575	2.26976	0.00511384	1	-1.18303	1.87425e-39	4.42845e-39
snoRNA:Psi18S-1377e	FBgn0083047	29.6175	13.1096	0.44263	2.25923	0.0362112	1	-1.18354	0.0503492	0.0732738
snoRNA:snR38:54Ec	FBgn0063373	41.7567	18.5395	0.443988	2.25231	0.210603	1	-1.18357	0.0278659	0.041744
Tre1	FBgn0046687	3020.02	1330.59	0.440587	2.2697	0.00458743	1	-1.18367	7.63846e-30	1.65911e-29
Pura	FBgn0035802	7019.51	3090.89	0.440329	2.27103	0.00984764	1	-1.1838	7.18825e-36	1.64051e-35
Naam	FBgn0051216	1004.31	442.071	0.440174	2.27183	0.00508361	1	-1.18504	1.12997e-20	2.30759e-20
RhoGAP18B	FBgn0261461	4312.08	1896.13	0.439726	2.27414	0.00496873	1	-1.18529	1.1148e-28	2.3995e-28
CG6678	FBgn0038917	1859.49	817.782	0.439787	2.27383	0.0104759	1	-1.18588	1.55869e-26	3.30577e-26
Xrp1	FBgn0261113	40298.4	17713.4	0.439556	2.27502	0.00588317	1	-1.18594	2.14326e-36	4.91157e-36
asRNA:CR31845	FBgn0051845	32.5013	14.0335	0.431784	2.31598	0.256991	1	-1.18606	0.0567097	0.0820016
Desat1	FBgn0086687	41620.2	18287.3	0.439385	2.27591	0.00124715	1	-1.1865	2.29452e-64	9.72344e-64
CG42361	FBgn0259707	271.255	119.247	0.439612	2.27473	0.00250525	1	-1.1866	8.39261e-09	1.55988e-08
scaRNA:MeU5-C46	FBgn0043853	141.146	62.2685	0.441164	2.26673	0.0225674	1	-1.18741	3.60863e-05	6.25336e-05
asRNA:CR43971	FBgn0264702	579.351	253.655	0.437827	2.28401	0.00870246	1	-1.18764	9.26281e-15	1.82206e-14
AnxB10	FBgn0000084	3191.06	1401.68	0.439251	2.2766	0.000356222	1	-1.18815	7.64981e-29	1.6484e-28
Wbp2	FBgn0036318	5821.36	2555.77	0.439032	2.27774	2.50001e-05	0.339826	-1.18819	4.39103e-44	1.10348e-43
lncRNA:CR42875	FBgn0262149	192.283	83.8884	0.436276	2.29213	0.0610283	1	-1.18829	3.46454e-06	6.17643e-06
cv-c	FBgn0285955	14293.3	6271.46	0.438769	2.2791	0.00332892	1	-1.18862	1.0348e-32	2.299e-32
CG3860	FBgn0034951	684.891	299.899	0.437878	2.28374	0.0353308	1	-1.18883	3.80308e-14	7.45009e-14
asRNA:CR44512	FBgn0265705	77.1399	33.5477	0.434894	2.29941	0.148696	1	-1.19031	0.00263129	0.00424391
CG15861	FBgn0035084	321.918	141.38	0.439181	2.27697	0.00890958	1	-1.19057	9.32743e-10	1.75197e-09
CG30089	FBgn0050089	3721.44	1629.73	0.437928	2.28348	0.000342273	1	-1.19074	5.40057e-32	1.19327e-31
Cyp6d4	FBgn0039006	1684.16	737.322	0.437799	2.28415	0.00562626	1	-1.19226	1.61495e-26	3.42399e-26
CAHbeta	FBgn0037646	137.259	60.3017	0.439326	2.27621	0.00110462	1	-1.19278	3.26321e-05	5.66644e-05
Mlc-c	FBgn0004687	54683.1	23910.5	0.437255	2.28699	0.00024256	1	-1.19352	5.04613e-54	1.52888e-53
CG5191	FBgn0038803	2899.68	1267.4	0.437084	2.28789	2.23623e-05	0.304484	-1.19356	4.05411e-36	9.26663e-36
CG43169	FBgn0262788	98.2973	43.208	0.439564	2.27498	0.0495353	1	-1.1944	0.000879566	0.00145095
CG30414	FBgn0050414	236.834	103.357	0.43641	2.29142	6.90358e-06	0.0948482	-1.19467	4.63268e-08	8.53308e-08
CG13085	FBgn0032780	36.7577	15.8221	0.430443	2.32319	0.230745	1	-1.1952	0.0330444	0.0490547
snoRNA:Psi18S-1377c	FBgn0083049	25.7222	11.1051	0.431734	2.31624	0.0438034	1	-1.19663	0.0659165	0.0946772
Atac1	FBgn0031876	1338.46	584.064	0.436371	2.29163	0.00186804	1	-1.19664	2.10682e-26	4.46471e-26
fog	FBgn0000719	3345.94	1459.65	0.436245	2.29229	0.00719982	1	-1.19801	5.46746e-30	1.18853e-29
sba	FBgn0016754	5294.82	2305.8	0.435481	2.29631	0.00840076	1	-1.19961	2.53749e-29	5.48918e-29
Lerp	FBgn0051072	1951.56	850.343	0.435725	2.29503	0.0040491	1	-1.19984	6.15522e-31	1.34749e-30
Cbs	FBgn0031148	30039.8	13073.9	0.435219	2.29769	0.000113034	1	-1.20033	1.69723e-52	4.96823e-52
CG4984	FBgn0034267	211.491	92.0041	0.435027	2.29871	4.09046e-07	0.00565588	-1.20041	1.66809e-07	3.04388e-07
CG1698	FBgn0033443	1173.89	510.889	0.435209	2.29775	0.00144936	1	-1.2005	3.40955e-22	7.01991e-22
CG42327	FBgn0259227	5794.88	2522.96	0.435378	2.29685	0.00812316	1	-1.20053	1.45396e-35	3.30805e-35
CG33054	FBgn0053054	415.78	180.499	0.434122	2.3035	0.00705461	1	-1.20085	8.38853e-12	1.60897e-11
Mal-B2	FBgn0032382	157.132	68.3331	0.434878	2.2995	0.00104953	1	-1.20086	1.08515e-05	1.91305e-05
CG17180	FBgn0035140	441.152	191.775	0.434715	2.30036	0.0138404	1	-1.20114	9.72057e-12	1.86259e-11
CG32812	FBgn0025642	112.758	48.8667	0.433377	2.30746	0.0587537	1	-1.20183	0.000159831	0.000271182
ckd	FBgn0035427	1383.8	601.071	0.434362	2.30223	0.00844266	1	-1.20283	2.64163e-24	5.5173e-24
RabX6	FBgn0035155	632.283	274.003	0.433355	2.30758	0.00876638	1	-1.20349	2.4545e-15	4.84964e-15
f	FBgn0262111	460.379	200.585	0.435696	2.29518	0.0190754	1	-1.20369	3.63389e-12	7.0033e-12
sona	FBgn0034903	3553.52	1543.72	0.434419	2.30192	0.00167764	1	-1.2039	1.94418e-29	4.2105e-29
mbl	FBgn0265487	25363.7	11010.2	0.434091	2.30366	0.0168068	1	-1.20393	6.70352e-34	1.50335e-33
hpRNA:CR32205	FBgn0052205	643.272	278.935	0.433619	2.30617	0.00220556	1	-1.20396	3.73106e-16	7.41702e-16
ICA69	FBgn0037050	170.703	74.2507	0.43497	2.29901	0.00849542	1	-1.20425	3.71956e-06	6.62399e-06
spas	FBgn0039141	4660.69	2022.85	0.434024	2.30402	0.000439447	1	-1.20469	4.6664e-45	1.18769e-44
CR6900	FBgn0030958	108.601	46.833	0.431239	2.3189	0.00520171	1	-1.20517	0.000300689	0.000506113
CG12379	FBgn0030676	197.107	85.1217	0.431854	2.3156	0.0907268	1	-1.2054	4.39327e-06	7.81437e-06
CG14937	FBgn0032377	88.5908	38.5213	0.434823	2.29979	0.00365482	1	-1.2058	0.000490471	0.000818619
Ca-beta	FBgn0259822	141.205	61.0537	0.432375	2.31281	0.0125676	1	-1.20631	1.81888e-05	3.17922e-05
CG12204	FBgn0031022	1625.79	704.557	0.433362	2.30754	2.02938e-05	0.276564	-1.20691	3.42495e-29	7.40054e-29
Unr	FBgn0263352	17854.5	7732.31	0.433074	2.30908	0.022571	1	-1.20738	3.0577e-23	6.33959e-23
CG6201	FBgn0032343	131.172	56.7308	0.432493	2.31218	0.049512	1	-1.2075	7.04807e-05	0.000120924
dwg	FBgn0000520	3104.5	1345.11	0.433277	2.30799	0.00200334	1	-1.20802	1.54565e-34	3.4863e-34
CG32037	FBgn0052037	55.9387	24.3993	0.436179	2.29264	0.0579669	1	-1.20844	0.00580029	0.00917833
CG17574	FBgn0033777	2695.98	1166.49	0.432677	2.31119	0.00642425	1	-1.21045	1.97469e-33	4.41217e-33
sigmar	FBgn0034894	2769.61	1196.54	0.432025	2.31468	0.00625245	1	-1.21196	1.29454e-35	2.94635e-35
CG17855	FBgn0032124	81.1304	34.5083	0.425344	2.35104	0.179826	1	-1.21282	0.00291378	0.00468704
Non1	FBgn0028473	74777.2	32251.8	0.431305	2.31854	5.813e-05	0.782081	-1.21326	1.12922e-67	5.54576e-67
thoc5	FBgn0034939	7652.61	3299.88	0.431209	2.31906	0.0034342	1	-1.21361	7.58888e-49	2.05607e-48
TwdlU	FBgn0037223	196.822	84.7947	0.43082	2.32116	0.000294407	1	-1.21379	5.02357e-07	9.08349e-07
nw	FBgn0283508	271460	117034	0.43113	2.31948	0.000894003	1	-1.2138	8.74392e-65	3.77627e-64
Sox100B	FBgn0024288	663.524	285.564	0.430375	2.32356	0.000651009	1	-1.2149	7.10664e-17	1.41867e-16
Caf1-180	FBgn0030054	11046.7	4755.47	0.430486	2.32296	0.00175079	1	-1.21565	5.67256e-32	1.25295e-31
CG4302	FBgn0027073	28.2401	12.1858	0.431508	2.31746	0.138262	1	-1.21684	0.0540973	0.0784284
CG12112	FBgn0030048	2814.12	1210.61	0.430193	2.32454	0.012991	1	-1.21704	2.69065e-29	5.81861e-29
CG10600	FBgn0032717	8279.44	3560.7	0.430065	2.32523	0.0118504	1	-1.21727	1.75887e-09	3.293e-09
verm	FBgn0261341	75412.6	32433.3	0.430079	2.32516	0.00822646	1	-1.21744	3.88286e-36	8.87824e-36
lncRNA:CR44678	FBgn0265889	28.4384	12.2642	0.431254	2.31882	0.033782	1	-1.21751	0.0524812	0.0762099
CG5835	FBgn0038682	980.846	422.905	0.431163	2.31931	0.00922691	1	-1.21769	1.38131e-18	2.78626e-18
prominin-like	FBgn0026189	43134.5	18538.4	0.429782	2.32676	0.0105094	1	-1.21842	1.62436e-38	3.79825e-38
CG14798	FBgn0029588	360.807	154.86	0.429205	2.32989	0.0173816	1	-1.21845	1.6715e-10	3.16636e-10
drm	FBgn0024244	20792.5	8929.56	0.429461	2.3285	0.00523126	1	-1.21957	7.35704e-44	1.84154e-43
zld	FBgn0259789	19724.1	8469.29	0.429387	2.3289	0.00195874	1	-1.21966	7.17774e-10	1.34952e-09
CG7504	FBgn0035842	2916.74	1251.59	0.429105	2.33043	0.0236252	1	-1.22071	1.49884e-22	3.09553e-22
ps	FBgn0261552	12157.4	5215.96	0.429037	2.3308	0.0237167	1	-1.22083	1.38122e-30	3.0183e-30
CG14102	FBgn0036906	1114.15	477.485	0.428564	2.33337	0.00167702	1	-1.22101	1.03036e-24	2.16081e-24
GstZ1	FBgn0037696	3806.9	1632.24	0.42876	2.33231	0.0141722	1	-1.22191	1.12262e-32	2.49286e-32
mt:CoIII	FBgn0013676	580160	248615	0.428528	2.33357	0.0016633	1	-1.22254	7.67125e-32	1.69301e-31
snoRNA:Or-CD11	FBgn0086082	25.3434	10.8383	0.427658	2.33831	0.0249382	1	-1.22285	0.0563918	0.081595
CG5342	FBgn0037916	419.253	179.639	0.428474	2.33386	0.00918748	1	-1.22291	5.51611e-12	1.06108e-11
CG7208	FBgn0038575	294.417	125.829	0.427383	2.33982	0.00587164	1	-1.22314	2.04363e-09	3.82344e-09
l(2)gd1	FBgn0261983	3712.11	1589.71	0.42825	2.33509	0.00604332	1	-1.22342	3.4475e-38	8.04155e-38
Irbp	FBgn0011774	2878.78	1233.92	0.428626	2.33304	0.0139432	1	-1.22385	9.29312e-32	2.0496e-31
CG11125	FBgn0033174	1673.12	715.19	0.427459	2.33941	0.0113618	1	-1.22406	1.28897e-26	2.73504e-26
CG17129	FBgn0035151	684.753	292.738	0.427509	2.33913	0.00182441	1	-1.22534	4.49912e-18	9.04645e-18
snoRNA:Me28S-G2173	FBgn0086028	77.3788	33.487	0.432767	2.31071	0.225025	1	-1.22535	0.00526534	0.00835268
GstD2	FBgn0010038	39.1823	16.9973	0.433801	2.30521	0.0908403	1	-1.22545	0.0378346	0.0558298
mt:CoI	FBgn0013674	925104	395591	0.427618	2.33854	0.00527867	1	-1.22561	2.35094e-29	5.08727e-29
CG3394	FBgn0034999	207.325	88.5319	0.42702	2.34181	0.00861844	1	-1.22693	1.79607e-07	3.27518e-07
CG13893	FBgn0035146	215.979	92.4045	0.42784	2.33732	0.0313914	1	-1.22728	3.48113e-07	6.31591e-07
asRNA:ASTR	FBgn0263619	53.1412	22.8622	0.430216	2.32442	0.0415647	1	-1.22774	0.00752502	0.011826
CR30029	FBgn0050029	37.1632	15.7069	0.422646	2.36604	0.309057	1	-1.2283	0.0510113	0.0741725
CG31633	FBgn0051633	692.97	295.852	0.426933	2.34229	9.80426e-05	1	-1.22842	6.31472e-18	1.26876e-17
cer	FBgn0034443	673.094	286.37	0.425453	2.35044	0.0211721	1	-1.22994	1.19926e-15	2.37551e-15
CG9646	FBgn0034184	4054.06	1729.15	0.426523	2.34454	0.00427711	1	-1.23001	2.17395e-41	5.2521e-41
Rph	FBgn0030230	163.129	70.0176	0.429215	2.32983	0.0468311	1	-1.23021	7.67042e-06	1.35818e-05
Cyp4p1	FBgn0015037	907.89	386.764	0.426002	2.3474	0.00255508	1	-1.23029	4.77417e-21	9.76912e-21
Prip	FBgn0033635	1393.94	592.991	0.425407	2.35069	0.00477498	1	-1.23104	3.29539e-22	6.78696e-22
asRNA:CR46263	FBgn0267996	175.064	74.9709	0.428248	2.3351	0.0140943	1	-1.23115	1.59647e-06	2.86529e-06
fal	FBgn0028380	1047.23	446.9	0.426743	2.34333	0.00893421	1	-1.23222	1.72537e-21	3.5414e-21
Lst	FBgn0034140	593.979	253.3	0.426446	2.34496	0.000371799	1	-1.23234	2.30777e-14	4.52616e-14
Cpr78Ca	FBgn0037067	36.7368	15.6804	0.426831	2.34285	0.012121	1	-1.23238	0.0252495	0.0380083
CG7255	FBgn0036493	31.9936	13.5863	0.424657	2.35484	0.0139246	1	-1.23268	0.0356416	0.0527104
Tsp42Ef	FBgn0033127	6722.56	2861.6	0.425671	2.34923	0.000850575	1	-1.23269	1.78361e-53	5.32881e-53
mIF2	FBgn0039588	1250.68	531.937	0.425318	2.35118	4.25734e-05	0.57572	-1.23288	4.45865e-25	9.36965e-25
CG10864	FBgn0038621	57.9865	24.5509	0.42339	2.36189	0.0656793	1	-1.23317	0.00482615	0.00766875
rpk	FBgn0022981	1269.99	540.486	0.425584	2.34971	0.0275445	1	-1.23345	2.27745e-20	4.64167e-20
rdx	FBgn0264493	10815.5	4599.55	0.425275	2.35142	0.00984662	1	-1.2336	8.45732e-44	2.11497e-43
Gbeta5	FBgn0030011	230.843	98.5197	0.426782	2.34312	0.0128489	1	-1.23382	3.80818e-08	7.0212e-08
CG33170	FBgn0053170	2433.33	1034.15	0.424995	2.35297	0.0067307	1	-1.23391	2.20648e-30	4.81536e-30
CG14408	FBgn0030581	1027.22	437.095	0.425511	2.35012	0.00253953	1	-1.23402	8.60827e-24	1.79034e-23
CG7058	FBgn0030961	82.837	35.4475	0.427918	2.33689	0.0997316	1	-1.23416	0.00110706	0.00181811
zyd	FBgn0265767	147.04	62.2909	0.423631	2.36055	0.113424	1	-1.23547	6.90494e-05	0.000118514
mus308	FBgn0002905	6746.73	2866.06	0.424807	2.35401	0.00679079	1	-1.23564	2.42278e-33	5.40881e-33
lncRNA:CR43459	FBgn0263413	29.6443	12.6105	0.425394	2.35076	0.302786	1	-1.23622	0.0596812	0.0860461
CG10445	FBgn0037531	1715.37	728.847	0.424891	2.35355	0.00114974	1	-1.23622	1.19817e-29	2.59995e-29
CG8319	FBgn0037722	2028.19	861.156	0.424594	2.35519	0.00460107	1	-1.23624	1.88539e-29	4.0845e-29
CG10126	FBgn0038088	1087.86	461.548	0.424271	2.35698	5.55792e-05	0.748263	-1.2364	3.39932e-23	7.04568e-23
asRNA:CR45804	FBgn0267454	125.433	53.3982	0.425712	2.34901	0.0934516	1	-1.23675	0.000101832	0.000173952
osp	FBgn0003016	4873.29	2067.3	0.424211	2.35732	0.00384063	1	-1.23716	8.11006e-35	1.83361e-34
Abl	FBgn0000017	9812.51	4160.21	0.42397	2.35866	0.00523775	1	-1.23806	1.18192e-26	2.50869e-26
CG5346	FBgn0038981	7229.54	3065.77	0.424062	2.35815	0.00492141	1	-1.23823	3.2669e-44	8.22374e-44
NK7.1	FBgn0024321	1880.13	796.356	0.423565	2.36091	0.0183709	1	-1.23952	2.84011e-22	5.85474e-22
CG13749	FBgn0033353	110.31	46.5565	0.422054	2.36937	0.0023381	1	-1.23952	0.000148234	0.000251666
NijB	FBgn0036822	33.4911	13.9185	0.41559	2.40622	0.184524	1	-1.23995	0.0421436	0.0618456
CG30466	FBgn0050466	906.594	384.245	0.423833	2.35942	0.000486418	1	-1.24015	2.86704e-22	5.90842e-22
bves	FBgn0031150	3895.64	1647.96	0.423026	2.36392	0.0113156	1	-1.24105	2.9666e-32	6.56893e-32
CG3253	FBgn0041706	325.086	138.048	0.424652	2.35487	0.00651037	1	-1.2413	1.99652e-10	3.77562e-10
CG15739	FBgn0030347	248.793	105.278	0.423155	2.3632	0.0143262	1	-1.24136	1.76793e-08	3.27497e-08
CG31697	FBgn0051697	88.8585	37.8501	0.425959	2.34764	0.0630623	1	-1.24162	0.000527951	0.000880183
CG16798	FBgn0032856	440.845	187.598	0.425542	2.34994	0.0969968	1	-1.24194	4.84909e-09	9.03794e-09
obst-B	FBgn0027600	18370.9	7765.79	0.422723	2.36562	0.000126587	1	-1.24205	2.31341e-58	7.8824e-58
Ipp	FBgn0016672	6221.7	2629.32	0.422605	2.36628	0.00410767	1	-1.24303	3.29412e-43	8.1445e-43
Tpc1	FBgn0037852	3117.85	1317.97	0.422718	2.36564	0.000899654	1	-1.2431	8.23576e-43	2.02683e-42
CG14321	FBgn0038540	363.75	153.751	0.422682	2.36585	0.000981905	1	-1.24359	2.40805e-11	4.60023e-11
CG17470	FBgn0032869	244.814	103.492	0.422738	2.36553	0.00328495	1	-1.24376	1.15637e-08	2.14599e-08
CG31793	FBgn0051793	2252.54	951.642	0.422476	2.367	0.00281566	1	-1.24432	3.6378e-30	7.91956e-30
RhoGEF64C	FBgn0035574	5214.43	2200.51	0.422003	2.36965	0.00518425	1	-1.24541	1.40996e-36	3.23947e-36
Octalpha2R	FBgn0038653	78.316	32.8513	0.419471	2.38395	0.00262989	1	-1.24548	0.00103949	0.00170904
CG42402	FBgn0259821	208.409	88.1782	0.423103	2.36349	0.0161273	1	-1.2458	2.80039e-07	5.09262e-07
CG10738	FBgn0036368	965.968	407.332	0.421683	2.37145	0.00371502	1	-1.24582	4.19874e-21	8.5956e-21
Rbfox1	FBgn0052062	13935	5876.2	0.421688	2.37142	0.0014577	1	-1.24584	1.78232e-45	4.55692e-45
jumu	FBgn0015396	26872.9	11325	0.421428	2.37288	0.00370413	1	-1.24655	2.64473e-55	8.30588e-55
Sox15	FBgn0005613	15274	6437.15	0.421444	2.3728	9.53018e-05	1	-1.24669	3.52582e-50	9.78341e-50
wisp	FBgn0260780	83.8178	35.6307	0.425097	2.3524	0.0616884	1	-1.2473	0.000646042	0.00107397
CG8105	FBgn0030661	78.794	32.9905	0.418694	2.38838	0.0124666	1	-1.24738	0.00129824	0.00212502
sisRNA:CR46362	FBgn0286040	70.1078	29.4349	0.419852	2.38179	0.00188813	1	-1.24772	0.00141147	0.0023064
lncRNA:CR44440	FBgn0265633	144.051	60.4811	0.41986	2.38174	0.0141805	1	-1.24774	7.69357e-06	1.3621e-05
Ac76E	FBgn0004852	215.608	90.6011	0.420212	2.37975	0.0194188	1	-1.24789	5.06318e-07	9.15386e-07
Pect	FBgn0032482	4623.04	1947.07	0.421167	2.37435	0.00325196	1	-1.2481	6.28056e-44	1.57445e-43
CG11562	FBgn0031247	2183.9	918.62	0.420632	2.37738	0.00664046	1	-1.24828	2.51567e-32	5.5723e-32
CG31441	FBgn0051441	1037.52	437.889	0.422052	2.36937	0.0086419	1	-1.24838	2.40083e-22	4.95224e-22
CG18596	FBgn0038953	8831.45	3718.25	0.421023	2.37516	0.00486322	1	-1.24852	6.81573e-45	1.73143e-44
CG17777	FBgn0040900	77.7567	32.7136	0.420717	2.37689	4.3275e-05	0.584861	-1.24855	0.000762387	0.0012614
Gbs-76A	FBgn0036862	1988.22	836.547	0.420752	2.3767	0.00134116	1	-1.24863	1.29645e-29	2.81228e-29
CG1561	FBgn0030317	133.449	56.5138	0.423484	2.36136	0.0961079	1	-1.24882	7.28091e-05	0.000124887
CG7512	FBgn0036168	332.718	139.743	0.420006	2.38092	0.0250198	1	-1.24943	2.20824e-10	4.17303e-10
CG13397	FBgn0014417	834.501	350.777	0.420344	2.37901	0.0128352	1	-1.24972	1.38097e-19	2.79915e-19
Sms	FBgn0036272	2649.63	1114.35	0.42057	2.37772	0.00212295	1	-1.25001	1.50093e-35	3.41434e-35
sick	FBgn0263873	8918.24	3750.3	0.42052	2.37801	0.009591	1	-1.25031	1.2434e-32	2.75922e-32
hpRNA:CR32207	FBgn0052207	3422.62	1436.47	0.419699	2.38266	0.00829459	1	-1.25154	4.33277e-39	1.01868e-38
a	FBgn0000008	3969.57	1668.35	0.420285	2.37934	0.0118897	1	-1.2517	5.06693e-29	1.09325e-28
apt	FBgn0015903	3717.33	1560.39	0.41976	2.38231	0.0042064	1	-1.25188	3.6343e-38	8.47578e-38
mino	FBgn0027579	7261.4	3049.3	0.419933	2.38133	2.35116e-05	0.319899	-1.25194	2.40743e-51	6.89115e-51
CG13409	FBgn0038926	136.802	57.458	0.420008	2.38091	0.0100292	1	-1.25201	1.78252e-05	3.11689e-05
snoRNA:Psi28S-1192c	FBgn0082999	65.2783	27.6576	0.423688	2.36023	0.232225	1	-1.25294	0.00643957	0.0101718
snoRNA:Psi28S-2442b	FBgn0082988	64.8747	27.5098	0.424044	2.35824	0.0563972	1	-1.25317	0.00272376	0.00439092
psq	FBgn0263102	51715.5	21695.8	0.419522	2.38366	0.00354354	1	-1.25321	1.13144e-46	2.95252e-46
CG7264	FBgn0036214	65.3527	27.6676	0.423358	2.36207	0.0687904	1	-1.25333	0.00388756	0.00621142
PIG-F	FBgn0036893	1482.72	621.194	0.418956	2.38689	0.0113828	1	-1.25374	2.37717e-27	5.06503e-27
kuz	FBgn0259984	22428.4	9405.74	0.419367	2.38455	0.00963046	1	-1.25393	6.49368e-39	1.52404e-38
CG42808	FBgn0261990	30.7242	12.8897	0.41953	2.38362	0.053364	1	-1.25394	0.0334834	0.0496731
lncRNA:CR46056	FBgn0267723	483.895	203.082	0.419682	2.38275	0.00283098	1	-1.25428	1.06406e-14	2.09246e-14
ste24b	FBgn0034175	197.782	83.0642	0.419979	2.38107	0.00142767	1	-1.2546	1.72089e-07	3.13937e-07
mir-4954	FBgn0263542	67.2925	28.0231	0.416438	2.40132	0.0307789	1	-1.25467	0.00226087	0.00365709
LKRSDH	FBgn0286198	1150.87	482.85	0.419553	2.38349	0.00529792	1	-1.25468	5.15816e-25	1.08311e-24
LamC	FBgn0010397	5889.44	2465.47	0.418625	2.38877	0.00980061	1	-1.25538	2.31436e-41	5.58929e-41
snoRNA:Psi28S-3571	FBgn0082954	61.6498	25.7049	0.41695	2.39837	0.0243278	1	-1.2554	0.00334182	0.00535938
NLaz	FBgn0053126	31.7229	13.3511	0.420866	2.37606	0.0563663	1	-1.25601	0.0297597	0.0444311
Idgf6	FBgn0013763	1477.71	617.266	0.417717	2.39397	0.013548	1	-1.25604	3.30177e-21	6.76454e-21
Qsox2	FBgn0038919	3182.35	1331.3	0.418338	2.39041	0.000229583	1	-1.25611	3.06761e-41	7.39635e-41
CG3434	FBgn0036000	5291.43	2216.66	0.418916	2.38711	0.00527919	1	-1.25643	1.55421e-41	3.76236e-41
SPoCk	FBgn0052451	23690.4	9916.43	0.418585	2.389	0.00351304	1	-1.25665	2.2031e-48	5.92551e-48
CG3788	FBgn0034800	1469.3	613.85	0.417785	2.39357	0.0117053	1	-1.25737	5.13508e-26	1.08545e-25
stops	FBgn0086704	47.8416	19.9768	0.41756	2.39486	0.0613504	1	-1.2574	0.00946892	0.014747
CG31883	FBgn0032122	24.7752	10.4136	0.420326	2.37911	0.176396	1	-1.25742	0.0612619	0.0882678
CG3246	FBgn0031538	56.8679	23.8797	0.419915	2.38143	0.0128403	1	-1.25756	0.00405669	0.00647543
Vha100-1	FBgn0028671	9865.59	4127.52	0.418375	2.3902	0.00391637	1	-1.25776	1.46948e-43	3.66175e-43
CG33082	FBgn0053082	538.15	225.264	0.41859	2.38897	0.00643827	1	-1.25812	1.09829e-13	2.14301e-13
ranshi	FBgn0037620	792.535	332.066	0.418992	2.38668	0.00797315	1	-1.25858	5.09329e-20	1.03458e-19
CG17260	FBgn0031498	495.146	206.811	0.417676	2.3942	0.000288934	1	-1.25861	6.83672e-14	1.33614e-13
scramb1	FBgn0052056	7697.06	3217.51	0.418018	2.39224	0.00101673	1	-1.25882	3.79056e-48	1.01419e-47
CG10916	FBgn0034312	2430.48	1016.88	0.418385	2.39014	0.00261371	1	-1.25883	1.24044e-34	2.79977e-34
CG12038	FBgn0035179	93.8159	39.608	0.422189	2.36861	0.0964269	1	-1.25885	0.00092246	0.00152039
CG15717	FBgn0030451	407.898	170.562	0.418149	2.39149	0.00307691	1	-1.25909	1.93081e-12	3.72865e-12
CG5335	FBgn0034365	358.131	149.007	0.416069	2.40345	0.0270197	1	-1.2591	6.31201e-11	1.20117e-10
CG2017	FBgn0037391	3588.72	1500.4	0.418088	2.39184	0.000718127	1	-1.25911	4.20944e-38	9.80682e-38
CG12105	FBgn0035241	28.0596	11.7713	0.41951	2.38373	0.0409348	1	-1.25919	0.0467578	0.0683009
Men-b	FBgn0029155	7582.6	3167.54	0.417738	2.39384	0.00239877	1	-1.25951	2.05363e-50	5.73665e-50
inaE	FBgn0261244	4193.35	1751.64	0.417718	2.39396	0.00345985	1	-1.25968	4.74801e-45	1.20823e-44
Sox14	FBgn0005612	4922	2055.73	0.417661	2.39429	0.0120005	1	-1.25969	6.78819e-34	1.52209e-33
lncRNA:CR34335	FBgn0267910	133137	55575.6	0.41743	2.39561	0.0226127	1	-1.26044	1.63696e-28	3.52109e-28
CG2765	FBgn0035087	8039.02	3356.93	0.41758	2.39475	0.00373337	1	-1.26054	1.42102e-42	3.48427e-42
CG2064	FBgn0033205	1318.39	550.38	0.417463	2.39542	0.00304434	1	-1.26056	1.03793e-27	2.21683e-27
Cpr97Eb	FBgn0039481	27.3495	11.3782	0.416028	2.40369	0.0122274	1	-1.26143	0.0465998	0.068085
UbcE2H	FBgn0029996	12915	5387.34	0.417139	2.39728	0.000927578	1	-1.26151	1.2584e-52	3.6942e-52
CG6040	FBgn0038679	9393.68	3916.63	0.416943	2.39841	0.00545139	1	-1.26198	1.3877e-31	3.05551e-31
CG6739	FBgn0031926	1527.88	636.028	0.41628	2.40223	0.018497	1	-1.26252	5.44179e-24	1.13337e-23
CG10802	FBgn0029664	2815.89	1173.71	0.416818	2.39913	0.000942196	1	-1.26264	3.26951e-34	7.35211e-34
Best1	FBgn0040238	4371.96	1821.79	0.416699	2.39981	0.00116634	1	-1.26343	6.07726e-45	1.54472e-44
E(spl)mgamma-HLH	FBgn0002735	701.077	292.612	0.417375	2.39593	0.00121766	1	-1.26395	1.58343e-18	3.1925e-18
ITP	FBgn0035023	6393	2662.19	0.416422	2.40141	0.00708126	1	-1.26434	1.07323e-43	2.68087e-43
CG11158	FBgn0030511	1687.87	702.68	0.416311	2.40205	0.00119534	1	-1.26498	1.2029e-32	2.67023e-32
CG6044	FBgn0034725	7939.59	3305.52	0.416333	2.40192	0.0135978	1	-1.26514	1.34867e-32	2.99234e-32
lncRNA:CR44932	FBgn0266237	393.316	163.834	0.416545	2.4007	2.55731e-05	0.347411	-1.26531	1.19999e-12	2.32036e-12
CG12877	FBgn0039544	2380.33	990.562	0.416145	2.40301	0.000817888	1	-1.26543	2.13763e-38	4.99229e-38
Klp10A	FBgn0030268	36441.1	15157	0.41593	2.40425	0.00179013	1	-1.2657	1.0392e-51	2.99398e-51
asRNA:CR44030	FBgn0264822	419.565	174.248	0.415305	2.40787	0.0298544	1	-1.2658	8.28398e-12	1.58937e-11
Prpk	FBgn0035590	3022.36	1256	0.41557	2.40634	0.00558433	1	-1.26639	1.28037e-37	2.96835e-37
CG44532	FBgn0265725	253.861	105.562	0.415826	2.40485	0.000859759	1	-1.26641	1.02315e-08	1.89955e-08
Mp	FBgn0260660	4456.85	1853.35	0.415844	2.40475	0.00865515	1	-1.26642	1.86166e-37	4.31075e-37
Gal	FBgn0001089	251.396	104.946	0.417453	2.39548	0.0139227	1	-1.26705	2.11123e-06	3.77797e-06
NetB	FBgn0015774	12869.4	5348.36	0.415587	2.40624	0.0066309	1	-1.2673	1.13514e-36	2.61031e-36
CG31038	FBgn0051038	5816.72	2417.33	0.415582	2.40626	0.00050497	1	-1.26739	3.00714e-44	7.57273e-44
O-fut2	FBgn0027791	1676.51	695.904	0.415091	2.40911	0.0111556	1	-1.26749	4.17271e-28	8.94084e-28
Spn42Db	FBgn0033112	116.154	47.8545	0.411993	2.42723	0.0898584	1	-1.26783	0.000143539	0.000244006
CG42663	FBgn0261545	3437.27	1427.67	0.415349	2.40762	0.00764935	1	-1.26796	2.61502e-39	6.16231e-39
lncRNA:CR46102	FBgn0267771	150.951	62.8266	0.416207	2.40265	0.00423363	1	-1.26852	1.30761e-05	2.29582e-05
CG7506	FBgn0035805	3317.88	1377.95	0.415311	2.40783	0.000125751	1	-1.26852	7.60907e-36	1.73625e-35
wech	FBgn0259745	11574	4804.29	0.415094	2.40909	0.00433729	1	-1.2686	1.08414e-42	2.66463e-42
CG31897	FBgn0051897	128.362	53.2148	0.414568	2.41215	5.31644e-05	0.716284	-1.26867	1.475e-05	2.58629e-05
plum	FBgn0039431	16066.5	6666.72	0.414946	2.40995	0.00438788	1	-1.26921	9.87962e-50	2.72154e-49
lncRNA:CR44779	FBgn0266005	90.8498	37.618	0.414068	2.41506	0.0362266	1	-1.26933	0.00114727	0.00188183
sas	FBgn0002306	27580.6	11441.3	0.41483	2.41062	0.00112595	1	-1.26936	9.49579e-45	2.4072e-44
nahoda	FBgn0034797	11071.4	4591.04	0.414676	2.41152	0.0048117	1	-1.26976	1.57793e-42	3.86686e-42
Adgf-A	FBgn0036752	244.995	101.677	0.415018	2.40953	0.00714567	1	-1.2698	7.26425e-09	1.35091e-08
Gip	FBgn0011770	2481	1028.8	0.414672	2.41154	0.00398032	1	-1.26985	8.52018e-36	1.94315e-35
CG1882	FBgn0033226	3316.03	1374.97	0.414642	2.41172	1.35892e-05	0.185928	-1.27073	6.5962e-44	1.65203e-43
REPTOR-BP	FBgn0032202	3470.54	1438.84	0.414588	2.41203	0.00332733	1	-1.27077	1.9619e-40	4.6829e-40
snRNA:U4:39B	FBgn0003930	42.4489	17.7989	0.419302	2.38491	0.0609737	1	-1.27088	0.0156275	0.0239438
SoYb	FBgn0051755	2609.38	1081.53	0.414479	2.41267	8.3673e-05	1	-1.27161	1.13347e-34	2.55963e-34
Hmr	FBgn0001206	4622.98	1914.87	0.414207	2.41425	0.000934508	1	-1.27186	3.43472e-40	8.17788e-40
lncRNA:CR44845	FBgn0266139	193.913	80.2837	0.414019	2.41535	0.0182184	1	-1.27199	3.86823e-07	7.00966e-07
Tep3	FBgn0041181	3010.97	1246.42	0.413961	2.41569	0.0156064	1	-1.27222	2.23438e-30	4.87545e-30
Swip-1	FBgn0032731	5276.75	2185.63	0.4142	2.41429	0.0079878	1	-1.27222	5.99455e-43	1.47718e-42
CG10064	FBgn0035724	350.177	145.366	0.415122	2.40893	0.0463626	1	-1.27287	7.87417e-10	1.47984e-09
toc	FBgn0015600	10000.5	4138.7	0.41385	2.41633	0.00186132	1	-1.27301	1.09426e-50	3.07347e-50
CG30059	FBgn0260475	240.282	100.041	0.416348	2.40184	0.0150973	1	-1.27308	1.4573e-07	2.6607e-07
lncRNA:CR45700	FBgn0267264	42.677	17.574	0.41179	2.42842	0.0211796	1	-1.27333	0.0108644	0.0168475
CG9555	FBgn0032085	34.0811	14.1852	0.416219	2.40258	0.0290387	1	-1.27348	0.025342	0.0381347
CG43131	FBgn0262605	44.3945	18.4295	0.415131	2.40888	0.00511581	1	-1.27351	0.00971179	0.0151129
asRNA:CR45350	FBgn0266889	35.9672	15.1283	0.420614	2.37748	0.218568	1	-1.27387	0.0335269	0.0497321
CG10208	FBgn0039118	574.04	237.163	0.413147	2.42045	0.0006631	1	-1.27415	3.72871e-16	7.41344e-16
snoRNA:Me28S-G2703a	FBgn0082931	163.463	67.4541	0.412658	2.42332	0.00717752	1	-1.27443	2.21505e-06	3.9611e-06
bru2	FBgn0262475	413.749	171.616	0.414784	2.4109	0.00700226	1	-1.2745	1.36235e-12	2.63392e-12
sqz	FBgn0010768	5130.1	2121.04	0.413451	2.41867	0.000440738	1	-1.2745	6.11431e-51	1.72865e-50
CG15093	FBgn0034390	551.489	226.804	0.411256	2.43157	0.03412	1	-1.27464	3.04589e-12	5.87434e-12
stg	FBgn0003525	18504	7646.23	0.41322	2.42002	6.18805e-07	0.00855374	-1.27499	8.81802e-72	5.47539e-71
CG8159	FBgn0037619	594.792	246.086	0.413734	2.41701	0.00263033	1	-1.27541	8.45605e-17	1.68703e-16
rdo	FBgn0243486	13209.1	5458.43	0.413234	2.41994	0.0118562	1	-1.27543	1.02897e-41	2.49723e-41
CG16743	FBgn0032322	29.7167	12.302	0.413974	2.41561	0.00166887	1	-1.27561	0.0321304	0.0477831
btd	FBgn0000233	34.6195	14.4469	0.417306	2.39632	0.0500822	1	-1.2765	0.0231882	0.0349964
[truncated: 7,945 more rows]

## Sheet: GlRas vs Ras
symbol	FlyBaseID	GI&RasV12	RasV12	foldChange	reverse.FoldChange	t.test	t.test.adj	log2FoldChange	pvalue	padj
[truncated: 1,119 more rows]

[truncated: 3 more sheets: pnt mut vs GlRas, cic vs Gl, raw count table]
