# Supplementary material for: Synergistic activation by Glass and Pointed promotes neuronal identity in the Drosophila eye disc
Source: Nat Commun. 2024 Aug 17;15:7091. doi: 10.1038/s41467-024-51429-z (PMC11330500; doi:10.1038/s41467-024-51429-z)
Supplement: Supplementary file 7 — Supplementary Data 4 [file 41467_2024_51429_MOESM7_ESM.xlsx]

## Sheet: fc>2 FDR<0.1 significant peaks
AG vs AD peak location	AG vs AD log2FoldChange	AG vs AD geneId	p value	padj		AP vs AD peak location	APvsAD log2FoldChange	APvsAD geneId	pvalue	padj		EG vs ED peak location	EGvsED log2FoldChange	EGvsED geneId	pvalue	padj		EP vs ED peak location	EP vs ED log2FoldChange	EP vs ED geneId	pvalue	padj		abbreviation meaning:
X:3059420-3059668	7.94191	FBgn0029649	8.82839e-07	2.73251e-06		3L:6148124-6148525	10.1719	FBgn0020646	1.84878e-16	6.49152e-15		2R:19832786-19833001	4.82379	FBgn0034476	3.29132e-07	1.97251e-05		3R:11479039-11479325	6.22336	FBgn0267141	6.13376e-17	7.68951e-14		AG: ato>Gl
3R:10957699-10958103	7.64371	FBgn0037857	3.33167e-26	5.80864e-25		3L:88981-89239	7.9463	FBgn0040688	0.042066	0.0759456		2R:14897672-14897936	4.71139	FBgn0033982	6.10041e-10	1.12361e-07		3L:21876421-21876806	5.66245	FBgn0262737	1.95031e-12	4.98052e-10		AD: ato>Dam control
2R:5676685-5677101	7.36116	FBgn0033032	1.63484e-21	2.06543e-20		3L:21876421-21876806	6.49481	FBgn0262737	2.91068e-58	5.16755e-55		2L:8747155-8747403	4.4958	FBgn0266845	6.4997e-08	5.26609e-06		X:7795126-7795502	5.64666	FBgn0052718	1.56297e-17	2.26877e-14		AP: ato>Pnt
3L:13856411-13856742	7.21005	FBgn0036381	5.24168e-20	6.00278e-19		X:13047931-13048220	6.21772	FBgn0266114	1.03972e-12	2.02013e-11		X:3393065-3393780	4.44891	FBgn0266350	5.87633e-27	1.62351e-22		X:19979407-19980109	5.61327	FBgn0031081	5.85034e-15	3.6671e-12		EG: elav>Gl
2R:21126819-21127383	7.19927	FBgn0020312	2.341e-89	8.86491e-87		3R:23292393-23292659	5.73505	FBgn0039071	3.08933e-43	2.43765e-40		X:8019774-8020222	4.40782	FBgn0029989	6.31621e-13	3.42165e-10		X:11217146-11217591	5.49368	FBgn0030280	8.08454e-11	1.23189e-08		ED: elav>Dam control
3R:18369335-18370536	7.10928	FBgn0004618	7.78493e-215	2.211e-210		2L:7005495-7005683	5.64439	FBgn0031879	8.73495e-15	2.35413e-13		2L:18291397-18291683	4.08506	FBgn0263094	4.28482e-08	3.68788e-06		X:7833340-7833616	5.27814	FBgn0029962	5.49152e-11	9.12387e-09		EP:elav>Pnt
X:803588-803858	6.99611	FBgn0025616	4.18723e-44	1.99868e-42		X:3102281-3102792	5.41582	FBgn0028369	9.77787e-31	2.29546e-28		2R:20907154-20907400	4.03223	FBgn0034560	1.82328e-09	2.84596e-07		3R:4887145-4887516	4.98064	FBgn0020280	1.08864e-19	2.72951e-16
3L:88981-89239	6.92365	FBgn0040688	1.33306e-05	3.51437e-05		2R:13896107-13896811	5.20117	FBgn0013733	7.37927e-41	4.99085e-38		X:20216224-20216460	3.85958	FBgn0283434	0.00681988	0.0450549		3R:23292393-23292659	4.6451	FBgn0039071	1.4393e-09	1.49796e-07
3L:12028883-12029462	6.35807	FBgn0264726	2.29903e-66	2.91495e-64		2L:2918191-2918373	5.18869	FBgn0041111	0.00289547	0.00739312		X:6959253-6959568	3.85852	FBgn0052733	8.91315e-17	1.64168e-13		2L:11311073-11311306	4.50094	FBgn0263874	3.74953e-12	8.76374e-10
2L:1666841-1667623	6.22982	FBgn0086758	2.89176e-62	3.04181e-60		3R:31196177-31196365	5.13972	FBgn0051004	4.71485e-08	3.78227e-07		X:6413999-6414247	3.79087	FBgn0053668	6.6876e-10	1.22361e-07		2R:17922995-17923631	4.46452	FBgn0034284	3.70955e-22	1.70516e-18
X:13047931-13048220	6.02964	FBgn0266114	5.63791e-13	3.51685e-12		2L:428268-428685	5.10096	FBgn0004583	1.68985e-24	1.79112e-22		3R:25631538-25631910	3.78143	FBgn0039349	5.29182e-08	4.45726e-06		2L:16257064-16257594	4.46029	FBgn0024734	3.34278e-22	1.70516e-18
2L:649175-649520	5.84765	FBgn0266909	1.75423e-25	2.90675e-24		2L:9267507-9267787	5.08406	FBgn0266800	0.0163705	0.033663		3R:31209630-31209910	3.64851	FBgn0267435	4.33554e-10	8.43537e-08		2R:6663848-6664104	4.32767	FBgn0266621	2.05624e-13	7.36508e-11
X:3393065-3393780	5.65662	FBgn0266350	1.24551e-65	1.53799e-63		2R:6517339-6517950	5.00566	FBgn0266620	7.00949e-40	4.23641e-37		2R:13044832-13045599	3.49802	FBgn0033788	0.000421965	0.00580002		2L:428268-428685	4.30876	FBgn0004583	3.9403e-15	2.65057e-12
2R:15611585-15611944	5.63579	FBgn0260429	1.11138e-77	2.52513e-75		3R:26039530-26039718	4.69625	FBgn0000591	1.64148e-42	1.22705e-39		3L:9293962-9294975	3.38113	FBgn0035975	6.85046e-18	1.72059e-14		2L:19836546-19837065	4.28498	FBgn0263873	1.76334e-18	3.52279e-15
3L:18183850-18184391	5.5618	FBgn0003997	6.78841e-35	1.98148e-33		2R:13105153-13105351	4.66595	FBgn0265429	0.0149107	0.0310227		X:3102281-3102792	3.34105	FBgn0028369	0.00172582	0.0166542		3L:3537059-3537517	4.22937	FBgn0005640	6.96327e-13	2.02155e-10
X:6959253-6959568	5.55466	FBgn0052733	1.49524e-08	5.81013e-08		3R:7491623-7491853	4.65797	FBgn0015569	8.81564e-70	2.80202e-66		X:20499978-20500566	3.28635	FBgn0031118	0.000147443	0.00265623		3R:25631538-25631910	4.20131	FBgn0039349	1.82019e-16	2.18265e-13
2R:16382525-16383270	5.47282	FBgn0262816	1.18811e-64	1.39436e-62		3R:16502051-16502474	4.60738	FBgn0259244	2.74513e-22	2.13055e-20		X:21027520-21028219	3.26014	FBgn0031143	3.60762e-11	1.01706e-08		X:4079082-4079514	4.11778	FBgn0263772	1.42171e-13	5.35988e-11
3L:2390919-2391490	5.45336	FBgn0052298	3.58175e-123	6.78169e-120		3L:5663694-5663885	4.57778	FBgn0085447	1.83957e-09	1.96373e-08		3R:30393409-30393754	3.24175	FBgn0015221	1.61097e-05	0.000468999		3R:8370856-8371082	4.11195	FBgn0037584	4.05474e-08	2.65629e-06
2R:14788427-14788900	5.40273	FBgn0001319	8.28716e-23	1.15205e-21		2L:7714163-7714542	4.57381	FBgn0053296	0.00133402	0.00374263		X:22692574-22692966	3.21836	FBgn0266348	1.41523e-13	1.08611e-10		X:7245125-7246106	4.08106	FBgn0029939	1.35414e-14	7.46945e-12
2R:10051602-10052380	5.30477	FBgn0263260	8.61463e-07	2.67071e-06		X:1178750-1179444	4.50501	FBgn0040362	1.42802e-21	1.01812e-19		3L:13395750-13396038	3.21078	FBgn0002573	0.000955686	0.0107332		2L:8738498-8738942	4.06695	FBgn0003209	1.55742e-11	3.11259e-09
2R:17160227-17160744	5.20217	FBgn0050457	4.08054e-52	2.85447e-50		3R:30848862-30849188	4.45783	FBgn0003720	3.85923e-13	8.11878e-12		3R:10957699-10958103	3.18037	FBgn0037857	0.00301109	0.0249896		2L:6050863-6051374	4.015	FBgn0031769	4.00097e-19	9.19556e-16
2R:10139068-10139566	5.1626	FBgn0026388	2.80589e-16	2.36609e-15		2R:17922995-17923631	4.44641	FBgn0034284	6.8834e-17	2.60013e-15		X:17820615-17821203	3.16976	FBgn0030868	1.83247e-10	3.85969e-08		3R:26010393-26011149	4.00358	FBgn0002732	1.46453e-29	4.03916e-25
3L:13320419-13320848	5.1622	FBgn0265751	2.32899e-19	2.53658e-18		X:17312972-17313794	4.42655	FBgn0004854	1.02074e-15	3.24329e-14		3L:2604258-2604718	3.13232	FBgn0035356	1.42402e-10	3.17282e-08		2R:19437564-19438016	3.98693	FBgn0040273	2.21266e-10	2.86503e-08
3R:19240883-19241296	5.14303	FBgn0038693	2.26475e-18	2.28983e-17		2L:11311073-11311306	4.37844	FBgn0263874	2.49124e-59	5.05473e-56		X:15663473-15663886	3.1122	FBgn0030664	4.26237e-11	1.1895e-08		2R:23219260-23219615	3.98213	FBgn0034834	3.47403e-07	1.58632e-05
3R:6594685-6594894	5.1301	FBgn0053202	1.53247e-90	6.49608e-88		2L:9496239-9496495	4.35973	FBgn0032120	0.000145989	0.000524866		X:7170766-7170987	3.0954	FBgn0047092	0.000166514	0.00289884		2R:16571695-16572120	3.92277	FBgn0034139	4.18197e-09	3.90979e-07
2L:9972141-9972967	5.12014	FBgn0011272	5.20071e-115	7.03359e-112		2L:11393698-11394157	4.35579	FBgn0263764	5.4843e-12	9.30072e-11		X:7468733-7469539	3.0896	FBgn0265693	7.31924e-07	3.73092e-05		3L:14575852-14576063	3.89155	FBgn0261816	4.84899e-10	5.71517e-08
X:22870535-22870792	5.03118	FBgn0263665	8.6324e-39	3.08777e-37		2R:19315945-19316290	4.29816	FBgn0034433	1.23505e-14	3.2454e-13		3R:6978231-6978671	3.08044	FBgn0260642	3.52987e-09	4.87616e-07		2L:5563480-5564395	3.87969	FBgn0041719	1.19062e-20	3.28373e-17
X:9219730-9220362	4.99681	FBgn0030105	2.62696e-68	3.84579e-66		2L:16468653-16469121	4.26772	FBgn0005677	2.99243e-80	2.12508e-76		3L:14575852-14576063	3.07353	FBgn0261816	1.69809e-06	7.3998e-05		2L:4726935-4727501	3.87451	FBgn0031626	3.40401e-09	3.27227e-07
2L:11155264-11155681	4.97128	FBgn0032350	7.80866e-47	4.20026e-45		2L:1054845-1055745	4.25455	FBgn0031294	1.00544e-58	1.90404e-55		2L:4878901-4879202	3.06749	FBgn0000286	0.00608062	0.0413986		3L:5663694-5663885	3.84113	FBgn0085447	7.44115e-06	0.000202793
2L:18479829-18480488	4.9441	FBgn0032681	3.27682e-09	1.37386e-08		3R:8370856-8371082	4.21191	FBgn0037584	1.91499e-26	2.57807e-24		3R:26039530-26039718	3.04705	FBgn0000591	2.91843e-08	2.71483e-06		2R:13105153-13105351	3.73968	FBgn0265429	6.63202e-06	0.000185133
2L:11393698-11394157	4.92416	FBgn0263764	4.13681e-18	4.09371e-17		3R:9881372-9881605	4.14283	FBgn0266389	6.24547e-21	4.22402e-19		3R:12245237-12245540	3.03571	FBgn0267142	3.77186e-05	0.000909268		X:13047931-13048220	3.73759	FBgn0266114	7.45499e-11	1.18166e-08
2L:18462938-18463546	4.91888	FBgn0263049	6.53763e-42	2.76302e-40		2R:23786176-23787137	4.08865	FBgn0034904	4.83241e-70	1.96099e-66		2L:2111812-2112321	2.99365	FBgn0053516	0.000935738	0.0105607		2R:7932182-7932427	3.65797	FBgn0023171	4.5904e-14	2.07546e-11
3R:9816610-9816875	4.90852	FBgn0037763	1.20035e-78	2.88908e-76		2L:2532111-2532300	4.07535	FBgn0264943	0.00637734	0.0147544		2L:17587070-17587941	2.98909	FBgn0265584	3.7762e-10	7.50568e-08		2L:15465939-15466231	3.65342	FBgn0266157	1.32238e-12	3.61103e-10
2L:21808995-21809661	4.89929	FBgn0266021	3.49669e-07	1.13874e-06		3R:26010393-26011149	4.00514	FBgn0002732	5.76126e-122	1.63654e-117		3L:10239910-10240768	2.97071	FBgn0266952	1.98945e-09	3.05359e-07		2L:2561995-2562335	3.65095	FBgn0031432	2.86539e-08	1.97569e-06
2L:668183-668451	4.80088	FBgn0266909	6.00029e-49	3.55771e-47		X:803588-803858	3.99669	FBgn0025616	1.07199e-07	8.04945e-07		X:9689159-9689617	2.96403	FBgn0261522	1.33775e-06	6.0989e-05		3L:7182084-7182795	3.65048	FBgn0265296	1.49655e-10	2.11666e-08
2L:2918191-2918373	4.77154	FBgn0041111	0.00679158	0.0114182		3L:15188931-15189190	3.98997	FBgn0265755	1.38633e-37	7.16004e-35		X:18264247-18264735	2.96273	FBgn0030905	6.16784e-08	5.05653e-06		2R:13351393-13352184	3.59525	FBgn0033828	1.12452e-09	1.21149e-07
3R:10239550-10239823	4.76679	FBgn0037801	7.79957e-78	1.8157e-75		3R:8808332-8808990	3.98347	FBgn0037635	1.4333e-67	3.39287e-64		3L:6346982-6347956	2.91985	FBgn0259969	5.66039e-12	2.29287e-09		2L:12572868-12573143	3.53819	FBgn0265808	0.000385252	0.00469734
2L:3619245-3619536	4.74277	FBgn0015663	1.52919e-61	1.55109e-59		2L:12025341-12025977	3.9795	FBgn0265798	9.07552e-20	5.13544e-18		X:20980051-20980555	2.91083	FBgn0265608	7.06808e-10	1.27632e-07		2R:4909222-4909528	3.50453	FBgn0264911	1.91054e-07	9.61546e-06
2R:23324190-23325507	4.72555	FBgn0034844	3.78384e-66	4.75508e-64		2R:14884209-14884733	3.97367	FBgn0033980	9.42526e-25	1.01414e-22		3R:25824137-25824727	2.85465	FBgn0266254	0.00602152	0.0411877		4:457722-458165	3.49976	FBgn0266619	2.91311e-11	5.25122e-09
2L:4029244-4029573	4.67804	FBgn0000547	2.00456e-72	3.5143e-70		3R:16280909-16282298	3.96663	FBgn0250823	3.33192e-33	9.85902e-31		X:9285171-9285472	2.85238	FBgn0002576	2.40073e-09	3.56599e-07		2R:13805863-13806343	3.4953	FBgn0261041	6.77395e-12	1.48274e-09
X:9218707-9219496	4.66871	FBgn0030105	2.85608e-16	2.40627e-15		2L:4029244-4029573	3.90342	FBgn0000547	9.91726e-45	9.71413e-42		3L:10282170-10282905	2.82631	FBgn0036080	0.000181042	0.0031048		3R:26039530-26039718	3.48496	FBgn0000591	5.56925e-11	9.15456e-09
3L:14515359-14516028	4.55044	FBgn0036426	2.71385e-52	1.90997e-50		3R:25631538-25631910	3.88518	FBgn0039349	6.35459e-11	8.99394e-10		X:12224406-12224788	2.82511	FBgn0267001	7.96404e-08	6.25086e-06		2R:12101170-12101380	3.43024	FBgn0086677	5.29433e-13	1.58715e-10
X:2170657-2170910	4.54636	FBgn0263630	1.36353e-52	9.73006e-51		3R:9350390-9351073	3.8335	FBgn0086053	1.98573e-19	1.07237e-17		X:4393062-4393558	2.82257	FBgn0052773	1.02361e-11	3.67277e-09		2R:16575149-16575476	3.41224	FBgn0034140	1.78409e-17	2.46026e-14
2L:20729550-20730357	4.54064	FBgn0032879	2.92784e-33	7.77137e-32		X:5839195-5840029	3.81108	FBgn0029816	1.57694e-33	4.81663e-31		2L:6537549-6537915	2.80702	FBgn0000320	0.000247862	0.00394465		3R:23291957-23292155	3.39653	FBgn0039071	4.71575e-16	5.00233e-13
3R:19097009-19097691	4.52357	FBgn0038679	5.10489e-07	1.63123e-06		3L:14575852-14576063	3.76889	FBgn0261816	3.71913e-12	6.51731e-11		3R:31699418-31699744	2.80219	FBgn0266412	0.00059216	0.00745		2L:10555070-10555474	3.38675	FBgn0051721	2.52407e-07	1.19763e-05
3R:5145791-5146548	4.47654	FBgn0037295	7.85467e-128	2.02801e-124		2L:16257064-16257594	3.76299	FBgn0024734	1.26075e-19	6.96747e-18		2L:7906193-7906812	2.8005	FBgn0053121	2.96134e-16	4.01198e-13		2R:15450288-15450809	3.35496	FBgn0085217	3.23984e-08	2.20086e-06
2L:11980232-11980516	4.47186	FBgn0032387	1.9102e-12	1.13711e-11		2L:12824224-12825246	3.71055	FBgn0015399	3.78246e-83	5.37223e-79		3L:22641994-22642265	2.79911	FBgn0266930	1.81841e-09	2.84596e-07		2R:17494409-17494989	3.30853	FBgn0050103	2.25059e-08	1.61058e-06
X:8019774-8020222	4.46723	FBgn0029989	3.31551e-60	3.15986e-58		2R:22217821-22218195	3.70856	FBgn0050278	3.59497e-36	1.47998e-33		3R:29258001-29258492	2.76817	FBgn0267104	0.000292194	0.00446254		3R:8413929-8414524	3.24436	FBgn0267801	4.27153e-17	5.60994e-14
X:10538307-10538836	4.44473	FBgn0085443	2.34313e-40	9.14109e-39		3R:27057219-27057725	3.68582	FBgn0085321	1.33462e-10	1.7666e-09		X:19102418-19102621	2.76467	FBgn0267059	8.56052e-07	4.22715e-05		X:6413999-6414247	3.1941	FBgn0053668	6.21172e-08	3.76526e-06
3R:29838639-29839122	4.44324	FBgn0039707	6.94886e-21	8.37668e-20		2L:10849913-10850333	3.68324	FBgn0262599	4.54075e-11	6.62819e-10		X:7218261-7219012	2.76253	FBgn0029939	0.00708524	0.0462549		X:4349118-4349429	3.18114	FBgn0262738	1.27375e-06	4.85221e-05
3L:5482873-5483461	4.44216	FBgn0035607	0.00148547	0.00282426		2R:22681851-22682607	3.66251	FBgn0020257	4.25026e-37	2.04632e-34		2R:8244575-8245119	2.75496	FBgn0265639	3.22679e-07	1.94226e-05		2L:6050182-6050423	3.17894	FBgn0031769	0.00122226	0.0114542
2R:13926040-13926685	4.42724	FBgn0013733	6.85469e-71	1.11246e-68		3R:29305498-29305717	3.64172	FBgn0039659	2.58206e-23	2.29206e-21		2L:3571288-3571905	2.74299	FBgn0264370	7.53773e-14	6.71782e-11		X:17957635-17958847	3.17574	FBgn0003380	5.8602e-08	3.58369e-06
3R:18367991-18368552	4.427	FBgn0038609	7.6735e-14	5.21875e-13		3R:19355010-19355480	3.63012	FBgn0262839	5.93437e-09	5.69307e-08		3R:22339049-22341200	2.73973	FBgn0038944	5.42329e-07	2.97291e-05		2L:12710902-12711217	3.17066	FBgn0032454	2.37019e-07	1.14043e-05
2R:21028426-21029125	4.42601	FBgn0266641	1.39664e-26	2.501e-25		X:2364041-2365024	3.61824	FBgn0003159	4.95366e-19	2.56777e-17		3L:11910505-11910730	2.73048	FBgn0036221	9.58069e-05	0.0018961		2L:17379784-17380259	3.14569	FBgn0032633	0.000309121	0.00393897
2R:6296059-6296759	4.40315	FBgn0033075	1.07999e-39	4.06262e-38		3R:7929420-7929968	3.56702	FBgn0261453	7.9639e-25	8.60162e-23		3L:6345014-6345965	2.72756	FBgn0259969	0.000281896	0.00434126		X:3102281-3102792	3.13851	FBgn0028369	0.00280513	0.0214309
2R:22155714-22156561	4.3982	FBgn0085235	3.78707e-86	1.26537e-83		2L:7908897-7909566	3.56672	FBgn0053121	1.09876e-31	2.8374e-29		Y:1450770-1451195	2.72309	FBgn0046697	0.0109306	0.0625368		3L:9293962-9294975	3.11153	FBgn0035975	1.30494e-12	3.59904e-10
4:699132-699345	4.38026	FBgn0005558	4.76274e-13	2.99329e-12		2L:11980232-11980516	3.56282	FBgn0032387	5.34883e-08	4.24173e-07		3L:10273857-10274186	2.70829	FBgn0036080	7.17427e-07	3.67738e-05		X:9704228-9704614	3.07711	FBgn0000233	3.91657e-10	4.75855e-08
3L:6368673-6369057	4.36999	FBgn0266968	1.27468e-55	1.0314e-53		2R:17476060-17476817	3.55983	FBgn0034224	2.68541e-52	3.81409e-49		X:2746236-2746490	2.68412	FBgn0024980	9.05243e-06	0.000295507		2L:3930503-3931008	3.07295	FBgn0051773	4.45303e-08	2.8695e-06
2L:1133417-1133996	4.36469	FBgn0031305	4.19855e-115	5.96215e-112		X:4578445-4578828	3.54753	FBgn0029717	2.94574e-34	9.61802e-32		2L:330699-330993	2.67767	FBgn0264086	0.0174783	0.0871644		X:8018778-8019289	3.05613	FBgn0029989	2.15557e-14	1.12171e-11
3R:29305498-29305717	4.34684	FBgn0039659	5.25684e-30	1.16458e-28		2L:21917264-21918524	3.54374	FBgn0032968	2.0653e-34	6.90198e-32		X:1526679-1526885	2.67582	FBgn0025394	2.41872e-11	7.18543e-09		X:8272111-8272549	3.05004	FBgn0030028	1.02371e-08	8.37803e-07
2R:24325450-24326318	4.34456	FBgn0266045	1.1776e-18	1.21751e-17		2L:15919338-15919525	3.54006	FBgn0032577	2.41093e-06	1.35292e-05		2L:11356821-11357496	2.67577	FBgn0000287	2.4071e-06	9.9556e-05		2L:9301022-9301835	2.99703	FBgn0262033	5.10489e-12	1.16358e-09
2R:17500890-17501230	4.33292	FBgn0283508	6.42547e-63	6.96526e-61		2L:12710902-12711217	3.5374	FBgn0032454	4.55787e-12	7.80886e-11		X:7163632-7164509	2.66839	FBgn0047092	0.000882027	0.0101115		X:20499978-20500566	2.99221	FBgn0031118	0.00059016	0.00654731
2L:9123845-9124616	4.3323	FBgn0265826	0.00014069	0.000316644		3R:23317213-23317882	3.53389	FBgn0003118	2.32751e-61	5.0858e-58		3R:18962460-18963272	2.65453	FBgn0263983	1.58348e-08	1.63851e-06		3L:8717258-8717973	2.99187	FBgn0011509	4.22038e-16	4.65592e-13
X:11375855-11376487	4.33123	FBgn0001624	3.72874e-33	9.86034e-32		2L:2385581-2385949	3.50701	FBgn0031423	1.77508e-26	2.4011e-24		2L:3952426-3953051	2.6433	FBgn0051773	0.00829258	0.051764		2L:2398749-2399250	2.98141	FBgn0031424	2.8654e-08	1.97569e-06
3L:12570966-12572398	4.33028	FBgn0036302	3.60496e-125	7.87573e-122		2R:19437564-19438016	3.50018	FBgn0040273	3.6358e-14	8.98856e-13		3L:22106599-22107038	2.64159	FBgn0266771	0.000816308	0.0095321		2R:17229204-17229487	2.96663	FBgn0265487	9.31513e-09	7.73829e-07
X:10742911-10743658	4.32353	FBgn0003204	1.24432e-07	4.31924e-07		3L:13936997-13937633	3.48308	FBgn0052137	5.56444e-52	7.52683e-49		3L:727586-727961	2.64153	FBgn0264310	0.00052576	0.00682715		X:7170766-7170987	2.96446	FBgn0047092	0.000191712	0.00274813
2L:4733029-4733557	4.32239	FBgn0031626	3.57736e-25	5.82571e-24		X:9068056-9068469	3.48163	FBgn0030077	2.05078e-20	1.2664e-18		3L:22943212-22943673	2.63889	FBgn0283638	2.44126e-05	0.000651356		2R:17476060-17476817	2.93608	FBgn0034224	1.60729e-10	2.23099e-08
2R:23233796-23234702	4.28092	FBgn0034835	5.64435e-111	6.41221e-108		2L:15465939-15466231	3.4816	FBgn0266157	5.06948e-19	2.62302e-17		2L:8809538-8810382	2.63191	FBgn0029123	0.00262771	0.0227438		X:12408971-12409217	2.92982	FBgn0030386	0.00504308	0.0331162
3L:13936997-13937633	4.28056	FBgn0052137	9.29336e-146	3.77058e-142		X:1971608-1972640	3.45616	FBgn0264562	3.18839e-17	1.27026e-15		X:17774516-17775099	2.62759	FBgn0024184	0.000337877	0.00495219		2R:12999920-13000308	2.92731	FBgn0265623	0.000767374	0.00798327
3R:25556781-25557237	4.27671	FBgn0267769	3.25484e-37	1.07365e-35		X:10882162-10882462	3.44332	FBgn0030245	9.8326e-15	2.62999e-13		2L:15159185-15161811	2.61513	FBgn0265995	2.50121e-07	1.59962e-05		2L:6353721-6354268	2.9261	FBgn0031802	4.37037e-08	2.82945e-06
2R:16898372-16899657	4.26823	FBgn0004784	1.95089e-46	1.02987e-44		X:17318464-17318658	3.43954	FBgn0004854	9.41915e-19	4.62907e-17		3R:9034541-9036132	2.59916	FBgn0002932	7.74452e-07	3.87619e-05		2L:17888398-17888933	2.92493	FBgn0263339	4.1225e-06	0.000126896
X:13727219-13727578	4.26475	FBgn0002878	1.00934e-11	5.61425e-11		3L:13142385-13142937	3.42736	FBgn0053262	2.66388e-40	1.645e-37		X:6167837-6168122	2.59095	FBgn0264386	7.38208e-11	1.88844e-08		2L:2698514-2699064	2.92121	FBgn0031446	4.4034e-07	1.96197e-05
3R:25338675-25340096	4.26132	FBgn0027376	1.47068e-109	1.547e-106		3L:15807280-15807785	3.42718	FBgn0036531	6.88183e-52	8.88569e-49		X:23045232-23045707	2.58877	FBgn0040031	6.64862e-06	0.000228468		3L:8263576-8264409	2.91382	FBgn0027569	2.25873e-05	0.000503023
2L:12060323-12060947	4.24149	FBgn0027505	1.273e-30	2.93701e-29		3R:13799158-13799560	3.42017	FBgn0051331	4.50304e-35	1.59892e-32		X:15661039-15661698	2.58763	FBgn0030664	0.00313451	0.0256366		3R:18216432-18216864	2.90399	FBgn0038581	1.40433e-12	3.72417e-10
3L:8965406-8965935	4.23737	FBgn0035943	1.91197e-85	6.03354e-83		X:7569574-7570068	3.41567	FBgn0029951	5.57291e-08	4.4059e-07		X:21583928-21584168	2.57379	FBgn0265922	0.00019151	0.00324404		2R:13239205-13239535	2.9032	FBgn0033816	1.27067e-07	6.85811e-06
2L:3564900-3565373	4.23207	FBgn0265960	6.60203e-65	7.84537e-63		3R:20735679-20736225	3.40751	FBgn0262185	6.64333e-15	1.83214e-13		X:447795-448346	2.56411	FBgn0011822	2.70905e-05	0.00070609		2L:1963712-1964016	2.90276	FBgn0051942	1.0241e-06	4.0465e-05
2L:4085811-4086449	4.22558	FBgn0086032	1.54639e-32	3.95667e-31		2L:14516193-14517592	3.37617	FBgn0011862	1.31079e-29	2.62214e-27		2R:18208458-18208768	2.55932	FBgn0050114	3.28724e-07	1.97251e-05		3L:16763426-16764302	2.89891	FBgn0267934	9.60253e-08	5.47185e-06
X:3141232-3142709	4.21981	FBgn0004647	1.10952e-33	3.01545e-32		2L:14429730-14431812	3.35898	FBgn0265945	9.41172e-69	2.43045e-65		3L:18219025-18219283	2.55717	FBgn0267597	0.000532782	0.00689608		X:5164974-5165170	2.89871	FBgn0029746	4.95968e-06	0.000145985
3R:16750630-16751119	4.21946	FBgn0063261	6.13547e-22	8.01165e-21		2R:7932182-7932427	3.33602	FBgn0023171	2.82419e-18	1.29394e-16		2R:25212616-25212946	2.54907	FBgn0001325	0.000860956	0.00991511		3L:9003293-9003696	2.8911	FBgn0035954	0.000900517	0.00909754
3R:26691778-26692190	4.2193	FBgn0039448	5.8038e-06	1.60923e-05		3R:20776727-20777175	3.3314	FBgn0038826	2.68623e-25	3.11449e-23		2L:1483908-1484405	2.51564	FBgn0051928	0.00545969	0.0385369		3R:11700699-11701101	2.88525	FBgn0037939	0.00081735	0.00841452
2R:14884209-14884733	4.2176	FBgn0033980	1.12335e-28	2.28705e-27		3R:23297650-23298825	3.31749	FBgn0003118	6.47374e-56	1.08172e-52		3R:8227544-8228157	2.5149	FBgn0267110	2.04173e-06	8.63842e-05		2L:13744496-13744747	2.87679	FBgn0028541	0.00300506	0.0226014
2R:21451910-21452535	4.20464	FBgn0010415	3.85387e-47	2.09281e-45		2R:22614548-22614951	3.31686	FBgn0053143	1.39465e-05	6.47433e-05		2L:16006680-16008419	2.50825	FBgn0266138	0.000908217	0.010326		2L:14133113-14133720	2.87575	FBgn0283651	6.50013e-09	5.68457e-07
3L:7606569-7607027	4.18864	FBgn0035802	5.05233e-54	3.87814e-52		X:4435698-4435951	3.31574	FBgn0000179	1.0679e-22	8.7169e-21		X:4387201-4388061	2.50709	FBgn0052773	1.91291e-06	8.1811e-05		3L:19457623-19458084	2.87545	FBgn0266983	6.29937e-11	1.02198e-08
2R:13040585-13040881	4.18193	FBgn0033788	1.62543e-87	5.69925e-85		3R:13719986-13720420	3.28511	FBgn0267383	5.50196e-43	4.22402e-40		X:3346120-3346594	2.50231	FBgn0266180	1.40863e-06	6.36951e-05		X:8968353-8969233	2.87165	FBgn0263519	7.74434e-11	1.19994e-08
2R:14293840-14294118	4.1798	FBgn0263397	5.09365e-61	5.0057e-59		X:17582694-17582936	3.27232	FBgn0030847	7.24416e-29	1.31021e-26		2R:13571773-13572208	2.49987	FBgn0261989	3.7626e-06	0.000143168		3R:16013532-16014042	2.87103	FBgn0038391	0.000434115	0.00515307
3L:1198083-1198813	4.17189	FBgn0040281	5.60491e-46	2.87857e-44		3L:15682030-15682456	3.26607	FBgn0036528	3.67784e-49	4.17891e-46		2L:9586619-9588523	2.49311	FBgn0263612	7.49548e-09	8.70105e-07		X:4252930-4253295	2.86453	FBgn0029700	1.06469e-05	0.000271388
X:3812532-3813224	4.17009	FBgn0000542	1.17243e-92	5.5497e-90		3L:14299700-14300989	3.25173	FBgn0266383	7.79856e-08	5.99529e-07		3R:14398489-14399010	2.49222	FBgn0262327	5.44332e-13	3.13308e-10		2L:1019415-1020214	2.85199	FBgn0031295	5.46121e-06	0.000158547
3R:10356876-10357535	4.16887	FBgn0015396	6.36138e-34	1.7592e-32		2R:23662825-23663979	3.23424	FBgn0266377	1.11164e-39	6.57862e-37		2L:1963712-1964016	2.48951	FBgn0051942	4.87806e-05	0.00112403		2R:12741318-12742249	2.84887	FBgn0033773	8.75409e-14	3.55056e-11
2L:7840922-7841455	4.15769	FBgn0031954	8.24763e-49	4.84971e-47		3R:31705030-31705556	3.22568	FBgn0266412	1.4196e-11	2.25155e-10		2R:25160823-25161465	2.47204	FBgn0054038	7.1621e-20	2.82678e-16		2L:1473550-1474204	2.8415	FBgn0051928	7.21435e-05	0.00128204
2R:7939307-7940007	4.14037	FBgn0050379	7.44725e-34	2.04753e-32		3R:31801489-31802254	3.21073	FBgn0039879	1.1458e-24	1.2236e-22		2R:6849217-6849971	2.47084	FBgn0265051	0.00129542	0.0134559		2R:18320796-18321203	2.83182	FBgn0040737	2.11368e-06	7.3885e-05
2L:18269179-18269896	4.13879	FBgn0261804	1.58618e-28	3.20863e-27		3L:13051166-13052052	3.20802	FBgn0036342	3.27356e-12	5.79369e-11		2R:20873798-20874968	2.47005	FBgn0050295	3.49013e-13	2.19149e-10		X:14731522-14732059	2.83113	FBgn0266710	0.000258896	0.00343121
X:11133616-11135075	4.13199	FBgn0265535	9.78264e-28	1.88876e-26		3R:19098056-19098798	3.18998	FBgn0038679	2.22036e-20	1.36814e-18		3R:9037024-9037342	2.46912	FBgn0037657	0.000138352	0.00253306		3R:19330119-19331515	2.83008	FBgn0262903	3.04907e-05	0.000639007
2L:15743910-15744626	4.13094	FBgn0266309	4.04711e-91	1.79597e-88		2R:15600159-15600722	3.1787	FBgn0260429	1.84694e-29	3.52109e-27		2L:12689955-12690387	2.46849	FBgn0032444	3.63114e-05	0.000885448		3L:1358914-1360662	2.82363	FBgn0029514	5.82146e-13	1.70804e-10
3R:14111020-14111895	4.11985	FBgn0038204	1.58399e-62	1.69124e-60		X:17731671-17731884	3.17556	FBgn0261570	3.39768e-08	2.79024e-07		3R:5896630-5898236	2.46447	FBgn0267399	3.1039e-06	0.00012374		2R:23336593-23337966	2.80897	FBgn0050413	7.58432e-11	1.18601e-08
X:21583928-21584168	4.10561	FBgn0265922	9.42827e-32	2.31237e-30		X:4079082-4079514	3.17342	FBgn0263772	8.23238e-10	9.3953e-09		2R:14735827-14736643	2.46303	FBgn0263376	4.80879e-13	2.82675e-10		2L:15159185-15161811	2.80782	FBgn0265995	4.15696e-08	2.71038e-06
3L:3620343-3620767	4.10415	FBgn0040694	1.1711e-63	1.29924e-61		X:11731514-11732154	3.16883	FBgn0085350	4.74944e-38	2.64535e-35		2L:14248335-14249634	2.45802	FBgn0265147	3.74511e-07	2.18753e-05		2L:328371-328639	2.8011	FBgn0264086	8.90119e-06	0.000235148
3L:18892597-18892788	4.10259	FBgn0036822	4.43108e-18	4.37121e-17		X:15160685-15161799	3.16196	FBgn0030617	8.01189e-36	3.11761e-33		X:22498657-22499372	2.45787	FBgn0027279	1.24454e-14	1.22801e-11		3R:7926762-7927235	2.79669	FBgn0261453	1.61754e-10	2.23099e-08
2L:15760676-15761084	4.09356	FBgn0001987	1.70279e-44	8.19675e-43		3R:13794556-13794827	3.158	FBgn0051588	5.76601e-83	5.45965e-79		2R:12969717-12971186	2.44904	FBgn0005624	1.1359e-09	1.89053e-07		X:20748926-20749784	2.79423	FBgn0031130	1.34678e-21	4.86046e-18
2R:7728077-7728855	4.08617	FBgn0042135	1.39728e-64	1.61976e-62		3L:6345014-6345965	3.15479	FBgn0259969	0.00432266	0.0105065		X:1609608-1609869	2.44823	FBgn0283451	0.00225252	0.0203441		3R:16502051-16502474	2.79375	FBgn0259244	0.00104601	0.0101581
3L:2391727-2392386	4.08331	FBgn0052299	3.33331e-105	2.95841e-102		3L:10769552-10770094	3.13761	FBgn0262890	3.46486e-38	1.96846e-35		3R:29706455-29707165	2.4349	FBgn0267129	0.000224204	0.0036523		3L:3125507-3126047	2.79355	FBgn0026189	3.3441e-12	7.88293e-10
3R:10244223-10245351	4.0749	FBgn0037801	2.92029e-130	8.29391e-127		2R:12101170-12101380	3.13684	FBgn0086677	7.79354e-08	5.99468e-07		3L:10264222-10264885	2.43165	FBgn0011569	0.00593195	0.0408291		2R:22614548-22614951	2.78105	FBgn0053143	0.000320337	0.00403605
3R:15915761-15916020	4.06701	FBgn0266566	1.48834e-37	5.00832e-36		X:10637324-10638407	3.1365	FBgn0052677	3.58228e-19	1.87055e-17		2L:15482811-15483598	2.42898	FBgn0020371	0.00190606	0.0179118		X:4881902-4882170	2.77797	FBgn0029730	5.28005e-18	8.56611e-15
3R:26039530-26039718	4.05851	FBgn0000591	2.74688e-29	5.80894e-28		X:9704228-9704614	3.13395	FBgn0000233	9.80318e-11	1.33366e-09		2L:3588930-3589432	2.4264	FBgn0264371	0.00163871	0.016032		2L:6109348-6110132	2.7684	FBgn0266521	5.48667e-08	3.38529e-06
3L:21556699-21556945	4.0433	FBgn0037099	1.95595e-22	2.6415e-21		2L:8299215-8299506	3.12987	FBgn0003502	7.6882e-33	2.20597e-30		X:15685154-15685822	2.42339	FBgn0030667	0.00561223	0.0393141		3R:23317213-23317882	2.76561	FBgn0003118	3.06009e-11	5.44499e-09
X:16764080-16764467	4.03889	FBgn0027528	1.04469e-19	1.16997e-18		X:15602711-15602999	3.12966	FBgn0030662	2.0385e-07	1.44331e-06		X:20196044-20196303	2.4231	FBgn0053487	0.0021692	0.0197308		2L:7585720-7586205	2.74708	FBgn0083141	3.28936e-08	2.22901e-06
3R:31801489-31802254	4.03518	FBgn0039879	6.42459e-39	2.31849e-37		3R:23291957-23292155	3.12675	FBgn0039071	4.54481e-17	1.76849e-15		2L:15477090-15477538	2.41782	FBgn0003448	4.89494e-10	9.32671e-08		X:5839195-5840029	2.7419	FBgn0029816	5.54335e-05	0.00103511
3R:30785357-30786676	4.03505	FBgn0266699	4.49212e-34	1.25202e-32		3L:10769017-10769352	3.12371	FBgn0262890	1.1855e-15	3.71282e-14		X:22579883-22580458	2.41171	FBgn0031197	1.1625e-08	1.23529e-06		2L:20623468-20624187	2.73952	FBgn0266214	8.0301e-06	0.000216069
X:864957-865455	4.03495	FBgn0040892	6.75666e-07	2.12509e-06		3R:9816610-9816875	3.11336	FBgn0037763	8.72118e-18	3.81129e-16		3L:14946191-14946395	2.40935	FBgn0040487	0.00391104	0.0301679		3R:19494069-19494400	2.73941	FBgn0038709	2.66959e-06	8.91034e-05
2L:8614725-8614917	4.03314	FBgn0051602	1.5302e-07	5.23606e-07		3L:7606569-7607027	3.11164	FBgn0035802	6.25323e-15	1.73466e-13		3R:29270973-29271643	2.4034	FBgn0267128	2.13538e-12	9.6715e-10		2L:330699-330993	2.72186	FBgn0264086	0.0127765	0.0655581
3R:32009490-32009899	4.03231	FBgn0267116	2.15925e-34	6.12635e-33		3L:3441396-3441853	3.11097	FBgn0014388	9.57417e-36	3.67519e-33		3R:7425269-7426148	2.39612	FBgn0037502	1.14739e-07	8.43085e-06		3R:29297592-29298658	2.7095	FBgn0039659	1.74992e-07	8.95919e-06
2R:24370466-24370877	4.02998	FBgn0266046	3.22771e-29	6.80047e-28		3L:20590438-20590739	3.10647	FBgn0001323	8.28249e-31	1.99383e-28		X:12287671-12288298	2.39067	FBgn0267163	0.000574705	0.0072868		3R:15725694-15726217	2.69987	FBgn0085303	2.30018e-09	2.33232e-07
X:20980051-20980555	4.027	FBgn0265608	2.83694e-48	1.63432e-46		2R:7350841-7351503	3.10098	FBgn0264880	1.52645e-25	1.86095e-23		2L:8773276-8773646	2.39062	FBgn0032067	0.00038107	0.00539908		2R:17382083-17382321	2.6975	FBgn0265444	0.000323593	0.00406778
2L:17586270-17586878	4.02564	FBgn0266587	0.000780801	0.0015564		2R:14430970-14432434	3.09908	FBgn0013725	3.09067e-37	1.54024e-34		3R:14949012-14950002	2.38954	FBgn0267158	1.45851e-13	1.08908e-10		2R:15106809-15107398	2.68636	FBgn0015371	0.000984288	0.00971296
2R:11202345-11203055	4.02487	FBgn0003396	1.22205e-63	1.35048e-61		3R:26884611-26886196	3.0962	FBgn0004359	1.62903e-41	1.12864e-38		X:7806992-7808510	2.38932	FBgn0029962	9.8119e-06	0.000315684		3R:13801538-13802625	2.68529	FBgn0051331	1.14768e-14	6.45978e-12
X:15544334-15545609	4.02261	FBgn0265454	2.56382e-47	1.40569e-45		3L:1366925-1367745	3.08099	FBgn0003295	2.64367e-08	2.22177e-07		X:13430833-13431166	2.38424	FBgn0265416	0.000233799	0.00377886		X:12152535-12153322	2.68427	FBgn0267001	1.49451e-09	1.54796e-07
2R:19463008-19463628	4.01216	FBgn0260934	3.89916e-84	1.13e-81		2L:1091460-1092943	3.07172	FBgn0031299	5.90403e-20	3.41568e-18		X:4771042-4771251	2.37929	FBgn0025679	0.0157019	0.0807043		2R:14709732-14710495	2.68412	FBgn0020269	5.75812e-15	3.6671e-12
2R:24881970-24882333	4.00358	FBgn0263443	1.42234e-23	2.07052e-22		X:17818067-17818653	3.0691	FBgn0030868	7.84755e-23	6.49905e-21		3R:21847528-21848016	2.37814	FBgn0045468	0.00022351	0.00364654		X:678102-679113	2.68165	FBgn0021764	2.6529e-13	8.9228e-11
3L:9358901-9359618	3.9983	FBgn0035978	6.02959e-157	5.70822e-153		3R:8886621-8887141	3.06823	FBgn0262614	8.4831e-42	6.02427e-39		X:8272111-8272549	2.36202	FBgn0030028	0.000689582	0.00834872		3R:16151392-16151690	2.6782	FBgn0038402	0.000593948	0.00658363
2L:12025341-12025977	3.99078	FBgn0265798	1.62321e-25	2.69594e-24		3L:547912-548255	3.05125	FBgn0035142	0.00106296	0.003062		3L:10303262-10303572	2.3541	FBgn0267666	0.000765283	0.00905471		3R:31705030-31705556	2.67752	FBgn0266412	0.000867458	0.00883148
2R:21099038-21099320	3.99034	FBgn0085425	2.80788e-48	1.62086e-46		2R:8032305-8032544	3.04983	FBgn0025360	3.62945e-22	2.77892e-20		3R:5092365-5093085	2.34774	FBgn0010313	1.21509e-12	5.9392e-10		3R:23111069-23111520	2.65881	FBgn0039054	1.43811e-13	5.35988e-11
2R:15700006-15700802	3.98812	FBgn0261538	2.95774e-45	1.47115e-43		3L:8011693-8013969	3.03379	FBgn0052370	2.02868e-48	2.21641e-45		3L:14958330-14958807	2.34015	FBgn0267640	0.000305795	0.00462424		2L:11494501-11494701	2.65483	FBgn0032361	1.17779e-07	6.41968e-06
X:4164812-4165410	3.98753	FBgn0066114	2.01112e-06	5.92201e-06		2R:12677273-12677635	3.03033	FBgn0261625	2.03228e-15	6.18745e-14		2R:18485549-18486195	2.33394	FBgn0028496	0.0189158	0.0920406		2L:4723555-4724080	2.65308	FBgn0031626	1.17533e-06	4.5297e-05
3L:12871157-12871810	3.96969	FBgn0036320	9.30295e-24	1.37325e-22		2R:8755538-8755994	3.02818	FBgn0027585	2.44702e-06	1.37155e-05		X:4507974-4508813	2.33283	FBgn0029708	2.83584e-07	1.74496e-05		3R:10916845-10918057	2.65177	FBgn0267138	6.75188e-15	4.02832e-12
2L:3107175-3107815	3.96881	FBgn0015600	1.90441e-41	7.89592e-40		3R:18741925-18742428	3.02506	FBgn0024329	0.000275079	0.000917122		2L:9878944-9879513	2.32819	FBgn0032151	2.97365e-05	0.000758596		2L:15432679-15433495	2.64943	FBgn0028892	5.4425e-05	0.00102112
2R:13044832-13045599	3.96332	FBgn0033788	6.74288e-10	3.07836e-09		2R:14337272-14337740	3.0238	FBgn0085408	1.17067e-36	5.27844e-34		3L:9003293-9003696	2.32639	FBgn0035954	0.00929123	0.0559061		X:7149384-7150685	2.64869	FBgn0047092	0.00641113	0.0394069
3L:6992447-6992978	3.95995	FBgn0045759	2.03488e-88	7.31554e-86		X:2349299-2349538	3.02068	FBgn0003159	1.02143e-13	2.36854e-12		X:19828953-19829472	2.32488	FBgn0031074	1.64964e-14	1.5716e-11		2L:11238334-11238843	2.64058	FBgn0264442	3.26031e-06	0.000103953
X:14124938-14125235	3.95206	FBgn0011983	1.77929e-19	1.96323e-18		3R:27958290-27958972	3.01232	FBgn0039565	1.52357e-17	6.40214e-16		X:12305021-12305276	2.32292	FBgn0267163	0.00481266	0.0351786		X:520258-520845	2.63181	FBgn0260400	7.93655e-11	1.21606e-08
3R:22535033-22535465	3.94982	FBgn0053093	7.43978e-31	1.73764e-29		X:2386320-2386784	3.01216	FBgn0264598	5.27783e-25	5.90244e-23		2L:12118197-12118380	2.31818	FBgn0032414	2.50704e-07	1.59964e-05		2L:19378083-19378277	2.63106	FBgn0032772	1.58731e-11	3.1495e-09
2R:21971345-21972186	3.94863	FBgn0054029	6.94718e-35	2.02366e-33		3R:23824133-23824380	2.99445	FBgn0262974	2.48179e-23	2.20996e-21		2L:14435666-14436274	2.31761	FBgn0265945	4.33642e-08	3.7207e-06		2L:2896535-2897272	2.61206	FBgn0041111	9.74552e-12	2.05177e-09
2R:10904564-10905065	3.94568	FBgn0033572	9.35287e-38	3.18115e-36		2R:16575149-16575476	2.99404	FBgn0034140	1.04253e-26	1.43758e-24		3R:5195079-5195488	2.31509	FBgn0263018	0.000477885	0.00635983		3R:21633226-21634503	2.60665	FBgn0011766	0.00370646	0.0263312
3L:6095275-6095756	3.94002	FBgn0061492	5.1809e-31	1.21908e-29		2L:8237966-8238723	2.99124	FBgn0032006	3.45637e-35	1.25874e-32		3R:10239550-10239823	2.3084	FBgn0037801	0.000507108	0.00662983		2R:7169437-7172201	2.60611	FBgn0003090	5.59425e-14	2.48854e-11
2L:1950948-1952547	3.92555	FBgn0031375	1.12422e-90	4.83773e-88		2R:16571695-16572120	2.98878	FBgn0034139	9.93013e-10	1.11802e-08		3R:4535846-4536067	2.3084	FBgn0051526	0.00114352	0.0122977		X:1298434-1298783	2.60213	FBgn0052811	3.45059e-13	1.08145e-10
3L:13476707-13477241	3.92047	FBgn0086708	1.00894e-44	4.88991e-43		2L:16594268-16594822	2.98788	FBgn0259735	1.23255e-16	4.44877e-15		2R:7785331-7785829	2.30781	FBgn0015614	5.55511e-07	3.02088e-05		2R:19976674-19977265	2.59698	FBgn0034479	1.95406e-07	9.76323e-06
3L:3071924-3072523	3.91912	FBgn0035397	2.08847e-05	5.36153e-05		2R:20951888-20952080	2.98301	FBgn0053704	7.43998e-16	2.40159e-14		3R:26027358-26028844	2.30658	FBgn0002631	1.20991e-05	0.000369363		X:8801732-8802000	2.59502	FBgn0026411	1.9676e-13	7.1403e-11
3R:14112134-14112667	3.91891	FBgn0038204	1.43033e-16	1.23549e-15		2L:19216594-19217848	2.98196	FBgn0265078	1.07493e-25	1.32759e-23		X:4209885-4211908	2.30118	FBgn0262980	0.00741955	0.0477826		2L:4510986-4511443	2.5904	FBgn0011603	0.00100817	0.00991627
3R:20325773-20327398	3.91329	FBgn0267450	6.84309e-69	1.02831e-66		2L:12842335-12843474	2.98079	FBgn0266306	5.70558e-35	2.0009e-32		2L:11692499-11692862	2.3002	FBgn0032372	0.000120481	0.00228773		2L:21717311-21717689	2.59019	FBgn0051619	0.000231199	0.00313494
2L:15493582-15493778	3.90218	FBgn0002524	1.71582e-07	5.83536e-07		2R:14418028-14419107	2.97801	FBgn0033936	0.0231275	0.0454991		3R:21633226-21634503	2.29799	FBgn0011766	0.0109267	0.0625301		X:5376981-5377217	2.58917	FBgn0029761	0.0010428	0.0101377
2L:18337921-18338296	3.89675	FBgn0000636	1.565e-62	1.67727e-60		3L:7909366-7911310	2.96953	FBgn0003041	1.21158e-18	5.87305e-17		2R:23336593-23337966	2.29768	FBgn0050413	1.39888e-06	6.33577e-05		X:15816774-15817768	2.5761	FBgn0003345	1.25337e-08	9.93329e-07
2R:13989066-13989697	3.89201	FBgn0020620	1.04701e-26	1.89643e-25		3R:31725026-31725623	2.96487	FBgn0003870	5.53429e-37	2.57716e-34		2R:19811244-19811798	2.29143	FBgn0034475	0.00751052	0.0482111		3L:6346982-6347956	2.57271	FBgn0259969	3.14611e-09	3.05527e-07
3R:30157654-30158588	3.889	FBgn0039749	1.58149e-36	4.96307e-35		2L:21375090-21375540	2.96329	FBgn0032945	9.11135e-38	4.88334e-35		X:5533455-5533895	2.28924	FBgn0086667	0.00294662	0.0247065		2L:10023764-10024406	2.57102	FBgn0032176	0.000623429	0.00682038
2L:10849913-10850333	3.88341	FBgn0262599	3.5579e-13	2.26413e-12		2L:19222627-19223975	2.95251	FBgn0265078	7.41781e-28	1.17715e-25		3L:5908459-5909701	2.28569	FBgn0035648	1.96432e-11	6.09779e-09		2L:8682818-8683222	2.56328	FBgn0051890	1.89915e-11	3.68863e-09
2L:9980862-9981504	3.88316	FBgn0000180	5.1285e-76	1.04039e-73		2L:6547019-6549116	2.94244	FBgn0000320	4.69913e-33	1.36208e-30		2R:14433015-14433914	2.28395	FBgn0266815	0.000182429	0.00311698		3R:11377710-11379148	2.55996	FBgn0004595	1.52307e-08	1.15085e-06
3R:9584766-9586201	3.86864	FBgn0037718	6.50476e-33	1.69177e-31		2R:13239205-13239535	2.94058	FBgn0033816	5.41924e-19	2.78371e-17		2R:25236848-25237537	2.28317	FBgn0050429	6.38037e-07	3.36527e-05		3R:21382415-21382900	2.55932	FBgn0004110	2.6656e-11	4.83666e-09
3L:1538209-1538679	3.86115	FBgn0035229	1.12698e-15	9.03139e-15		2R:24376930-24377126	2.93639	FBgn0035000	4.24224e-07	2.81094e-06		3R:18233918-18234663	2.28035	FBgn0011701	5.26795e-07	2.91086e-05		3L:22600708-22601367	2.55879	FBgn0037172	3.01866e-10	3.76718e-08
X:7402884-7403582	3.85677	FBgn0029949	3.60643e-30	8.08415e-29		X:16167618-16168066	2.93394	FBgn0285879	4.90812e-15	1.38865e-13		3R:15785385-15785621	2.27948	FBgn0038360	6.66931e-07	3.48977e-05		2R:13311533-13312200	2.54817	FBgn0033827	6.94094e-11	1.10654e-08
2L:8219725-8220281	3.84543	FBgn0032005	2.7417e-76	5.72551e-74		2L:3340553-3341439	2.91994	FBgn0031523	2.91112e-17	1.16634e-15		2L:16370479-16371022	2.27822	FBgn0028841	2.66958e-17	5.67346e-14		X:4435698-4435951	2.54326	FBgn0000179	4.50018e-06	0.000134972
2L:17442526-17442764	3.84376	FBgn0260632	1.33977e-23	1.95333e-22		3L:5542349-5542621	2.91216	FBgn0035611	8.28309e-17	3.08779e-15		3R:30275619-30275923	2.2768	FBgn0010113	0.00117221	0.0125478		2L:7250929-7251588	2.53782	FBgn0031900	3.62106e-05	0.00073379
3L:21862713-21863512	3.84329	FBgn0052449	3.88649e-25	6.31104e-24		3R:9347236-9347785	2.91063	FBgn0266410	0.00191337	0.00515324		2R:18207931-18208202	2.27233	FBgn0050114	7.41796e-07	3.76734e-05		X:2775968-2776635	2.53471	FBgn0040384	7.62429e-08	4.52211e-06
3R:5123148-5124382	3.83637	FBgn0037293	9.55778e-57	8.20092e-55		2L:12834907-12835342	2.90399	FBgn0266305	5.02398e-17	1.94961e-15		2L:11311073-11311306	2.26966	FBgn0263874	0.000374767	0.00534817		3L:6971474-6972156	2.53376	FBgn0035727	1.1746e-09	1.25079e-07
X:1431707-1432553	3.83574	FBgn0259108	3.19352e-22	4.25418e-21		3R:19787384-19787853	2.9028	FBgn0012004	7.67523e-06	3.80825e-05		X:20359780-20360480	2.25725	FBgn0267741	0.00128392	0.0134009		2L:19791854-19792536	2.53244	FBgn0032821	1.14445e-15	1.0182e-12
3L:15188931-15189190	3.83541	FBgn0265755	1.53077e-41	6.39345e-40		3R:19315023-19316870	2.90026	FBgn0000463	1.49783e-49	1.7728e-46		2R:9660771-9661713	2.25666	FBgn0011921	6.01358e-13	3.32287e-10		X:4018702-4019062	2.52081	FBgn0262990	4.83126e-05	0.000934406
X:5779925-5780905	3.82668	FBgn0029807	1.45022e-75	2.86027e-73		X:14731522-14732059	2.8984	FBgn0266710	3.07528e-12	5.47302e-11		2L:11568846-11569279	2.2549	FBgn0265688	2.81516e-07	1.74246e-05		X:13062244-13062706	2.51759	FBgn0262222	3.07185e-08	2.10227e-06
3L:14280790-14281389	3.82447	FBgn0001085	1.51306e-68	2.23815e-66		3R:19174541-19175493	2.89838	FBgn0038685	1.64675e-36	7.08752e-34		X:2323533-2324347	2.25127	FBgn0054052	1.70866e-08	1.74195e-06		2L:19888886-19889725	2.517	FBgn0032827	1.48366e-07	7.78656e-06
3R:6255735-6256520	3.82116	FBgn0037415	4.26458e-35	1.25772e-33		2L:19134776-19138067	2.89596	FBgn0086447	6.08963e-44	5.24188e-41		X:4392119-4392769	2.24891	FBgn0052773	0.000720957	0.00864923		X:5533455-5533895	2.51545	FBgn0086667	0.00131709	0.0120602
2L:14439195-14439729	3.80377	FBgn0265945	5.55079e-14	3.82177e-13		2R:6663848-6664104	2.89261	FBgn0266621	3.49528e-12	6.14866e-11		X:17110642-17111030	2.24529	FBgn0260748	0.0023366	0.0208759		3L:6346164-6346686	2.51408	FBgn0259969	7.50747e-14	3.23525e-11
2R:22408880-22409309	3.79986	FBgn0053200	2.69936e-07	8.93733e-07		3L:22748999-22749655	2.89098	FBgn0052451	3.73725e-19	1.9479e-17		2R:8230972-8231217	2.243	FBgn0010109	4.97886e-09	6.38995e-07		2L:19278734-19279154	2.50905	FBgn0265079	0.00713589	0.0427286
2R:22839696-22841460	3.79923	FBgn0034784	1.31914e-101	9.36625e-99		X:3982608-3983066	2.88986	FBgn0029690	2.89672e-25	3.31791e-23		2R:10130043-10130576	2.24153	FBgn0284235	0.00716897	0.0466363		3R:29706455-29707165	2.49835	FBgn0267129	0.000111833	0.00180689
3L:22998029-22998746	3.79637	FBgn0262509	4.44368e-56	3.69021e-54		2L:2480266-2481664	2.8871	FBgn0266824	1.86428e-14	4.77949e-13		3R:19240883-19241296	2.24066	FBgn0038693	0.000973779	0.0108789		3R:19315023-19316870	2.49624	FBgn0000463	3.19785e-23	2.93989e-19
2L:12636224-12636606	3.79464	FBgn0032439	1.16186e-11	6.43361e-11		2L:22546959-22547168	2.88555	FBgn0278598	0.000624999	0.0019125		X:13443913-13444374	2.23944	FBgn0265416	3.32899e-07	1.99077e-05		X:5118842-5119462	2.49555	FBgn0029745	7.55205e-11	1.18601e-08
X:17318464-17318658	3.79418	FBgn0004854	4.46721e-39	1.63286e-37		3R:18372642-18373867	2.87312	FBgn0004618	1.6889e-22	1.35406e-20		X:14123513-14124020	2.23786	FBgn0011983	0.000351504	0.00510586		3L:17463037-17463398	2.49065	FBgn0036726	0.00349998	0.0252545
2R:25135384-25136060	3.79229	FBgn0262566	2.85402e-62	3.01327e-60		3R:11375826-11376069	2.87196	FBgn0004595	6.76478e-06	3.39686e-05		2L:17359922-17360215	2.23418	FBgn0265446	9.38886e-05	0.00186713		2R:15188065-15188402	2.48897	FBgn0262478	1.10364e-06	4.3175e-05
3R:25331937-25332590	3.79226	FBgn0039328	9.69386e-60	9.1164e-58		3R:4535846-4536067	2.86988	FBgn0051526	7.34492e-10	8.45646e-09		X:4381118-4381505	2.23152	FBgn0029707	3.45088e-08	3.15698e-06		3R:30393409-30393754	2.48403	FBgn0015221	0.00074856	0.00784395
2L:20118860-20119350	3.78008	FBgn0032851	6.09499e-12	3.46485e-11		X:8559891-8560761	2.86962	FBgn0030048	2.72524e-08	2.27886e-07		2R:25135384-25136060	2.23102	FBgn0262566	5.47801e-05	0.00123246		2L:19627435-19627655	2.48052	FBgn0266314	9.00601e-08	5.19635e-06
3R:14817533-14819008	3.77293	FBgn0266756	1.22611e-86	4.24669e-84		3L:1358914-1360662	2.86747	FBgn0029514	1.18223e-44	1.08331e-41		3L:10281277-10281942	2.22502	FBgn0036080	0.000322829	0.00479289		2L:20586791-20588296	2.47915	FBgn0051677	0.00329514	0.0241596
3L:67658-68871	3.77269	FBgn0265703	1.6738e-52	1.18844e-50		2R:12013207-12014159	2.86252	FBgn0265365	2.90384e-13	6.24424e-12		X:3306278-3307399	2.22382	FBgn0000479	6.778e-05	0.00144048		X:11264046-11264431	2.47095	FBgn0030283	0.0035535	0.0255223
3R:13787289-13787785	3.77167	FBgn0267150	1.86459e-28	3.75309e-27		2R:15865893-15866610	2.86174	FBgn0050085	5.59097e-36	2.20676e-33		3R:26917299-26917926	2.22196	FBgn0285963	2.42232e-07	1.55637e-05		2L:5941216-5941529	2.46829	FBgn0266827	0.00383113	0.0269682
2L:675598-676943	3.7644	FBgn0266323	5.20636e-103	4.10738e-100		X:7170766-7170987	2.85576	FBgn0047092	0.00562633	0.0132106		2L:8817605-8817898	2.2189	FBgn0029123	0.00950732	0.0566882		2L:6185851-6186277	2.46429	FBgn0085409	2.38866e-10	3.04996e-08
2L:9421765-9422448	3.7588	FBgn0000640	3.73591e-05	9.22399e-05		2R:12533447-12534333	2.85522	FBgn0011592	2.81071e-26	3.61272e-24		X:11454737-11455360	2.20957	FBgn0030301	9.08626e-09	1.00817e-06		X:4176336-4176893	2.46338	FBgn0000635	0.0149689	0.0734246
2R:12928452-12929768	3.7587	FBgn0033782	8.9662e-116	1.34026e-112		3R:29297592-29298658	2.84836	FBgn0039659	5.59343e-36	2.20676e-33		2L:17755870-17756399	2.20882	FBgn0015609	3.66691e-05	0.000892594		2R:18485549-18486195	2.456	FBgn0028496	0.0127951	0.0656249
X:12444545-12445052	3.7564	FBgn0259680	1.66909e-24	2.58194e-23		X:3150959-3151261	2.84822	FBgn0004647	8.69173e-19	4.31638e-17		X:8724147-8724811	2.20817	FBgn0262989	8.56999e-07	4.22715e-05		2L:1451479-1451853	2.45026	FBgn0263321	1.62774e-05	0.000389049
2L:16109207-16109565	3.75589	FBgn0028520	2.6586e-11	1.4177e-10		3R:16629155-16631510	2.844	FBgn0285925	1.3623e-29	2.70612e-27		X:393500-393709	2.20807	FBgn0265966	8.70453e-07	4.27916e-05		2R:13095135-13095587	2.4475	FBgn0265429	0.00177438	0.0150959
3R:13718634-13719490	3.75395	FBgn0267383	6.61314e-59	6.07831e-57		3L:8646066-8646965	2.83841	FBgn0035921	1.5462e-34	5.22873e-32		3R:26024584-26025196	2.20441	FBgn0002629	0.000384488	0.00542802		2L:6211778-6212653	2.44719	FBgn0026755	5.57638e-11	9.15456e-09
3L:4145108-4145820	3.74867	FBgn0052260	6.81795e-29	1.40827e-27		2R:23540858-23541067	2.83782	FBgn0050181	0.00261841	0.00677647		2R:11606752-11607038	2.20114	FBgn0033636	3.7903e-05	0.000912182		X:7163632-7164509	2.44411	FBgn0047092	0.00214037	0.0174031
3R:30233618-30234857	3.74448	FBgn0263402	8.10337e-16	6.56428e-15		X:17559785-17561888	2.83771	FBgn0263706	3.09007e-06	1.68736e-05		2L:9578062-9578510	2.19913	FBgn0051709	0.00532865	0.0379433		2R:21434658-21435008	2.43966	FBgn0010415	5.20913e-06	0.000152191
2L:8029271-8029790	3.74275	FBgn0031977	1.89708e-10	9.24169e-10		3L:1409635-1409856	2.8318	FBgn0035216	5.61755e-10	6.61576e-09		3R:11889952-11890342	2.19845	FBgn0037960	5.63728e-07	3.04193e-05		3L:10684488-10685391	2.43545	FBgn0036099	4.77259e-15	3.134e-12
2R:15533929-15534341	3.73541	FBgn0050471	3.28395e-33	8.70033e-32		3R:13718634-13719490	2.82808	FBgn0267383	7.30265e-37	3.34579e-34		2L:15217482-15219829	2.19843	FBgn0262875	1.26391e-10	2.8859e-08		3R:5095748-5096341	2.43529	FBgn0010313	2.04963e-12	5.18613e-10
X:974376-974911	3.73026	FBgn0267032	8.70285e-08	3.08076e-07		2L:15477090-15477538	2.82334	FBgn0003448	9.4997e-28	1.48268e-25		2R:19976674-19977265	2.19529	FBgn0034479	6.91548e-06	0.000236169		3L:5386292-5387236	2.43076	FBgn0035604	0.00050075	0.00575925
3R:8808332-8808990	3.72374	FBgn0037635	2.71691e-52	1.90997e-50		3R:11873155-11873598	2.81621	FBgn0003312	2.90149e-16	9.95408e-15		3L:18849784-18851637	2.18975	FBgn0266937	0.000378924	0.00538248		2L:16841137-16841381	2.43073	FBgn0266492	0.00101122	0.00993565
2L:10364927-10365849	3.72287	FBgn0032230	4.78268e-102	3.48289e-99		3R:26809281-26810267	2.81605	FBgn0086060	2.42712e-10	3.03855e-09		X:3346895-3347803	2.18904	FBgn0266180	2.72118e-16	3.99056e-13		2L:12834907-12835342	2.42892	FBgn0266305	0.00158621	0.013875
2L:19304158-19304902	3.72261	FBgn0032769	3.4316e-100	2.21502e-97		3L:2055420-2056442	2.81385	FBgn0259701	1.84238e-36	7.81115e-34		3L:11577277-11577491	2.18808	FBgn0053271	0.00481305	0.0351786		2R:22868838-22869425	2.42733	FBgn0004896	0.00118531	0.011184
3R:8234051-8234360	3.7213	FBgn0267109	1.59994e-20	1.88678e-19		3R:23312138-23316137	2.80814	FBgn0003118	1.40351e-33	4.38111e-31		2L:1504591-1505498	2.18694	FBgn0031344	0.00175809	0.0168713		2R:19191928-19193419	2.42579	FBgn0263395	2.18289e-08	1.57602e-06
3R:31209630-31209910	3.71769	FBgn0267435	9.95461e-09	3.95027e-08		3L:8717258-8717973	2.80198	FBgn0011509	1.0184e-43	8.26537e-41		2R:5712004-5712296	2.18553	FBgn0267978	7.84527e-09	9.05454e-07		3L:19452064-19453099	2.4239	FBgn0266983	3.04135e-07	1.40503e-05
3R:15490904-15491194	3.71672	FBgn0038345	1.48601e-38	5.24274e-37		3R:17825120-17826248	2.80046	FBgn0261649	3.15279e-05	0.000133382		2L:9032613-9033149	2.18454	FBgn0265452	0.000859305	0.00990857		3L:1385558-1386941	2.42373	FBgn0052329	1.27663e-08	1.00312e-06
X:18207184-18207523	3.71664	FBgn0030900	2.45636e-10	1.18403e-09		3L:9763516-9764050	2.80033	FBgn0036043	4.74163e-37	2.24485e-34		3R:24501401-24501629	2.18403	FBgn0262389	3.14634e-07	1.90212e-05		2R:13098712-13099465	2.42231	FBgn0265429	1.95756e-15	1.58793e-12
2L:6547019-6549116	3.70961	FBgn0000320	3.945e-64	4.44611e-62		3R:26000943-26001255	2.79969	FBgn0266397	1.28727e-32	3.58493e-30		X:14124938-14125235	2.17969	FBgn0011983	0.000652891	0.00799205		2R:15360537-15362100	2.4163	FBgn0011660	4.46616e-06	0.000134619
3L:2770457-2770788	3.70781	FBgn0035371	1.14914e-13	7.68281e-13		3L:22071745-22072297	2.79936	FBgn0027532	2.96043e-26	3.78802e-24		2R:13466241-13466617	2.179	FBgn0262821	0.00152794	0.0152122		3L:10299913-10300306	2.41436	FBgn0267666	0.00668123	0.0406866
2L:12844937-12845332	3.6977	FBgn0266306	3.07001e-61	3.05935e-59		X:6975725-6977193	2.79552	FBgn0004646	1.93449e-35	7.23043e-33		2R:23277058-23277580	2.17483	FBgn0003009	7.90502e-09	9.06223e-07		2L:11296243-11296781	2.41089	FBgn0263328	2.27177e-06	7.86139e-05
2L:22546959-22547168	3.69125	FBgn0278598	5.76828e-07	1.83168e-06		3R:19370545-19371166	2.79395	FBgn0038697	1.9224e-25	2.27532e-23		2L:7637533-7638593	2.1745	FBgn0266035	0.0014	0.0142047		3R:31631178-31631454	2.40608	FBgn0039862	1.11597e-07	6.20533e-06
2R:8319431-8319995	3.6892	FBgn0261588	1.31476e-36	4.14893e-35		X:9697732-9698087	2.79068	FBgn0000233	1.14486e-16	4.15338e-15		3L:7606569-7607027	2.17252	FBgn0035802	0.00318763	0.0258911		3L:17323418-17323709	2.40516	FBgn0036707	2.23899e-05	0.000500011
3R:11318860-11319710	3.68838	FBgn0266415	6.85237e-37	2.20651e-35		3R:9251597-9251959	2.78428	FBgn0037665	2.66208e-25	3.09914e-23		3L:16765360-16765766	2.16466	FBgn0004108	1.70874e-05	0.000491249		2L:20574339-20574718	2.40484	FBgn0263533	8.44729e-06	0.000225049
2L:3787258-3788570	3.68431	FBgn0031571	7.37096e-152	5.23357e-148		2L:2182213-2183121	2.78277	FBgn0265017	2.71833e-29	5.08007e-27		2R:12554841-12555352	2.16409	FBgn0050056	3.63419e-12	1.56883e-09		2L:5062797-5063862	2.39537	FBgn0028572	4.60835e-09	4.22259e-07
3R:9455366-9456382	3.67418	FBgn0037696	1.37277e-06	4.13711e-06		2R:11493263-11494008	2.7718	FBgn0001269	0.00196861	0.0052775		X:15670384-15670999	2.16389	FBgn0030665	0.00086131	0.00991511		X:7310138-7310484	2.39277	FBgn0024250	6.27265e-05	0.00114721
X:4578445-4578828	3.67157	FBgn0029717	9.17642e-46	4.65392e-44		2R:22180894-22181188	2.77148	FBgn0034706	6.05227e-11	8.61327e-10		2R:14221817-14222215	2.16195	FBgn0033913	0.00179528	0.0171271		2L:15441307-15441926	2.39109	FBgn0266156	1.98831e-05	0.00045622
3L:2047288-2049185	3.66934	FBgn0259701	2.20898e-104	1.84521e-101		3L:9853007-9854895	2.76613	FBgn0004390	6.44343e-42	4.69313e-39		2L:15474035-15474749	2.16005	FBgn0003448	0.000109999	0.00212046		X:2139125-2139696	2.38589	FBgn0004861	1.09575e-11	2.27223e-09
3R:26101692-26102186	3.66141	FBgn0039411	5.52068e-59	5.12394e-57		3R:17815563-17816067	2.76555	FBgn0261649	3.05262e-08	2.52586e-07		2L:21927674-21928441	2.15927	FBgn0266873	0.00295154	0.0247332		X:18264247-18264735	2.38561	FBgn0030905	1.40817e-05	0.000345527
3R:10041958-10042545	3.66062	FBgn0053208	1.38742e-21	1.76462e-20		2R:12771866-12772270	2.76326	FBgn0266804	4.00816e-33	1.17377e-30		2L:16686246-16687020	2.15819	FBgn0261278	2.92405e-05	0.000750795		X:20923734-20923947	2.38326	FBgn0085387	8.6941e-05	0.00148106
3R:7274151-7276713	3.65822	FBgn0267337	9.47504e-166	1.3455e-161		2L:10555070-10555474	2.76158	FBgn0051721	0.000703279	0.00212412		3L:18719092-18719655	2.15483	FBgn0036809	4.46928e-09	5.852e-07		3R:20769548-20771080	2.3788	FBgn0046689	9.05455e-16	8.61119e-13
2L:1719989-1720848	3.65813	FBgn0031359	7.19829e-33	1.86532e-31		3L:3438433-3440018	2.75931	FBgn0014388	3.21318e-28	5.27592e-26		X:22705791-22706137	2.15435	FBgn0266348	0.000124254	0.00234166		2L:11300569-11303141	2.37712	FBgn0263874	4.39064e-07	1.95945e-05
2R:23964549-23965126	3.65176	FBgn0020764	0.000888979	0.00175589		X:20748926-20749784	2.75906	FBgn0031130	2.10062e-26	2.78832e-24		2L:15236094-15236388	2.1516	FBgn0028516	0.000504882	0.00660459		2R:7028984-7029419	2.37293	FBgn0033128	0.00301595	0.022634
3R:5896630-5898236	3.64872	FBgn0267399	6.81656e-39	2.4537e-37		2L:10046684-10047458	2.75899	FBgn0053301	8.49232e-15	2.29309e-13		3R:8683201-8683727	2.15093	FBgn0265158	0.00658544	0.0438522		3L:22748999-22749655	2.37291	FBgn0052451	2.2354e-07	1.08352e-05
2L:21013696-21015829	3.64836	FBgn0250867	6.19682e-56	5.10133e-54		3R:6255735-6256520	2.75634	FBgn0037415	8.35961e-17	3.11223e-15		3R:8283618-8283843	2.14906	FBgn0265377	0.00516283	0.0371258		X:8991398-8991772	2.36945	FBgn0262369	0.000150362	0.00227981
3L:5139284-5139721	3.64826	FBgn0035589	1.34675e-26	2.41471e-25		X:520258-520845	2.75272	FBgn0260400	1.89091e-28	3.1783e-26		2R:9710198-9710427	2.14786	FBgn0265338	0.000358743	0.00518721		2R:20951888-20952080	2.36655	FBgn0053704	0.00125378	0.0116719
3R:11873155-11873598	3.64367	FBgn0003312	3.83536e-25	6.23158e-24		3R:10818048-10820272	2.75262	FBgn0037838	1.37541e-36	6.01567e-34		2R:13565675-13568064	2.14641	FBgn0261989	5.48852e-08	4.58117e-06		3L:11577277-11577491	2.36601	FBgn0053271	0.00229605	0.0184192
3R:8246627-8247246	3.63695	FBgn0040528	1.09703e-113	1.35465e-110		2L:375144-375346	2.75105	FBgn0000061	3.19116e-09	3.23628e-08		2R:14788427-14788900	2.14614	FBgn0001319	0.00309905	0.0254445		X:15670384-15670999	2.36567	FBgn0030665	0.000226231	0.00308405
3L:9336589-9336801	3.63328	FBgn0035975	8.99093e-07	2.77949e-06		2R:22155714-22156561	2.74939	FBgn0085235	1.20825e-31	3.09203e-29		2L:11151614-11152019	2.14308	FBgn0010197	0.0110596	0.0630009		2L:14873420-14873632	2.36467	FBgn0032553	3.99399e-05	0.000795338
2L:375144-375346	3.63265	FBgn0000061	5.65733e-22	7.41458e-21		2R:21496757-21497497	2.74842	FBgn0010470	8.19816e-29	1.46464e-26		X:3998602-3998814	2.14219	FBgn0262990	0.0060302	0.041207		X:11032511-11033501	2.36272	FBgn0259241	7.6937e-06	0.00020844
3L:11015260-11016433	3.63212	FBgn0013469	1.9175e-67	2.6827e-65		3R:29218289-29219288	2.7436	FBgn0029176	8.19969e-11	1.13288e-09		3R:10752107-10752815	2.14042	FBgn0004841	3.2989e-11	9.49395e-09		X:2349299-2349538	2.35174	FBgn0003159	0.000108044	0.00175182
3L:10769017-10769352	3.63132	FBgn0262890	3.55129e-15	2.72227e-14		2R:20569588-20569983	2.74258	FBgn0263000	8.44027e-19	4.19885e-17		3R:9081739-9082086	2.13838	FBgn0037661	0.0012808	0.0133834		3L:22943212-22943673	2.35068	FBgn0283638	0.000200825	0.00283893
3L:13142385-13142937	3.63068	FBgn0053262	1.97524e-111	2.33745e-108		2R:25226055-25226441	2.73445	FBgn0001325	2.82224e-25	3.25889e-23		3L:22082025-22082715	2.13651	FBgn0004414	9.73053e-05	0.00191751		2L:2385581-2385949	2.34613	FBgn0031423	0.00127592	0.0117983
2R:17823706-17824391	3.62828	FBgn0259211	1.43673e-39	5.36901e-38		X:4584121-4585590	2.73289	FBgn0029717	1.35591e-28	2.3343e-26		3L:14082364-14082646	2.13533	FBgn0036410	0.00298316	0.0248623		2L:12824224-12825246	2.34395	FBgn0015399	5.65142e-05	0.00105102
X:9303803-9304394	3.62429	FBgn0265727	6.08235e-25	9.70476e-24		X:7245125-7246106	2.731	FBgn0029939	8.99456e-15	2.4195e-13		2L:1958528-1959231	2.13324	FBgn0031375	1.48423e-08	1.54741e-06		2L:18932692-18933990	2.34313	FBgn0032723	1.56684e-15	1.35042e-12
2L:17754020-17754836	3.62377	FBgn0015609	1.54337e-66	1.97447e-64		3L:8405676-8405919	2.7139	FBgn0035890	2.91256e-09	2.98763e-08		3R:15503792-15504917	2.13203	FBgn0264776	1.93439e-08	1.91244e-06		2R:22911551-22912214	2.34272	FBgn0050187	0.00250495	0.0196943
3L:4383702-4384393	3.62344	FBgn0035539	7.14815e-14	4.87313e-13		2L:7565370-7565949	2.71161	FBgn0267732	8.59198e-07	5.32309e-06		2L:9337375-9338140	2.12874	FBgn0026439	1.09065e-05	0.000341251		2R:20508314-20508564	2.34198	FBgn0265857	2.3771e-06	8.11393e-05
X:4169458-4169932	3.62052	FBgn0000635	5.52684e-22	7.25025e-21		3R:7283778-7285268	2.70956	FBgn0265421	1.38398e-27	2.14828e-25		2L:16969662-16969921	2.12775	FBgn0053179	1.99566e-08	1.94827e-06		3L:7448106-7449018	2.34049	FBgn0053278	1.06012e-09	1.14659e-07
X:17162382-17162654	3.61458	FBgn0000163	1.96304e-24	3.0218e-23		X:6548245-6548725	2.70903	FBgn0085446	1.01522e-09	1.14031e-08		3R:17801689-17801949	2.1275	FBgn0038547	3.84584e-05	0.000922333		2L:15761833-15762025	2.33948	FBgn0001987	0.00137112	0.0124721
3R:25709418-25710062	3.60809	FBgn0051092	6.0921e-51	4.0711e-49		3R:7170302-7170570	2.7082	FBgn0267569	1.14502e-17	4.91321e-16		2L:1055769-1055965	2.12713	FBgn0031294	6.06068e-07	3.22483e-05		2R:21990375-21991325	2.33617	FBgn0050401	8.44236e-14	3.51721e-11
3L:22034742-22035197	3.6017	FBgn0004514	6.58946e-06	1.81151e-05		2L:7301865-7302443	2.70595	FBgn0284084	2.51107e-40	1.5851e-37		X:5545185-5546890	2.12639	FBgn0263512	5.17409e-09	6.53906e-07		3R:8808332-8808990	2.33353	FBgn0037635	1.03929e-05	0.000266143
2L:3588930-3589432	3.60054	FBgn0264371	2.29916e-37	7.66414e-36		2L:18561436-18562574	2.70581	FBgn0085370	3.4457e-20	2.06495e-18		3R:22421673-22422071	2.12577	FBgn0038965	0.00119041	0.0126722		2R:15627419-15628113	2.33082	FBgn0260429	0.0007107	0.00755341
3R:22186023-22186580	3.59569	FBgn0051163	1.57303e-61	1.58988e-59		X:15674196-15674674	2.70464	FBgn0030666	1.6016e-10	2.08215e-09		3R:5727448-5728006	2.12364	FBgn0266229	0.015128	0.078475		X:7468733-7469539	2.32733	FBgn0265693	1.24296e-05	0.000309953
2R:18392184-18392879	3.59512	FBgn0064237	4.03864e-25	6.53942e-24		2R:24402406-24403251	2.70437	FBgn0002787	7.52063e-11	1.04824e-09		3L:22600708-22601367	2.12147	FBgn0037172	5.72637e-12	2.29287e-09		2L:4459139-4459621	2.32432	FBgn0053002	2.49766e-06	8.42122e-05
X:19002492-19002891	3.594	FBgn0085358	2.12585e-16	1.81256e-15		3L:22409663-22410912	2.69621	FBgn0004449	2.12623e-30	4.84873e-28		3R:4867788-4869290	2.11891	FBgn0020280	9.63162e-11	2.29399e-08		3R:26654347-26655067	2.32262	FBgn0243586	1.17053e-10	1.71719e-08
X:3024291-3025975	3.593	FBgn0028369	4.35725e-95	2.22003e-92		3L:22857051-22857467	2.69298	FBgn0052459	3.14114e-06	1.71229e-05		2L:4363402-4363662	2.11325	FBgn0266903	0.00206213	0.0189845		X:4902757-4903872	2.32042	FBgn0029733	4.18198e-11	7.17123e-09
2L:2182213-2183121	3.59201	FBgn0265017	4.70284e-79	1.16144e-76		X:3342928-3343279	2.69292	FBgn0266180	2.35267e-28	3.93118e-26		3L:11012082-11012372	2.11309	FBgn0013469	0.0192906	0.093218		2L:19260001-19260931	2.32029	FBgn0051797	0.00906352	0.0509419
X:4562221-4562981	3.5806	FBgn0029716	5.88951e-37	1.90945e-35		2R:20568986-20569234	2.69275	FBgn0263000	2.01266e-05	8.9639e-05		2L:14873420-14873632	2.11217	FBgn0032553	1.99762e-05	0.000556913		X:7829208-7829982	2.31675	FBgn0029962	1.90387e-05	0.000440139
X:4209885-4211908	3.57947	FBgn0262980	6.20942e-38	2.13245e-36		2L:10690911-10691172	2.69189	FBgn0032284	1.42224e-33	4.39132e-31		2L:10608993-10609722	2.11054	FBgn0032271	1.85804e-10	3.85969e-08		3L:15678058-15678521	2.31196	FBgn0036527	9.63561e-13	2.73969e-10
X:16640874-16641978	3.57361	FBgn0030766	2.94083e-96	1.54671e-93		2L:2181647-2181893	2.68952	FBgn0265017	2.55795e-30	5.67666e-28		X:17767585-17768844	2.10706	FBgn0024184	3.09946e-09	4.3468e-07		2R:22681851-22682607	2.31113	FBgn0020257	1.29444e-05	0.000321628
X:19619112-19619405	3.57214	FBgn0031041	1.50591e-25	2.51141e-24		2L:8738498-8738942	2.6843	FBgn0003209	0.0149886	0.031155		2L:14453604-14454589	2.10513	FBgn0265943	2.77733e-09	3.99647e-07		3L:6345014-6345965	2.31089	FBgn0259969	0.00259833	0.0202664
3R:4095191-4095726	3.57063	FBgn0259821	2.02668e-07	6.82554e-07		2L:8284146-8285030	2.68219	FBgn0011902	1.50204e-51	1.85508e-48		X:18258027-18258839	2.10274	FBgn0267173	6.72775e-11	1.75353e-08		3R:25193056-25193425	2.30735	FBgn0083946	0.000701535	0.00747969
X:5837551-5838999	3.57	FBgn0052761	2.06571e-15	1.61754e-14		3L:14288954-14289160	2.6821	FBgn0001085	0.000169909	0.000601432		2L:1710902-1711467	2.10163	FBgn0031357	0.00918812	0.0554862		3R:8886621-8887141	2.30726	FBgn0262614	2.77201e-13	9.21108e-11
2R:24130370-24131510	3.56689	FBgn0041582	1.49265e-122	2.64955e-119		2R:9381606-9381802	2.67937	FBgn0033405	0.00443133	0.0107266		3L:18294844-18295704	2.0979	FBgn0262998	0.000178383	0.00306873		2R:15865893-15866610	2.30723	FBgn0050085	1.96404e-05	0.000451779
2R:9097048-9098926	3.56513	FBgn0033375	1.00933e-78	2.45009e-76		3L:10711973-10712475	2.67917	FBgn0036101	1.12623e-13	2.59043e-12		3R:16098891-16099204	2.09213	FBgn0010379	1.301e-05	0.000391974		2R:14433015-14433914	2.3033	FBgn0266815	0.000164584	0.00243914
X:1213946-1214155	3.56455	FBgn0040366	1.70495e-11	9.27098e-11		3L:6724979-6725921	2.67214	FBgn0265716	3.39321e-10	4.14214e-09		X:8991398-8991772	2.09134	FBgn0262369	0.00119769	0.0127034		2R:10697079-10697630	2.29234	FBgn0024836	9.02952e-08	5.19905e-06
3R:13620493-13620985	3.56017	FBgn0267240	2.39123e-17	2.20069e-16		X:6752566-6753163	2.66834	FBgn0029899	1.41893e-19	7.76609e-18		2R:21434658-21435008	2.09026	FBgn0010415	0.000146945	0.00265		X:3172644-3172852	2.28967	FBgn0028746	0.000881805	0.00895396
3L:21725302-21725700	3.55156	FBgn0037120	2.06479e-23	2.98281e-22		X:2389342-2390628	2.66729	FBgn0264598	6.17916e-25	6.85646e-23		3L:22605445-22606620	2.08861	FBgn0037172	6.11946e-08	5.0318e-06		3L:7714021-7714688	2.28936	FBgn0261788	6.65363e-06	0.000185255
3R:16763740-16764178	3.55112	FBgn0020556	3.84039e-90	1.58074e-87		2L:10030551-10032680	2.66283	FBgn0027600	1.74599e-29	3.35112e-27		3L:18410740-18411893	2.08781	FBgn0011706	1.18209e-05	0.000363684		3L:3438433-3440018	2.28906	FBgn0014388	2.2515e-08	1.61058e-06
2R:8360758-8361285	3.55051	FBgn0050365	9.42491e-34	2.57134e-32		2R:9242770-9243238	2.66076	FBgn0033397	8.02069e-32	2.12931e-29		2R:13395234-13395849	2.08621	FBgn0041579	1.11202e-07	8.25886e-06		2L:19082972-19084192	2.28891	FBgn0002023	4.50604e-05	0.000877928
2R:25058793-25059349	3.54966	FBgn0001148	4.3137e-60	4.09744e-58		2L:19144900-19147390	2.66054	FBgn0086447	4.02549e-31	9.8576e-29		X:3392265-3392791	2.08528	FBgn0266350	0.000128306	0.00239284		3L:19370153-19370608	2.28569	FBgn0036868	0.000186705	0.00268894
3R:7062668-7063760	3.5476	FBgn0037464	6.75161e-99	3.99485e-96		2R:24925434-24926308	2.66046	FBgn0060296	3.11633e-15	9.17331e-14		X:22744654-22745428	2.08515	FBgn0264940	0.000553639	0.0070913		X:4758876-4759306	2.2848	FBgn0029724	1.09119e-05	0.000277119
3L:21451482-21452001	3.54597	FBgn0267849	3.70804e-28	7.3032e-27		3R:8561649-8562005	2.65078	FBgn0051453	2.34133e-14	5.91707e-13		3R:12261292-12261609	2.08393	FBgn0264830	0.000391114	0.00549908		3L:7765399-7765694	2.28052	FBgn0023076	0.00574358	0.036465
X:9294039-9294421	3.54366	FBgn0002576	2.23245e-39	8.2557e-38		3L:20629106-20629695	2.64269	FBgn0265894	3.41056e-15	9.98767e-14		3R:11354751-11355373	2.08059	FBgn0267673	0.000206939	0.00343937		3R:31352980-31353422	2.2781	FBgn0267787	0.00038474	0.00469518
2R:21617685-21618207	3.54238	FBgn0042180	7.22419e-54	5.51544e-52		2R:7888052-7888959	2.64226	FBgn0050377	2.51634e-18	1.1585e-16		2R:8249573-8250714	2.07776	FBgn0265632	0.00881956	0.0539683		2L:15860556-15861421	2.27669	FBgn0261924	4.5186e-10	5.41839e-08
X:5309534-5310555	3.542	FBgn0003449	1.93203e-72	3.40817e-70		3R:26024584-26025196	2.6421	FBgn0002629	2.74612e-32	7.42918e-30		X:7615516-7616579	2.07218	FBgn0004198	1.04427e-08	1.13587e-06		X:12306096-12306393	2.27503	FBgn0267163	2.71718e-08	1.89242e-06
3L:14986039-14986253	3.53873	FBgn0002778	3.8625e-13	2.44973e-12		2R:14419389-14420323	2.6379	FBgn0033936	5.51315e-18	2.47013e-16		3R:8684582-8684904	2.07117	FBgn0265158	0.0158352	0.0811831		2L:4757342-4757690	2.27358	FBgn0260428	2.24244e-05	0.000500375
2R:7425057-7426212	3.53857	FBgn0265097	2.06795e-127	4.89433e-124		3R:14011415-14012010	2.63713	FBgn0264493	4.90578e-23	4.21008e-21		3R:4883843-4885296	2.07002	FBgn0020280	5.19421e-10	9.7623e-08		3R:21850005-21850191	2.27145	FBgn0045468	0.000644812	0.00700705
3L:1459815-1460517	3.53748	FBgn0266116	2.04166e-42	8.89345e-41		3L:4304170-4304481	2.63645	FBgn0066365	3.71562e-20	2.21735e-18		2L:12276494-12278023	2.0693	FBgn0000114	0.000202586	0.00338804		3R:13804576-13805015	2.26887	FBgn0051331	5.5365e-07	2.37845e-05
2R:10680500-10680936	3.53598	FBgn0024836	2.71591e-65	3.3105e-63		3R:11542175-11543249	2.6327	FBgn0053512	4.15137e-20	2.44655e-18		3L:1681204-1684427	2.06877	FBgn0035260	6.51453e-13	3.46122e-10		2L:6203609-6204418	2.26666	FBgn0026755	2.37761e-07	1.14043e-05
2L:19216594-19217848	3.53509	FBgn0265078	4.24221e-41	1.72119e-39		X:7163632-7164509	2.6302	FBgn0047092	2.21246e-17	8.99101e-16		3L:17323418-17323709	2.06382	FBgn0036707	0.000332506	0.00489945		X:1178750-1179444	2.26657	FBgn0040362	6.99712e-08	4.19523e-06
2L:15477090-15477538	3.53241	FBgn0003448	1.01536e-60	9.80862e-59		2R:10076751-10078913	2.62535	FBgn0033483	9.84337e-33	2.79611e-30		2L:4723555-4724080	2.06301	FBgn0031626	0.000116362	0.00221598		3R:5630229-5630667	2.26003	FBgn0051549	0.00506624	0.0331894
3R:22422283-22422906	3.53157	FBgn0038965	4.82304e-37	1.5781e-35		X:12514066-12514485	2.62081	FBgn0086047	1.94973e-17	7.9919e-16		3R:29297592-29298658	2.05869	FBgn0039659	5.35813e-05	0.00121439		2L:8809538-8810382	2.25334	FBgn0029123	0.00838691	0.0481296
2L:5381427-5381769	3.52539	FBgn0262097	3.73403e-26	6.4942e-25		3L:6346164-6346686	2.62057	FBgn0259969	1.04304e-28	1.81771e-26		X:10829377-10830014	2.05504	FBgn0285926	0.000187873	0.00320009		3L:13153522-13155874	2.25217	FBgn0053262	2.1626e-11	4.08525e-09
3L:21388857-21390429	3.52203	FBgn0261258	5.36876e-148	2.5413e-144		2L:12831489-12831777	2.61839	FBgn0015399	2.6781e-10	3.32782e-09		2L:21611195-21611509	2.05404	FBgn0032955	5.14535e-07	2.85453e-05		3L:3526774-3527520	2.2515	FBgn0266403	8.91437e-06	0.000235271
2L:21917264-21918524	3.52022	FBgn0032968	1.36376e-42	5.96798e-41		X:1410850-1411091	2.61239	FBgn0259108	4.4434e-07	2.93056e-06		X:6935390-6936098	2.05364	FBgn0029920	1.09909e-09	1.86292e-07		3L:4762035-4762528	2.25049	FBgn0035572	1.8507e-08	1.3539e-06
2L:3152762-3152975	3.51629	FBgn0011648	1.22197e-12	7.40614e-12		2R:17160227-17160744	2.60948	FBgn0050457	0.00556881	0.0131015		2L:1570497-1570910	2.05252	FBgn0261509	0.000304235	0.00460823		X:15602711-15602999	2.25047	FBgn0030662	0.0105389	0.0571588
2R:11174684-11175007	3.5159	FBgn0003396	8.08552e-26	1.37097e-24		3L:296889-298086	2.60254	FBgn0264707	9.41372e-22	6.90972e-20		X:8770464-8771008	2.05114	FBgn0026411	4.31925e-05	0.00101129		2R:22338405-22339874	2.24497	FBgn0085237	3.44455e-09	3.29863e-07
3R:13923301-13923648	3.51336	FBgn0038188	3.99219e-42	1.71272e-40		3R:25633971-25635133	2.60075	FBgn0039350	1.20275e-29	2.45793e-27		2L:12981896-12984307	2.0498	FBgn0032464	2.11144e-11	6.41043e-09		3R:15046666-15047617	2.24445	FBgn0266249	1.23053e-08	9.78041e-07
3R:18998703-18999437	3.50773	FBgn0026239	4.77392e-101	3.15312e-98		3L:13077305-13077941	2.59848	FBgn0263661	6.88394e-29	1.25349e-26		3R:29263517-29264761	2.04527	FBgn0267104	2.16983e-08	2.10344e-06		3R:28101521-28102511	2.24325	FBgn0267746	7.42084e-07	3.04564e-05
3R:9086372-9087025	3.50743	FBgn0037661	2.75818e-45	1.3743e-43		3R:31345455-31346261	2.59841	FBgn0267787	8.53756e-12	1.4059e-10		3L:1198083-1198813	2.04287	FBgn0040281	0.000846114	0.00978939		3L:15736426-15737528	2.24127	FBgn0010105	6.97458e-06	0.000192312
3R:27108963-27109545	3.50473	FBgn0266736	1.55439e-08	6.03503e-08		X:20166158-20166921	2.59832	FBgn0031092	1.25638e-08	1.12547e-07		2R:20304494-20304731	2.04242	FBgn0265852	0.015056	0.0782185		3R:15610061-15612658	2.24117	FBgn0263040	2.58566e-05	0.000555827
3R:19168273-19170168	3.50366	FBgn0010768	2.52122e-67	3.44256e-65		2L:14453604-14454589	2.59442	FBgn0265943	6.35581e-26	7.91856e-24		2R:24241376-24242733	2.04047	FBgn0050418	3.19255e-13	2.13882e-10		2L:9595406-9596018	2.2407	FBgn0032132	1.68342e-07	8.69453e-06
3L:6345014-6345965	3.50252	FBgn0259969	0.00404081	0.00709465		X:4193099-4194908	2.59258	FBgn0000635	6.91312e-35	2.36595e-32		3R:29305982-29308506	2.03793	FBgn0039659	6.98864e-09	8.25137e-07		3R:5067627-5068092	2.23697	FBgn0267148	0.00477436	0.0318214
X:1374518-1374836	3.50168	FBgn0023169	6.05851e-20	6.91035e-19		3L:19057530-19059012	2.59138	FBgn0036842	1.34239e-23	1.23269e-21		2L:15168715-15168926	2.03565	FBgn0265995	0.0116102	0.0651652		X:18107599-18108167	2.23657	FBgn0030895	2.01875e-10	2.66398e-08
X:4971008-4971470	3.50166	FBgn0061196	8.31558e-19	8.67637e-18		3L:17990919-17993954	2.58996	FBgn0000568	1.01402e-19	5.69256e-18		3R:19282191-19283107	2.03539	FBgn0265062	0.00053319	0.00689652		X:15215109-15215711	2.23152	FBgn0030620	8.05397e-15	4.62768e-12
2L:4463948-4465713	3.49624	FBgn0031611	3.38257e-148	1.92137e-144		3L:544440-545210	2.58897	FBgn0035142	4.89343e-06	2.54165e-05		3R:7875092-7875689	2.03493	FBgn0267802	2.32701e-05	0.000626614		3R:16280909-16282298	2.22896	FBgn0250823	3.18336e-06	0.000101853
2R:15701993-15702735	3.4945	FBgn0261538	1.24729e-14	9.10653e-14		2R:23366124-23366348	2.58881	FBgn0003977	2.93188e-08	2.43304e-07		3R:23590528-23591142	2.03398	FBgn0039091	0.0129172	0.0704732		3R:29218289-29219288	2.22675	FBgn0029176	0.000317808	0.00402784
3L:18134820-18135094	3.4934	FBgn0265880	4.43983e-12	2.55876e-11		X:9287255-9288536	2.58803	FBgn0002576	3.37387e-31	8.33374e-29		3R:27519456-27520890	2.03218	FBgn0039523	0.0207236	0.097896		3L:6505683-6505938	2.22658	FBgn0267641	1.74917e-05	0.000411587
3R:21939681-21940452	3.49313	FBgn0264490	6.30756e-14	4.31665e-13		X:10904506-10906075	2.58654	FBgn0264502	8.71283e-23	7.19467e-21		2R:8032305-8032544	2.0318	FBgn0025360	5.4817e-07	2.99545e-05		X:7718373-7718892	2.22615	FBgn0029955	0.0149364	0.0733259
2L:16665017-16666552	3.49179	FBgn0259735	6.7989e-67	9.02316e-65		2R:10969744-10970589	2.58401	FBgn0266763	1.22095e-08	1.09719e-07		3R:13897274-13897597	2.02784	FBgn0000576	2.47763e-07	1.58821e-05		X:9393162-9394010	2.22542	FBgn0026149	3.79993e-05	0.000764979
2R:16434556-16434896	3.4913	FBgn0034127	9.79673e-11	4.91151e-10		3R:27592274-27593518	2.58194	FBgn0039527	2.57826e-14	6.48845e-13		3R:18325469-18326109	2.02739	FBgn0051235	1.22533e-12	5.9392e-10		3R:15727065-15727612	2.22441	FBgn0085303	0.000212682	0.00294467
2R:12587516-12588112	3.49022	FBgn0022764	3.73431e-35	1.10708e-33		3L:3445792-3446038	2.58059	FBgn0026259	1.54834e-16	5.48407e-15		2R:23324190-23325507	2.02699	FBgn0034844	0.000109742	0.00211729		X:11729309-11730181	2.22415	FBgn0260812	0.00143089	0.012856
2L:18522386-18523064	3.48996	FBgn0266208	5.17234e-62	5.38094e-60		2L:10345803-10346176	2.5795	FBgn0032225	8.21975e-20	4.67916e-18		3R:15653114-15653629	2.0264	FBgn0053207	9.48407e-06	0.000307182		2L:14220528-14220926	2.22335	FBgn0016930	0.00802799	0.0466032
X:10629263-10630419	3.48938	FBgn0052677	4.77452e-86	1.57676e-83		3L:10059258-10059945	2.57943	FBgn0267538	5.79544e-31	1.40705e-28		2L:5036080-5036666	2.02452	FBgn0260451	0.00033245	0.00489945		3L:9298662-9299153	2.21664	FBgn0035975	2.36531e-06	8.09371e-05
3R:11674752-11676779	3.48592	FBgn0037930	6.83109e-136	2.42512e-132		X:15012916-15013382	2.57932	FBgn0052594	4.68482e-11	6.81747e-10		3L:10233716-10236383	2.02355	FBgn0265735	0.000579482	0.00732157		2R:22532512-22533671	2.21444	FBgn0003175	0.00174467	0.0148926
3R:24946663-24947763	3.4859	FBgn0285912	9.72688e-131	3.06948e-127		3L:21066143-21067450	2.5785	FBgn0262482	2.57279e-27	3.84646e-25		3R:31951454-31952117	2.02353	FBgn0011224	4.25367e-08	3.67251e-06		3R:12576876-12578422	2.21087	FBgn0038063	4.57637e-08	2.93526e-06
3R:15242727-15244435	3.48588	FBgn0266599	3.40851e-109	3.45732e-106		2R:9655296-9655551	2.57721	FBgn0033438	3.58609e-18	1.62466e-16		2L:1388601-1389577	2.02209	FBgn0266203	8.23762e-05	0.0016896		2L:16341609-16342082	2.20597	FBgn0265578	0.00684306	0.0414067
3R:6457368-6457646	3.48494	FBgn0037446	0.00138014	0.0026369		X:495489-496446	2.5771	FBgn0004648	0.000649049	0.00197757		2L:20623468-20624187	2.02077	FBgn0266214	0.000526832	0.00683669		3L:11012082-11012372	2.2021	FBgn0013469	0.0108436	0.0583204
X:525737-526191	3.48487	FBgn0260400	1.57262e-79	3.95257e-77		2L:7403000-7404321	2.57622	FBgn0031907	1.40678e-29	2.765e-27		2R:15378290-15378751	2.02024	FBgn0262815	0.00048482	0.00641812		2R:14815051-14815429	2.20144	FBgn0033969	0.0165578	0.0790897
3L:6505683-6505938	3.48234	FBgn0267641	2.081e-41	8.603e-40		3R:25235089-25235348	2.57268	FBgn0039296	7.28365e-08	5.63605e-07		2L:18305770-18306153	2.01993	FBgn0263085	1.1802e-06	5.47089e-05		2L:10345803-10346176	2.20076	FBgn0032225	0.00236801	0.0188376
X:11999913-12000221	3.48163	FBgn0001083	3.40435e-20	3.93677e-19		X:6074986-6075265	2.56862	FBgn0029837	0.000141585	0.000510648		X:6032321-6032636	2.01932	FBgn0003302	1.97924e-08	1.93909e-06		2L:17155259-17155758	2.19952	FBgn0083942	6.90429e-10	7.83623e-08
2R:7501062-7501278	3.4801	FBgn0261397	2.37156e-27	4.46057e-26		3L:8824948-8826512	2.56593	FBgn0263930	1.96504e-23	1.75531e-21		X:19165345-19166014	2.0186	FBgn0261461	0.000240322	0.00385353		X:15661039-15661698	2.19822	FBgn0030664	0.00800801	0.0465363
X:3082479-3083006	3.47935	FBgn0029649	6.86357e-67	9.06662e-65		X:1577904-1578409	2.56538	FBgn0283451	1.67574e-23	1.52568e-21		X:22570159-22570946	2.01837	FBgn0031197	4.29242e-09	5.70149e-07		2L:4255709-4255965	2.19332	FBgn0266832	0.00158694	0.013877
2R:23012107-23012505	3.47324	FBgn0034808	1.9895e-46	1.04506e-44		2R:22321575-22322743	2.56395	FBgn0013272	1.30943e-29	2.62214e-27		3R:30134785-30135088	2.01538	FBgn0267751	9.56449e-05	0.00189425		X:19808404-19809461	2.18924	FBgn0026174	5.05984e-05	0.000968492
X:983719-984148	3.47287	FBgn0042146	5.2244e-46	2.69289e-44		3R:19330119-19331515	2.56113	FBgn0262903	7.74316e-24	7.40579e-22		X:4873339-4874098	2.01346	FBgn0263506	3.91236e-09	5.32466e-07		X:14668848-14669306	2.18852	FBgn0030575	0.00298461	0.0224845
2L:802625-803025	3.4715	FBgn0266797	6.88216e-15	5.13153e-14		3L:18679689-18680369	2.55801	FBgn0085283	2.15668e-27	3.25864e-25		2R:19437564-19438016	2.01197	FBgn0040273	0.00383643	0.0297315		2L:1953183-1954368	2.18839	FBgn0031375	0.00195276	0.0162514
2L:11394608-11395130	3.46979	FBgn0263764	1.5168e-110	1.65687e-107		X:10522925-10523370	2.55594	FBgn0085443	3.68679e-21	2.56056e-19		X:7236851-7239294	2.01142	FBgn0029939	1.64653e-06	7.23217e-05		3R:19494631-19495608	2.17696	FBgn0038709	4.65468e-11	7.82781e-09
3L:7149260-7149710	3.46818	FBgn0259173	2.03472e-98	1.1331e-95		3R:12249852-12250997	2.55553	FBgn0038008	9.77665e-27	1.36135e-24		X:7224477-7226513	2.01104	FBgn0029939	8.65514e-19	2.98905e-15		X:11211131-11211696	2.17601	FBgn0030280	2.56527e-09	2.54497e-07
2L:7908897-7909566	3.4668	FBgn0053121	1.10222e-33	2.9985e-32		2L:5261887-5262417	2.5542	FBgn0031693	7.34476e-10	8.45646e-09		3L:10148001-10149351	2.00937	FBgn0086076	0.000276766	0.00428616		X:6422603-6423518	2.17149	FBgn0053668	6.02102e-05	0.00110928
X:4799843-4800416	3.46557	FBgn0029728	5.71113e-32	1.42282e-30		X:58581-59573	2.5541	FBgn0058469	2.88029e-14	7.22769e-13		3R:31167105-31168193	2.00876	FBgn0086704	3.04405e-08	2.82218e-06		3R:7310980-7311559	2.17061	FBgn0265422	0.000100031	0.00164888
3L:2055420-2056442	3.4613	FBgn0259701	3.75877e-90	1.56989e-87		X:18819864-18820454	2.55282	FBgn0259927	7.95705e-22	5.93249e-20		2R:13724281-13725833	2.00682	FBgn0033866	1.09085e-10	2.5326e-08		3R:12249852-12250997	2.17008	FBgn0038008	0.000535609	0.00609159
2R:10865981-10866488	3.4597	FBgn0050015	6.95258e-17	6.18803e-16		X:16426872-16427839	2.54754	FBgn0026575	1.12419e-11	1.81339e-10		X:5230498-5231091	2.00561	FBgn0266097	0.0038538	0.0298411		X:21440911-21441235	2.1694	FBgn0031178	5.13548e-06	0.000150198
3R:21284780-21285555	3.45862	FBgn0038879	2.40269e-32	6.07649e-31		2L:4592047-4592854	2.54544	FBgn0053196	1.77317e-17	7.37464e-16		3L:18218492-18218702	2.00548	FBgn0267597	1.72479e-05	0.000495348		3R:7929420-7929968	2.16726	FBgn0261453	0.0157745	0.0762863
2L:14000689-14001416	3.45433	FBgn0003255	2.96672e-43	1.35029e-41		2L:2177443-2179295	2.54375	FBgn0000097	5.54444e-22	4.19988e-20		2L:19577693-19578146	2.00299	FBgn0027949	4.66117e-11	1.27504e-08		3R:22919288-22920018	2.15995	FBgn0039030	1.97934e-09	2.02186e-07
3L:11945905-11946219	3.45312	FBgn0262401	1.60882e-40	6.3638e-39		3L:21556699-21556945	2.54314	FBgn0037099	2.58098e-06	1.43953e-05		3R:15659088-15659450	2.00098	FBgn0053207	0.00382024	0.0296558		2R:8244575-8245119	2.15606	FBgn0265639	7.96254e-05	0.00137771
2L:8939659-8940460	3.45311	FBgn0032076	2.89286e-39	1.06701e-37		3L:19895962-19896514	2.54258	FBgn0052218	0.000486189	0.00152722		2R:7169437-7172201	2.00098	FBgn0003090	3.63157e-13	2.22962e-10		3R:15517068-15518094	2.15574	FBgn0264775	3.54028e-10	4.35897e-08
X:13949733-13950343	3.45171	FBgn0267033	2.9651e-09	1.24906e-08		2L:7250929-7251588	2.54051	FBgn0031900	1.11605e-08	1.01134e-07		3R:22320209-22320926	1.99814	FBgn0263117	2.99446e-12	1.31319e-09		2R:14430970-14432434	2.1537	FBgn0013725	3.16264e-15	2.35745e-12
3L:584595-584949	3.45089	FBgn0035143	5.26453e-23	7.41657e-22		2R:19890800-19891668	2.53909	FBgn0265765	3.68406e-09	3.70047e-08		2R:13318200-13318950	1.9981	FBgn0262391	3.6798e-06	0.000140811		X:13457777-13458020	2.15167	FBgn0085353	0.0123452	0.0640482
2R:13011229-13012249	3.45055	FBgn0265623	1.39096e-24	2.16227e-23		3R:7885135-7886228	2.52955	FBgn0037525	9.07364e-10	1.02729e-08		2R:10667194-10668041	1.99563	FBgn0267949	1.04185e-13	8.72247e-11		2L:13397202-13397477	2.15112	FBgn0032520	0.0106951	0.0577662
2R:20873798-20874968	3.44985	FBgn0050295	1.17959e-38	4.19294e-37		3R:9879776-9880308	2.52842	FBgn0266389	1.51982e-29	2.95698e-27		2R:6551972-6552560	1.99525	FBgn0264506	0.00193138	0.0180637		X:20081614-20082071	2.14916	FBgn0267188	0.00035351	0.00437015
3L:3979709-3980216	3.44221	FBgn0004880	6.09059e-07	1.92863e-06		2L:1238932-1240005	2.52719	FBgn0031327	3.17295e-13	6.76659e-12		3R:29270028-29270504	1.99356	FBgn0267128	1.92353e-08	1.91163e-06		3L:15807280-15807785	2.14677	FBgn0036531	4.5114e-05	0.000877928
2R:22168101-22168547	3.43666	FBgn0085235	2.53184e-23	3.63533e-22		X:2177381-2178121	2.52545	FBgn0011576	6.09582e-28	9.72797e-26		2L:13871174-13871722	1.99343	FBgn0266142	1.41176e-13	1.08611e-10		2R:17205526-17207087	2.14558	FBgn0262882	8.87074e-06	0.000234569
2R:12980808-12981578	3.43645	FBgn0005624	6.71292e-33	1.74272e-31		3R:11865869-11867419	2.52437	FBgn0037956	2.49021e-27	3.7427e-25		2R:15701993-15702735	1.99293	FBgn0261538	2.50744e-05	0.000664195		3R:12879286-12879606	2.14506	FBgn0267938	7.17816e-06	0.000196597
2R:11513503-11513810	3.43081	FBgn0000577	8.81553e-78	2.01911e-75		4:1088045-1088805	2.5151	FBgn0005561	4.54612e-25	5.12449e-23		3R:23272954-23273833	1.9914	FBgn0004882	8.46993e-05	0.00171811		3R:25799511-25801188	2.14014	FBgn0264429	1.32318e-06	5.00596e-05
2R:24802819-24803411	3.42729	FBgn0035069	1.88612e-35	5.68659e-34		2L:12814803-12815037	2.51494	FBgn0264366	7.73091e-06	3.83387e-05		3R:22673954-22674572	1.99135	FBgn0266418	4.11594e-08	3.58723e-06		3R:12256470-12257965	2.13923	FBgn0267922	8.41808e-09	7.07837e-07
X:1178750-1179444	3.42624	FBgn0040362	1.15353e-11	6.38999e-11		2R:14427475-14428068	2.51326	FBgn0013725	0.00429233	0.0104471		X:527787-528503	1.99109	FBgn0024983	8.55136e-12	3.19449e-09		2L:19366808-19367200	2.13876	FBgn0032770	0.00703821	0.0422998
2R:17408790-17409289	3.42588	FBgn0050101	5.24126e-71	8.60446e-69		2L:15744944-15746605	2.51219	FBgn0266309	0.00428243	0.0104291		3L:22223104-22223673	1.98886	FBgn0266395	6.29475e-05	0.00135762		3L:14576435-14576764	2.13858	FBgn0261816	0.000288588	0.00373149
2L:6553738-6555106	3.42337	FBgn0266002	1.2173e-25	2.04088e-24		2L:1473550-1474204	2.51143	FBgn0051928	3.4522e-11	5.14228e-10		3R:29374941-29376052	1.98871	FBgn0004369	6.24154e-05	0.00134931		3R:9349559-9350053	2.13736	FBgn0086053	2.6835e-06	8.92773e-05
2R:25139008-25141300	3.42298	FBgn0262566	9.28261e-70	1.45655e-67		3L:17450872-17451779	2.50965	FBgn0036725	1.73341e-28	2.93091e-26		3L:13904301-13905097	1.98682	FBgn0264006	0.00106647	0.0116598		X:21470375-21470627	2.13622	FBgn0267064	0.00113987	0.0108443
3R:10818048-10820272	3.4176	FBgn0037838	1.7532e-99	1.08245e-96		3R:11763568-11764384	2.50931	FBgn0017581	6.28932e-24	6.13933e-22		2L:2365336-2366083	1.98504	FBgn0261647	1.91619e-05	0.000541314		2L:19375872-19376130	2.13605	FBgn0032772	0.000136333	0.0021053
3L:13088215-13088463	3.41559	FBgn0267313	4.89644e-06	1.37117e-05		2R:13151609-13152941	2.50871	FBgn0263998	2.60233e-54	4.10677e-51		X:2925640-2926040	1.98356	FBgn0025644	0.000900293	0.0102655		X:13657363-13657691	2.13453	FBgn0030506	0.00120855	0.0113451
3R:11627790-11628346	3.41504	FBgn0037924	3.65779e-59	3.41726e-57		2L:12670957-12671482	2.50494	FBgn0032442	2.13197e-12	3.93764e-11		X:16167618-16168066	1.98338	FBgn0285879	9.91728e-06	0.000318228		2L:1054845-1055745	2.13308	FBgn0031294	1.8885e-12	4.86774e-10
3R:9895748-9896357	3.41143	FBgn0266389	2.09942e-80	5.52089e-78		2L:15860556-15861421	2.50404	FBgn0261924	1.60656e-12	3.02827e-11		3L:22602868-22603898	1.97862	FBgn0037172	1.43882e-08	1.51147e-06		2R:22113562-22114332	2.13231	FBgn0050280	0.00025067	0.00334955
3L:14288954-14289160	3.41071	FBgn0001085	3.25041e-06	9.3125e-06		3L:16633862-16634322	2.50022	FBgn0000017	3.12735e-25	3.5677e-23		2R:14461386-14462881	1.97644	FBgn0284250	9.05945e-06	0.000295507		X:14433835-14435000	2.13164	FBgn0030569	0.00545918	0.0350965
X:16104524-16104980	3.41057	FBgn0259699	9.3602e-27	1.70083e-25		X:3137355-3138402	2.49791	FBgn0004647	4.02668e-25	4.55705e-23		3R:19934195-19934498	1.97628	FBgn0021776	0.00769083	0.0490155		3L:10282170-10282905	2.12756	FBgn0036080	0.00537303	0.0346558
3L:14666338-14667666	3.40748	FBgn0267548	1.64916e-97	9.0073e-95		3R:21826600-21827244	2.49707	FBgn0267192	9.78486e-30	2.01412e-27		3R:19171932-19173464	1.97367	FBgn0038685	6.6653e-08	5.36877e-06		3R:19370545-19371166	2.12733	FBgn0038697	5.84996e-06	0.000167367
X:9220707-9221301	3.4047	FBgn0086367	4.94947e-85	1.52793e-82		2L:518268-518851	2.49659	FBgn0003963	9.49422e-23	7.79459e-21		3L:10274439-10275051	1.97034	FBgn0036080	0.00321547	0.0260062		3L:18079208-18079644	2.1266	FBgn0266941	6.01445e-06	0.000171185
X:2396083-2396341	3.39956	FBgn0264598	4.90798e-08	1.78776e-07		3L:3406271-3406604	2.49643	FBgn0262260	0.0342279	0.0636849		2R:18565511-18566516	1.97015	FBgn0050115	0.000572103	0.00726715		3R:19934195-19934498	2.12551	FBgn0021776	0.00533911	0.0344829
3R:16128330-16128757	3.39156	FBgn0003319	1.49144e-15	1.18287e-14		3L:7992087-7992536	2.49547	FBgn0011817	8.55202e-21	5.61036e-19		2R:13568640-13569802	1.96895	FBgn0261989	2.42093e-06	9.98756e-05		2R:23850761-23851192	2.12271	FBgn0021895	9.14301e-08	5.25047e-06
X:2180801-2182143	3.3913	FBgn0003116	8.7693e-114	1.13208e-110		2R:8739301-8739631	2.49176	FBgn0261267	5.56091e-30	1.1701e-27		X:9285689-9286717	1.96824	FBgn0002576	1.36833e-11	4.44756e-09		2R:6843601-6845304	2.12013	FBgn0265051	2.56034e-06	8.5801e-05
3R:9879776-9880308	3.38938	FBgn0266389	1.92337e-78	4.59039e-76		3R:26553912-26554612	2.49162	FBgn0267753	0.00145382	0.00403372		3L:15807280-15807785	1.96821	FBgn0036531	0.000147829	0.002659		X:9026179-9027095	2.11774	FBgn0259734	8.36889e-10	9.23256e-08
2L:7403000-7404321	3.38374	FBgn0031907	1.37763e-102	1.02964e-99		X:15244203-15244453	2.48986	FBgn0030623	1.25396e-26	1.7125e-24		3R:7357820-7359473	1.9643	FBgn0037500	5.13095e-06	0.000183985		X:22735501-22736034	2.11575	FBgn0264940	8.57059e-05	0.00146473
3R:4743464-4743998	3.38357	FBgn0026620	1.35951e-07	4.6887e-07		3R:9349559-9350053	2.48715	FBgn0086053	9.59773e-31	2.27194e-28		3R:12278852-12279816	1.96428	FBgn0003651	2.221e-05	0.000605146		2R:13724281-13725833	2.11529	FBgn0033866	2.47026e-11	4.54199e-09
X:6029102-6029743	3.38176	FBgn0003302	1.01946e-49	6.36345e-48		2R:12960744-12962539	2.48461	FBgn0033787	4.85838e-21	3.34158e-19		2L:14463828-14464748	1.964	FBgn0265943	1.50637e-09	2.41966e-07		3R:30559305-30560833	2.11408	FBgn0083991	4.95936e-08	3.13714e-06
2L:155931-156821	3.37982	FBgn0031229	2.77422e-26	4.86361e-25		2L:2207785-2208278	2.48366	FBgn0053124	3.33673e-12	5.89814e-11		2L:1950948-1952547	1.96253	FBgn0031375	0.00313201	0.0256365		2R:16391776-16392374	2.11379	FBgn0264273	2.41494e-11	4.47008e-09
2L:15315624-15316189	3.37975	FBgn0041103	1.1543e-83	3.27833e-81		2L:19060299-19060611	2.48113	FBgn0032749	4.52425e-12	7.76061e-11		X:4527216-4527690	1.96118	FBgn0029708	7.79644e-12	3.07714e-09		X:3849470-3850360	2.11033	FBgn0000542	0.000987046	0.00973283
2R:8056672-8057017	3.37893	FBgn0033252	6.53099e-16	5.34389e-15		2L:1451479-1451853	2.47732	FBgn0263321	1.67982e-13	3.75133e-12		3R:29433376-29434606	1.95905	FBgn0004369	5.30884e-18	1.46673e-14		X:21252208-21252730	2.10983	FBgn0031168	0.000722995	0.00764286
3L:11910505-11910730	3.37659	FBgn0036221	1.67469e-30	3.83881e-29		2R:18337533-18341795	2.47704	FBgn0285917	5.94997e-27	8.53611e-25		3L:18371480-18372204	1.95699	FBgn0011706	9.97484e-07	4.79278e-05		3L:13716118-13716637	2.10826	FBgn0264001	0.00147278	0.0131539
3L:18295901-18296346	3.37461	FBgn0262998	1.92847e-14	1.38275e-13		2L:6831698-6832589	2.47687	FBgn0051632	4.07816e-09	4.05162e-08		X:15816774-15817768	1.9563	FBgn0003345	0.00010242	0.00200117		2L:6540633-6541054	2.10717	FBgn0000320	6.58817e-07	2.75604e-05
2R:21363106-21364585	3.3739	FBgn0034624	1.56098e-98	8.9765e-96		3L:2808374-2808890	2.4735	FBgn0263392	1.67577e-29	3.23822e-27		3L:5877017-5877707	1.95538	FBgn0035642	0.000122576	0.0023132		3L:6885162-6885398	2.10655	FBgn0266965	2.6816e-05	0.000573766
2R:10548286-10548674	3.37096	FBgn0283426	4.19267e-94	2.05303e-91		2R:18412642-18413583	2.47252	FBgn0027835	1.37313e-32	3.78689e-30		3L:14971431-14973663	1.95492	FBgn0000216	4.40796e-15	4.87133e-12		3R:11370520-11371148	2.09828	FBgn0004595	7.1437e-06	0.000195848
3L:547912-548255	3.37084	FBgn0035142	1.15933e-07	4.03805e-07		2R:11783241-11783887	2.47237	FBgn0260007	1.04236e-31	2.71645e-29		X:658128-660833	1.95437	FBgn0025637	2.19193e-06	9.18946e-05		2L:4012914-4013512	2.09808	FBgn0264296	7.65972e-07	3.13901e-05
3L:10963805-10964329	3.37074	FBgn0266784	1.52954e-66	1.96563e-64		2R:22144216-22144741	2.47125	FBgn0029084	0.00192136	0.00517181		X:6988679-6988984	1.95335	FBgn0261284	1.45572e-05	0.00043153		X:7299781-7300307	2.0947	FBgn0024250	4.41948e-07	1.96279e-05
2R:17626398-17628597	3.367	FBgn0004400	3.07729e-41	1.26481e-39		2L:12572868-12573143	2.46955	FBgn0265808	7.94056e-06	3.92824e-05		2L:11386018-11386821	1.95174	FBgn0263764	0.000391385	0.00550009		2L:19818370-19819338	2.09318	FBgn0043021	3.59471e-07	1.63601e-05
3L:22133609-22134149	3.36603	FBgn0037153	1.07712e-25	1.81442e-24		X:17684258-17684580	2.46858	FBgn0263258	4.09613e-16	1.36888e-14		3R:26026510-26026785	1.95059	FBgn0002629	0.000501456	0.00657222		3R:26758564-26759613	2.09241	FBgn0267122	1.56405e-06	5.69084e-05
2R:11558111-11558322	3.36565	FBgn0033636	5.74496e-25	9.20782e-24		2R:17625674-17626138	2.46721	FBgn0004400	0.000392192	0.00126068		2R:23205399-23206933	1.94904	FBgn0085400	5.26313e-06	0.000188355		3R:27755739-27756710	2.09159	FBgn0005659	0.000863318	0.00880233
3L:20558806-20559547	3.36064	FBgn0284412	1.1628e-31	2.83961e-30		2R:7193454-7194459	2.45819	FBgn0003090	6.89397e-24	6.70651e-22		3R:7051742-7052019	1.94874	FBgn0024289	0.00628645	0.0423511		2R:17235825-17236329	2.08959	FBgn0267955	9.03945e-14	3.61316e-11
X:21467882-21468160	3.35863	FBgn0267063	0.000431226	0.000897826		3L:14636497-14637294	2.45804	FBgn0041604	4.05189e-14	9.90516e-13		X:3082479-3083006	1.94857	FBgn0029649	3.43478e-09	4.76865e-07		3R:13077085-13077460	2.08848	FBgn0004666	0.00822717	0.0474301
3R:18109312-18109811	3.35744	FBgn0051518	1.29621e-32	3.32254e-31		X:4447358-4447830	2.45427	FBgn0000179	3.295e-17	1.31089e-15		3R:31705030-31705556	1.94828	FBgn0266412	0.0176203	0.0876512		X:13310879-13311222	2.08807	FBgn0283680	0.00925884	0.0516921
3R:21827500-21827810	3.35744	FBgn0267192	6.87476e-44	3.25417e-42		3R:13923301-13923648	2.45368	FBgn0038188	8.46736e-17	3.1441e-15		4:379889-380434	1.94776	FBgn0266618	3.10828e-06	0.00012374		X:13456469-13457394	2.08561	FBgn0085353	0.000207245	0.00290438
2R:20907154-20907400	3.35578	FBgn0034560	0.000588631	0.00119909		X:16945428-16946020	2.45292	FBgn0030808	4.2992e-11	6.30476e-10		3R:4872842-4873362	1.94755	FBgn0020280	0.000758106	0.00898539		2R:14386906-14387244	2.08444	FBgn0033933	0.00649509	0.0398161
X:16242623-16243185	3.35462	FBgn0003933	1.03924e-13	6.97432e-13		2L:2836490-2836910	2.44914	FBgn0031466	3.43413e-15	1.00463e-13		3L:24743610-24744009	1.9458	FBgn0028993	0.00373007	0.0291031		3L:15386966-15387221	2.08358	FBgn0036495	0.000197895	0.00281338
X:14891146-14892328	3.35352	FBgn0030592	7.35154e-52	5.11743e-50		3R:8288846-8289385	2.44781	FBgn0037562	1.50637e-20	9.50891e-19		3L:15223248-15223523	1.94572	FBgn0029114	0.000305089	0.00461863		2R:8032305-8032544	2.08277	FBgn0025360	8.65465e-07	3.51539e-05
3R:29022050-29023872	3.35257	FBgn0265204	5.85011e-100	3.6922e-97		2L:19627435-19627655	2.4469	FBgn0266314	1.44067e-05	6.6586e-05		3L:19385422-19386326	1.94427	FBgn0036868	1.71191e-09	2.7182e-07		3R:23142666-23143049	2.07803	FBgn0004644	1.76073e-06	6.29027e-05
3L:15294437-15295572	3.35156	FBgn0036491	2.7146e-50	1.74428e-48		2R:6274421-6274901	2.4448	FBgn0033075	1.09191e-20	7.00151e-19		3L:2866159-2867525	1.94281	FBgn0263392	3.55358e-07	2.10232e-05		3R:20776727-20777175	2.07739	FBgn0038826	0.00302591	0.0227026
3R:5843941-5845192	3.35129	FBgn0037387	1.90687e-25	3.15233e-24		3R:30272362-30273530	2.44166	FBgn0267782	7.7263e-23	6.43617e-21		3L:18851867-18852966	1.93805	FBgn0266937	0.00403875	0.030893		3R:12191289-12192824	2.07724	FBgn0037994	0.000470693	0.00548831
2L:102299-102681	3.34984	FBgn0031217	8.2455e-18	7.91151e-17		2R:23850761-23851192	2.44156	FBgn0021895	1.07018e-18	5.2413e-17		3L:16497132-16497710	1.93384	FBgn0003515	4.09452e-13	2.45921e-10		3R:31985322-31985742	2.07703	FBgn0011224	2.53382e-07	1.19763e-05
2R:16808336-16809486	3.34971	FBgn0265658	6.54671e-79	1.60287e-76		3L:14435217-14435425	2.43707	FBgn0087007	6.52982e-11	9.22358e-10		3R:29279140-29279588	1.93292	FBgn0267128	2.36809e-06	9.80892e-05		3R:18265677-18267109	2.07583	FBgn0038592	2.39585e-09	2.40282e-07
2R:10032521-10032964	3.34954	FBgn0033474	5.89831e-24	8.81209e-23		3L:8057918-8058577	2.43634	FBgn0026263	0.00975351	0.0214325		X:11078773-11079462	1.93171	FBgn0265458	0.0139562	0.0744512		X:9193074-9193387	2.07389	FBgn0030099	1.31121e-06	4.97429e-05
X:8850680-8851132	3.3486	FBgn0030065	7.60251e-13	4.68167e-12		2R:12384129-12384545	2.43606	FBgn0033724	3.26765e-16	1.11163e-14		2L:14113100-14113835	1.93149	FBgn0051769	5.96899e-05	0.00131194		X:481428-481870	2.07234	FBgn0029524	1.97392e-07	9.84462e-06
3L:14971431-14973663	3.34448	FBgn0000216	5.36213e-124	1.08778e-120		3L:6067825-6068259	2.43601	FBgn0259164	3.64932e-11	5.41036e-10		3R:18375865-18376560	1.93087	FBgn0266251	0.0037537	0.029238		X:4258075-4259270	2.06766	FBgn0029700	0.000113925	0.00183317
3L:21436006-21436767	3.34411	FBgn0005694	2.7383e-80	7.00636e-78		3L:18002023-18002644	2.4351	FBgn0086081	0.00318388	0.00803781		3R:31801489-31802254	1.92707	FBgn0039879	4.46662e-16	5.60927e-13		2L:14463828-14464748	2.06724	FBgn0265943	5.37278e-11	8.98068e-09
3R:5562047-5562887	3.34395	FBgn0037339	2.47376e-53	1.83919e-51		2R:18890569-18891293	2.43082	FBgn0086022	4.96237e-30	1.06789e-27		3R:23343880-23344180	1.92465	FBgn0003118	0.00562418	0.0393778		X:20287498-20288788	2.0658	FBgn0267060	0.000102651	0.00167919
X:16102857-16103056	3.34367	FBgn0259699	2.63329e-24	4.02953e-23		2L:19796287-19796710	2.42746	FBgn0263873	3.37189e-21	2.34759e-19		X:2531393-2532441	1.92383	FBgn0263531	0.000200028	0.00335338		3R:28003678-28005040	2.06438	FBgn0267756	7.80226e-05	0.00135675
3R:11438670-11440071	3.33855	FBgn0046225	8.52635e-84	2.44603e-81		3L:8774027-8774311	2.4272	FBgn0266084	2.66103e-13	5.75698e-12		3R:18998703-18999437	1.92368	FBgn0026239	1.32706e-06	6.06017e-05		2R:22466559-22466773	2.06371	FBgn0266432	0.000285062	0.00369977
2R:23572861-23574787	3.33616	FBgn0015903	1.43747e-50	9.3852e-49		2R:2118543-2119078	2.42621	FBgn0263780	1.01897e-10	1.38096e-09		2R:6843601-6845304	1.92334	FBgn0265051	8.03725e-06	0.000269697		X:4133738-4134071	2.0622	FBgn0066114	0.00218319	0.0177095
X:190838-191287	3.33324	FBgn0284435	6.30818e-70	9.95326e-68		X:1206446-1206802	2.42581	FBgn0040357	2.3372e-19	1.25502e-17		3R:24580997-24581739	1.92289	FBgn0039209	1.01727e-09	1.75658e-07		2R:10744596-10745701	2.05998	FBgn0024956	1.72709e-05	0.000408518
X:8770464-8771008	3.33075	FBgn0026411	6.47209e-64	7.23676e-62		X:2542465-2543884	2.42539	FBgn0263531	5.01292e-22	3.8074e-20		3R:23866245-23866862	1.92231	FBgn0004185	5.07605e-05	0.00116479		X:7643995-7645309	2.05872	FBgn0004198	1.46317e-10	2.08011e-08
3R:11889952-11890342	3.32921	FBgn0037960	5.15694e-92	2.3623e-89		3R:13274360-13274879	2.42532	FBgn0038129	4.28267e-23	3.69768e-21		3R:19001879-19003200	1.92082	FBgn0026239	1.08045e-05	0.000339211		2L:11635356-11635906	2.05783	FBgn0032369	0.00142899	0.0128502
2L:12923889-12924574	3.32739	FBgn0040506	7.06868e-28	1.37036e-26		X:1298434-1298783	2.42455	FBgn0052811	2.85425e-19	1.51265e-17		2R:900131-900688	1.92033	FBgn0069969	3.69503e-05	0.000898477		2L:7637533-7638593	2.05756	FBgn0266035	0.00498182	0.0328626
3L:4714976-4715596	3.32713	FBgn0035570	1.87451e-23	2.71346e-22		2R:12986784-12988446	2.42414	FBgn0265427	5.23543e-24	5.16456e-22		2L:8751834-8753269	1.91828	FBgn0032065	3.48787e-05	0.000855039		2R:8211947-8212166	2.05749	FBgn0033275	0.00365113	0.0260269
3R:25069598-25070301	3.32583	FBgn0011336	9.83831e-13	6.00382e-12		3R:31683508-31684311	2.42379	FBgn0264900	8.58698e-29	1.52451e-26		2R:15292750-15293392	1.91774	FBgn0265194	1.44959e-07	1.02955e-05		3L:19385422-19386326	2.05741	FBgn0036868	2.78459e-10	3.52289e-08
2R:10862350-10862727	3.32467	FBgn0050015	2.48108e-28	4.95186e-27		2L:18462938-18463546	2.42302	FBgn0263049	2.27419e-07	1.59586e-06		3R:23116416-23116873	1.91585	FBgn0039055	0.00572727	0.0399251		X:3020004-3020260	2.0574	FBgn0028369	0.00668119	0.0406866
2L:441712-442728	3.3222	FBgn0263870	2.01554e-15	1.57965e-14		3L:2084430-2086175	2.42105	FBgn0262107	8.03035e-26	9.96114e-24		2R:20388554-20389005	1.91553	FBgn0034507	0.000410085	0.00567343		3L:13110657-13111340	2.05714	FBgn0010452	0.00030794	0.00393194
2L:10030551-10032680	3.31746	FBgn0027600	1.44931e-116	2.28677e-113		3R:26193006-26195914	2.42082	FBgn0265379	1.11415e-20	7.12804e-19		X:18361234-18362106	1.91363	FBgn0030914	0.00331895	0.0266165		2R:13329916-13330476	2.05702	FBgn0262391	1.88285e-05	0.000436745
3L:22605445-22606620	3.31687	FBgn0037172	3.57652e-65	4.34088e-63		3L:6873736-6874747	2.41805	FBgn0266590	5.10611e-38	2.78931e-35		2R:5667497-5667847	1.91283	FBgn0033031	2.0786e-05	0.00057313		X:19342787-19343160	2.05657	FBgn0086778	0.000717577	0.00760014
3L:8387126-8387787	3.31539	FBgn0035886	6.92071e-34	1.9083e-32		3L:10057928-10058255	2.41756	FBgn0267538	2.97848e-15	8.83159e-14		3L:7983806-7984042	1.91142	FBgn0011817	0.00118545	0.0126406		2R:20979759-20980058	2.05054	FBgn0034566	0.00297764	0.0224565
X:15487187-15487457	3.31476	FBgn0027287	8.28984e-40	3.13502e-38		X:7223543-7224268	2.41752	FBgn0029939	1.11085e-11	1.79392e-10		3R:26504845-26505494	1.91017	FBgn0267752	2.00448e-05	0.000558265		3L:17768726-17769790	2.0481	FBgn0043025	2.42581e-05	0.000530984
2R:5712004-5712296	3.30342	FBgn0267978	1.09903e-14	8.07179e-14		3R:18379299-18380929	2.41027	FBgn0038610	8.75564e-29	1.5448e-26		2L:6165073-6166458	1.90984	FBgn0031786	4.23966e-07	2.4156e-05		X:3560388-3560708	2.04717	FBgn0052792	1.6047e-05	0.000385519
2R:6711032-6711284	3.30059	FBgn0033095	9.18129e-15	6.77469e-14		X:3412885-3413331	2.40605	FBgn0052493	1.26947e-21	9.12923e-20		X:12244393-12244971	1.90954	FBgn0052655	4.46613e-09	5.852e-07		2R:11992730-11993164	2.04716	FBgn0266857	4.65238e-10	5.55466e-08
2R:17685259-17685800	3.29924	FBgn0260764	2.45003e-07	8.16226e-07		X:5837551-5838999	2.40313	FBgn0052761	4.46127e-20	2.62374e-18		3R:26767433-26769050	1.90789	FBgn0267123	6.74844e-07	3.49904e-05		3L:6032452-6033459	2.04478	FBgn0035661	6.51417e-05	0.00118043
2R:18565511-18566516	3.29576	FBgn0050115	5.21837e-72	8.92812e-70		3L:12028883-12029462	2.40285	FBgn0264726	1.90803e-12	3.5657e-11		X:2389342-2390628	1.9066	FBgn0264598	0.00122419	0.0129219		X:457120-457634	2.04452	FBgn0000137	0.000623116	0.00681966
X:2364041-2365024	3.29473	FBgn0003159	2.23661e-14	1.59683e-13		X:5779925-5780905	2.39929	FBgn0029807	1.648e-26	2.23986e-24		X:453733-454466	1.90648	FBgn0000137	0.00336139	0.0268795		3L:14565082-14565632	2.03977	FBgn0261816	1.15934e-07	6.36946e-06
3R:31292853-31295290	3.2942	FBgn0039840	1.58927e-56	1.34737e-54		2R:17494409-17494989	2.39667	FBgn0050103	3.11956e-13	6.66774e-12		3L:10844562-10845327	1.90621	FBgn0266679	8.30473e-09	9.32696e-07		3L:21188558-21189014	2.03905	FBgn0259239	0.00176826	0.0150614
3R:24501401-24501629	3.29335	FBgn0262389	2.16124e-12	1.27984e-11		3R:10357752-10358400	2.39278	FBgn0015396	2.0515e-10	2.60272e-09		3R:27541042-27541365	1.90525	FBgn0046887	1.2899e-10	2.9211e-08		3R:12261292-12261609	2.03806	FBgn0264830	0.000124272	0.00196414
3L:16786825-16787198	3.29277	FBgn0025582	1.03603e-16	9.09002e-16		3R:19344303-19344578	2.39243	FBgn0262839	6.20157e-21	4.20434e-19		2R:12956996-12958319	1.9052	FBgn0033787	0.000488088	0.00645211		X:16613365-16613896	2.0378	FBgn0025743	3.56641e-15	2.49479e-12
3R:31310891-31312118	3.29002	FBgn0085376	1.38429e-20	1.63882e-19		2R:23219260-23219615	2.39059	FBgn0034834	3.68052e-05	0.000153185		3L:15922048-15922669	1.90457	FBgn0036544	2.10392e-11	6.41043e-09		2R:18412642-18413583	2.03772	FBgn0027835	0.000164509	0.00243914
3L:18904565-18904929	3.28443	FBgn0027057	4.78599e-30	1.06193e-28		3R:11700699-11701101	2.39033	FBgn0037939	1.07998e-14	2.86442e-13		2R:6560100-6562089	1.90383	FBgn0264506	0.000267817	0.00419221		2L:12118197-12118380	2.03757	FBgn0032414	1.88128e-06	6.67771e-05
2L:9431734-9432230	3.28408	FBgn0011232	9.46322e-53	6.80418e-51		3L:4537022-4537265	2.38837	FBgn0035557	8.4029e-08	6.4182e-07		X:6015732-6017442	1.90379	FBgn0265692	0.00162074	0.0159068		3L:14453795-14454500	2.03685	FBgn0087007	4.18849e-08	2.7245e-06
3L:12082802-12083201	3.28405	FBgn0284221	1.27928e-24	1.99411e-23		2L:12595039-12595255	2.38803	FBgn0085424	2.15528e-09	2.27172e-08		3L:14299700-14300989	1.90371	FBgn0266383	0.0002333	0.00377598		2R:20907154-20907400	2.03547	FBgn0034560	0.0122388	0.0636765
3L:17424927-17425434	3.28265	FBgn0266669	2.15115e-12	1.2744e-11		3L:2867845-2868508	2.38783	FBgn0263392	3.15668e-17	1.26116e-15		3R:30766037-30766407	1.90325	FBgn0004606	1.3452e-11	4.44756e-09		3L:5992178-5992390	2.03539	FBgn0052406	0.00537538	0.0346628
2L:16827258-16827715	3.28264	FBgn0051739	4.36047e-11	2.27399e-10		2L:9990214-9991509	2.38748	FBgn0051875	2.41139e-26	3.14211e-24		3R:30845676-30847098	1.90258	FBgn0003720	0.011487	0.0647283		3L:6077001-6077677	2.0301	FBgn0035676	1.72358e-07	8.85222e-06
2R:10789796-10790872	3.27973	FBgn0050018	1.29889e-68	1.9314e-66		3R:13811758-13812090	2.38655	FBgn0259730	1.88839e-15	5.77412e-14		3L:22139806-22140234	1.90207	FBgn0037153	0.00508156	0.0366712		X:20630757-20631235	2.03004	FBgn0083981	0.00300213	0.0225918
2L:18353249-18354519	3.27914	FBgn0011559	1.23392e-36	3.91559e-35		2L:11071650-11072955	2.38588	FBgn0275432	8.0713e-24	7.66801e-22		2L:11451483-11452142	1.89898	FBgn0261648	0.0190271	0.0924517		2L:9337375-9338140	2.0291	FBgn0026439	1.12471e-06	4.38128e-05
2L:1710902-1711467	3.27727	FBgn0031357	2.349e-15	1.8318e-14		3R:26015951-26016197	2.38518	FBgn0266400	3.3666e-20	2.0261e-18		X:10115719-10116428	1.89866	FBgn0086045	1.20013e-06	5.54468e-05		3R:29467680-29468349	2.02769	FBgn0004369	4.63842e-06	0.000138151
3L:9435931-9436463	3.27634	FBgn0040305	5.33992e-85	1.63074e-82		2R:25056846-25057126	2.38418	FBgn0001147	1.09682e-07	8.21846e-07		3R:1143427-1143901	1.89775	FBgn0039987	5.35566e-07	2.95341e-05		X:14458711-14459124	2.02718	FBgn0030569	0.0156886	0.0760043
3R:7998048-7998803	3.27308	FBgn0267817	6.90727e-39	2.48321e-37		2L:9531211-9531497	2.3837	FBgn0032122	3.84806e-16	1.29053e-14		3R:30736003-30736512	1.89694	FBgn0039798	4.01134e-07	2.30886e-05		X:5051349-5052247	2.02535	FBgn0003028	3.73574e-07	1.68353e-05
3R:16575353-16575912	3.27299	FBgn0038446	1.43903e-38	5.08472e-37		3R:19346393-19346767	2.38241	FBgn0262839	1.61595e-20	1.01331e-18		2L:15386387-15387279	1.89559	FBgn0266153	0.0124778	0.0687276		X:16256826-16257172	2.02481	FBgn0003920	0.00270299	0.0208761
3L:4314083-4314716	3.27283	FBgn0052251	3.06838e-68	4.4236e-66		2R:15117314-15119367	2.38235	FBgn0015371	2.06732e-25	2.42662e-23		2L:16053218-16053608	1.89542	FBgn0013433	0.000135913	0.00250167		3L:9853007-9854895	2.02418	FBgn0004390	8.05065e-12	1.72122e-09
3L:13998045-13998380	3.27248	FBgn0036395	6.7166e-21	8.11392e-20		2L:2878114-2878749	2.38204	FBgn0031479	4.66007e-36	1.89106e-33		3L:3526774-3527520	1.89474	FBgn0266403	0.000320182	0.00476615		2L:15316755-15317387	2.02302	FBgn0041103	1.88008e-07	9.53175e-06
X:1424865-1425651	3.27086	FBgn0259108	1.02288e-08	4.05229e-08		2L:12829637-12830374	2.37973	FBgn0015399	2.4313e-24	2.53596e-22		3L:16635404-16635915	1.8924	FBgn0000017	4.7751e-06	0.000173975		2L:11346363-11346863	2.01863	FBgn0032360	1.71067e-07	8.81872e-06
2L:14451234-14451655	3.27072	FBgn0028844	1.25909e-85	4.06357e-83		3R:29282388-29283456	2.37918	FBgn0267128	5.06198e-20	2.94653e-18		X:8018778-8019289	1.89209	FBgn0029989	2.15686e-05	0.000591755		3L:4537022-4537265	2.01863	FBgn0035557	0.000355472	0.00439047
3L:13397193-13397924	3.27028	FBgn0002573	1.58159e-30	3.63127e-29		3L:11236045-11236526	2.37869	FBgn0036150	5.33918e-23	4.54086e-21		X:18259326-18260230	1.89146	FBgn0030905	0.000103714	0.00201506		2L:21704280-21704479	2.01686	FBgn0051619	0.000511185	0.00585728
3R:15922919-15923711	3.26754	FBgn0267692	9.01977e-66	1.11865e-63		3L:21725302-21725700	2.37724	FBgn0037120	8.17438e-11	1.13048e-09		3L:5975365-5975973	1.88493	FBgn0035656	7.37698e-10	1.32054e-07		2R:19890800-19891668	2.01679	FBgn0265765	0.00019872	0.00281809
3R:17803579-17804832	3.26738	FBgn0038548	4.99024e-90	2.02468e-87		2R:9025226-9025555	2.37636	FBgn0033365	3.77844e-16	1.26868e-14		X:9824918-9825800	1.88173	FBgn0052698	4.98556e-06	0.000180054		2L:19120729-19121302	2.01521	FBgn0000422	0.0057847	0.0366595
3R:24181684-24181902	3.26657	FBgn0029503	2.44739e-61	2.45613e-59		3L:2047288-2049185	2.37556	FBgn0259701	7.31813e-25	7.99534e-23		3L:20005845-20006330	1.88157	FBgn0261574	2.24815e-07	1.48593e-05		3R:28849985-28850619	2.0152	FBgn0264324	1.61785e-07	8.38394e-06
3R:29132095-29132549	3.25919	FBgn0028671	1.36386e-29	2.94787e-28		X:10092581-10093159	2.37277	FBgn0083940	7.4219e-20	4.24198e-18		4:412199-413186	1.88132	FBgn0283557	1.33416e-07	9.5493e-06		X:20546886-20547900	2.01363	FBgn0259162	0.00148191	0.0132141
X:21046891-21047340	3.25575	FBgn0031148	1.14936e-47	6.38806e-46		3L:9643065-9643488	2.37214	FBgn0053696	4.10256e-07	2.72538e-06		2L:11562749-11563683	1.87957	FBgn0265688	3.03598e-05	0.000770229		2R:19245378-19246024	2.01332	FBgn0004003	0.000165104	0.0024429
2L:20322328-20323546	3.25495	FBgn0263581	3.45449e-101	2.33598e-98		2L:1963712-1964016	2.3719	FBgn0051942	3.55047e-05	0.000148534		3L:6346164-6346686	1.87913	FBgn0259969	3.19283e-06	0.000126559		2R:16488911-16490122	2.01317	FBgn0053459	1.08524e-07	6.08353e-06
3R:1143427-1143901	3.25057	FBgn0039987	2.22143e-26	3.92112e-25		3R:25595126-25596731	2.37067	FBgn0011666	3.48197e-14	8.66103e-13		X:7243849-7244563	1.8767	FBgn0029939	0.00273264	0.023406		2R:15292750-15293392	2.01134	FBgn0265194	2.69118e-07	1.25589e-05
X:9207603-9207849	3.24834	FBgn0030102	2.07243e-14	1.48297e-13		3R:25997062-25997412	2.36813	FBgn0262576	1.03758e-13	2.40209e-12		2L:16359912-16360442	1.87444	FBgn0025678	1.53573e-07	1.07416e-05		3L:8646066-8646965	2.01102	FBgn0035921	0.00371376	0.0263576
2R:15831125-15831471	3.24572	FBgn0003130	1.04581e-11	5.81028e-11		X:3911433-3911870	2.36707	FBgn0260658	1.20175e-14	3.17256e-13		X:525737-526191	1.87438	FBgn0260400	0.00264217	0.0228261		X:411326-411896	2.01022	FBgn0002561	0.00305226	0.0228161
3L:19095307-19096655	3.2453	FBgn0036847	6.9499e-51	4.63343e-49		2R:6879729-6880145	2.36345	FBgn0033112	2.06044e-08	1.76985e-07		3R:11272575-11273053	1.87352	FBgn0262972	0.0174715	0.0871644		3R:20698921-20700095	2.00827	FBgn0024944	2.82499e-06	9.27537e-05
3L:9801436-9802420	3.24426	FBgn0044050	9.46981e-35	2.73882e-33		2R:15530275-15531167	2.36338	FBgn0019968	1.53082e-05	7.02611e-05		3L:745010-746165	1.87167	FBgn0052482	0.009319	0.0559464		2R:7050968-7051186	2.00684	FBgn0016032	1.75713e-05	0.000412439
3R:6457857-6458647	3.24238	FBgn0037446	2.83466e-49	1.72762e-47		2L:5261040-5261526	2.36129	FBgn0265957	1.69222e-22	1.35406e-20		3L:21725302-21725700	1.87022	FBgn0037120	5.09593e-05	0.00116742		3R:19355010-19355480	2.00667	FBgn0262839	0.000450389	0.0053039
2R:17680390-17682180	3.24057	FBgn0016059	2.15419e-93	1.03697e-90		3L:19561702-19562476	2.35876	FBgn0267576	0.023984	0.0469433		X:1533609-1535021	1.86864	FBgn0025394	0.000229808	0.00372821		3R:8683201-8683727	2.00381	FBgn0265158	0.00910465	0.0510898
3L:6873736-6874747	3.23894	FBgn0266590	1.64677e-65	2.01594e-63		2L:2398749-2399250	2.35794	FBgn0031424	2.75998e-29	5.12419e-27		2R:14430970-14432434	1.86647	FBgn0013725	1.48532e-12	6.95531e-10		3R:12330963-12331249	2.00293	FBgn0267143	4.99466e-06	0.000146858
2R:17835892-17836681	3.23688	FBgn0041585	3.2273e-15	2.48464e-14		X:11680927-11681735	2.35604	FBgn0014133	6.2526e-14	1.49128e-12		X:8968353-8969233	1.86645	FBgn0263519	1.29136e-06	5.9167e-05		3R:29270973-29271643	2.00244	FBgn0267128	1.40852e-08	1.07908e-06
2R:14222494-14222991	3.23468	FBgn0033913	1.05906e-11	5.88158e-11		X:4349118-4349429	2.35583	FBgn0262738	8.93967e-07	5.52164e-06		3L:7213282-7214173	1.86243	FBgn0266959	2.83509e-05	0.000734783		2R:15437074-15437328	2.00205	FBgn0085217	0.0190045	0.0872247
3R:31547328-31547569	3.23439	FBgn0039852	1.51561e-43	7.03347e-42		3R:20769548-20771080	2.35427	FBgn0046689	3.26621e-30	7.19225e-28		3L:8647157-8647343	1.86195	FBgn0035922	0.00134545	0.0137827		2L:16370479-16371022	1.99579	FBgn0028841	1.85561e-10	2.48436e-08
3R:15785385-15785621	3.2312	FBgn0038360	1.03136e-16	9.05461e-16		2L:9980862-9981504	2.35259	FBgn0000180	3.40725e-25	3.87145e-23		2R:15129506-15130101	1.86117	FBgn0015371	2.02044e-06	8.57462e-05		3L:970677-971262	1.99553	FBgn0267460	2.61025e-08	1.82255e-06
X:2728779-2729872	3.23114	FBgn0000520	3.14283e-101	2.17706e-98		2L:4109152-4110433	2.35196	FBgn0020376	9.64133e-29	1.69057e-26		X:12514066-12514485	1.86035	FBgn0086047	0.000223718	0.00364654		2L:2532111-2532300	1.99513	FBgn0264943	0.000820875	0.00843822
X:1805934-1806562	3.23055	FBgn0029589	7.35831e-45	3.59078e-43		3L:9856135-9856463	2.35191	FBgn0004390	2.33415e-20	1.43205e-18		3L:14965873-14966528	1.85953	FBgn0026320	2.38034e-05	0.000639107		3R:5101776-5104531	1.99489	FBgn0262605	1.22871e-13	4.70663e-11
3R:10578102-10579394	3.23025	FBgn0001235	2.5811e-06	7.49549e-06		3R:16541930-16542797	2.35182	FBgn0267694	7.98965e-24	7.61591e-22		2L:9453752-9455587	1.8593	FBgn0002973	9.26685e-07	4.51542e-05		3R:25769320-25769532	1.99383	FBgn0039366	6.90601e-05	0.00123841
X:9972788-9973343	3.22907	FBgn0263216	1.66874e-49	1.0303e-47		2R:21952301-21952812	2.35055	FBgn0034670	5.96472e-23	5.04267e-21		3L:16763426-16764302	1.85811	FBgn0267934	0.00225671	0.0203742		3R:17710867-17713474	1.9931	FBgn0261885	5.37966e-06	0.00015684
3R:19373644-19373857	3.22885	FBgn0038697	8.23151e-12	4.62205e-11		3R:10356876-10357535	2.34963	FBgn0015396	1.15991e-20	7.38753e-19		2R:24299962-24300574	1.85461	FBgn0034999	2.03748e-06	8.63368e-05		3R:22890035-22891101	1.99092	FBgn0017590	4.43764e-09	4.10705e-07
3L:8011693-8013969	3.22635	FBgn0052370	9.39394e-90	3.75771e-87		2L:5925956-5926240	2.34892	FBgn0264547	3.03943e-05	0.000129191		3R:13916589-13916889	1.8544	FBgn0000576	0.000754207	0.00895806		X:7169110-7169757	1.9909	FBgn0047092	0.0136359	0.0686964
4:517226-517438	3.22605	FBgn0004607	1.81265e-15	1.42554e-14		3L:9848686-9851352	2.34869	FBgn0004390	1.55152e-35	5.87633e-33		2L:21013696-21015829	1.85439	FBgn0250867	0.002475	0.021763		2R:13466241-13466617	1.99072	FBgn0262821	0.0038049	0.0268318
2R:7193454-7194459	3.22142	FBgn0003090	1.07126e-53	8.0917e-52		3R:23065008-23065491	2.34834	FBgn0039048	5.03296e-05	0.00020299		3R:20776727-20777175	1.85436	FBgn0038826	0.0128965	0.070402		2R:16369710-16371696	1.98928	FBgn0034122	5.02801e-08	3.16604e-06
3L:745010-746165	3.22027	FBgn0052482	1.18797e-82	3.27567e-80		3R:10578102-10579394	2.3481	FBgn0001235	0.00263178	0.00680602		2R:20096890-20100147	1.85296	FBgn0265844	1.94768e-08	1.91497e-06		3R:17815563-17816067	1.98834	FBgn0261649	6.98097e-10	7.89079e-08
3L:19168244-19168646	3.21933	FBgn0016797	3.65807e-49	2.20579e-47		3R:15810664-15811855	2.34658	FBgn0266738	1.48405e-12	2.81227e-11		X:718075-720549	1.85261	FBgn0040383	6.73411e-06	0.000230831		3R:10752107-10752815	1.98748	FBgn0004841	5.68774e-09	5.07663e-07
2R:12767991-12769229	3.21704	FBgn0033774	5.41218e-105	4.65792e-102		3R:7280060-7280454	2.34566	FBgn0267337	3.50744e-13	7.44451e-12		3L:6403789-6404054	1.85185	FBgn0261801	0.0023602	0.0210144		2L:10046684-10047458	1.98522	FBgn0053301	0.00178378	0.0151351
2L:9197386-9198693	3.21648	FBgn0041092	4.99523e-59	4.65146e-57		3R:6101690-6102702	2.34553	FBgn0026077	2.76985e-34	9.14888e-32		2L:3823132-3824349	1.85129	FBgn0003430	2.96444e-05	0.000757645		3R:7355480-7356415	1.98498	FBgn0037500	1.38399e-05	0.000340503
2R:6939778-6940367	3.2127	FBgn0066293	1.92171e-17	1.77896e-16		3R:31519263-31519548	2.34354	FBgn0267133	1.02672e-13	2.37888e-12		2R:22838059-22838877	1.85123	FBgn0034783	3.6854e-08	3.32746e-06		2R:19315945-19316290	1.98487	FBgn0034433	0.0208056	0.0930574
3L:2158845-2161687	3.21117	FBgn0035308	3.22223e-61	3.19981e-59		3R:22667111-22667935	2.34325	FBgn0266418	0.00128785	0.00362742		X:7643995-7645309	1.84965	FBgn0004198	5.58199e-12	2.29287e-09		X:19638945-19639169	1.9833	FBgn0031047	0.000166975	0.00246661
3L:14208772-14208993	3.2033	FBgn0013718	1.03414e-14	7.61682e-14		2L:18932692-18933990	2.34205	FBgn0032723	4.24377e-17	1.65817e-15		3R:6657872-6658255	1.84726	FBgn0262801	0.0011953	0.0127034		X:1163883-1164511	1.98295	FBgn0085349	3.86253e-05	0.000774754
3L:19561702-19562476	3.20286	FBgn0267576	2.2017e-09	9.42858e-09		X:10924138-10924365	2.33834	FBgn0003965	0.00035795	0.00116112		X:7891569-7892056	1.8466	FBgn0029970	1.63837e-05	0.000476411		2L:13868878-13869355	1.9824	FBgn0266142	3.93579e-08	2.61564e-06
2L:9291704-9292334	3.2025	FBgn0262033	1.34975e-42	5.92492e-41		2L:14248335-14249634	2.33636	FBgn0265147	1.6672e-25	2.00671e-23		X:5995658-5997092	1.84589	FBgn0027546	6.69161e-08	5.37429e-06		2L:20503914-20505140	1.98205	FBgn0267266	1.09834e-06	4.309e-05
3L:13963046-13964240	3.20205	FBgn0025874	4.88403e-47	2.6371e-45		3L:10928215-10929169	2.33594	FBgn0036111	7.48298e-21	4.9897e-19		3L:4762035-4762528	1.84017	FBgn0035572	1.2723e-06	5.85649e-05		2R:17253808-17254292	1.9819	FBgn0263708	0.0127894	0.0656123
2R:22975702-22977207	3.19908	FBgn0052834	5.02764e-91	2.19677e-88		2L:6050863-6051374	2.33453	FBgn0031769	1.29144e-08	1.15216e-07		3R:29151647-29152063	1.83999	FBgn0041588	1.50058e-07	1.05491e-05		3R:7283778-7285268	1.98151	FBgn0265421	0.00172767	0.0147795
2R:10903707-10904248	3.19783	FBgn0033572	1.74396e-14	1.25679e-13		X:9760067-9760517	2.33347	FBgn0030151	7.50877e-23	6.29186e-21		3R:29273036-29275210	1.83703	FBgn0267128	0.000233888	0.00377886		2L:12188758-12189403	1.98128	FBgn0032422	6.59459e-07	2.75604e-05
3L:14782228-14782948	3.1975	FBgn0036449	1.60152e-64	1.83406e-62		3R:28891820-28892503	2.33279	FBgn0265998	6.10111e-20	3.51886e-18		3L:21736426-21737247	1.83611	FBgn0264480	0.000123632	0.00233154		2L:21932300-21932534	1.97973	FBgn0266873	0.00438628	0.0298626
X:9601381-9602213	3.19739	FBgn0030141	6.1669e-16	5.05764e-15		3L:13079152-13079818	2.32806	FBgn0263661	5.64413e-09	5.43482e-08		3L:10182226-10182428	1.83434	FBgn0052057	0.000184697	0.00315184		2L:12989298-12990177	1.97617	FBgn0032465	0.0122655	0.0637549
2R:8447814-8448143	3.19701	FBgn0015034	4.16786e-29	8.70377e-28		2L:1074303-1077073	2.32445	FBgn0003310	1.56249e-40	1.00873e-37		X:9345702-9346401	1.83324	FBgn0085478	1.86314e-07	1.27413e-05		X:12197222-12198652	1.97582	FBgn0267001	6.60529e-07	2.75604e-05
X:3827501-3827778	3.1943	FBgn0025118	1.60163e-28	3.23758e-27		2L:19154456-19155208	2.32279	FBgn0010300	1.50605e-30	3.50664e-28		2R:25232062-25232711	1.83282	FBgn0001325	1.46669e-05	0.000433388		3L:15872998-15873544	1.97463	FBgn0264843	5.68531e-10	6.61608e-08
X:948912-949555	3.19329	FBgn0040349	7.58512e-34	2.0814e-32		X:12721954-12722341	2.32279	FBgn0264678	1.31818e-22	1.06984e-20		3R:28966171-28966847	1.83219	FBgn0039617	0.000820914	0.00956567		2L:12189652-12190579	1.97396	FBgn0000114	5.04809e-06	0.000148113
3R:9583947-9584579	3.19247	FBgn0053654	3.74428e-27	6.91875e-26		3L:15761693-15763129	2.32258	FBgn0267916	2.25471e-12	4.13476e-11		2L:19236633-19237112	1.83175	FBgn0265078	0.000895707	0.0102301		3L:5908459-5909701	1.97331	FBgn0035648	3.69199e-08	2.4775e-06
2R:10541899-10542569	3.19224	FBgn0283521	2.83249e-49	1.72762e-47		X:13898021-13898805	2.32183	FBgn0267033	5.0596e-17	1.95808e-15		2R:13468084-13468454	1.83124	FBgn0262821	0.00613423	0.0416766		2L:11488453-11489441	1.97258	FBgn0003313	3.90082e-10	4.75855e-08
2L:3357629-3358366	3.192	FBgn0031526	7.63536e-63	8.24532e-61		X:4278063-4278512	2.32121	FBgn0040905	2.26583e-13	4.95101e-12		X:723503-724653	1.82522	FBgn0040383	1.35443e-08	1.42825e-06		X:19016820-19017787	1.97169	FBgn0085358	0.000931611	0.00933303
2R:2875013-2875395	3.19138	FBgn0085638	1.28686e-13	8.54125e-13		2R:13956757-13957961	2.31674	FBgn0262739	2.13367e-30	4.84873e-28		2L:16338449-16338840	1.82472	FBgn0028899	0.000500518	0.00657222		2L:17588183-17588487	1.97152	FBgn0265584	0.00205499	0.0168882
3L:13393584-13395211	3.19099	FBgn0036354	1.86298e-51	1.28112e-49		2R:16811433-16812554	2.31669	FBgn0265529	1.16572e-11	1.87611e-10		4:959781-960457	1.82342	FBgn0264822	0.00949039	0.0566063		X:9836773-9837206	1.97128	FBgn0019929	2.54761e-06	8.55822e-05
2R:24063664-24064401	3.19085	FBgn0283666	0.00335724	0.00598512		X:13100477-13100671	2.31514	FBgn0030447	1.43978e-06	8.47986e-06		3L:15386966-15387221	1.8234	FBgn0036495	0.000507328	0.00662983		3L:2846944-2847134	1.97035	FBgn0263392	0.000305598	0.00390565
2L:18766403-18766711	3.19084	FBgn0045852	1.69688e-07	5.77508e-07		2L:7515093-7517099	2.31495	FBgn0264891	2.68525e-12	4.82768e-11		X:6488388-6490294	1.82261	FBgn0053665	8.33559e-07	4.12716e-05		3R:14994619-14995261	1.96911	FBgn0267159	0.000637761	0.00694137
3L:16594609-16595031	3.18674	FBgn0027500	1.41797e-27	2.7119e-26		3L:3125507-3126047	2.31433	FBgn0026189	1.20591e-07	8.9579e-07		2R:23645777-23646169	1.82198	FBgn0004795	0.00199206	0.0184563		3L:15310869-15311296	1.968	FBgn0036493	0.000128753	0.00201418
3R:9628228-9629281	3.18657	FBgn0037722	4.44171e-72	7.6454e-70		2R:22322961-22323344	2.31363	FBgn0013272	3.41779e-30	7.46813e-28		2L:12681625-12683681	1.82047	FBgn0004394	7.17915e-08	5.71116e-06		3R:24495782-24497287	1.96641	FBgn0262389	6.79323e-07	2.83017e-05
2R:14337272-14337740	3.18645	FBgn0085408	1.93379e-84	5.78121e-82		3L:15078142-15078430	2.31348	FBgn0036474	4.41048e-09	4.34864e-08		3R:22325869-22329247	1.82046	FBgn0038941	0.000162949	0.00285114		X:3342928-3343279	1.96336	FBgn0266180	0.00594621	0.0373568
3L:22107499-22108228	3.18536	FBgn0266771	3.48745e-15	2.67695e-14		X:3829880-3830839	2.31237	FBgn0029679	6.20664e-13	1.25217e-11		3R:7477500-7477947	1.8202	FBgn0012001	9.18307e-06	0.000298801		X:10514015-10515027	1.96153	FBgn0085443	4.78141e-09	4.35219e-07
3R:14982988-14983576	3.1851	FBgn0267159	7.02297e-09	2.84333e-08		3R:21926846-21927945	2.31045	FBgn0038919	3.54175e-23	3.0956e-21		X:2332382-2333487	1.81982	FBgn0044047	0.000164809	0.00287465		2L:19103153-19103456	1.96123	FBgn0263982	0.000411183	0.00493491
2L:592299-592947	3.18425	FBgn0010323	7.99434e-24	1.18315e-22		3L:22851199-22852263	2.31012	FBgn0263345	7.48839e-27	1.06358e-24		3R:29441608-29443085	1.81846	FBgn0004369	1.16391e-07	8.52958e-06		2R:8774541-8775110	1.96014	FBgn0265305	0.000209513	0.0029193
3L:22029284-22029715	3.18287	FBgn0263249	6.04441e-26	1.0329e-24		3L:15794204-15795328	2.30829	FBgn0036531	3.9959e-27	5.91185e-25		3R:24149268-24149814	1.81493	FBgn0051133	3.30342e-05	0.000822965		3R:21639796-21640674	1.95866	FBgn0267723	0.00105354	0.0102072
X:11079734-11080148	3.18025	FBgn0265458	2.65388e-21	3.30003e-20		2L:20302605-20303065	2.30422	FBgn0263333	3.93404e-15	1.13452e-13		2R:24298909-24299750	1.81417	FBgn0034999	0.000427377	0.00585984		2L:5448266-5448730	1.95826	FBgn0051647	6.55316e-10	7.53067e-08
2L:3340553-3341439	3.18005	FBgn0031523	2.21078e-12	1.30646e-11		3R:5630229-5630667	2.30386	FBgn0051549	2.19707e-26	2.88934e-24		2L:3230891-3231402	1.81399	FBgn0266875	0.0193218	0.0932928		3L:5487723-5488493	1.95793	FBgn0265713	2.16594e-05	0.000486454
X:18380099-18382491	3.17917	FBgn0030915	1.34242e-56	1.14493e-54		3L:19559264-19560911	2.30358	FBgn0265887	5.0769e-29	9.30416e-27		2L:3843496-3844046	1.81187	FBgn0266318	0.00471389	0.0346555		3R:15685465-15686678	1.95773	FBgn0051446	0.00022256	0.00304743
3L:7983806-7984042	3.17617	FBgn0011817	8.75143e-31	2.03896e-29		2R:20105718-20107040	2.30348	FBgn0004364	2.1922e-26	2.88934e-24		2R:19934243-19934492	1.81064	FBgn0265838	0.0123847	0.0684058		2L:1304693-1305555	1.95585	FBgn0011294	6.00787e-08	3.65777e-06
2L:19104400-19104875	3.17605	FBgn0002023	8.20618e-18	7.87644e-17		2R:22692106-22692361	2.30178	FBgn0265985	9.61284e-17	3.51522e-15		2L:1396111-1398178	1.80991	FBgn0266203	9.50849e-13	4.77638e-10		2R:13956757-13957961	1.95574	FBgn0262739	3.86182e-09	3.64757e-07
2L:1441019-1441945	3.17582	FBgn0263321	1.10059e-47	6.14102e-46		2L:3037145-3037613	2.30141	FBgn0031497	1.74559e-06	1.00844e-05		X:19016820-19017787	1.80938	FBgn0085358	0.00544721	0.0385002		3L:17359318-17359784	1.95355	FBgn0015550	0.00322124	0.0237672
3R:29305982-29308506	3.17562	FBgn0039659	1.40905e-117	2.35402e-114		2L:11639521-11639707	2.2979	FBgn0032369	0.00303259	0.00770309		X:5547359-5548286	1.80863	FBgn0263512	0.020546	0.0972994		X:22791300-22792632	1.95328	FBgn0267020	0.000449466	0.00529755
3L:725698-727193	3.17149	FBgn0264310	1.36456e-24	2.12239e-23		2L:14226526-14227059	2.29726	FBgn0016930	1.73077e-22	1.38101e-20		X:2412328-2414188	1.80722	FBgn0040385	3.2693e-05	0.000815937		X:12099762-12100446	1.95307	FBgn0030375	0.00144083	0.0129272
2R:21047947-21048435	3.17064	FBgn0003391	2.85162e-61	2.85172e-59		X:2539467-2540390	2.29629	FBgn0263531	2.62928e-12	4.73304e-11		3L:20648784-20649486	1.80702	FBgn0265896	8.01311e-09	9.14819e-07		X:12514066-12514485	1.95279	FBgn0086047	3.39873e-06	0.000107497
3R:21681337-21681931	3.16953	FBgn0259113	6.46905e-44	3.06724e-42		3R:19355902-19356726	2.29621	FBgn0262839	2.54251e-24	2.63586e-22		3R:30947727-30949161	1.80589	FBgn0039812	0.000149334	0.00267562		3R:7145134-7145331	1.95201	FBgn0037478	0.000567372	0.00636102
2L:17235405-17237429	3.16931	FBgn0265546	2.81992e-25	4.61605e-24		3L:17925271-17926964	2.29614	FBgn0267794	7.63819e-30	1.59537e-27		3R:30754707-30755274	1.80473	FBgn0262883	0.00977732	0.0578184		3R:11515367-11516074	1.95031	FBgn0037908	0.000174762	0.00255972
3L:3341592-3343181	3.1675	FBgn0004167	9.64049e-63	1.03712e-60		3L:745010-746165	2.29545	FBgn0052482	1.21896e-24	1.29684e-22		3R:32023454-32024376	1.80438	FBgn0267117	1.10134e-06	5.1748e-05		2L:13957172-13957361	1.9487	FBgn0261514	1.57349e-05	0.000379011
2L:1371201-1371404	3.16651	FBgn0031337	2.6597e-13	1.71677e-12		3R:7926762-7927235	2.29384	FBgn0261453	1.48708e-19	8.07686e-18		2L:16689539-16690227	1.80423	FBgn0261278	4.79442e-07	2.67057e-05		X:15810862-15811966	1.94755	FBgn0003345	2.68283e-06	8.92773e-05
2R:23977864-23978819	3.16363	FBgn0005612	3.94575e-69	5.99269e-67		3L:19046125-19046840	2.29007	FBgn0002945	1.69999e-15	5.22055e-14		2R:20951888-20952080	1.8035	FBgn0053704	0.0186823	0.0912579		2L:8284146-8285030	1.94702	FBgn0011902	3.40516e-09	3.27227e-07
3R:25737848-25739097	3.16359	FBgn0267771	1.23413e-74	2.35238e-72		2R:17229204-17229487	2.28995	FBgn0265487	2.36601e-10	2.97122e-09		3R:21533840-21535100	1.80262	FBgn0264825	0.00544105	0.0384858		2L:16468653-16469121	1.94687	FBgn0005677	0.000214274	0.00295927
2R:23726724-23727305	3.16254	FBgn0266864	2.31711e-35	6.94179e-34		3R:23344857-23345072	2.28855	FBgn0003118	5.17791e-13	1.06198e-11		3L:10307911-10309097	1.8007	FBgn0267665	0.00791753	0.0499533		X:10436389-10436757	1.94622	FBgn0030202	5.52307e-05	0.00103202
3L:19545642-19546642	3.16153	FBgn0260461	3.87774e-84	1.13e-81		X:19495603-19496813	2.28467	FBgn0027621	6.37809e-07	4.07229e-06		2R:13190426-13191528	1.7996	FBgn0053182	8.09403e-08	6.317e-06		2L:632560-633951	1.94409	FBgn0266909	7.25859e-06	0.00019821
2L:1748472-1748845	3.16056	FBgn0027597	4.43715e-48	2.51035e-46		3L:2418021-2418593	2.28463	FBgn0266696	3.22124e-19	1.70079e-17		2L:11296243-11296781	1.7986	FBgn0263328	7.02183e-05	0.00147753		X:1975697-1976601	1.94403	FBgn0264562	0.000939722	0.00939041
2L:430407-431181	3.15952	FBgn0004583	6.87663e-77	1.45749e-74		X:4401217-4403107	2.28403	FBgn0052773	1.82649e-18	8.58993e-17		3R:25640474-25641841	1.79849	FBgn0039350	4.74191e-10	9.09789e-08		3L:17758161-17758738	1.94399	FBgn0052182	0.00112097	0.0107051
3R:18375865-18376560	3.15733	FBgn0266251	3.10549e-33	8.2352e-32		3L:16475212-16475393	2.28329	FBgn0004569	0.021185	0.0422094		2R:25139008-25141300	1.79717	FBgn0262566	9.84215e-06	0.000316185		2R:16028690-16028959	1.94294	FBgn0034069	0.000209897	0.0029193
3L:6321327-6321867	3.15653	FBgn0041625	6.2651e-69	9.46463e-67		X:2396705-2398923	2.28128	FBgn0264598	4.82173e-27	7.02391e-25		3R:10357752-10358400	1.79699	FBgn0015396	4.51919e-09	5.88944e-07		X:447795-448346	1.94255	FBgn0011822	0.00236146	0.0188122
3R:10184191-10184603	3.15604	FBgn0037796	2.18587e-12	1.29362e-11		3R:9880524-9881167	2.28097	FBgn0266389	1.487e-27	2.29564e-25		2R:22340142-22340730	1.79697	FBgn0085237	8.9301e-05	0.00179695		2R:9710198-9710427	1.94031	FBgn0265338	0.00128528	0.0118447
2R:16176351-16177234	3.15602	FBgn0034085	4.53728e-22	5.98251e-21		3L:4494806-4495299	2.27943	FBgn0265920	0.000156424	0.000558355		2L:6213118-6213793	1.79662	FBgn0026755	7.5313e-07	3.79698e-05		X:658128-660833	1.93968	FBgn0025637	5.63902e-06	0.000162512
2L:16914837-16916422	3.1557	FBgn0026150	3.08672e-89	1.1535e-86		2L:2174538-2175495	2.27916	FBgn0000097	0.00541587	0.0127894		3R:6042911-6043752	1.79617	FBgn0267941	4.24051e-07	2.4156e-05		3L:10844562-10845327	1.93942	FBgn0266679	2.44911e-05	0.00053481
3L:9915987-9916849	3.14952	FBgn0085385	1.0832e-24	1.69405e-23		3R:6243155-6243765	2.27825	FBgn0037414	4.43277e-27	6.49058e-25		X:8771304-8773074	1.79459	FBgn0026411	3.53664e-08	3.22477e-06		3R:24418854-24420551	1.93899	FBgn0263409	2.13932e-06	7.46868e-05
3L:6465352-6466492	3.1488	FBgn0035702	5.55008e-40	2.12723e-38		2L:2896535-2897272	2.27789	FBgn0041111	2.2462e-26	2.94035e-24		2L:17754020-17754836	1.79388	FBgn0015609	0.000846137	0.00978939		3L:912552-913093	1.93582	FBgn0264574	0.00385601	0.0270966
3L:11012082-11012372	3.14868	FBgn0013469	3.48058e-05	8.64016e-05		3R:24720655-24721945	2.27603	FBgn0004885	7.20811e-22	5.41676e-20		3R:12246879-12247411	1.79381	FBgn0267142	5.69624e-09	7.05721e-07		3R:22318626-22319937	1.93375	FBgn0267994	1.31654e-05	0.000326529
3R:16098891-16099204	3.14501	FBgn0010379	6.34008e-35	1.85442e-33		3R:20258382-20259216	2.27541	FBgn0262582	1.11631e-13	2.56968e-12		2L:3135983-3136403	1.79329	FBgn0031504	1.6991e-11	5.3344e-09		2L:13394881-13395481	1.93279	FBgn0032518	0.000316666	0.00401732
3L:18646936-18647556	3.14466	FBgn0036801	1.6124e-42	7.0452e-41		X:19842065-19843274	2.27424	FBgn0261811	3.30961e-21	2.3099e-19		X:20550230-20550972	1.79293	FBgn0259162	3.96564e-08	3.50041e-06		3R:23312138-23316137	1.93161	FBgn0003118	1.60699e-10	2.23099e-08
3R:31606848-31607512	3.14465	FBgn0039858	2.28626e-64	2.58693e-62		X:17501298-17501595	2.27399	FBgn0265903	1.1253e-12	2.17451e-11		2R:22858668-22858888	1.79238	FBgn0001263	5.7173e-05	0.00126772		2L:6213118-6213793	1.93059	FBgn0026755	1.87289e-05	0.000435166
2R:8603250-8603844	3.14456	FBgn0267792	1.82698e-15	1.43615e-14		2L:2163707-2165436	2.27248	FBgn0000097	5.54571e-30	1.1701e-27		2R:6572076-6574102	1.79107	FBgn0033076	0.000270192	0.00421506		2R:17187250-17187646	1.93047	FBgn0265538	2.11082e-06	7.38787e-05
3R:11622533-11622832	3.14399	FBgn0037921	7.69082e-37	2.47089e-35		2R:19147442-19148174	2.27103	FBgn0263290	2.6875e-19	1.43229e-17		X:678102-679113	1.7896	FBgn0021764	3.42112e-08	3.14016e-06		2R:19657759-19658991	1.93006	FBgn0034463	2.81998e-09	2.77768e-07
X:12344986-12345642	3.14391	FBgn0030384	5.71936e-07	1.81797e-06		3R:6123051-6124493	2.27055	FBgn0037402	4.13924e-21	2.86081e-19		X:19619112-19619405	1.78943	FBgn0031041	1.33851e-08	1.41687e-06		3L:7213282-7214173	1.9272	FBgn0266959	9.83637e-07	3.92033e-05
3R:21880663-21880906	3.1435	FBgn0051465	3.26502e-13	2.0871e-12		2L:494876-495510	2.26922	FBgn0267991	4.93843e-20	2.88644e-18		X:20609114-20609964	1.78854	FBgn0083981	0.0147634	0.0771921		3L:11160113-11160354	1.92671	FBgn0264721	0.00818518	0.0472797
2L:9593112-9593539	3.14046	FBgn0032131	1.27887e-36	4.04919e-35		3L:4896427-4896633	2.26837	FBgn0035582	9.80924e-06	4.73638e-05		3L:9754251-9755305	1.78844	FBgn0259163	1.5545e-10	3.38171e-08		3L:900131-901694	1.92564	FBgn0267919	7.57926e-05	0.00132792
3R:16117710-16118258	3.14045	FBgn0003319	5.73191e-24	8.568e-23		X:12521706-12522405	2.26717	FBgn0264542	5.86004e-09	5.62556e-08		2R:12551410-12553255	1.78666	FBgn0053752	2.2814e-07	1.50167e-05		X:20688319-20688557	1.92538	FBgn0264444	0.000178393	0.00259909
3R:18372642-18373867	3.13984	FBgn0004618	9.52309e-50	5.98374e-48		3R:21719137-21719866	2.26576	FBgn0051176	1.91138e-24	2.01839e-22		3R:29260408-29261073	1.78613	FBgn0267104	2.70594e-11	7.86945e-09		X:12521706-12522405	1.9249	FBgn0264542	0.00463373	0.03114
3L:2424929-2425492	3.13949	FBgn0266696	1.79014e-19	1.97214e-18		3R:23060729-23061025	2.26486	FBgn0053193	9.27201e-10	1.04807e-08		X:4293181-4293656	1.78603	FBgn0029703	7.15978e-09	8.34643e-07		X:1211866-1212177	1.92302	FBgn0040367	2.0757e-05	0.000471953
2R:22213766-22216224	3.13857	FBgn0025186	7.40667e-53	5.35259e-51		2L:18936580-18937086	2.26395	FBgn0032723	2.2699e-33	6.85945e-31		X:3412885-3413331	1.78599	FBgn0052493	2.21277e-07	1.46605e-05		2L:11882218-11882535	1.91972	FBgn0264815	2.45975e-06	8.34439e-05
X:22534754-22535312	3.13544	FBgn0262866	5.10003e-15	3.84819e-14		2R:11913870-11914709	2.26303	FBgn0033667	1.21023e-09	1.33922e-08		X:252763-252978	1.78141	FBgn0259722	0.000180476	0.00309928		X:10092581-10093159	1.91773	FBgn0083940	0.000818926	0.0084232
2L:21375090-21375540	3.13454	FBgn0032945	4.7862e-71	7.90307e-69		2L:2754841-2755588	2.26179	FBgn0031453	1.82852e-07	1.30702e-06		3R:15659802-15660102	1.77987	FBgn0053207	0.0156185	0.0803401		3R:22648689-22649787	1.91283	FBgn0266418	2.39634e-13	8.36597e-11
3L:900131-901694	3.13204	FBgn0267919	5.67826e-57	4.91671e-55		3L:9611084-9611492	2.26175	FBgn0267348	4.54899e-15	1.29477e-13		3R:22832100-22832735	1.77877	FBgn0265450	0.000756822	0.00897788		2R:19114434-19115618	1.91178	FBgn0034417	5.48619e-05	0.00102722
3R:30607593-30608068	3.13115	FBgn0051016	9.62249e-56	7.83061e-54		X:525737-526191	2.25783	FBgn0260400	8.78951e-17	3.25521e-15		2R:18568037-18570306	1.77742	FBgn0050115	0.000395804	0.00554246		2L:14516193-14517592	1.91135	FBgn0011862	2.05628e-11	3.93835e-09
3L:496036-497026	3.13058	FBgn0085296	1.31682e-50	8.63716e-49		3R:21079834-21080219	2.25742	FBgn0038852	1.9147e-08	1.65216e-07		X:14345286-14346178	1.77687	FBgn0052600	0.0131429	0.0714085		3L:1355256-1355782	1.91104	FBgn0029514	0.00277252	0.0212761
3L:13190812-13191725	3.12925	FBgn0086916	4.97783e-24	7.48018e-23		2L:7219459-7219967	2.25639	FBgn0031897	2.62903e-26	3.39456e-24		3R:29256260-29257624	1.77496	FBgn0267104	2.65796e-08	2.52351e-06		X:1206446-1206802	1.90992	FBgn0040357	1.40528e-05	0.000345126
2L:18556939-18557558	3.12916	FBgn0085370	1.58394e-27	3.01108e-26		X:16913429-16914201	2.25493	FBgn0027556	1.32716e-19	7.32027e-18		3R:30475259-30476175	1.77472	FBgn0260440	0.000966376	0.0108137		3R:28417204-28418072	1.90912	FBgn0039584	9.46936e-11	1.41937e-08
2R:16766293-16767071	3.12859	FBgn0034156	1.25787e-32	3.23008e-31		X:3082479-3083006	2.25432	FBgn0029649	4.02733e-19	2.09525e-17		2L:21036061-21037108	1.77158	FBgn0250867	0.00540182	0.0383064		2L:5822871-5823250	1.90796	FBgn0085410	8.46773e-05	0.00144876
2R:15745409-15746972	3.12496	FBgn0050089	1.55836e-88	5.67421e-86		3R:4472258-4472785	2.25252	FBgn0051523	6.97331e-24	6.76054e-22		X:4435698-4435951	1.76924	FBgn0000179	0.00603239	0.041207		2R:21952301-21952812	1.90788	FBgn0034670	0.0067771	0.0411158
3R:11769159-11769508	3.12218	FBgn0265276	2.14819e-09	9.21753e-09		X:13979733-13980957	2.24813	FBgn0267033	7.24242e-09	6.8167e-08		2R:15581127-15583312	1.76849	FBgn0034033	5.79121e-08	4.80621e-06		X:19788057-19788454	1.90703	FBgn0266179	5.58679e-06	0.000161513
3R:23935187-23935862	3.11979	FBgn0039130	7.22871e-07	2.26328e-06		2L:21248691-21249793	2.24676	FBgn0283561	1.27257e-16	4.58159e-15		3L:2859389-2859961	1.76605	FBgn0263392	1.12403e-06	5.25154e-05		X:10630765-10631284	1.90675	FBgn0052677	4.06132e-06	0.000125152
X:18392281-18392888	3.11912	FBgn0022355	6.45785e-35	1.88693e-33		3R:27781569-27781914	2.24552	FBgn0005659	1.14544e-20	7.31179e-19		3R:31083767-31084756	1.7658	FBgn0039816	7.10882e-08	5.67638e-06		2L:8037918-8038126	1.90635	FBgn0031976	0.00635565	0.0391618
3L:10227684-10228479	3.11877	FBgn0052056	3.31401e-28	6.54073e-27		2R:24023692-24024567	2.24548	FBgn0283494	2.28935e-15	6.8962e-14		X:8295737-8296071	1.76447	FBgn0030029	1.85252e-07	1.27001e-05		X:1316695-1317537	1.90608	FBgn0025641	1.41188e-05	0.000346131
2L:15334881-15335452	3.11848	FBgn0001981	1.19267e-77	2.68833e-75		3R:25999256-26000598	2.24521	FBgn0002735	6.57538e-27	9.38594e-25		X:680495-681355	1.7615	FBgn0021764	5.7424e-06	0.000202879		3R:27615589-27616379	1.90545	FBgn0039530	7.92488e-05	0.00137378
3L:21433390-21435782	3.11795	FBgn0005694	1.95854e-89	7.51683e-87		3R:23318589-23320793	2.24404	FBgn0003118	9.10319e-22	6.7165e-20		3L:1385558-1386941	1.76128	FBgn0052329	3.87879e-07	2.24661e-05		X:12357598-12358184	1.90496	FBgn0030384	1.95405e-07	9.76323e-06
3L:8914887-8916173	3.11778	FBgn0264701	1.39618e-86	4.77747e-84		X:4008908-4009354	2.24385	FBgn0262990	8.8854e-09	8.22145e-08		2R:17475488-17475832	1.76113	FBgn0034224	0.010601	0.0612218		X:8618328-8619524	1.90379	FBgn0030054	7.89484e-05	0.00136943
2L:19392600-19392847	3.11723	FBgn0032775	5.30299e-39	1.92843e-37		3R:23511106-23511742	2.24317	FBgn0085318	6.33682e-10	7.40147e-09		3L:15736426-15737528	1.7595	FBgn0010105	0.00356936	0.0280861		3L:15723256-15723978	1.90136	FBgn0010105	3.69812e-05	0.000747759
3L:2809290-2809522	3.11681	FBgn0263392	4.46985e-19	4.78327e-18		3R:11674752-11676779	2.24229	FBgn0037930	3.26871e-28	5.33626e-26		2L:15730600-15732947	1.75945	FBgn0010382	0.000321472	0.00477764		3L:14591299-14591643	1.90009	FBgn0040318	0.0076655	0.0450393
2R:10542820-10543636	3.11574	FBgn0283521	6.28609e-46	3.21678e-44		2L:11394608-11395130	2.24203	FBgn0263764	3.73978e-47	3.93453e-44		X:2985033-2985346	1.75869	FBgn0028369	0.00515303	0.0370846		2R:7096259-7097701	1.8994	FBgn0263934	6.32275e-14	2.76796e-11
X:10738795-10739323	3.115	FBgn0003204	1.58298e-68	2.32944e-66		2L:1748472-1748845	2.24144	FBgn0027597	7.92769e-20	4.52197e-18		2L:18367535-18368042	1.75806	FBgn0011559	3.62131e-06	0.000139345		3R:20774952-20775763	1.89592	FBgn0046689	0.0181871	0.0846009
3L:2821829-2822255	3.11297	FBgn0263392	1.53522e-05	4.01749e-05		2L:17754020-17754836	2.23594	FBgn0015609	1.29853e-29	2.62214e-27		2L:328371-328639	1.75721	FBgn0264086	0.00754274	0.0483372		3L:8035187-8036473	1.89399	FBgn0052370	1.99883e-08	1.45456e-06
3L:13841058-13841862	3.11293	FBgn0036380	4.49522e-50	2.86253e-48		3L:14237434-14237708	2.23353	FBgn0036417	2.07876e-10	2.63495e-09		3R:24495782-24497287	1.75671	FBgn0262389	8.55443e-06	0.000283723		3R:24319152-24319365	1.89213	FBgn0011785	3.04085e-06	9.82892e-05
3L:14324919-14325285	3.11235	FBgn0266383	1.10409e-61	1.12796e-59		3L:17625910-17626124	2.23165	FBgn0261454	1.33666e-14	3.49303e-13		3R:11769159-11769508	1.75657	FBgn0265276	0.00740202	0.0476919		X:158826-159427	1.89183	FBgn0264445	2.16092e-07	1.06425e-05
3L:14289625-14290616	3.10926	FBgn0001085	3.29467e-74	6.19682e-72		3R:21827500-21827810	2.23059	FBgn0267192	1.40848e-15	4.38341e-14		2L:1959608-1963092	1.75553	FBgn0051942	6.62555e-07	3.48005e-05		3L:742071-742566	1.8906	FBgn0052482	0.00501343	0.0329765
2L:6549637-6551379	3.10897	FBgn0266002	5.20682e-70	8.26139e-68		2L:2000434-2000956	2.22455	FBgn0263441	6.3778e-15	1.76405e-13		2L:13865195-13868347	1.75504	FBgn0266142	7.55794e-05	0.00157308		X:4282206-4283304	1.89046	FBgn0040905	5.29627e-07	2.30033e-05
X:9487773-9488456	3.10851	FBgn0261260	4.20674e-22	5.55816e-21		2L:6543986-6545850	2.22417	FBgn0000320	2.84766e-25	3.27492e-23		3L:8129653-8130467	1.75388	FBgn0010350	1.60009e-05	0.000467803		3L:8271605-8272649	1.88896	FBgn0027569	1.02268e-11	2.13678e-09
2R:22076108-22078583	3.10837	FBgn0067102	8.36176e-78	1.93075e-75		2L:19869937-19870217	2.22391	FBgn0263873	4.31525e-27	6.35125e-25		3R:12147266-12148062	1.7532	FBgn0037993	0.000209792	0.00347663		X:2900537-2901629	1.88785	FBgn0040355	6.82054e-07	2.83726e-05
2R:18568037-18570306	3.10627	FBgn0050115	6.85638e-75	1.32468e-72		2R:14024268-14024532	2.22335	FBgn0033893	8.57384e-22	6.35897e-20		2R:8956316-8957052	1.75289	FBgn0011300	0.000112728	0.00216131		X:13002960-13004202	1.8874	FBgn0030440	7.30262e-05	0.00129386
X:984962-985414	3.10523	FBgn0042146	1.49776e-33	4.05509e-32		X:14850641-14851269	2.22313	FBgn0030587	1.47847e-14	3.83538e-13		3R:24491992-24492433	1.75228	FBgn0262389	1.80519e-05	0.000515224		2R:13151609-13152941	1.8868	FBgn0263998	1.34714e-12	3.64257e-10
3R:23499332-23500480	3.10475	FBgn0085318	2.39139e-26	4.21588e-25		3L:3972810-3975236	2.22249	FBgn0264516	3.14117e-22	2.41811e-20		3L:10067721-10068315	1.75144	FBgn0267538	0.0176307	0.0876868		3R:11763568-11764384	1.88467	FBgn0017581	1.21782e-10	1.76776e-08
X:4564209-4565561	3.1047	FBgn0029716	1.39559e-77	3.12095e-75		2L:7302634-7303215	2.22035	FBgn0284084	0.000199832	0.000693599		X:15075085-15075807	1.75112	FBgn0030608	0.00797897	0.0502492		3L:3445792-3446038	1.88307	FBgn0026259	0.00436175	0.029747
3R:29764778-29765247	3.10344	FBgn0001297	0.00187404	0.00349864		3L:647229-647909	2.22023	FBgn0035147	1.0577e-15	3.34949e-14		2R:12700684-12701523	1.75068	FBgn0033770	0.00245958	0.0216618		3L:19586500-19587043	1.88171	FBgn0036888	2.83688e-06	9.30335e-05
2R:18257429-18257912	3.10208	FBgn0265594	2.13865e-55	1.7014e-53		2R:22466559-22466773	2.21973	FBgn0266432	8.53102e-06	4.18608e-05		3R:26010393-26011149	1.75004	FBgn0002732	4.80606e-07	2.67166e-05		2L:9336033-9336698	1.88074	FBgn0026439	0.00593037	0.0372828
3R:7280060-7280454	3.10119	FBgn0267337	2.36898e-26	4.17898e-25		2R:18222823-18223491	2.21696	FBgn0266849	7.41562e-22	5.54828e-20		3L:16594609-16595031	1.74929	FBgn0027500	3.7749e-05	0.000909268		3R:29258001-29258492	1.88048	FBgn0267104	0.0194162	0.0885414
2R:15233158-15234089	3.10059	FBgn0265508	2.34728e-55	1.86215e-53		2L:8419238-8420797	2.2169	FBgn0027932	5.23619e-24	5.16456e-22		2L:6185851-6186277	1.74882	FBgn0085409	2.24949e-08	2.16547e-06		X:19888962-19890484	1.88001	FBgn0086782	0.000196583	0.00279905
3L:22757061-22758399	3.09977	FBgn0267623	2.14575e-46	1.12438e-44		X:3081762-3082171	2.21551	FBgn0029649	1.54234e-11	2.43533e-10		2L:20553544-20554976	1.7468	FBgn0284409	1.44315e-05	0.000428725		2L:12864232-12864990	1.87886	FBgn0266306	2.2797e-08	1.6163e-06
X:10485697-10487295	3.09829	FBgn0052687	2.31927e-31	5.54459e-30		X:12099762-12100446	2.21409	FBgn0030375	0.00458447	0.0110549		2R:6553346-6553954	1.74603	FBgn0264506	9.31766e-08	7.09169e-06		2L:1055769-1055965	1.87841	FBgn0031294	0.00016446	0.00243914
3R:29297592-29298658	3.09803	FBgn0039659	3.55152e-38	1.23611e-36		3L:7714021-7714688	2.21198	FBgn0261788	9.06327e-24	8.52488e-22		3R:32024610-32025099	1.74572	FBgn0267117	0.00144708	0.0145806		3L:5880601-5881560	1.87822	FBgn0035643	0.00657587	0.0402221
3L:21448338-21448758	3.09771	FBgn0267849	3.09807e-48	1.77396e-46		2L:16338179-16338437	2.21189	FBgn0028899	0.000316659	0.00104013		X:1805934-1806562	1.74521	FBgn0029589	0.0010597	0.0116042		3L:5084713-5085358	1.87763	FBgn0267917	0.00255399	0.0199997
3L:22708974-22710001	3.09708	FBgn0267947	5.7395e-77	1.22562e-74		X:2994584-2994917	2.21128	FBgn0028369	1.53955e-10	2.00884e-09		X:20498395-20499317	1.74486	FBgn0031118	0.000103394	0.00201026		3R:23301374-23302027	1.87702	FBgn0003118	0.000920864	0.00925531
3R:8797007-8798770	3.09539	FBgn0046874	5.44908e-49	3.24443e-47		X:17733953-17734511	2.21013	FBgn0261570	2.7316e-09	2.81647e-08		3R:30741909-30743112	1.74367	FBgn0039799	0.000401002	0.00558377		2L:7515093-7517099	1.87675	FBgn0264891	0.000130098	0.00203177
2L:1186441-1187118	3.09523	FBgn0031322	6.88106e-27	1.25275e-25		4:501420-503456	2.20837	FBgn0004607	1.7704e-25	2.12194e-23		3R:17661538-17662619	1.74297	FBgn0051575	0.000672554	0.0081784		X:16686309-16686738	1.87481	FBgn0259923	0.0155447	0.0755059
X:7748141-7748823	3.09457	FBgn0016041	3.22609e-10	1.53474e-09		2L:1657739-1658623	2.20508	FBgn0086758	1.8027e-13	3.99745e-12		3R:12258469-12259979	1.74297	FBgn0003651	0.00297993	0.0248471		X:19828953-19829472	1.87258	FBgn0031074	1.4655e-08	1.1104e-06
X:21292853-21293314	3.09307	FBgn0262454	9.1566e-44	4.29136e-42		3R:5999783-6000429	2.20493	FBgn0266233	6.4274e-10	7.49801e-09		2R:13563321-13565291	1.74181	FBgn0033856	1.08617e-08	1.16313e-06		3L:9506001-9506335	1.8708	FBgn0036007	1.41355e-06	5.26123e-05
2L:20767325-20767785	3.08631	FBgn0000251	3.36327e-22	4.46357e-21		X:1805934-1806562	2.20321	FBgn0029589	4.0108e-17	1.57799e-15		3R:10902057-10902903	1.74172	FBgn0267138	2.51282e-07	1.59964e-05		3R:11128976-11130117	1.87054	FBgn0040256	1.78094e-11	3.48357e-09
3R:9800134-9800480	3.08555	FBgn0037758	4.07913e-39	1.49486e-37		2R:10103115-10103752	2.20213	FBgn0004907	1.04385e-06	6.32097e-06		3R:29431405-29432289	1.74	FBgn0004369	0.0158806	0.0813103		3L:17345216-17345628	1.86963	FBgn0036712	0.0152386	0.0744783
2R:20919341-20920861	3.08403	FBgn0020617	3.44264e-51	2.34471e-49		X:481428-481870	2.20119	FBgn0029524	1.56519e-13	3.50915e-12		3R:12275041-12276955	1.73996	FBgn0267678	4.19943e-08	3.63704e-06		2L:14512530-14513680	1.86911	FBgn0267257	6.49667e-05	0.00117803
2L:165686-166274	3.08312	FBgn0016977	8.07268e-34	2.21305e-32		X:21589545-21590276	2.20034	FBgn0265922	5.0274e-06	2.60172e-05		2L:20041498-20043297	1.73969	FBgn0032840	1.21306e-07	8.81961e-06		X:8605980-8606291	1.86837	FBgn0030054	0.000496543	0.00572017
2L:16300596-16300979	3.08042	FBgn0028895	6.72853e-15	5.02226e-14		3L:15671023-15671928	2.2003	FBgn0036527	1.20633e-17	5.1452e-16		X:395784-396131	1.73915	FBgn0004170	0.00913464	0.0552853		2L:8817605-8817898	1.86813	FBgn0029123	0.00210401	0.0171741
3L:3343501-3344307	3.07961	FBgn0004167	1.07037e-19	1.19636e-18		X:17176170-17177041	2.20005	FBgn0264818	8.2487e-10	9.40637e-09		2R:25137212-25137901	1.73892	FBgn0262566	3.36628e-05	0.000834335		3L:18614661-18615282	1.86556	FBgn0036799	2.84344e-05	0.000602319
3L:381178-381445	3.07601	FBgn0262139	2.30821e-33	6.16704e-32		3R:5123148-5124382	2.19945	FBgn0037293	1.70447e-09	1.83467e-08		2R:14466431-14467328	1.73814	FBgn0284250	0.00332073	0.0266165		2L:19796287-19796710	1.86514	FBgn0263873	8.42737e-06	0.000224784
X:17721421-17723128	3.07597	FBgn0261570	1.66475e-85	5.31242e-83		2R:9657382-9658284	2.19928	FBgn0033438	6.5407e-25	7.22939e-23		3R:4979139-4980998	1.7366	FBgn0263455	5.16466e-07	2.8595e-05		X:2004713-2005220	1.86255	FBgn0023545	3.96526e-05	0.000790758
3L:10769552-10770094	3.07585	FBgn0262890	2.46856e-43	1.12716e-41		2R:22690323-22690998	2.19825	FBgn0265985	1.13736e-05	5.40353e-05		2R:6739360-6739723	1.73642	FBgn0010482	3.7673e-06	0.000143168		X:5260946-5261278	1.86236	FBgn0261803	0.0154304	0.0751158
3R:22421673-22422071	3.07491	FBgn0038965	1.69369e-43	7.80322e-42		2R:17835892-17836681	2.19665	FBgn0041585	2.44578e-05	0.000106328		2L:8818091-8818733	1.73635	FBgn0029123	0.00267727	0.0230501		3R:6775103-6776315	1.86232	FBgn0262174	8.53781e-08	4.97829e-06
3R:23873875-23874694	3.07441	FBgn0004185	2.9243e-16	2.46156e-15		2L:5062797-5063862	2.19642	FBgn0028572	3.23085e-13	6.87972e-12		3R:12256470-12257965	1.73633	FBgn0267922	2.70125e-07	1.70778e-05		3R:5096619-5096923	1.86223	FBgn0010313	0.000345455	0.00429173
3R:24968527-24969342	3.07428	FBgn0039257	6.75241e-19	7.09228e-18		3R:18216432-18216864	2.19531	FBgn0038581	3.97362e-07	2.64654e-06		3R:29417574-29419858	1.73545	FBgn0004369	2.24485e-05	0.000610441		2R:23277058-23277580	1.86212	FBgn0003009	5.99532e-06	0.000170817
2R:16210434-16210680	3.07267	FBgn0034091	4.94621e-66	6.18843e-64		2R:12140981-12141476	2.19358	FBgn0027495	1.81771e-20	1.13232e-18		3R:23111069-23111520	1.73512	FBgn0039054	5.37137e-07	2.95618e-05		3L:3972810-3975236	1.86123	FBgn0264516	0.000369232	0.00452596
2L:3349680-3350369	3.07127	FBgn0020445	7.55278e-58	6.68244e-56		X:4649721-4650203	2.19317	FBgn0022942	2.34288e-05	0.000102277		X:19091473-19092212	1.7348	FBgn0267059	3.98206e-09	5.36666e-07		2R:22546592-22547414	1.86091	FBgn0003175	0.00288203	0.0218971
2L:7990973-7992914	3.07122	FBgn0031969	5.27717e-38	1.82332e-36		3R:18466485-18467268	2.19016	FBgn0004652	8.25977e-15	2.24144e-13		X:3042033-3042526	1.73252	FBgn0029649	3.47228e-05	0.000852731		3L:20692600-20693061	1.8607	FBgn0001320	5.5298e-06	0.000160202
3R:15439156-15439844	3.07044	FBgn0000047	1.26045e-12	7.62794e-12		2L:11278185-11278437	2.18884	FBgn0052831	1.54258e-18	7.35211e-17		3R:29264979-29265882	1.73199	FBgn0267104	6.76661e-10	1.22992e-07		X:5211067-5211472	1.85973	FBgn0266097	0.00516413	0.0336926
2L:8713109-8713685	3.07014	FBgn0003209	3.56798e-09	1.48846e-08		2R:8879741-8880173	2.18842	FBgn0033337	1.01585e-16	3.69476e-15		3R:16970121-16970450	1.7303	FBgn0000015	1.02424e-06	4.90426e-05		2L:11639521-11639707	1.85958	FBgn0032369	4.22156e-06	0.000129367
X:13154729-13154976	3.06996	FBgn0030455	9.41231e-10	4.20975e-09		X:4064229-4064448	2.18705	FBgn0267969	7.20652e-10	8.31472e-09		2L:18202390-18205438	1.72918	FBgn0263332	0.00596726	0.0409294		X:7798100-7798785	1.8586	FBgn0052718	4.39077e-05	0.000858847
3L:18205786-18206079	3.06965	FBgn0036782	2.23098e-41	9.2096e-40		X:6015732-6017442	2.18688	FBgn0265692	1.40416e-22	1.13637e-20		3L:742071-742566	1.72814	FBgn0052482	0.0139018	0.0742899		3L:288987-289941	1.85789	FBgn0264707	0.00399131	0.027763
3L:2096509-2096754	3.06679	FBgn0262107	2.49524e-15	1.93997e-14		2L:9717702-9718205	2.18469	FBgn0032138	0.000320738	0.0010518		2L:17235405-17237429	1.72767	FBgn0265546	1.45102e-05	0.000430599		4:389183-389607	1.85342	FBgn0262636	0.00273728	0.0210701
2R:24239855-24240806	3.06629	FBgn0266074	4.37738e-95	2.22003e-92		2L:14220528-14220926	2.18416	FBgn0016930	9.2708e-28	1.45495e-25		X:21102988-21103632	1.7268	FBgn0031155	6.31606e-08	5.1475e-06		2R:10832684-10833559	1.85332	FBgn0033558	9.44942e-08	5.39576e-06
3L:18002023-18002644	3.06527	FBgn0086081	2.65197e-09	1.12633e-08		2R:7431397-7431950	2.18382	FBgn0265099	1.68668e-23	1.53073e-21		2L:21019456-21020142	1.72567	FBgn0250867	0.00431699	0.0324632		3R:11775674-11776575	1.85307	FBgn0265276	1.26675e-06	4.83892e-05
3L:23004067-23004506	3.06425	FBgn0262509	4.71177e-05	0.000114385		2R:16382525-16383270	2.18376	FBgn0262816	4.58301e-07	3.01424e-06		2L:9080385-9081088	1.7237	FBgn0032095	2.18728e-07	1.45615e-05		X:12305021-12305276	1.85262	FBgn0267163	0.0130996	0.0667444
2L:617703-618797	3.06248	FBgn0040106	1.76993e-55	1.41999e-53		3L:92470-93101	2.18354	FBgn0040688	4.50621e-22	3.43173e-20		3L:22143247-22145257	1.72348	FBgn0037153	6.0056e-07	3.21555e-05		2L:17040700-17041826	1.85056	FBgn0264346	5.77978e-09	5.14214e-07
3L:15807280-15807785	3.06115	FBgn0036531	2.57621e-53	1.91037e-51		2R:17591744-17592064	2.18298	FBgn0050105	1.40311e-06	8.28277e-06		X:10827088-10827660	1.72293	FBgn0285926	0.00956812	0.0569102		3L:14072267-14072474	1.85053	FBgn0013563	0.000356479	0.00439896
X:5698714-5699204	3.06081	FBgn0029791	2.64525e-11	1.41085e-10		2R:19976674-19977265	2.18253	FBgn0034479	1.7083e-09	1.83741e-08		3L:13396354-13396808	1.72169	FBgn0002573	0.00770065	0.0490585		3L:17349653-17350047	1.85012	FBgn0036713	7.93201e-07	3.24096e-05
2L:21031010-21031622	3.05965	FBgn0250867	2.92356e-14	2.0614e-13		2R:22566894-22568121	2.18182	FBgn0034737	8.74261e-10	9.9218e-09		3L:6381823-6384280	1.72153	FBgn0267642	0.00181513	0.0172747		3L:22020269-22020854	1.84967	FBgn0037147	5.17849e-08	3.23861e-06
2L:18476460-18477180	3.05825	FBgn0262456	4.25145e-56	3.54092e-54		3L:15847071-15847377	2.18109	FBgn0052150	9.44994e-11	1.28993e-09		2R:6526810-6530366	1.72145	FBgn0264506	0.000120722	0.00228916		3L:22366575-22367891	1.84953	FBgn0267627	9.23486e-09	7.69479e-07
3L:1865969-1867504	3.05772	FBgn0035285	7.95439e-62	8.215e-60		2R:11499222-11499544	2.18055	FBgn0001269	1.25401e-19	6.94374e-18		X:22639752-22640251	1.72066	FBgn0052499	0.0106149	0.0612761		3L:3441396-3441853	1.84797	FBgn0014388	0.0117162	0.0616432
2L:7301865-7302443	3.05539	FBgn0284084	1.37493e-80	3.64947e-78		2L:18522386-18523064	2.17994	FBgn0266208	6.00388e-19	3.06187e-17		3L:7185160-7185886	1.72019	FBgn0265296	0.000579356	0.00732157		3R:19935581-19936686	1.84793	FBgn0021776	0.000431148	0.00512767
2L:12842335-12843474	3.05501	FBgn0266306	6.36211e-42	2.69285e-40		2R:24323816-24324389	2.17815	FBgn0266045	0.000478209	0.00150432		X:12361602-12362242	1.71998	FBgn0030384	0.000537095	0.00693729		2R:15789377-15790000	1.84731	FBgn0034046	0.000159539	0.00238688
3R:19098056-19098798	3.0542	FBgn0038679	3.3751e-16	2.82511e-15		3R:26877060-26879913	2.17744	FBgn0039461	4.46771e-28	7.21079e-26		2R:22560876-22561260	1.71933	FBgn0003175	2.25934e-06	9.41495e-05		2L:15213674-15214092	1.84682	FBgn0262875	0.0109208	0.0585985
X:17408910-17411448	3.05341	FBgn0027602	2.78634e-99	1.68372e-96		3L:6505683-6505938	2.17587	FBgn0267641	9.13188e-08	6.93769e-07		3R:17715332-17715837	1.71918	FBgn0261885	0.000372235	0.00532028		X:5886796-5888976	1.84468	FBgn0029820	2.33885e-06	8.0632e-05
2R:16409036-16409257	3.05144	FBgn0029153	1.17082e-17	1.1062e-16		2R:8233922-8234942	2.1744	FBgn0010109	2.0068e-21	1.41102e-19		X:728275-728980	1.71894	FBgn0040383	3.92914e-08	3.49049e-06		2L:2121254-2122530	1.84374	FBgn0031389	0.00431791	0.0295138
2R:15939182-15939918	3.05122	FBgn0034051	2.58179e-28	5.14203e-27		X:15080868-15081769	2.17378	FBgn0053177	3.84961e-11	5.69838e-10		X:2467840-2468589	1.7187	FBgn0040388	2.61233e-08	2.48874e-06		2L:16284827-16285347	1.84274	FBgn0001994	2.20566e-07	1.07477e-05
3L:21066143-21067450	3.05025	FBgn0262482	1.74151e-35	5.26176e-34		3L:12125291-12125691	2.17089	FBgn0022959	4.99941e-09	4.8668e-08		2R:15900024-15900459	1.7186	FBgn0053463	4.82433e-06	0.000175194		2R:5813292-5814251	1.84097	FBgn0085414	0.00056967	0.00637383
3L:12388793-12389130	3.05012	FBgn0036279	1.60905e-25	2.674e-24		2L:14183441-14184008	2.16992	FBgn0263038	8.60196e-21	5.61718e-19		3R:9816610-9816875	1.71735	FBgn0037763	0.00012778	0.00238667		X:22478246-22478764	1.83976	FBgn0031190	1.50411e-05	0.000366261
3L:13079152-13079818	3.04979	FBgn0263661	4.79742e-11	2.49271e-10		2L:16424667-16425011	2.16959	FBgn0086037	1.06331e-11	1.72204e-10		2L:11459629-11460152	1.71663	FBgn0261648	0.00432027	0.032479		2R:19841200-19841533	1.83852	FBgn0265762	5.2339e-08	3.25849e-06
2L:11386018-11386821	3.04922	FBgn0263764	1.72081e-51	1.18623e-49		X:17171740-17172587	2.16916	FBgn0264818	8.93951e-19	4.42397e-17		3L:7580249-7580792	1.71625	FBgn0035799	5.28325e-06	0.00018883		3L:13323653-13324444	1.83844	FBgn0265751	0.00234694	0.0187239
3R:7875092-7875689	3.04746	FBgn0267802	1.61352e-30	3.70159e-29		X:16898773-16899330	2.16833	FBgn0053252	1.76301e-05	7.96692e-05		X:2139125-2139696	1.71582	FBgn0004861	2.60569e-06	0.000106204		2R:15913799-15914250	1.83674	FBgn0265511	3.73022e-06	0.000116248
3R:5596968-5597868	3.0469	FBgn0082954	5.69405e-77	1.22513e-74		3R:17059045-17059312	2.16799	FBgn0020493	9.51961e-12	1.55573e-10		2R:25244219-25244945	1.71549	FBgn0050429	0.0114732	0.0646637		X:7767553-7768789	1.83668	FBgn0085367	0.00010881	0.00176161
3R:8283618-8283843	3.04657	FBgn0265377	2.23587e-54	1.73027e-52		3R:27596956-27597712	2.16558	FBgn0039527	4.4566e-13	9.25145e-12		2R:21616525-21617214	1.71432	FBgn0042180	0.000127333	0.00238021		X:4387201-4388061	1.83554	FBgn0052773	0.000699721	0.00746717
2L:518268-518851	3.04513	FBgn0003963	1.32892e-38	4.70606e-37		X:11999913-12000221	2.16139	FBgn0001083	4.74467e-06	2.47524e-05		2L:12767148-12767565	1.71415	FBgn0267925	0.00730708	0.0471792		3R:7170302-7170570	1.83504	FBgn0267569	9.98865e-05	0.00164864
X:6488388-6490294	3.04462	FBgn0053665	3.30776e-16	2.7712e-15		X:19002052-19002443	2.16029	FBgn0085358	6.32574e-16	2.06539e-14		X:20748926-20749784	1.71235	FBgn0031130	2.32488e-11	6.98171e-09		2L:4469922-4470115	1.83467	FBgn0011603	0.00322307	0.023768
2L:32132-34511	3.0444	FBgn0031209	2.14474e-69	3.29258e-67		3R:23705521-23705710	2.15956	FBgn0051414	4.03809e-09	4.01913e-08		3L:14100261-14100570	1.70815	FBgn0000639	0.000791925	0.00929057		2R:7786849-7787651	1.83383	FBgn0263558	0.0177841	0.0833071
2L:16338179-16338437	3.04432	FBgn0028899	4.40326e-09	1.81875e-08		2L:21023985-21024235	2.15875	FBgn0250867	1.99833e-18	9.35165e-17		3L:725698-727193	1.70786	FBgn0264310	4.7324e-06	0.000172717		3R:7477500-7477947	1.83206	FBgn0012001	5.54909e-07	2.38015e-05
2R:8233922-8234942	3.04374	FBgn0010109	1.71146e-67	2.4063e-65		2L:474753-475141	2.15707	FBgn0003963	1.50919e-10	1.97285e-09		2L:21897743-21898479	1.70561	FBgn0032965	1.05223e-10	2.46364e-08		2L:14834977-14835862	1.83189	FBgn0264349	0.00876672	0.049781
X:2557130-2559110	3.04324	FBgn0260753	4.81081e-45	2.36797e-43		3R:23435687-23436232	2.15532	FBgn0039078	7.28763e-29	1.31021e-26		3R:12249852-12250997	1.7053	FBgn0038008	0.00419162	0.0317451		2R:11373471-11374173	1.8314	FBgn0033628	4.21829e-07	1.88864e-05
2R:17368238-17368975	3.04306	FBgn0265444	2.4159e-73	4.37032e-71		3L:12615388-12615960	2.15507	FBgn0015919	6.67203e-23	5.60727e-21		X:17559785-17561888	1.70499	FBgn0263706	6.22108e-06	0.000215924		2R:11829940-11830520	1.83062	FBgn0033653	2.1413e-05	0.000482811
3R:6088903-6089510	3.04088	FBgn0037399	5.94658e-46	3.04854e-44		3R:12256470-12257965	2.15469	FBgn0267922	4.30968e-18	1.93719e-16		X:19115789-19116648	1.70269	FBgn0030983	1.10748e-07	8.24728e-06		X:10664986-10665414	1.82926	FBgn0052673	0.0146003	0.0721514
X:20685099-20685492	3.04018	FBgn0264444	1.86593e-17	1.72958e-16		X:11786815-11787835	2.1545	FBgn0030334	5.1699e-19	2.66044e-17		2R:21451910-21452535	1.70203	FBgn0010415	0.000282711	0.00434655		2R:8086531-8086813	1.82922	FBgn0028562	7.65586e-05	0.00133638
2R:22454107-22454796	3.03785	FBgn0034731	2.56888e-11	1.37141e-10		3L:14453795-14454500	2.15332	FBgn0087007	9.87435e-20	5.55427e-18		X:7007566-7009071	1.70064	FBgn0000330	0.00244647	0.0215532		3L:16472328-16474733	1.82777	FBgn0004569	6.62565e-09	5.76338e-07
2R:17814854-17815935	3.03722	FBgn0259211	2.45263e-82	6.63401e-80		2R:9660771-9661713	2.15253	FBgn0011921	3.29529e-18	1.5001e-16		3L:6505683-6505938	1.70053	FBgn0267641	0.000265436	0.00415965		2L:6543986-6545850	1.82741	FBgn0000320	5.4877e-12	1.24058e-09
3R:7051742-7052019	3.03643	FBgn0024289	7.1904e-09	2.90738e-08		X:9584278-9584729	2.15189	FBgn0267101	2.61696e-15	7.80854e-14		2L:16109207-16109565	1.70018	FBgn0028520	0.0118584	0.0661734		X:4000695-4001952	1.8272	FBgn0262990	0.00305391	0.0228195
2R:9827538-9827726	3.03596	FBgn0033447	7.30515e-05	0.000171622		2R:16210434-16210680	2.14991	FBgn0034091	6.01515e-24	5.89195e-22		3R:11442249-11443440	1.6976	FBgn0263520	2.34561e-07	1.51767e-05		2R:7229662-7231096	1.8254	FBgn0026389	0.000755864	0.0078935
X:7007566-7009071	3.03593	FBgn0000330	1.31111e-66	1.69258e-64		X:688795-689768	2.14605	FBgn0021764	2.61461e-26	3.39135e-24		X:13975060-13975454	1.69613	FBgn0267033	0.0126504	0.0693874		3R:7875092-7875689	1.82428	FBgn0267802	6.5442e-05	0.00118509
2R:7108259-7110771	3.03419	FBgn0263934	1.36248e-64	1.5859e-62		3L:6095275-6095756	2.14153	FBgn0061492	1.2022e-06	7.20155e-06		2L:8750974-8751615	1.69446	FBgn0266845	3.61881e-05	0.000883219		3R:27760587-27760773	1.82416	FBgn0005659	0.00800887	0.0465363
3R:19351920-19353146	3.03396	FBgn0262839	3.92086e-61	3.88002e-59		2R:22933971-22934951	2.14138	FBgn0034800	1.29443e-18	6.23215e-17		X:8618328-8619524	1.69385	FBgn0030054	0.000250584	0.00397882		X:10904506-10906075	1.82373	FBgn0264502	1.1006e-06	4.31171e-05
2L:6145502-6146272	3.03303	FBgn0040950	4.88445e-28	9.5408e-27		2R:15106809-15107398	2.14119	FBgn0015371	0.000746624	0.00223743		X:458235-461279	1.69379	FBgn0000137	1.19426e-05	0.000366612		2R:16425492-16426496	1.82081	FBgn0034126	0.00107577	0.0103559
2R:14960744-14961465	3.03285	FBgn0261854	5.39737e-18	5.28588e-17		2R:21546177-21546621	2.14109	FBgn0003731	3.0309e-22	2.33956e-20		2R:14670584-14670795	1.69326	FBgn0033955	0.00545803	0.0385369		3L:15922048-15922669	1.82075	FBgn0036544	9.65716e-11	1.4397e-08
2L:92482-92766	3.03186	FBgn0031216	1.09879e-21	1.40824e-20		2R:16827715-16829445	2.13916	FBgn0263659	1.14384e-23	1.05837e-21		2L:21789062-21790106	1.69148	FBgn0032964	0.0150986	0.0783664		2R:14024268-14024532	1.82014	FBgn0033893	0.000605359	0.00667299
2R:24306040-24307034	3.03019	FBgn0003888	4.36596e-76	8.98534e-74		3L:6247994-6248693	2.13866	FBgn0004513	3.33355e-26	4.24631e-24		2L:18308312-18309647	1.68967	FBgn0263085	0.00207655	0.0190727		3R:9322481-9323031	1.81982	FBgn0037675	6.44492e-06	0.00018031
2R:9660771-9661713	3.02942	FBgn0011921	2.40726e-80	6.21531e-78		3R:19384213-19385409	2.13844	FBgn0085314	6.79472e-25	7.48104e-23		X:18774763-18775864	1.68784	FBgn0030955	5.81191e-09	7.16837e-07		3R:22265094-22266066	1.81854	FBgn0262382	3.27096e-05	0.000676767
2R:12930232-12930840	3.02911	FBgn0033782	4.71306e-52	3.28884e-50		X:15810862-15811966	2.1374	FBgn0003345	9.7019e-20	5.4681e-18		3R:21641256-21641931	1.68664	FBgn0267723	4.3334e-05	0.00101374		X:18723026-18723879	1.81735	FBgn0259198	0.00448132	0.0303971
3L:13842125-13844100	3.0288	FBgn0036380	6.84526e-61	6.68083e-59		2R:12443614-12444398	2.13727	FBgn0050334	1.16806e-20	7.42282e-19		3R:27722908-27723473	1.68642	FBgn0005659	8.03012e-08	6.28488e-06		2L:16388873-16390673	1.8166	FBgn0028523	8.79386e-05	0.00149252
3R:29505192-29506122	3.02756	FBgn0039668	1.4151e-50	9.26042e-49		3L:7765399-7765694	2.13622	FBgn0023076	4.73798e-12	8.09302e-11		2L:4880813-4881970	1.68634	FBgn0000286	6.72795e-06	0.000230831		X:6408782-6409633	1.81459	FBgn0053669	0.00182943	0.0154583
X:341475-343912	3.0274	FBgn0024989	3.58284e-29	7.51523e-28		3R:11877170-11878019	2.13513	FBgn0003312	2.21457e-18	1.02789e-16		3R:21739740-21740221	1.68473	FBgn0038897	0.000390221	0.00548932		X:22498657-22499372	1.81257	FBgn0027279	1.16325e-07	6.37824e-06
3R:9880524-9881167	3.02656	FBgn0266389	3.59017e-62	3.76253e-60		3L:5880601-5881560	2.13505	FBgn0035643	5.95831e-18	2.65285e-16		2R:17225955-17227585	1.68435	FBgn0265487	1.90202e-07	1.29243e-05		2L:18386057-18386328	1.81236	FBgn0085200	0.000209432	0.0029193
3R:11691105-11692093	3.026	FBgn0042110	4.34389e-77	9.41762e-75		3R:29838639-29839122	2.13414	FBgn0039707	3.13808e-08	2.5928e-07		3R:8808332-8808990	1.68277	FBgn0037635	0.00030639	0.00462818		2L:19826419-19827317	1.81181	FBgn0263873	3.1139e-05	0.000649632
2L:15274837-15275055	3.02087	FBgn0086691	2.43872e-30	5.54098e-29		2L:19836546-19837065	2.13255	FBgn0263873	4.52534e-13	9.38299e-12		X:115050-115739	1.68233	FBgn0058469	2.24213e-05	0.000610302		3L:18410740-18411893	1.81176	FBgn0011706	0.000168793	0.00248745
2L:14429730-14431812	3.02046	FBgn0265945	1.02203e-105	9.67558e-103		2R:11513503-11513810	2.13146	FBgn0000577	6.86635e-20	3.94829e-18		2L:21876420-21877609	1.68168	FBgn0266225	0.00119324	0.0126942		X:3137355-3138402	1.81001	FBgn0004647	1.58904e-06	5.76653e-05
X:7569574-7570068	3.0184	FBgn0029951	1.79201e-06	5.31874e-06		3R:15417638-15418663	2.12785	FBgn0262397	2.86285e-12	5.13073e-11		2L:6203609-6204418	1.68002	FBgn0026755	0.000560825	0.0071573		2L:14139441-14140413	1.80884	FBgn0283651	0.00339553	0.0246639
2R:6991692-6992635	3.01538	FBgn0029508	2.97151e-43	1.3503e-41		3R:29142095-29142779	2.12708	FBgn0039640	2.88383e-24	2.96804e-22		3R:22898727-22900442	1.67982	FBgn0017590	7.28917e-08	5.77035e-06		X:4008908-4009354	1.80875	FBgn0262990	9.80636e-09	8.07341e-07
2R:21818819-21819503	3.01345	FBgn0034662	2.58197e-37	8.57669e-36		2R:13664778-13667194	2.12633	FBgn0033863	1.30478e-21	9.33589e-20		2L:9581008-9581492	1.67806	FBgn0014179	0.0165011	0.0836647		X:10636618-10637112	1.80697	FBgn0052677	8.75537e-05	0.00148782
2L:12915955-12916338	3.01199	FBgn0040509	3.25467e-31	7.74818e-30		3L:12616364-12616854	2.12561	FBgn0015919	3.22485e-16	1.0997e-14		3L:8271605-8272649	1.67769	FBgn0027569	7.94181e-12	3.09037e-09		3L:21044758-21045793	1.80551	FBgn0026179	0.000666679	0.00719366
2L:18351854-18352191	3.01142	FBgn0011559	1.29139e-25	2.16382e-24		2L:16628639-16628884	2.12364	FBgn0265000	5.50103e-15	1.54663e-13		2L:15274837-15275055	1.67742	FBgn0086691	0.000161924	0.0028404		2L:6078597-6079332	1.80484	FBgn0031778	3.20616e-05	0.000666359
2L:12918873-12920501	3.00862	FBgn0040510	1.71538e-84	5.18283e-82		2R:21161568-21162237	2.12207	FBgn0050208	1.96478e-06	1.12156e-05		2R:16391776-16392374	1.67588	FBgn0264273	4.78502e-09	6.1776e-07		3R:24573433-24574094	1.80435	FBgn0267763	2.66713e-05	0.000571115
3R:15428173-15428751	3.00819	FBgn0038339	2.20181e-84	6.51391e-82		3L:14200832-14201649	2.12198	FBgn0052141	7.28913e-19	3.65822e-17		2L:12859778-12861704	1.67545	FBgn0266306	7.80258e-06	0.00026257		3L:9907493-9908391	1.804	FBgn0085385	0.000144842	0.00221294
3L:18597410-18597863	3.00816	FBgn0266939	2.40502e-71	4.01794e-69		3R:5095748-5096341	2.12185	FBgn0010313	2.86385e-22	2.21664e-20		3L:12608075-12608953	1.67473	FBgn0015919	4.12886e-05	0.000977935		X:2177381-2178121	1.80247	FBgn0011576	0.00124267	0.0115943
2R:20599002-20601513	3.00683	FBgn0267791	2.36929e-18	2.39042e-17		2L:14513946-14515627	2.11977	FBgn0267257	8.06576e-13	1.59108e-11		X:9697732-9698087	1.67436	FBgn0000233	0.0115237	0.0648292		X:11057304-11059221	1.80138	FBgn0030259	2.08222e-05	0.000473044
X:17371100-17374500	3.00629	FBgn0263502	5.91673e-68	8.40205e-66		2R:17513651-17514439	2.11911	FBgn0034230	1.28357e-08	1.14622e-07		X:983719-984148	1.67376	FBgn0042146	1.30573e-05	0.000392969		X:9697732-9698087	1.79799	FBgn0000233	0.00471641	0.0315113
2R:18265426-18265768	3.00141	FBgn0265594	9.37023e-37	2.9868e-35		3R:10601782-10603660	2.11763	FBgn0001235	7.50929e-21	4.99552e-19		3L:7957022-7957352	1.67316	FBgn0041156	7.64402e-07	3.8468e-05		3R:28200965-28202186	1.79575	FBgn0266401	0.000699396	0.00746717
3R:12254835-12255157	2.99987	FBgn0038008	1.87e-18	1.90495e-17		2L:13957172-13957361	2.11632	FBgn0261514	1.46844e-05	6.76932e-05		X:20855318-20856853	1.67275	FBgn0262822	3.61368e-07	2.1333e-05		3L:6113498-6114062	1.79513	FBgn0005658	0.00344616	0.024971
3L:11944597-11944960	2.99932	FBgn0036225	3.01807e-44	1.44303e-42		2R:15978703-15979451	2.11624	FBgn0265045	6.8391e-21	4.6097e-19		3L:12050564-12051181	1.67167	FBgn0041096	4.20256e-09	5.63632e-07		X:10522925-10523370	1.79383	FBgn0085443	0.000431673	0.00513049
2L:5251575-5253059	2.99886	FBgn0265957	2.18679e-72	3.81024e-70		X:2004713-2005220	2.11606	FBgn0023545	1.57249e-12	2.966e-11		3R:25637503-25639060	1.67026	FBgn0039350	0.000194125	0.0032803		3R:29374941-29376052	1.79342	FBgn0004369	0.000267825	0.0035272
2L:2188784-2189345	2.99859	FBgn0266828	4.23892e-18	4.19038e-17		2R:10583379-10584713	2.11554	FBgn0263102	1.89548e-25	2.25284e-23		X:7245125-7246106	1.67022	FBgn0029939	0.00340224	0.0271119		2R:22692106-22692361	1.79147	FBgn0265985	0.021734	0.0958619
3L:19615326-19617199	2.9979	FBgn0260655	4.41687e-79	1.10038e-76		X:15816774-15817768	2.11539	FBgn0003345	1.92465e-09	2.04583e-08		2R:1372366-1373127	1.66968	FBgn0264835	6.80194e-06	0.000232579		3R:11542175-11543249	1.79058	FBgn0053512	0.00199038	0.0165096
X:6775707-6775945	2.99705	FBgn0003390	7.32583e-35	2.13177e-33		2R:15798812-15800401	2.11521	FBgn0034046	2.65859e-13	5.75609e-12		3R:30235106-30235938	1.66861	FBgn0263402	1.26074e-05	0.000382346		3R:23318589-23320793	1.78955	FBgn0003118	3.54468e-05	0.000719803
3R:24958963-24959394	2.99686	FBgn0285912	1.56876e-10	7.7137e-10		3R:17051344-17053057	2.11375	FBgn0020493	1.25222e-08	1.12245e-07		2R:25094735-25095192	1.66839	FBgn0266129	0.00917584	0.0554386		3R:23344857-23345072	1.78821	FBgn0003118	0.000731789	0.00771807
2L:292708-293774	2.9936	FBgn0031247	2.59468e-27	4.85771e-26		3L:3418092-3419053	2.11336	FBgn0014388	0.0382932	0.0701235		2R:17187250-17187646	1.66805	FBgn0265538	6.46038e-07	3.39976e-05		X:7729269-7729838	1.78768	FBgn0029957	0.00375971	0.0265811
4:430158-431125	2.99176	FBgn0264794	5.34549e-65	6.40579e-63		X:10049667-10049897	2.11296	FBgn0267495	2.98111e-09	3.04686e-08		3L:1443603-1443801	1.66773	FBgn0043865	6.28444e-06	0.000217036		3L:21476574-21477155	1.7868	FBgn0014143	0.0012981	0.0119259
3L:3247861-3248507	2.99096	FBgn0263246	7.61338e-17	6.76134e-16		2R:13563321-13565291	2.11083	FBgn0033856	1.93469e-23	1.73366e-21		2L:599834-600464	1.66756	FBgn0031270	0.00319377	0.0259141		X:11360664-11361192	1.78561	FBgn0030294	6.38749e-05	0.00116359
2R:15710650-15710982	2.99023	FBgn0050083	7.01961e-41	2.81587e-39		2R:23055273-23057173	2.11058	FBgn0265187	1.17827e-28	2.04084e-26		3R:8226478-8227126	1.66716	FBgn0267110	0.0196876	0.0944317		2R:10682218-10683039	1.78514	FBgn0024836	0.000164317	0.00243914
3L:1905444-1907486	2.98803	FBgn0035290	8.34259e-56	6.80856e-54		3R:26758564-26759613	2.10998	FBgn0267122	1.01318e-31	2.66484e-29		2L:17155259-17155758	1.66601	FBgn0083942	1.06373e-05	0.000336641		2R:9657382-9658284	1.7845	FBgn0033438	2.80656e-08	1.94484e-06
3R:23482190-23483340	2.98666	FBgn0051225	7.91087e-37	2.53307e-35		3L:14072267-14072474	2.10922	FBgn0013563	0.000258126	0.000868041		2R:17246781-17247110	1.66453	FBgn0046294	0.00306638	0.025304		3L:13209992-13210532	1.78249	FBgn0052129	9.77502e-07	3.90717e-05
2R:15146280-15147189	2.98602	FBgn0033993	3.39609e-23	4.83713e-22		3R:19351920-19353146	2.10875	FBgn0262839	2.52257e-22	1.96318e-20		2L:19826419-19827317	1.66446	FBgn0263873	7.06231e-05	0.00148491		2L:4100919-4101247	1.78215	FBgn0086032	1.01782e-05	0.000262756
3R:9627538-9628024	2.98589	FBgn0037722	2.40543e-43	1.10011e-41		X:408244-408832	2.1086	FBgn0002561	1.24998e-05	5.86794e-05		X:22868660-22869422	1.66277	FBgn0263665	0.00150802	0.0150628		X:9847363-9848835	1.77938	FBgn0019929	0.00163868	0.014166
2R:19147442-19148174	2.98153	FBgn0263290	6.67607e-65	7.9003e-63		2R:11071574-11072475	2.10847	FBgn0262817	4.41163e-07	2.91299e-06		2L:3380295-3380747	1.65957	FBgn0016698	0.021347	0.0999284		X:1526679-1526885	1.7791	FBgn0025394	5.86965e-05	0.00108575
3R:23863987-23864793	2.98142	FBgn0004185	0.00602985	0.0102363		X:1971017-1971357	2.10834	FBgn0264562	1.44576e-15	4.48343e-14		2L:4771640-4772875	1.65902	FBgn0260428	7.05675e-09	8.29633e-07		3R:26877060-26879913	1.77876	FBgn0039461	2.41918e-10	3.07469e-08
X:175031-176404	2.98126	FBgn0284435	2.29278e-15	1.78992e-14		3L:17427165-17427889	2.10772	FBgn0053051	0.0235442	0.0462003		X:7332842-7333104	1.65862	FBgn0261848	0.0129566	0.0706183		2L:20828209-20828502	1.77828	FBgn0051673	0.000293107	0.00377047
3R:20565845-20566348	2.98019	FBgn0038803	0.000830169	0.00164821		2L:15760676-15761084	2.10723	FBgn0001987	3.56469e-05	0.000149041		X:948912-949555	1.65844	FBgn0040349	7.56136e-05	0.00157308		X:20262877-20263451	1.77803	FBgn0260867	0.00119392	0.011246
3R:26884611-26886196	2.97978	FBgn0004359	3.30112e-94	1.64483e-91		3L:21044758-21045793	2.10655	FBgn0026179	1.6285e-20	1.01892e-18		3R:29371793-29372343	1.65829	FBgn0267106	6.07538e-08	5.01046e-06		2R:18033305-18034079	1.77741	FBgn0034290	0.00678052	0.0411275
3R:9501140-9501893	2.97934	FBgn0014380	4.40025e-85	1.37331e-82		3L:19692707-19692994	2.10645	FBgn0261341	6.41627e-19	3.24885e-17		3R:22318626-22319937	1.65772	FBgn0267994	0.000635064	0.00785387		3R:13509739-13510245	1.77462	FBgn0038157	0.000199927	0.00282914
3L:15918275-15918548	2.97861	FBgn0036544	2.84564e-06	8.22166e-06		2L:20124235-20126866	2.10637	FBgn0032853	4.26199e-08	3.43938e-07		X:2796300-2797619	1.6577	FBgn0003996	0.000254761	0.00403354		X:4850228-4851107	1.77355	FBgn0260971	9.05306e-07	3.66642e-05
2L:19995108-19995717	2.97733	FBgn0266213	2.61044e-30	5.91221e-29		3R:9957164-9958069	2.1062	FBgn0037770	1.17577e-11	1.88907e-10		2L:15112505-15112848	1.65746	FBgn0001978	0.000614196	0.00764781		3R:18203230-18203458	1.77304	FBgn0028499	0.00653805	0.0400087
3L:22877247-22877730	2.97653	FBgn0044324	8.51795e-12	4.77816e-11		X:10538307-10538836	2.10582	FBgn0085443	6.94669e-09	6.57102e-08		3R:10600884-10601461	1.65717	FBgn0001235	7.72287e-05	0.00159972		3L:1279247-1280567	1.7718	FBgn0052333	6.40424e-06	0.000179867
X:10847728-10848016	2.97483	FBgn0030239	9.46778e-21	1.12981e-19		2R:19141837-19142778	2.10478	FBgn0000578	2.18915e-18	1.01776e-16		2R:5855666-5857402	1.65668	FBgn0265631	1.42356e-05	0.000423361		2R:21565632-21566156	1.77176	FBgn0034636	0.00127587	0.0117983
2R:9179271-9181039	2.97472	FBgn0002567	7.50886e-83	2.09078e-80		2R:17686984-17687471	2.104	FBgn0034261	4.41554e-11	6.46203e-10		X:4015836-4016321	1.65635	FBgn0262990	3.75265e-10	7.50568e-08		3L:13904301-13905097	1.77047	FBgn0264006	0.00243849	0.0192648
3R:24423977-24424652	2.97465	FBgn0263409	3.01492e-23	4.31152e-22		3L:822237-823130	2.10346	FBgn0264475	1.97391e-20	1.22159e-18		3R:6563814-6564377	1.65619	FBgn0037454	4.84104e-05	0.00111643		3R:27614762-27615354	1.76926	FBgn0039530	6.67599e-06	0.000185548
X:10580492-10580804	2.97163	FBgn0085443	5.20657e-12	2.98008e-11		2L:5448266-5448730	2.10304	FBgn0051647	1.39969e-16	5.02016e-15		2R:10424067-10424391	1.65427	FBgn0033520	0.00178429	0.0170593		3R:7104887-7106244	1.76908	FBgn0261238	0.00220799	0.0178792
2L:6831698-6832589	2.97069	FBgn0051632	1.00972e-09	4.50191e-09		2R:24145338-24146824	2.10209	FBgn0019643	4.72317e-14	1.14477e-12		3L:14453795-14454500	1.65388	FBgn0087007	8.58344e-07	4.22715e-05		2L:12303370-12305352	1.76879	FBgn0266820	1.77037e-07	9.04199e-06
3R:10624210-10625515	2.96981	FBgn0001235	3.38267e-92	1.57494e-89		3R:19889206-19889499	2.10144	FBgn0002940	1.24628e-10	1.6605e-09		X:18309604-18309849	1.65241	FBgn0004956	0.0195357	0.0940139		3R:24269078-24270085	1.76858	FBgn0011225	0.00162399	0.0140848
2R:11514550-11516591	2.96928	FBgn0000577	8.46541e-60	7.98758e-58		X:18823856-18824090	2.10137	FBgn0030963	6.34379e-05	0.000249518		2L:14487094-14487538	1.65174	FBgn0265944	6.63879e-06	0.000228414		2L:1091460-1092943	1.76798	FBgn0031299	5.23302e-08	3.25849e-06
3L:6116994-6117644	2.96918	FBgn0005658	5.07814e-51	3.40955e-49		3R:6113115-6113467	2.10095	FBgn0046875	2.32226e-10	2.92144e-09		X:2542465-2543884	1.65157	FBgn0263531	9.43291e-08	7.14007e-06		3L:18393657-18393923	1.76786	FBgn0011706	1.42452e-06	5.2949e-05
2R:18238370-18238893	2.96833	FBgn0000658	2.81925e-18	2.82432e-17		X:975169-979216	2.09983	FBgn0267032	1.47752e-12	2.80364e-11		3L:22130653-22131200	1.65104	FBgn0037153	0.00448439	0.0333699		3L:6116994-6117644	1.76734	FBgn0005658	2.39027e-07	1.14253e-05
2L:3440526-3441453	2.96734	FBgn0031533	2.31395e-66	2.92083e-64		2R:24306040-24307034	2.09972	FBgn0003888	4.51689e-24	4.51784e-22		3R:5023850-5024686	1.65103	FBgn0267145	0.00155871	0.0154186		2R:11785258-11785943	1.76596	FBgn0033651	0.00653122	0.0399847
3L:7714021-7714688	2.96546	FBgn0261788	8.56105e-33	2.21441e-31		2R:16095718-16096186	2.09969	FBgn0034072	9.1093e-05	0.000344644		X:18265058-18265510	1.65038	FBgn0030905	0.0179399	0.0886978		X:1400071-1402021	1.76565	FBgn0024985	3.45098e-08	2.32709e-06
2R:7500277-7500850	2.96529	FBgn0261397	2.20042e-86	7.43978e-84		3R:29764778-29765247	2.09922	FBgn0001297	0.028913	0.0551173		2L:15441307-15441926	1.64982	FBgn0266156	0.00175273	0.0168264		2L:10353495-10354464	1.765	FBgn0085396	0.000514335	0.00587873
3L:803529-805485	2.96511	FBgn0035161	8.30762e-103	6.37688e-100		X:22964367-22964632	2.09849	FBgn0069973	0.00185467	0.00501178		3R:30290439-30291452	1.64953	FBgn0010113	0.00283447	0.0240291		X:10662798-10664220	1.76487	FBgn0052673	0.000263124	0.00347889
X:194348-194978	2.9645	FBgn0284435	3.10866e-13	1.99046e-12		2L:18896708-18897341	2.0956	FBgn0265950	0.00024229	0.000820124		3L:13059748-13060917	1.64856	FBgn0036343	1.65185e-06	7.24402e-05		3R:13154679-13155071	1.7639	FBgn0260793	0.00305235	0.0228161
2L:20836355-20837677	2.9642	FBgn0028986	3.87097e-58	3.51244e-56		3L:5481565-5482078	2.09554	FBgn0035607	2.43723e-24	2.53596e-22		X:16235514-16236473	1.64753	FBgn0003933	1.31718e-06	6.02502e-05		3L:2549878-2551164	1.76331	FBgn0010905	0.000138497	0.00213275
3R:22694251-22695580	2.96393	FBgn0263986	1.30323e-11	7.16888e-11		3R:5092365-5093085	2.09362	FBgn0010313	5.58046e-06	2.85816e-05		X:8736833-8738044	1.6473	FBgn0262989	0.000342542	0.00500727		2L:11411642-11412157	1.76324	FBgn0263764	0.0157591	0.0762517
X:19624244-19625927	2.96317	FBgn0031045	1.44792e-89	5.71145e-87		3L:617638-619297	2.09313	FBgn0261636	1.15605e-23	1.0662e-21		2L:13863439-13863929	1.64708	FBgn0266142	3.70103e-06	0.000141427		3L:18447344-18448029	1.76263	FBgn0262969	4.72956e-09	4.31924e-07
2L:11323650-11325025	2.96279	FBgn0265794	1.11273e-16	9.72387e-16		3L:20365309-20365683	2.0928	FBgn0036978	6.69948e-11	9.43039e-10		3R:21799663-21800420	1.64559	FBgn0263521	0.000165505	0.00288491		3R:11825639-11825972	1.76111	FBgn0037955	0.000622983	0.00681966
X:8848465-8848794	2.96211	FBgn0030065	3.99263e-31	9.43384e-30		2R:14433015-14433914	2.09231	FBgn0266815	5.30106e-20	3.07939e-18		2R:20490545-20491806	1.6442	FBgn0265854	1.56193e-06	6.93776e-05		3R:11372984-11373441	1.76013	FBgn0004595	0.000172884	0.00253895
X:1318121-1320333	2.96066	FBgn0025641	5.06322e-68	7.22616e-66		3L:5620485-5621442	2.08807	FBgn0035625	3.96053e-23	3.44046e-21		3R:21824813-21825762	1.64379	FBgn0267192	1.10125e-05	0.000343868		3R:21533840-21535100	1.75806	FBgn0264825	0.00983513	0.0540775
3L:22862116-22862636	2.96053	FBgn0053169	2.40228e-32	6.07649e-31		3L:11054079-11054443	2.08617	FBgn0036116	3.80866e-24	3.85014e-22		3R:24418854-24420551	1.64322	FBgn0263409	1.78447e-05	0.000509838		3L:14157050-14157412	1.75709	FBgn0000411	0.0102016	0.0556268
3L:22988051-22988642	2.96046	FBgn0052457	1.91722e-09	8.27398e-09		3R:19888022-19888755	2.08616	FBgn0002940	1.28711e-08	1.14901e-07		3L:2874854-2875901	1.64296	FBgn0263392	0.00230232	0.020679		X:11786815-11787835	1.75696	FBgn0030334	0.00331539	0.0242606
3L:3961059-3961602	2.9602	FBgn0035481	1.17252e-10	5.83812e-10		3R:29311409-29312485	2.08592	FBgn0015622	6.13042e-19	3.11522e-17		2R:10486503-10486744	1.64017	FBgn0264817	3.15276e-05	0.000791139		2R:19580049-19581209	1.75627	FBgn0262170	6.73443e-05	0.00121158
3L:2363159-2363749	2.95925	FBgn0035332	1.09326e-35	3.32794e-34		3L:18234597-18234900	2.08463	FBgn0267599	1.65892e-15	5.09992e-14		3R:13804576-13805015	1.64013	FBgn0051331	5.95547e-05	0.00131001		X:13693977-13694855	1.75462	FBgn0265726	3.43393e-06	0.000108485
3L:19559264-19560911	2.95922	FBgn0265887	2.82981e-104	2.29627e-101		3R:20605348-20606346	2.08247	FBgn0051506	1.28631e-21	9.22703e-20		2L:9018581-9020250	1.63954	FBgn0032089	0.00019251	0.00325898		3R:7291714-7291964	1.75402	FBgn0045843	9.71044e-06	0.000252893
2L:5454678-5455104	2.95848	FBgn0261963	3.49943e-16	2.92746e-15		2R:13565675-13568064	2.08148	FBgn0261989	1.2903e-31	3.24357e-29		X:730714-731716	1.63857	FBgn0040383	0.00136225	0.0139188		2L:10782888-10783926	1.75224	FBgn0265793	1.967e-06	6.93731e-05
3L:2867845-2868508	2.95724	FBgn0263392	5.31909e-38	1.83557e-36		3R:15419134-15420918	2.07928	FBgn0267571	2.90149e-20	1.76866e-18		3L:13190812-13191725	1.63751	FBgn0086916	0.00662201	0.0440214		2L:14115806-14116447	1.75038	FBgn0051769	0.000438565	0.00519572
2L:19391992-19392423	2.95702	FBgn0032775	2.4734e-06	7.19302e-06		3R:22623842-22625240	2.07886	FBgn0020278	1.66716e-21	1.17512e-19		3L:15043417-15044112	1.63704	FBgn0025776	0.0118576	0.0661734		3R:26818777-26819282	1.74958	FBgn0086060	8.43131e-05	0.00144342
X:18282468-18282851	2.956	FBgn0053542	3.09064e-07	1.01456e-06		3L:22366575-22367891	2.07878	FBgn0267627	3.76582e-13	7.94149e-12		2R:10682218-10683039	1.63692	FBgn0024836	0.000214085	0.00352277		X:913619-914304	1.74949	FBgn0264449	0.00638719	0.039286
3L:7742300-7743016	2.95589	FBgn0035815	2.05461e-20	2.4083e-19		2L:18445028-18445268	2.07839	FBgn0261597	2.43423e-08	2.06223e-07		2L:2181647-2181893	1.6359	FBgn0265017	0.00115162	0.0123608		X:21583928-21584168	1.74806	FBgn0265922	0.0194458	0.0886095
2R:10983668-10984997	2.9557	FBgn0266763	1.17765e-51	8.13782e-50		3R:12206812-12207298	2.07811	FBgn0051356	2.60704e-15	7.78713e-14		X:457120-457634	1.63544	FBgn0000137	0.00501131	0.0362346		X:18213024-18213273	1.74768	FBgn0030900	0.000710439	0.00755341
3R:21438429-21439191	2.95551	FBgn0264898	1.60644e-73	2.92464e-71		2R:22743526-22743741	2.07801	FBgn0028371	1.77464e-08	1.5416e-07		3R:25182952-25183151	1.6353	FBgn0039286	0.0031797	0.0258531		2R:16377350-16377643	1.74605	FBgn0266855	0.00920033	0.0514801
X:18313143-18313418	2.95461	FBgn0267169	2.71306e-29	5.74598e-28		X:17341812-17342486	2.07696	FBgn0004854	1.42652e-16	5.09068e-15		X:7829208-7829982	1.63449	FBgn0029962	0.00145531	0.0146529		2L:19134776-19138067	1.74543	FBgn0086447	9.71995e-07	3.8908e-05
2R:13395234-13395849	2.95395	FBgn0041579	1.75842e-28	3.55199e-27		2L:14252894-14253686	2.07576	FBgn0261563	7.488e-16	2.41435e-14		3L:3242527-3242795	1.63271	FBgn0035426	0.00753236	0.048284		2L:17755870-17756399	1.74428	FBgn0015609	0.00116737	0.0110526
3L:9968601-9969042	2.95385	FBgn0026404	1.91968e-21	2.4071e-20		X:13614975-13615733	2.07364	FBgn0030502	1.06201e-12	2.05921e-11		3L:2047288-2049185	1.63154	FBgn0259701	0.00536615	0.0381317		2L:17760467-17760948	1.74422	FBgn0015609	1.08352e-05	0.000275679
2R:11071574-11072475	2.95326	FBgn0262817	4.86461e-16	4.02095e-15		3L:2866159-2867525	2.07342	FBgn0263392	3.29882e-16	1.12089e-14		2L:655489-656907	1.63113	FBgn0266909	8.10065e-07	4.03363e-05		2L:18546303-18547105	1.74385	FBgn0085370	0.00180922	0.0153109
2R:16826386-16827611	2.95278	FBgn0085489	9.76636e-19	1.0138e-17		2R:17699369-17699748	2.07269	FBgn0063385	6.33534e-08	4.9508e-07		X:6422603-6423518	1.62597	FBgn0053668	0.00574464	0.0399632		3R:4845460-4845877	1.74343	FBgn0003002	0.0134122	0.0678734
2R:18214272-18215093	2.95229	FBgn0266640	1.42979e-55	1.15036e-53		3R:31698071-31698684	2.07236	FBgn0266412	7.48392e-18	3.29084e-16		3R:13941023-13942666	1.62527	FBgn0038188	0.000460495	0.00620007		3L:17805874-17806225	1.7429	FBgn0052187	0.0132425	0.0673107
3R:21923807-21925712	2.95177	FBgn0038919	1.42023e-75	2.82069e-73		3R:7272094-7272531	2.07221	FBgn0037493	5.19636e-16	1.72037e-14		3L:17361076-17361797	1.62512	FBgn0015550	0.000312947	0.00468623		3R:26000943-26001255	1.74102	FBgn0266397	1.05731e-05	0.000270256
X:14094121-14094540	2.9509	FBgn0267962	1.25995e-31	3.0637e-30		3R:30260905-30263487	2.07153	FBgn0039761	3.18882e-11	4.78508e-10		X:8294195-8294453	1.62459	FBgn0030029	3.12399e-07	1.89276e-05		X:5664580-5664810	1.74049	FBgn0029783	0.000106039	0.00172338
3R:30879100-30879623	2.95068	FBgn0039808	1.85884e-22	2.51634e-21		2R:17683481-17683972	2.0703	FBgn0016059	1.39841e-15	4.3604e-14		3L:22351684-22352917	1.62259	FBgn0267626	0.0140914	0.0747799		X:10677846-10680054	1.7395	FBgn0030224	1.11017e-07	6.1981e-06
X:16426872-16427839	2.95008	FBgn0026575	5.46557e-17	4.89677e-16		3L:2083787-2084029	2.06926	FBgn0262107	0.000543508	0.00168639		2R:25234924-25235427	1.62231	FBgn0001325	4.55367e-06	0.000167969		2L:9990214-9991509	1.73706	FBgn0051875	0.00067412	0.00725692
X:4783623-4783992	2.94972	FBgn0029727	4.01415e-05	9.8621e-05		3L:17577479-17577694	2.06916	FBgn0000567	1.00626e-10	1.36438e-09		2L:11494501-11494701	1.62068	FBgn0032361	1.95803e-05	0.00054809		3R:20239417-20239895	1.73558	FBgn0267710	0.000724957	0.00765345
3R:7357820-7359473	2.94921	FBgn0037500	4.92117e-35	1.44835e-33		2R:24325450-24326318	2.0677	FBgn0266045	5.93071e-07	3.81149e-06		2L:13396010-13396601	1.61942	FBgn0032519	0.0107992	0.0620036		X:4584121-4585590	1.73557	FBgn0029717	1.28442e-07	6.91883e-06
2L:4046058-4046582	2.94756	FBgn0000547	9.87422e-08	3.46733e-07		3L:18006677-18008043	2.067	FBgn0086081	8.95598e-17	3.29966e-15		2L:10481552-10482297	1.61926	FBgn0026431	3.35346e-06	0.000131418		3L:2012006-2012895	1.73424	FBgn0265728	2.07145e-06	7.27778e-05
2L:876936-878024	2.94709	FBgn0002936	4.71276e-26	8.14651e-25		2R:7786849-7787651	2.0655	FBgn0263558	6.34365e-14	1.51046e-12		3R:22139923-22140595	1.61633	FBgn0051163	1.06105e-08	1.14959e-06		2L:12981896-12984307	1.73421	FBgn0032464	1.39534e-08	1.07412e-06
X:2796300-2797619	2.94649	FBgn0003996	6.1279e-24	9.13588e-23		X:14217987-14218565	2.06465	FBgn0026713	0.00558465	0.0131333		3R:5124948-5125904	1.61557	FBgn0037293	1.98841e-05	0.000554906		2R:9242770-9243238	1.73294	FBgn0033397	0.00954094	0.0528604
2L:17832146-17832458	2.94627	FBgn0262018	6.59104e-06	1.81177e-05		3R:28540438-28542237	2.06413	FBgn0003137	7.25282e-24	7.00761e-22		X:7274094-7276597	1.61437	FBgn0029940	0.00536966	0.0381468		X:10812388-10812606	1.73292	FBgn0285926	0.0215527	0.0953213
X:13726612-13726837	2.9454	FBgn0002878	8.24249e-09	3.30596e-08		3L:19168244-19168646	2.06399	FBgn0016797	2.96072e-20	1.8009e-18		X:4410984-4411435	1.6131	FBgn0000179	8.43793e-06	0.000280533		2R:24443243-24443875	1.73221	FBgn0035005	0.0034798	0.0251501
2L:683296-683951	2.94528	FBgn0266323	8.26268e-34	2.26295e-32		3R:12637093-12637728	2.06361	FBgn0038068	8.52342e-12	1.40439e-10		3L:620002-620260	1.61257	FBgn0263042	0.00427561	0.0322222		3L:16759419-16760332	1.73159	FBgn0267934	0.00704867	0.0423442
3L:16633862-16634322	2.94453	FBgn0000017	5.77044e-57	4.98134e-55		3L:22823141-22824233	2.06312	FBgn0027339	5.52707e-30	1.1701e-27		3R:30272362-30273530	1.61097	FBgn0267782	0.000655235	0.00801669		X:12354235-12355449	1.72978	FBgn0030384	0.00128156	0.0118212
3R:20640510-20641144	2.94284	FBgn0038816	1.62283e-22	2.20631e-21		2R:18669273-18671036	2.06274	FBgn0023214	1.34526e-23	1.23269e-21		2R:13737379-13738036	1.61071	FBgn0033866	0.000461426	0.00620698		X:15244203-15244453	1.72843	FBgn0030623	0.000415726	0.0049786
2R:10513797-10514511	2.9417	FBgn0283521	6.37633e-10	2.92182e-09		X:14187151-14187541	2.06186	FBgn0030542	4.90171e-27	7.10398e-25		2L:11650158-11650435	1.61036	FBgn0032369	4.3515e-06	0.000161157		2R:7350841-7351503	1.72739	FBgn0264880	0.00284483	0.0216921
3R:13989194-13992276	2.94113	FBgn0264493	4.88806e-45	2.40183e-43		2R:17382083-17382321	2.06165	FBgn0265444	2.95273e-11	4.45198e-10		3L:10669568-10670379	1.60899	FBgn0010762	0.00129548	0.0134559		3L:2634618-2634848	1.72714	FBgn0035357	9.07442e-07	3.66969e-05
X:3153322-3153673	2.93988	FBgn0004647	6.25663e-35	1.8319e-33		2L:16210534-16211012	2.06158	FBgn0028893	8.86744e-16	2.83658e-14		3L:13153522-13155874	1.60889	FBgn0053262	1.59253e-05	0.000466085		2R:6579354-6579562	1.72625	FBgn0033076	4.34307e-05	0.000852334
X:4050978-4052490	2.93965	FBgn0267038	4.26194e-24	6.4248e-23		2L:15881503-15882307	2.06109	FBgn0265668	6.88898e-13	1.37422e-11		3L:6772029-6772610	1.6071	FBgn0052392	0.00771169	0.0490918		X:495489-496446	1.72621	FBgn0004648	0.000132882	0.00206822
3R:8729295-8729603	2.93892	FBgn0037620	2.20441e-16	1.87841e-15		X:4665031-4665345	2.06094	FBgn0029720	1.27305e-05	5.96538e-05		X:19980310-19980802	1.60705	FBgn0031081	2.37697e-12	1.05921e-09		2L:3571288-3571905	1.72577	FBgn0264370	6.65328e-06	0.000185255
2L:543346-543896	2.93873	FBgn0031260	4.55542e-26	7.88412e-25		3L:5810467-5811134	2.06092	FBgn0035639	4.16569e-28	6.76174e-26		2R:22988058-22988333	1.60684	FBgn0034807	0.0182686	0.0899367		X:11002757-11003139	1.72341	FBgn0259241	0.000984731	0.00971348
3R:31191483-31192706	2.93844	FBgn0004389	8.47308e-75	1.62597e-72		X:15154855-15155236	2.06012	FBgn0030617	3.39405e-20	2.0383e-18		2R:19798097-19800639	1.6065	FBgn0011897	8.58981e-11	2.0852e-08		2L:21789062-21790106	1.72257	FBgn0032964	0.0134286	0.067907
3R:16320290-16320655	2.93551	FBgn0011858	4.21867e-11	2.20531e-10		3R:14006396-14007619	2.0601	FBgn0264493	6.04915e-08	4.75857e-07		2L:14418628-14419004	1.60604	FBgn0264810	0.00608579	0.0414236		3R:26693429-26693890	1.72177	FBgn0039448	0.0201522	0.0909059
3L:759844-760828	2.93548	FBgn0035160	7.04827e-67	9.22479e-65		2R:23061162-23062255	2.0595	FBgn0010622	1.27062e-12	2.43709e-11		X:17408910-17411448	1.6029	FBgn0027602	0.00196606	0.0182828		2L:6119782-6120212	1.72028	FBgn0266521	0.000504299	0.00579041
2L:12814803-12815037	2.93542	FBgn0264366	8.90109e-09	3.55206e-08		2R:15735140-15735487	2.0593	FBgn0050089	2.03938e-22	1.60472e-20		3L:1355794-1356282	1.60286	FBgn0029514	2.02886e-05	0.000562219		3R:9100995-9101691	1.71811	FBgn0037661	4.41451e-07	1.96279e-05
3R:15503792-15504917	2.93501	FBgn0264776	8.33681e-51	5.53209e-49		X:450969-451249	2.05879	FBgn0000137	3.03439e-08	2.51297e-07		2R:13187661-13188290	1.59996	FBgn0053182	0.00430624	0.0324088		2R:10926226-10926498	1.71779	FBgn0033574	0.00782808	0.0457606
2L:19236633-19237112	2.93398	FBgn0265078	4.94017e-41	1.99298e-39		3L:11160113-11160354	2.05829	FBgn0264721	2.73458e-08	2.28332e-07		3L:8820676-8821200	1.59995	FBgn0263930	8.22209e-09	9.27183e-07		3R:18339350-18339744	1.71671	FBgn0051235	8.72651e-07	3.53937e-05
3L:10182226-10182428	2.93317	FBgn0052057	3.09703e-12	1.80688e-11		3L:4307619-4308058	2.05757	FBgn0066365	1.3692e-17	5.79636e-16		3L:13182250-13182693	1.59992	FBgn0086916	1.42387e-06	6.40484e-05		2L:12829637-12830374	1.71586	FBgn0015399	5.33576e-05	0.00100657
2R:18200712-18203063	2.92748	FBgn0050114	2.69518e-17	2.46524e-16		3L:7983806-7984042	2.05559	FBgn0011817	1.72142e-08	1.49904e-07		3R:29382975-29383419	1.59965	FBgn0004369	3.75334e-06	0.000143031		2R:12969717-12971186	1.71494	FBgn0005624	7.58895e-06	0.000206007
2R:24551281-24552178	2.92633	FBgn0035021	1.06214e-37	3.59547e-36		3L:7114871-7115346	2.05495	FBgn0002775	3.19362e-10	3.91701e-09		2L:15316755-15317387	1.59942	FBgn0041103	3.37392e-05	0.000834508		3R:27314870-27315888	1.71438	FBgn0265314	0.00173596	0.0148353
3L:8959237-8960015	2.92578	FBgn0035941	6.46393e-20	7.34916e-19		X:7236008-7236361	2.05439	FBgn0029939	1.51562e-12	2.86827e-11		3R:5099080-5100237	1.59878	FBgn0262605	5.99677e-09	7.33092e-07		2R:22854369-22854745	1.71262	FBgn0010078	4.53457e-06	0.000135497
3R:18376747-18377348	2.92571	FBgn0266251	9.09375e-10	4.07819e-09		3R:20007714-20008351	2.05304	FBgn0038755	5.18267e-15	1.46341e-13		3R:16750630-16751119	1.5986	FBgn0063261	0.000237885	0.00382332		2R:15129506-15130101	1.71223	FBgn0015371	1.6076e-05	0.00038588
3L:3972810-3975236	2.92543	FBgn0264516	1.29318e-73	2.36952e-71		X:5698714-5699204	2.0529	FBgn0029791	3.64781e-05	0.000151957		X:4395905-4396745	1.59786	FBgn0052773	0.000501445	0.00657222		2R:21964573-21965100	1.70773	FBgn0085398	3.45695e-05	0.000706462
X:17450279-17450489	2.92514	FBgn0030840	6.35813e-16	5.20695e-15		2R:15127962-15128447	2.05284	FBgn0015371	2.26258e-22	1.77055e-20		X:18373569-18374226	1.59756	FBgn0265784	0.0061895	0.0419024		2R:23747363-23748905	1.70745	FBgn0034899	0.0112263	0.0597608
3L:5571483-5571990	2.92505	FBgn0015766	1.4852e-61	1.51187e-59		3L:4150593-4151029	2.05205	FBgn0035501	9.74206e-25	1.04428e-22		4:791514-791896	1.59746	FBgn0039923	6.19769e-05	0.00134435		3R:24473637-24475372	1.70719	FBgn0051128	1.96281e-06	6.93142e-05
3L:9508836-9509169	2.92298	FBgn0036008	2.88467e-12	1.68575e-11		3L:9506001-9506335	2.05114	FBgn0036007	6.9308e-18	3.06184e-16		3R:8886621-8887141	1.59646	FBgn0262614	8.62407e-06	0.000284327		2R:24299962-24300574	1.70637	FBgn0034999	2.10123e-05	0.000475796
X:8503706-8504387	2.92198	FBgn0053181	3.13045e-16	2.62808e-15		3R:9885403-9887418	2.05039	FBgn0266389	9.5609e-12	1.55995e-10		X:7633359-7634134	1.5954	FBgn0004198	0.000494747	0.00652026		3L:1463478-1463689	1.70608	FBgn0004635	0.00353659	0.025434
2R:10428671-10429182	2.91902	FBgn0262114	8.2835e-25	1.30555e-23		X:6776882-6777338	2.05019	FBgn0003390	1.01884e-15	3.2409e-14		3L:8354756-8355269	1.59534	FBgn0263553	0.0140086	0.0744919		2R:1266817-1267111	1.70493	FBgn0058191	0.0127558	0.0655132
3R:21150156-21150424	2.91826	FBgn0264357	1.58025e-61	1.59152e-59		X:11515265-11515775	2.04903	FBgn0052666	2.53038e-20	1.54909e-18		3R:16682756-16683890	1.59493	FBgn0051217	6.61692e-05	0.00141277		X:4685386-4685624	1.70246	FBgn0022768	0.00228388	0.0183474
2R:21834525-21835060	2.91808	FBgn0034663	8.29038e-16	6.70621e-15		X:2262409-2263528	2.0485	FBgn0023527	7.00086e-16	2.27017e-14		X:926883-927158	1.59487	FBgn0040344	0.000956777	0.0107367		3R:24944025-24945847	1.70178	FBgn0029157	3.68409e-07	1.66569e-05
3R:13128523-13129675	2.91699	FBgn0260793	2.81216e-24	4.29169e-23		X:678102-679113	2.04788	FBgn0021764	1.73494e-16	6.10691e-15		3R:29309188-29309662	1.59458	FBgn0015622	0.00130253	0.0135033		3L:312247-313761	1.70099	FBgn0004373	9.1569e-08	5.25047e-06
3L:18683664-18685220	2.91591	FBgn0036805	3.68522e-89	1.35927e-86		3L:18771679-18772254	2.04573	FBgn0001078	4.61708e-26	5.82901e-24		3L:6873736-6874747	1.59447	FBgn0266590	0.00155482	0.0153911		3R:23297650-23298825	1.70078	FBgn0003118	4.89338e-05	0.000943773
2R:23636522-23637533	2.91554	FBgn0266646	1.32734e-18	1.36586e-17		3R:21548623-21548922	2.04296	FBgn0002941	6.16203e-13	1.24583e-11		X:20383085-20383372	1.59349	FBgn0085340	0.0151545	0.0785533		2R:12771866-12772270	1.70048	FBgn0266804	8.10451e-07	3.30654e-05
3R:11976298-11976976	2.91528	FBgn0037972	1.23626e-83	3.47633e-81		3L:900131-901694	2.04103	FBgn0267919	2.36997e-16	8.21995e-15		2L:12915955-12916338	1.59302	FBgn0040509	7.28472e-06	0.000247251		2L:13597210-13597919	1.70011	FBgn0028513	8.23985e-06	0.000220713
3L:8774027-8774311	2.9151	FBgn0266084	3.42985e-15	2.63345e-14		3L:10403256-10403598	2.03909	FBgn0265736	8.35119e-10	9.50797e-09		2L:6538252-6538614	1.59279	FBgn0000320	0.000545956	0.00701372		X:1814841-1815999	1.6993	FBgn0029589	0.00307457	0.022918
3R:31277922-31279269	2.91505	FBgn0039839	6.25551e-49	3.70131e-47		2L:10497918-10498302	2.03895	FBgn0032260	4.04222e-08	3.27692e-07		3R:5101776-5104531	1.59221	FBgn0262605	5.18839e-10	9.7623e-08		2L:9492655-9493164	1.69892	FBgn0004868	9.41697e-06	0.000246648
2L:21879854-21880106	2.91301	FBgn0266225	1.51394e-23	2.20048e-22		X:2137027-2137600	2.03706	FBgn0004861	3.58495e-15	1.0466e-13		X:18995962-18996732	1.5918	FBgn0085358	1.35807e-06	6.17119e-05		3R:14558690-14559336	1.69875	FBgn0038237	0.000562677	0.00632123
2R:19371776-19373485	2.91262	FBgn0034438	2.64368e-24	4.04107e-23		2R:17156973-17157291	2.03682	FBgn0034202	2.84043e-13	6.11716e-12		X:10629263-10630419	1.59132	FBgn0052677	0.00187236	0.0176612		2L:3941692-3942565	1.69827	FBgn0051773	3.41492e-05	0.00070077
3R:7995277-7995742	2.90819	FBgn0037534	1.41162e-39	5.28216e-38		3R:25338675-25340096	2.03529	FBgn0027376	6.2124e-14	1.48294e-12		2R:13343557-13344316	1.59093	FBgn0265104	0.0048811	0.0355349		X:18622192-18622613	1.6981	FBgn0265916	3.7282e-06	0.000116248
X:10930801-10932064	2.90775	FBgn0263705	3.56845e-49	2.16093e-47		3L:565009-565475	2.03486	FBgn0035142	5.91635e-17	2.25584e-15		3R:4775844-4776283	1.58987	FBgn0010750	0.00264107	0.0228238		2L:13577039-13577565	1.69797	FBgn0266308	0.000265375	0.00350193
2L:18454224-18456522	2.90768	FBgn0032680	7.35445e-51	4.89166e-49		3L:15736426-15737528	2.03374	FBgn0010105	0.0388566	0.0710088		X:18194585-18195717	1.58977	FBgn0083228	0.00111267	0.0120552		X:2859381-2859934	1.6971	FBgn0040352	0.00626644	0.0387856
3R:7665152-7666718	2.90677	FBgn0051146	1.04133e-36	3.31555e-35		3L:747060-747889	2.033	FBgn0000575	2.98526e-20	1.80809e-18		X:6408782-6409633	1.58911	FBgn0053669	0.00474243	0.0348097		3L:10540395-10540640	1.69546	FBgn0036085	2.55931e-07	1.20249e-05
3R:30290439-30291452	2.90607	FBgn0010113	6.33958e-21	7.67151e-20		X:11078773-11079462	2.03182	FBgn0265458	1.56418e-20	9.85189e-19		3R:29694518-29695608	1.58862	FBgn0039683	0.00933888	0.0559706		2L:2309639-2310251	1.69306	FBgn0031414	0.00158988	0.0138894
X:10903718-10904314	2.90487	FBgn0264502	1.08608e-41	4.56298e-40		X:18309604-18309849	2.03051	FBgn0004956	1.20671e-07	8.96151e-07		3L:900131-901694	1.58792	FBgn0267919	0.000771258	0.00911002		X:3982608-3983066	1.69295	FBgn0029690	1.50261e-06	5.5256e-05
2L:19219053-19220430	2.90484	FBgn0265078	9.69096e-71	1.56382e-68		2R:14358339-14358609	2.03034	FBgn0033925	4.88438e-13	1.0054e-11		3R:11350730-11352601	1.58601	FBgn0026063	7.40875e-07	3.76734e-05		X:7487391-7487916	1.69292	FBgn0267090	1.13955e-08	9.21666e-07
2R:17157954-17159347	2.90452	FBgn0034202	9.68443e-70	1.51125e-67		2L:16284827-16285347	2.02883	FBgn0001994	2.91172e-19	1.54023e-17		3L:10226776-10227339	1.58581	FBgn0052056	0.00025529	0.0040396		X:2822781-2823688	1.6923	FBgn0040356	0.000789184	0.00817951
3R:23297650-23298825	2.90434	FBgn0003118	5.39737e-35	1.58358e-33		X:1565674-1566398	2.02816	FBgn0065095	2.23565e-16	7.77306e-15		3R:18370734-18371430	1.58473	FBgn0004618	9.15815e-07	4.47825e-05		2R:19588037-19590088	1.69203	FBgn0262170	0.00190787	0.0159694
2L:14365360-14365882	2.90293	FBgn0015546	8.61877e-05	0.000200608		2R:20031047-20032129	2.02786	FBgn0265841	4.71121e-24	4.69567e-22		X:19888962-19890484	1.58321	FBgn0086782	0.000954117	0.0107207		3L:5731674-5732183	1.69033	FBgn0086073	0.00543514	0.0349604
X:2389342-2390628	2.90285	FBgn0264598	8.86291e-67	1.15466e-64		3R:25271973-25272164	2.02653	FBgn0039309	5.81403e-11	8.30333e-10		3R:15517068-15518094	1.58136	FBgn0264775	6.18537e-05	0.00134435		2R:17246781-17247110	1.69018	FBgn0046294	0.000320118	0.00403605
2L:20784378-20784916	2.90172	FBgn0032884	2.6025e-33	6.92723e-32		3L:7289994-7290449	2.02642	FBgn0035756	1.45687e-15	4.51296e-14		3R:29304936-29305288	1.58094	FBgn0039659	0.000233826	0.00377886		3R:31683508-31684311	1.68975	FBgn0264900	5.08735e-06	0.000149106
3L:4494806-4495299	2.90067	FBgn0265920	2.92442e-09	1.23289e-08		2R:10136069-10136325	2.02608	FBgn0050011	5.92537e-08	4.66508e-07		3R:26039930-26041053	1.58052	FBgn0000591	1.73399e-06	7.54435e-05		4:114206-114578	1.68897	FBgn0011747	0.00283938	0.0216625
2L:8751834-8753269	2.89806	FBgn0032065	1.08881e-60	1.04825e-58		X:4209885-4211908	2.02595	FBgn0262980	2.09609e-17	8.54253e-16		2L:9588792-9589546	1.57881	FBgn0032131	7.98535e-05	0.00164519		2L:3126492-3127782	1.68829	FBgn0031504	0.000539406	0.00612215
2R:15129506-15130101	2.89704	FBgn0015371	6.19864e-67	8.34348e-65		X:2576336-2576525	2.02536	FBgn0040377	5.39197e-05	0.000215603		2R:9714318-9714679	1.57778	FBgn0010316	1.12589e-06	5.25154e-05		X:19212893-19213605	1.68805	FBgn0030999	0.0166712	0.0795213
2R:13337758-13340127	2.89672	FBgn0265104	1.0974e-33	2.98823e-32		2L:16817784-16818843	2.02226	FBgn0004797	2.52959e-12	4.57096e-11		2R:15865893-15866610	1.57724	FBgn0050085	0.00188582	0.0177563		X:3805827-3806050	1.68761	FBgn0264949	0.000461204	0.00540817
3R:6775103-6776315	2.89628	FBgn0262174	2.06851e-67	2.87979e-65		2L:11488453-11489441	2.01991	FBgn0003313	6.40074e-19	3.24678e-17		3L:6017307-6017819	1.57598	FBgn0035657	0.00016078	0.00282392		3R:26055802-26056091	1.68708	FBgn0028833	0.0173694	0.0818607
X:9295185-9295702	2.8944	FBgn0002576	4.64351e-39	1.69512e-37		3R:25211519-25212046	2.01859	FBgn0039290	1.37856e-08	1.22221e-07		2R:13337758-13340127	1.57531	FBgn0265104	5.90178e-06	0.000207713		2R:23205399-23206933	1.68614	FBgn0085400	0.000197346	0.00280702
3R:4471395-4471607	2.8944	FBgn0051523	2.08379e-19	2.28148e-18		3R:9023677-9026309	2.01841	FBgn0063298	1.15593e-19	6.41313e-18		X:1232544-1233422	1.57348	FBgn0261444	1.75969e-09	2.77809e-07		3R:20616352-20616714	1.68581	FBgn0038814	0.0201302	0.0908503
X:7611365-7612328	2.89397	FBgn0004198	1.87942e-25	3.11057e-24		3R:11372984-11373441	2.01787	FBgn0004595	1.67152e-17	6.97229e-16		2L:9460158-9460354	1.57332	FBgn0264269	0.00700311	0.0458814		3L:22402711-22403889	1.68535	FBgn0267624	0.00337015	0.0245377
3R:25735894-25736587	2.89296	FBgn0267771	1.78329e-36	5.58405e-35		X:4176336-4176893	2.01761	FBgn0000635	6.37359e-15	1.76405e-13		3L:13841058-13841862	1.57332	FBgn0036380	0.000236062	0.00380288		2R:15378290-15378751	1.68394	FBgn0262815	0.00359618	0.0257483
2L:6923453-6924069	2.89175	FBgn0004838	3.09462e-34	8.71929e-33		3R:29309892-29310148	2.0174	FBgn0015622	2.22561e-11	3.43965e-10		X:14013879-14014317	1.57266	FBgn0011952	4.55039e-07	2.56045e-05		2R:12280415-12281006	1.68386	FBgn0261611	1.60994e-06	5.83469e-05
2L:21804157-21804696	2.8911	FBgn0265255	5.50143e-42	2.34604e-40		3R:24003535-24003721	2.01596	FBgn0020647	1.2178e-05	5.73391e-05		X:7596054-7596433	1.57233	FBgn0029952	0.00108295	0.0118061		3R:29267126-29269634	1.68286	FBgn0267128	5.91603e-08	3.60983e-06
X:10637324-10638407	2.89109	FBgn0052677	1.90797e-22	2.57917e-21		X:411326-411896	2.01575	FBgn0002561	3.38549e-12	5.97318e-11		3L:15099256-15099909	1.57217	FBgn0264704	5.62424e-09	6.99939e-07		3R:11735874-11736391	1.68282	FBgn0037942	0.000841022	0.00861321
2R:19832786-19833001	2.89107	FBgn0034476	0.010669	0.0173297		3L:74920-75480	2.01542	FBgn0035097	2.57418e-14	6.48821e-13		X:18985958-18987061	1.56942	FBgn0264090	7.69524e-06	0.00025959		X:3190458-3191221	1.68211	FBgn0000479	1.3059e-07	7.02078e-06
3L:1841094-1842549	2.89096	FBgn0035281	5.37307e-29	1.1155e-27		3R:23321592-23322162	2.01451	FBgn0003118	2.16188e-12	3.98252e-11		3L:13393584-13395211	1.56883	FBgn0036354	3.71011e-05	0.000899928		3R:23321592-23322162	1.68195	FBgn0003118	0.00166351	0.0143284
3L:19046125-19046840	2.89005	FBgn0002945	4.2949e-51	2.90427e-49		3L:3442092-3442628	2.01447	FBgn0014388	7.51738e-24	7.21414e-22		X:17522707-17523784	1.56806	FBgn0263706	0.0171385	0.0859349		2L:4141378-4141726	1.68159	FBgn0031585	0.000140777	0.00216062
3R:14109313-14110826	2.88996	FBgn0038203	5.75271e-78	1.35027e-75		2R:9190561-9191287	2.01378	FBgn0033391	3.86349e-35	1.38919e-32		3L:22566519-22568127	1.56781	FBgn0037170	2.30462e-10	4.68176e-08		2R:22801899-22803225	1.68059	FBgn0011211	2.31146e-05	0.000511638
X:18127009-18127756	2.88958	FBgn0052553	3.52235e-45	1.74283e-43		X:8848465-8848794	2.01358	FBgn0030065	2.60118e-09	2.69177e-08		2R:14709732-14710495	1.56769	FBgn0020269	2.37785e-08	2.28108e-06		X:11031075-11031604	1.68046	FBgn0259241	0.000571789	0.00638407
2R:18236880-18237421	2.88949	FBgn0000658	1.53407e-64	1.7711e-62		3R:26486884-26487262	2.01172	FBgn0039430	6.76455e-09	6.42225e-08		2L:19842898-19844367	1.56739	FBgn0263873	1.31848e-11	4.44756e-09		3L:10769017-10769352	1.67999	FBgn0262890	0.00464413	0.0311946
3R:31326352-31328685	2.88936	FBgn0085376	6.06195e-74	1.13267e-71		2R:14291086-14291414	2.00926	FBgn0263397	1.43878e-19	7.82949e-18		3R:25367199-25367814	1.56676	FBgn0039331	0.000621001	0.00771102		3R:30359530-30359870	1.67775	FBgn0267783	2.89416e-06	9.44626e-05
2R:23963017-23963824	2.88893	FBgn0034943	2.19843e-105	2.01411e-102		3L:19025110-19026184	2.00818	FBgn0267602	1.85305e-11	2.88585e-10		3R:30861634-30862166	1.56481	FBgn0039805	0.00297633	0.0248375		X:12679090-12679506	1.67756	FBgn0283559	0.000285437	0.0037029
X:9287255-9288536	2.88799	FBgn0002576	1.30615e-87	4.63699e-85		3R:14738768-14739440	2.00692	FBgn0011217	0.0163424	0.0336126		3R:7104887-7106244	1.5648	FBgn0261238	0.00674344	0.0446941		3L:20752960-20753454	1.67638	FBgn0053912	0.0207735	0.0929484
X:7957514-7957790	2.8879	FBgn0029987	1.34246e-19	1.49109e-18		3L:7992878-7994527	2.00579	FBgn0011817	1.20954e-14	3.19016e-13		3L:21711141-21711467	1.5638	FBgn0052447	1.0782e-08	1.15909e-06		X:2985033-2985346	1.67631	FBgn0028369	0.00816698	0.0472311
2L:21762511-21763857	2.88746	FBgn0032961	1.84382e-41	7.67834e-40		X:7300689-7301338	2.00555	FBgn0024250	4.73609e-08	3.79823e-07		3R:11370520-11371148	1.56302	FBgn0004595	0.000977029	0.0109108		3L:6015241-6016068	1.67315	FBgn0035657	8.11092e-06	0.000217818
2R:24759120-24760573	2.88698	FBgn0035057	1.90598e-39	7.06682e-38		3R:29258001-29258492	2.00501	FBgn0267104	5.26109e-16	1.73977e-14		3R:17348736-17349409	1.56291	FBgn0038498	8.57666e-06	0.000283764		2L:4234623-4234895	1.67273	FBgn0265819	0.000283086	0.00368451
3R:14894741-14895861	2.88675	FBgn0038273	2.21287e-80	5.76583e-78		2R:10594416-10595074	2.00344	FBgn0263102	4.21446e-17	1.65126e-15		X:18982977-18984092	1.56237	FBgn0264090	0.000292417	0.00446348		2R:17229857-17231024	1.67271	FBgn0265487	2.45649e-08	1.72392e-06
X:12753831-12755560	2.88661	FBgn0265830	3.14252e-34	8.84545e-33		3R:8926789-8928395	2.00343	FBgn0262614	9.72756e-15	2.60435e-13		3L:7909366-7911310	1.56221	FBgn0003041	1.00486e-09	1.74606e-07		X:10502496-10504074	1.6726	FBgn0085443	0.00479836	0.0319325
2R:11043444-11044281	2.88587	FBgn0262817	6.09629e-80	1.5459e-77		2R:5982586-5983273	2.00338	FBgn0264959	6.02525e-10	7.05786e-09		2R:23328902-23329509	1.56164	FBgn0050413	0.00119072	0.0126722		3L:8647157-8647343	1.67255	FBgn0035922	0.00109755	0.0105106
2L:11071650-11072955	2.88531	FBgn0275432	1.13384e-66	1.47042e-64		X:16423862-16425004	2.00296	FBgn0026575	1.40786e-19	7.73532e-18		3R:11438670-11440071	1.56139	FBgn0046225	0.00175224	0.0168264		2R:14044209-14044571	1.67243	FBgn0002643	2.30085e-05	0.000509698
2R:11501441-11501948	2.88514	FBgn0001269	2.96839e-46	1.54973e-44		3R:13787289-13787785	2.00197	FBgn0267150	6.78789e-08	5.27687e-07		3L:3972810-3975236	1.55986	FBgn0264516	0.00195313	0.0182115		2R:19416889-19417344	1.67116	FBgn0050326	0.00677557	0.0411155
3R:26893274-26894766	2.88407	FBgn0004359	6.75551e-37	2.18026e-35		2R:16142665-16143276	2.00133	FBgn0027091	1.54003e-07	1.12026e-06		2R:18676094-18676332	1.55984	FBgn0023214	0.000357624	0.00517571		2L:8818091-8818733	1.67103	FBgn0029123	0.000894976	0.00905814
4:698003-698934	2.88332	FBgn0005558	1.02652e-45	5.19681e-44		3R:25554098-25555179	1.99929	FBgn0267769	2.59177e-19	1.38387e-17		3L:18244681-18245047	1.55946	FBgn0267598	1.73702e-05	0.000497825		X:10391498-10393043	1.67074	FBgn0000711	0.0109566	0.0587156
3L:22396635-22397899	2.88307	FBgn0267624	9.34381e-65	1.10113e-62		2L:12608611-12608804	1.99846	FBgn0032439	0.000652404	0.00198694		3L:6992447-6992978	1.55915	FBgn0045759	1.93123e-05	0.000542788		2L:18388797-18389104	1.6702	FBgn0085200	0.000335658	0.00419458
X:6542206-6542764	2.88238	FBgn0085446	1.11933e-32	2.87953e-31		3R:17710867-17713474	1.99795	FBgn0261885	2.71097e-13	5.8561e-12		X:633389-633910	1.55902	FBgn0283549	0.000191171	0.00324029		2L:11721259-11721676	1.66952	FBgn0264992	2.42196e-05	0.000530562
2R:10130043-10130576	2.88194	FBgn0284235	3.90345e-16	3.25968e-15		X:16764080-16764467	1.99528	FBgn0027528	0.00139785	0.00389976		X:461517-462142	1.5589	FBgn0000137	0.0093094	0.0559224		3L:18427295-18428278	1.6683	FBgn0267935	0.00148477	0.0132267
3L:3245118-3245482	2.88166	FBgn0266973	9.49185e-51	6.26926e-49		2R:24790809-24791539	1.99398	FBgn0015801	9.55455e-22	6.99502e-20		2L:9665017-9665667	1.55784	FBgn0267927	0.0183725	0.0902492		2L:15188578-15188830	1.66829	FBgn0028888	0.0089166	0.0504658
X:8148824-8150163	2.88124	FBgn0030010	6.29711e-76	1.2684e-73		2R:7586867-7587293	1.99349	FBgn0004133	3.29023e-15	9.66518e-14		2R:14427475-14428068	1.5572	FBgn0013725	0.0059605	0.0409141		X:13443913-13444374	1.66809	FBgn0265416	0.00153329	0.0135236
X:4193099-4194908	2.88057	FBgn0000635	3.30632e-68	4.74257e-66		3R:19649299-19649766	1.99168	FBgn0051220	2.99492e-11	4.51319e-10		3R:12247629-12248996	1.55706	FBgn0267142	2.50215e-05	0.000664066		2R:7324621-7324848	1.66785	FBgn0266622	0.0084384	0.0483346
2R:5714947-5715587	2.88039	FBgn0267978	7.71058e-29	1.58687e-27		2L:18979476-18979679	1.991	FBgn0032730	2.42993e-06	1.36278e-05		2L:1054845-1055745	1.55602	FBgn0031294	9.75525e-06	0.00031449		2R:25160823-25161465	1.66772	FBgn0054038	4.39322e-08	2.83759e-06
3R:22083717-22084356	2.87946	FBgn0038930	9.80805e-61	9.50711e-59		2R:24957249-24958951	1.99027	FBgn0266088	4.1071e-30	8.90583e-28		X:16216430-16217901	1.55576	FBgn0000459	0.00110166	0.0119594		2R:24735393-24735897	1.66598	FBgn0053988	3.03248e-05	0.000636498
3R:23055679-23056752	2.87827	FBgn0039045	3.99651e-24	6.04392e-23		2L:6787768-6788919	1.99021	FBgn0015776	2.38195e-11	3.65739e-10		3R:24946663-24947763	1.55331	FBgn0285912	1.2761e-06	5.85649e-05		3R:5148594-5149143	1.66558	FBgn0037295	1.0117e-06	4.01479e-05
3L:16485092-16486529	2.87708	FBgn0004569	2.23755e-53	1.67674e-51		X:3812532-3813224	1.99019	FBgn0000542	1.33435e-17	5.66572e-16		3L:22587707-22588121	1.55298	FBgn0037172	0.000851138	0.00983079		2R:6838929-6840014	1.66398	FBgn0040674	1.75091e-07	8.95919e-06
3R:27201146-27202008	2.87671	FBgn0004197	5.646e-13	3.52112e-12		3R:31802529-31803221	1.98997	FBgn0039879	1.72341e-27	2.632e-25		2L:1796226-1796597	1.55285	FBgn0045501	7.91515e-05	0.00163316		3R:4535846-4536067	1.66381	FBgn0051526	0.011529	0.0609605
2R:23954389-23956166	2.87559	FBgn0034939	7.40173e-56	6.05811e-54		X:9337351-9338211	1.98963	FBgn0085479	3.16796e-07	2.14873e-06		2L:20124235-20126866	1.55132	FBgn0032853	8.18293e-11	2.03674e-08		3R:6059348-6060712	1.66373	FBgn0037398	0.00154689	0.013613
X:7236851-7239294	2.87447	FBgn0029939	4.71106e-64	5.28849e-62		X:6622939-6624021	1.98773	FBgn0029880	5.15581e-10	6.10997e-09		X:1544517-1545456	1.55084	FBgn0065095	0.0188861	0.091946		2L:10525435-10526006	1.66355	FBgn0032264	9.62431e-05	0.00159999
2L:3325817-3326665	2.87386	FBgn0053282	1.18964e-13	7.93682e-13		2L:8205368-8205944	1.98747	FBgn0264951	3.92724e-14	9.64194e-13		2R:5745487-5745966	1.5492	FBgn0022288	0.0142545	0.0753296		2L:6631874-6632916	1.66285	FBgn0051634	1.42682e-05	0.000349481
3L:12544708-12545160	2.87298	FBgn0263587	1.2838e-13	8.52495e-13		3R:25907771-25908329	1.98715	FBgn0250757	0.00150266	0.00415421		X:2978007-2978466	1.54768	FBgn0003285	5.23584e-05	0.00119255		2R:20498208-20498635	1.66206	FBgn0034509	0.00103161	0.0100777
X:3389179-3389475	2.87238	FBgn0266350	4.75169e-05	0.000115285		3R:22163421-22164823	1.98491	FBgn0051163	1.09153e-19	6.06769e-18		X:3982608-3983066	1.54596	FBgn0029690	4.02232e-08	3.53913e-06		3L:13158878-13160154	1.65896	FBgn0086916	1.91761e-05	0.000442204
X:5700168-5700522	2.87106	FBgn0029791	3.36796e-07	1.09947e-06		X:2544607-2545004	1.98423	FBgn0263531	6.77371e-16	2.19902e-14		2L:2935336-2935538	1.54595	FBgn0041111	2.25821e-05	0.00061347		2L:20553544-20554976	1.65891	FBgn0284409	7.22815e-06	0.000197574
3R:9625678-9626369	2.8694	FBgn0037721	3.76848e-27	6.95895e-26		2L:4370569-4372598	1.98404	FBgn0026319	3.89659e-12	6.80311e-11		3R:18939830-18940338	1.54576	FBgn0261262	0.000546499	0.00701612		X:22744654-22745428	1.65848	FBgn0264940	0.00727053	0.0433368
3R:15403625-15404292	2.86766	FBgn0267725	1.8689e-15	1.46747e-14		3R:22367795-22368569	1.98329	FBgn0267385	9.31413e-10	1.05241e-08		3R:6349064-6350354	1.54574	FBgn0037436	8.07801e-09	9.17827e-07		2R:11831989-11832641	1.65842	FBgn0033653	0.000168066	0.00247874
X:1314318-1316341	2.86716	FBgn0025641	3.05125e-49	1.85168e-47		3L:14644765-14645427	1.98277	FBgn0041604	3.9907e-23	3.45609e-21		X:1696568-1698069	1.54538	FBgn0023130	0.000515971	0.00672735		2L:3922546-3923281	1.65684	FBgn0051773	0.00012815	0.00200703
X:1411832-1413244	2.8668	FBgn0259108	2.94191e-63	3.22599e-61		X:14541650-14541845	1.98056	FBgn0267077	0.000882612	0.00259512		3R:11368748-11369263	1.54477	FBgn0004595	0.000502835	0.00658404		2L:9613616-9614048	1.65637	FBgn0040070	2.76096e-05	0.000586932
3L:3977152-3979279	2.86669	FBgn0264516	2.43646e-82	6.63401e-80		2L:9453752-9455587	1.98054	FBgn0002973	5.71305e-11	8.16733e-10		X:4225395-4226592	1.54353	FBgn0029697	0.00793964	0.0500471		X:11041535-11042424	1.65553	FBgn0259241	0.0127741	0.0655581
3L:342041-342658	2.86465	FBgn0035132	4.50786e-27	8.29732e-26		2R:22900233-22900934	1.97964	FBgn0034797	9.28586e-23	7.64563e-21		3L:801121-802294	1.54167	FBgn0035161	6.47313e-11	1.70323e-08		3R:13811758-13812090	1.65499	FBgn0259730	0.00817836	0.0472701
3R:30812421-30813490	2.86445	FBgn0027598	4.86648e-13	3.05454e-12		3L:11493074-11493733	1.97825	FBgn0036165	0.00882315	0.0196652		2L:18810659-18810948	1.54138	FBgn0040992	0.0184476	0.0904473		3R:11641191-11641891	1.65499	FBgn0262081	0.0115876	0.0611883
3R:20776727-20777175	2.86444	FBgn0038826	1.30214e-21	1.66063e-20		3L:13373450-13373856	1.97769	FBgn0036350	3.32864e-16	1.12953e-14		X:10630765-10631284	1.54057	FBgn0052677	0.000139563	0.00255017		3L:18923634-18923953	1.65274	FBgn0262351	0.00549102	0.0352274
3L:2859389-2859961	2.86426	FBgn0263392	2.34031e-51	1.60549e-49		2L:632560-633951	1.97672	FBgn0266909	5.88643e-23	4.99134e-21		2R:20438842-20439940	1.53897	FBgn0086604	0.00539958	0.0383064		3L:9611084-9611492	1.6527	FBgn0267348	0.00149252	0.0132829
X:1212857-1213250	2.86307	FBgn0040366	1.08721e-37	3.67592e-36		2L:8431756-8432195	1.9767	FBgn0001137	5.42749e-08	4.29811e-07		2L:18556939-18557558	1.53825	FBgn0085370	0.00237245	0.0210759		4:501420-503456	1.65134	FBgn0004607	4.0133e-06	0.000123811
X:17733953-17734511	2.86274	FBgn0261570	5.60286e-18	5.48146e-17		2L:16459428-16461221	1.97662	FBgn0020414	1.133e-15	3.56411e-14		X:21581343-21581702	1.53809	FBgn0265922	0.00458519	0.0339533		2R:8038028-8038960	1.6512	FBgn0025360	0.0015557	0.0136775
3R:29210630-29210998	2.86224	FBgn0051044	4.58777e-76	9.3739e-74		X:15623354-15623973	1.97657	FBgn0003463	1.64532e-10	2.13509e-09		3L:16183565-16184100	1.53754	FBgn0267319	3.76594e-05	0.000908695		3R:8433368-8433741	1.6507	FBgn0037589	3.0884e-06	9.95071e-05
2L:18149899-18150170	2.86219	FBgn0041184	2.30042e-67	3.15624e-65		3R:22174632-22175057	1.97628	FBgn0051163	1.04103e-05	4.99856e-05		2R:17476060-17476817	1.53639	FBgn0034224	0.0018071	0.0172161		2L:969633-970908	1.64992	FBgn0266036	0.00903459	0.0508518
3L:22409663-22410912	2.86212	FBgn0004449	4.3921e-48	2.48982e-46		3R:31944081-31945385	1.97409	FBgn0011224	2.26275e-16	7.85766e-15		3R:22259739-22260430	1.53619	FBgn0262382	0.00416748	0.031622		2L:7219459-7219967	1.64706	FBgn0031897	7.38626e-05	0.00130335
X:3306278-3307399	2.85987	FBgn0000479	2.63433e-17	2.41425e-16		3L:5355726-5356394	1.97358	FBgn0016031	1.13843e-17	4.89233e-16		X:1163883-1164511	1.53582	FBgn0085349	0.000932005	0.0105421		3R:16629155-16631510	1.64683	FBgn0285925	9.84158e-06	0.000255344
X:3982608-3983066	2.85852	FBgn0029690	3.7875e-28	7.45453e-27		3L:14484489-14487057	1.97321	FBgn0087007	6.10716e-20	3.51886e-18		2R:23134733-23135303	1.5358	FBgn0050192	0.00175878	0.0168713		3L:15351853-15352351	1.64678	FBgn0036494	0.0014117	0.0127404
2L:20804622-20805098	2.85775	FBgn0032886	5.61009e-40	2.14733e-38		3R:14479226-14480543	1.97096	FBgn0285955	1.88066e-08	1.62575e-07		3L:14975166-14975892	1.53579	FBgn0040296	0.0148004	0.0773236		2R:9660771-9661713	1.64498	FBgn0011921	5.52405e-07	2.3768e-05
3R:25631538-25631910	2.85544	FBgn0039349	6.06077e-05	0.000144333		2R:19580049-19581209	1.97053	FBgn0262170	8.58057e-17	3.18198e-15		3R:12576876-12578422	1.53539	FBgn0038063	7.96122e-07	3.97744e-05		3L:15291261-15292156	1.64419	FBgn0036491	0.000312216	0.00396999
X:14187151-14187541	2.85452	FBgn0030542	4.79774e-55	3.78501e-53		2L:18386057-18386328	1.97035	FBgn0085200	2.25928e-14	5.71988e-13		3L:10403256-10403598	1.53465	FBgn0265736	0.0170025	0.0854435		3L:11420239-11420570	1.64323	FBgn0036157	0.00011975	0.00190908
3R:9023677-9026309	2.85334	FBgn0063298	2.28513e-67	3.15049e-65		3R:25193056-25193425	1.9663	FBgn0083946	1.20918e-10	1.61561e-09		3R:24578585-24578868	1.53417	FBgn0039209	0.00041425	0.00571103		2R:13814868-13815552	1.64314	FBgn0261041	0.0106722	0.0576854
X:22456647-22457777	2.85055	FBgn0031187	7.27304e-56	5.96999e-54		3L:10330287-10331713	1.96615	FBgn0267668	7.58e-25	8.24971e-23		3R:15685465-15686678	1.53392	FBgn0051446	0.00290299	0.0244673		2R:15581127-15583312	1.6424	FBgn0034033	2.7655e-06	9.15637e-05
3L:12615388-12615960	2.85051	FBgn0015919	1.20401e-52	8.63515e-51		X:13310879-13311222	1.96614	FBgn0283680	9.14679e-09	8.4468e-08		2L:21854944-21855731	1.53302	FBgn0266222	6.36223e-11	1.69015e-08		3R:14934379-14934752	1.64165	FBgn0267158	0.00364591	0.0259964
2L:2181647-2181893	2.85049	FBgn0265017	1.56485e-64	1.79932e-62		3L:16472328-16474733	1.96508	FBgn0004569	1.40888e-15	4.38341e-14		X:15257303-15258007	1.53206	FBgn0030623	0.0140893	0.0747799		2R:8462006-8462290	1.64095	FBgn0050359	0.0206363	0.0925748
3L:3512589-3513332	2.84869	FBgn0001254	3.04228e-07	9.99696e-07		2R:9035998-9037097	1.96434	FBgn0033365	1.88323e-25	2.24769e-23		3R:23845000-23845347	1.53205	FBgn0004185	0.00548811	0.0386504		2R:18551207-18551673	1.63943	FBgn0283428	0.00108917	0.0104521
2R:6146598-6150391	2.84821	FBgn0011938	1.58031e-98	8.9765e-96		X:22856910-22857624	1.96427	FBgn0000719	1.2744e-08	1.14018e-07		X:4678371-4679010	1.53137	FBgn0262699	2.73021e-08	2.56565e-06		3L:12372023-12372483	1.63822	FBgn0267474	0.000185873	0.00268116
3L:19895326-19895766	2.84821	FBgn0052218	3.15061e-37	1.04168e-35		3L:3341592-3343181	1.96425	FBgn0004167	1.07373e-22	8.73936e-21		2R:6600420-6601135	1.53113	FBgn0033076	3.69758e-05	0.000898477		3L:8947048-8948222	1.63803	FBgn0264307	0.00153614	0.0135444
2L:16468653-16469121	2.84818	FBgn0005677	4.59762e-38	1.59435e-36		3R:10539586-10540505	1.9631	FBgn0263547	2.00918e-11	3.12043e-10		2L:2337861-2338375	1.53087	FBgn0031413	2.10405e-05	0.000578992		X:3241755-3242450	1.6353	FBgn0002933	0.000320337	0.00403605
3L:1409635-1409856	2.84552	FBgn0035216	7.61825e-09	3.06946e-08		3R:19150849-19151552	1.96138	FBgn0264916	1.98448e-16	6.9594e-15		2L:7928275-7928651	1.53086	FBgn0053121	0.00139953	0.0142047		2L:14519804-14520158	1.63457	FBgn0011864	2.61001e-05	0.000560623
X:21027520-21028219	2.84542	FBgn0031143	2.50178e-13	1.6211e-12		X:4881902-4882170	1.96058	FBgn0029730	3.83523e-07	2.56036e-06		3R:22919288-22920018	1.53038	FBgn0039030	2.01653e-06	8.5712e-05		3L:12382853-12383942	1.6336	FBgn0267474	3.49242e-09	3.3329e-07
3R:12163595-12164175	2.84484	FBgn0261714	1.34504e-06	4.05656e-06		2R:23229548-23231062	1.96006	FBgn0034835	6.19947e-14	1.48109e-12		3R:12254835-12255157	1.53006	FBgn0038008	0.00104397	0.0114775		3R:9037024-9037342	1.63307	FBgn0037657	0.015087	0.0738812
2R:12654883-12655158	2.84459	FBgn0033763	3.25224e-23	4.64156e-22		3L:746391-746815	1.96006	FBgn0000575	6.03397e-19	3.0717e-17		2R:20067665-20068016	1.52992	FBgn0265842	0.0197929	0.0947399		3R:6978231-6978671	1.63239	FBgn0260642	0.0101251	0.0553187
3L:6816269-6816508	2.84415	FBgn0086680	4.11847e-14	2.87392e-13		3R:16517564-16519252	1.95955	FBgn0267694	1.61209e-16	5.68858e-15		2R:9096156-9096713	1.52949	FBgn0082942	0.000433641	0.00592221		3R:26024584-26025196	1.62906	FBgn0002629	0.00191436	0.0160094
3R:26423914-26425286	2.84395	FBgn0040606	3.1928e-34	8.97222e-33		2R:12956996-12958319	1.95939	FBgn0033787	7.48215e-08	5.7802e-07		2R:9696025-9698731	1.52904	FBgn0023143	6.8071e-05	0.00144555		3R:22858441-22859054	1.62906	FBgn0264428	7.42351e-09	6.3584e-07
2R:11952677-11953178	2.84383	FBgn0033668	7.05116e-32	1.74595e-30		3L:496036-497026	1.95913	FBgn0085296	8.88475e-19	4.40454e-17		2R:12389942-12390248	1.52811	FBgn0033726	0.0107769	0.0619137		3L:20151792-20152352	1.62899	FBgn0267604	8.07499e-05	0.0013928
2L:10737787-10739970	2.84375	FBgn0032295	6.10025e-63	6.63805e-61		3L:11324414-11324832	1.95773	FBgn0265934	1.79312e-18	8.44701e-17		2R:6513500-6514928	1.52732	FBgn0266620	1.63756e-08	1.68429e-06		3L:19460436-19461410	1.62865	FBgn0036870	0.0137273	0.0690594
3R:27953208-27953431	2.84281	FBgn0039563	1.07439e-17	1.0195e-16		2R:13187661-13188290	1.95671	FBgn0053182	3.46829e-16	1.17286e-14		X:14448701-14449020	1.52685	FBgn0030569	4.07285e-08	3.57221e-06		3R:24501401-24501629	1.62859	FBgn0262389	0.00273434	0.0210533
2L:7969372-7969795	2.84243	FBgn0085450	2.78329e-07	9.19915e-07		3L:14476828-14477577	1.95642	FBgn0087007	3.78285e-24	3.8377e-22		X:1318121-1320333	1.52655	FBgn0025641	0.0100329	0.0588762		X:6975725-6977193	1.62813	FBgn0004646	0.000688327	0.00737818
3L:12455376-12456113	2.8384	FBgn0000625	3.27219e-19	3.53091e-18		3L:19501509-19501890	1.95641	FBgn0036876	3.49563e-12	6.14866e-11		2R:14521155-14521992	1.52561	FBgn0265974	0.00150337	0.0150272		X:4789837-4790577	1.62691	FBgn0029727	0.0089912	0.0507526
2R:18972086-18972435	2.83588	FBgn0041702	3.37509e-19	3.6378e-18		3L:19167006-19167853	1.95572	FBgn0016797	1.73431e-23	1.56895e-21		3R:26809281-26810267	1.52531	FBgn0086060	0.000331859	0.00489514		X:4064229-4064448	1.6262	FBgn0267969	0.00217243	0.0176378
3L:11134384-11136138	2.83484	FBgn0036138	9.84953e-69	1.4723e-66		2L:1060474-1061334	1.95514	FBgn0031294	4.49722e-20	2.63942e-18		3R:31122684-31122926	1.52422	FBgn0261395	9.58627e-07	4.63023e-05		3L:20808907-20809131	1.62602	FBgn0037026	0.0216637	0.0956434
2L:3578878-3580543	2.83429	FBgn0004892	4.44175e-40	1.71167e-38		2L:441712-442728	1.9548	FBgn0263870	9.23426e-09	8.51927e-08		3R:16715566-16716109	1.52272	FBgn0003944	0.00402304	0.0307976		3R:19282191-19283107	1.62577	FBgn0265062	0.00324799	0.0239006
X:20216224-20216460	2.83384	FBgn0283434	1.277e-09	5.61772e-09		3R:18109312-18109811	1.95412	FBgn0051518	1.38621e-09	1.51565e-08		2L:954472-955575	1.52207	FBgn0028481	3.31613e-05	0.000825388		2R:20467189-20468836	1.6252	FBgn0265854	6.9752e-07	2.89723e-05
X:6855947-6856850	2.83353	FBgn0029915	4.7858e-41	1.93345e-39		X:3870687-3871153	1.95405	FBgn0265575	6.67778e-16	2.17284e-14		X:18257366-18257739	1.52127	FBgn0267173	0.000140928	0.00256369		2R:18676680-18677105	1.62431	FBgn0023214	2.41564e-05	0.00053044
3R:13719986-13720420	2.83324	FBgn0267383	1.52989e-43	7.08814e-42		3L:2391727-2392386	1.95282	FBgn0052299	9.21524e-19	4.54458e-17		3L:20935098-20936481	1.51962	FBgn0037035	5.60904e-07	3.03576e-05		2L:1391491-1391959	1.62379	FBgn0266203	3.84929e-05	0.00077266
2R:12387627-12389420	2.83278	FBgn0033725	1.51888e-74	2.87584e-72		3R:23333436-23334158	1.95217	FBgn0267759	2.90787e-07	1.9899e-06		3R:10539586-10540505	1.51799	FBgn0263547	0.000356934	0.00517114		2R:16479569-16479889	1.62333	FBgn0034131	0.000268858	0.00353329
3R:12256470-12257965	2.83258	FBgn0267922	4.9081e-25	7.89326e-24		X:20651263-20652327	1.95205	FBgn0031126	8.26159e-15	2.24144e-13		3R:15058601-15059188	1.51691	FBgn0038282	6.9643e-07	3.57639e-05		3R:4676158-4676945	1.62294	FBgn0265040	1.45055e-06	5.36468e-05
3R:19035849-19036663	2.83245	FBgn0038676	5.86784e-66	7.30932e-64		2L:10023764-10024406	1.952	FBgn0032176	3.3563e-15	9.83892e-14		2R:17142935-17143552	1.51655	FBgn0065048	0.000121368	0.00229667		2L:7483559-7485012	1.62123	FBgn0031920	4.71834e-08	3.00535e-06
2R:13156767-13157659	2.8303	FBgn0020370	5.88376e-49	3.49591e-47		3L:13497324-13500520	1.95147	FBgn0036373	1.58115e-20	9.93675e-19		3L:16767123-16769828	1.51646	FBgn0004108	5.56546e-07	3.02088e-05		3R:20767501-20768074	1.62094	FBgn0046689	0.000207894	0.00290904
X:456451-456903	2.82959	FBgn0000137	5.96198e-14	4.09396e-13		3R:18297462-18298144	1.95125	FBgn0010877	7.77668e-15	2.11797e-13		3L:13415718-13416481	1.51582	FBgn0260049	4.58807e-06	0.000168827		2R:9682996-9683947	1.62037	FBgn0033438	5.817e-06	0.000166674
X:14018558-14019292	2.8285	FBgn0011951	1.5653e-08	6.07159e-08		2R:13990356-13990599	1.95045	FBgn0020620	1.08332e-13	2.49779e-12		X:3880488-3881428	1.51562	FBgn0285910	3.67192e-08	3.32616e-06		3L:14299700-14300989	1.61995	FBgn0266383	0.0021169	0.017252
2L:7009857-7011108	2.82846	FBgn0031879	7.66164e-61	7.45199e-59		2R:14282034-14282556	1.95003	FBgn0263397	6.88283e-14	1.63543e-12		X:455795-456179	1.51526	FBgn0000137	0.00785433	0.0497477		X:21226906-21227217	1.61937	FBgn0052518	0.00429969	0.0294322
3R:18939830-18940338	2.82813	FBgn0261262	2.34229e-07	7.82212e-07		2L:5886425-5887256	1.94877	FBgn0031746	7.01366e-19	3.52619e-17		3R:17051344-17053057	1.51507	FBgn0020493	0.0138547	0.0741453		X:7757013-7757867	1.61623	FBgn0029961	7.18811e-05	0.00127902
2R:13223026-13223768	2.82589	FBgn0011763	3.33819e-40	1.29342e-38		3R:24944025-24945847	1.94812	FBgn0029157	3.17763e-17	1.26775e-15		3R:11775674-11776575	1.51432	FBgn0265276	1.53891e-05	0.000452309		2L:5997342-5998783	1.61483	FBgn0031759	4.81907e-06	0.000142914
3R:20955624-20956066	2.82583	FBgn0002921	0.0415745	0.0598823		3L:4099920-4101047	1.94775	FBgn0035497	1.54144e-09	1.67059e-08		3L:22399977-22401336	1.51409	FBgn0267624	0.00426207	0.0321552		3R:13755430-13756430	1.61468	FBgn0038179	0.000928871	0.00931573
3L:10785544-10785898	2.82518	FBgn0265737	6.20807e-36	1.91231e-34		X:4324570-4325459	1.94774	FBgn0262738	6.84767e-19	3.44885e-17		3L:18704600-18704898	1.51406	FBgn0265885	0.00595939	0.0409141		3L:10042235-10042605	1.6138	FBgn0267538	0.0125285	0.064695
2L:651342-651599	2.82499	FBgn0266909	1.08354e-55	8.79249e-54		3L:15260321-15261475	1.94704	FBgn0029114	5.37336e-12	9.12347e-11		2R:6594982-6597865	1.51359	FBgn0033076	3.28278e-08	3.02322e-06		2L:14113100-14113835	1.61347	FBgn0051769	0.00197207	0.0163874
2R:16811433-16812554	2.82476	FBgn0265529	1.19909e-31	2.92322e-30		2L:7381210-7381548	1.94674	FBgn0002938	1.18883e-11	1.90898e-10		2R:13341338-13341566	1.51296	FBgn0265104	0.004808	0.0351603		3R:21641256-21641931	1.61305	FBgn0267723	9.1339e-05	0.00153761
3R:21875535-21875755	2.82415	FBgn0038912	7.69052e-19	8.05675e-18		2L:20322328-20323546	1.94571	FBgn0263581	1.63054e-28	2.79018e-26		3L:16173298-16173887	1.51289	FBgn0053795	2.39731e-05	0.000642413		X:680495-681355	1.61289	FBgn0021764	3.97117e-05	0.000791365
3R:18041594-18042806	2.82262	FBgn0010389	1.45831e-08	5.67905e-08		3R:26504845-26505494	1.9452	FBgn0267752	9.18404e-05	0.000347241		3L:4156346-4156819	1.51198	FBgn0259986	0.00169487	0.0164937		3L:21185279-21186761	1.6122	FBgn0259239	1.18196e-05	0.000296618
3R:5205290-5205494	2.82189	FBgn0259212	2.54003e-36	7.91872e-35		3L:15530425-15530752	1.94364	FBgn0262893	1.1356e-10	1.52591e-09		X:13726612-13726837	1.51103	FBgn0002878	0.00403885	0.030893		2R:20229724-20230050	1.6113	FBgn0011869	0.000224833	0.00306975
3L:13440136-13440589	2.82186	FBgn0036363	4.94911e-49	2.95294e-47		2L:7442730-7443350	1.94233	FBgn0031914	6.62973e-05	0.000259328		X:835469-835931	1.51064	FBgn0264449	0.000616637	0.00767062		3L:6017307-6017819	1.61078	FBgn0035657	0.000449658	0.00529755
2R:21044167-21047588	2.82167	FBgn0003391	1.5115e-106	1.48028e-103		X:18313143-18313418	1.94213	FBgn0267169	1.9572e-10	2.4931e-09		2R:23240167-23241446	1.51011	FBgn0040063	8.17934e-05	0.00168014		X:4628213-4628597	1.61	FBgn0025387	0.0178235	0.0834267
X:10882162-10882462	2.81977	FBgn0030245	3.67393e-07	1.19427e-06		X:16872527-16872955	1.94175	FBgn0030798	2.67879e-08	2.2473e-07		2R:18682004-18683261	1.50988	FBgn0265627	6.0216e-07	3.21789e-05		2R:20471507-20472688	1.60956	FBgn0265854	0.00552283	0.0353491
X:526500-527548	2.81888	FBgn0024983	4.66093e-58	4.18908e-56		2R:17854068-17854301	1.94069	FBgn0050323	2.43072e-05	0.000105819		2L:5543716-5544098	1.50931	FBgn0002525	0.000181832	0.00310908		X:10501694-10502260	1.60912	FBgn0085443	0.00108375	0.0104165
2R:13571773-13572208	2.81483	FBgn0261989	2.82292e-13	1.81676e-12		X:3908581-3909759	1.93967	FBgn0260658	6.93973e-12	1.15754e-10		3L:14327188-14327567	1.50906	FBgn0266383	2.4072e-05	0.000643815		3L:18849784-18851637	1.60755	FBgn0266937	0.00925864	0.0516921
3R:21442892-21444023	2.81424	FBgn0011278	2.95129e-49	1.79485e-47		2L:5294430-5294995	1.93936	FBgn0267294	1.6939e-32	4.62662e-30		2L:2282239-2282953	1.50766	FBgn0264085	0.000712378	0.00857211		3R:28066545-28066906	1.60692	FBgn0085391	0.0012366	0.0115573
3L:17453791-17454078	2.81302	FBgn0265758	9.33956e-10	4.1805e-09		2L:17790602-17791004	1.93928	FBgn0263338	4.69531e-11	6.82923e-10		X:18823153-18823548	1.50714	FBgn0030963	0.00103878	0.0114386		2R:11783241-11783887	1.6068	FBgn0260007	0.00204371	0.0168255
2L:5261887-5262417	2.81213	FBgn0031693	4.40637e-08	1.61415e-07		2L:2175737-2176111	1.93807	FBgn0000097	1.04924e-08	9.5702e-08		3L:11420996-11422883	1.50569	FBgn0036157	2.74853e-07	1.72191e-05		3L:647229-647909	1.60662	FBgn0035147	0.00216183	0.0175673
3R:26196262-26196585	2.81176	FBgn0265379	3.0481e-43	1.38069e-41		X:1374518-1374836	1.93689	FBgn0023169	3.38858e-05	0.000142222		3L:11911535-11911865	1.50244	FBgn0036221	0.0011877	0.0126547		3R:30229591-30230209	1.60642	FBgn0263402	0.00231272	0.0185152
3R:8273265-8276564	2.81169	FBgn0010433	6.27503e-74	1.16482e-71		2L:18493059-18493732	1.9365	FBgn0032683	1.39727e-08	1.23725e-07		3L:15188931-15189190	1.50218	FBgn0265755	0.0195978	0.0941648		X:17559785-17561888	1.60501	FBgn0263706	4.32533e-05	0.000850269
2L:3341648-3342341	2.8112	FBgn0031523	4.73506e-09	1.94956e-08		X:15661039-15661698	1.93587	FBgn0030664	0.000156157	0.000557472		X:5471296-5471879	1.50139	FBgn0029768	0.0164197	0.0833443		3R:12206812-12207298	1.60428	FBgn0051356	9.92579e-05	0.00164219
3L:21731709-21731971	2.80769	FBgn0037123	5.19851e-12	2.97615e-11		3R:10688208-10689141	1.93573	FBgn0262717	1.7992e-15	5.50733e-14		3R:22337354-22338683	1.50106	FBgn0267721	1.62013e-06	7.12754e-05		2R:21137385-21137696	1.60385	FBgn0034590	0.000133532	0.00207254
3R:9885403-9887418	2.80669	FBgn0266389	6.12524e-30	1.3538e-28		3R:17963893-17964650	1.93507	FBgn0263995	0.000111611	0.000413083		3L:617638-619297	1.50021	FBgn0261636	0.000376271	0.00535681		3R:16549838-16550276	1.60327	FBgn0038445	0.0197437	0.0895022
3R:16541930-16542797	2.80592	FBgn0267694	7.92001e-37	2.53307e-35		X:9294039-9294421	1.93413	FBgn0002576	5.06704e-06	2.61958e-05		3L:4348867-4349622	1.49872	FBgn0266649	2.58334e-07	1.64075e-05		3L:22446166-22447378	1.60317	FBgn0037162	0.00907315	0.0509856
2R:6513500-6514928	2.80589	FBgn0266620	4.26485e-76	8.84132e-74		3R:10184191-10184603	1.93356	FBgn0037796	1.48429e-06	8.71128e-06		2R:6740265-6740734	1.49866	FBgn0010482	0.000129353	0.00240821		3R:13516509-13517051	1.60281	FBgn0038157	0.00103211	0.0100777
2R:23971011-23972039	2.80526	FBgn0002791	2.1267e-62	2.26219e-60		2R:22834093-22834569	1.9323	FBgn0034782	1.08709e-05	5.19427e-05		2R:9708573-9709415	1.49848	FBgn0033440	5.59284e-05	0.00124918		X:709891-711385	1.60157	FBgn0021764	9.94427e-08	5.65491e-06
2L:14252894-14253686	2.80444	FBgn0261563	2.09906e-33	5.62941e-32		3R:19792892-19793093	1.93179	FBgn0051215	7.75119e-07	4.85728e-06		3R:11836128-11837742	1.49804	FBgn0037955	3.08422e-05	0.000777472		X:4393062-4393558	1.60059	FBgn0052773	0.000160609	0.00239567
3L:8824948-8826512	2.80328	FBgn0263930	1.32217e-36	4.16768e-35		2L:4092798-4093208	1.93116	FBgn0086032	6.44487e-08	5.02948e-07		X:11680927-11681735	1.49801	FBgn0014133	0.000407247	0.00564264		2L:4012467-4012902	1.60033	FBgn0264296	0.0179846	0.0839563
3R:23866245-23866862	2.7988	FBgn0004185	1.04326e-39	3.92967e-38		X:16743418-16743940	1.93021	FBgn0052574	2.80091e-08	2.335e-07		3R:12191289-12192824	1.49774	FBgn0037994	0.0114689	0.0646524		2L:19144900-19147390	1.59862	FBgn0086447	0.00547262	0.0351629
3L:3036652-3037265	2.79878	FBgn0035388	8.54408e-25	1.34512e-23		2R:15129506-15130101	1.9291	FBgn0015371	2.46635e-17	9.96575e-16		2L:15424628-15425350	1.49741	FBgn0001983	0.00454061	0.0337135		3L:15843878-15844588	1.59822	FBgn0052150	7.30434e-05	0.00129386
2R:18905564-18907695	2.79757	FBgn0028669	1.4997e-96	8.0364e-94		X:9193074-9193387	1.92872	FBgn0030099	5.75975e-17	2.20501e-15		X:9872788-9873196	1.49733	FBgn0052695	9.70338e-06	0.000313183		X:15862248-15862994	1.59761	FBgn0001105	0.000696233	0.00743979
3R:25480793-25481658	2.79709	FBgn0039338	1.30489e-21	1.66338e-20		X:5699451-5699969	1.92857	FBgn0029791	4.92709e-14	1.19013e-12		3L:19168244-19168646	1.49649	FBgn0016797	0.0164819	0.0835834		X:9641953-9643408	1.59623	FBgn0028341	0.000545483	0.00617333
3R:24170836-24173561	2.79595	FBgn0039161	2.93506e-50	1.88168e-48		3R:25645385-25646478	1.92829	FBgn0262411	2.55363e-19	1.36865e-17		2R:5865502-5866917	1.49638	FBgn0265631	6.552e-05	0.00140325		X:688795-689768	1.59591	FBgn0021764	4.90512e-06	0.000144843
3L:20562962-20563294	2.79587	FBgn0284412	6.38479e-34	1.76395e-32		3L:2809290-2809522	1.92799	FBgn0263392	8.23018e-07	5.12802e-06		2R:25238494-25239362	1.49636	FBgn0050429	0.000595013	0.00747601		2R:9655296-9655551	1.59311	FBgn0033438	0.0120127	0.0628313
3R:4535846-4536067	2.79485	FBgn0051526	3.87837e-14	2.71371e-13		3L:19903369-19904410	1.92672	FBgn0264481	3.37507e-17	1.339e-15		X:10089663-10090585	1.49385	FBgn0083940	0.00278377	0.0237596		3R:17527354-17527953	1.59248	FBgn0038515	0.0112643	0.0599132
3R:6094830-6095474	2.79477	FBgn0026077	1.67483e-15	1.32167e-14		X:14923005-14924233	1.92655	FBgn0030598	1.32123e-10	1.75132e-09		X:12205857-12206312	1.49379	FBgn0267001	5.83447e-05	0.00128853		2R:12956996-12958319	1.59248	FBgn0033787	0.00554174	0.0354291
2R:11210372-11211387	2.79335	FBgn0003396	2.53012e-81	6.77906e-79		X:19545358-19546555	1.92598	FBgn0052532	1.29189e-09	1.42011e-08		3L:8666882-8668155	1.49357	FBgn0001168	2.01228e-05	0.000558841		2R:13318200-13318950	1.59227	FBgn0262391	0.000209376	0.0029193
3R:10539586-10540505	2.7927	FBgn0263547	1.5672e-33	4.23905e-32		3L:16899710-16900806	1.92572	FBgn0261565	1.43297e-21	1.01812e-19		3R:30703926-30704649	1.49326	FBgn0051010	0.000716692	0.00861277		2R:16066720-16067941	1.59195	FBgn0262446	0.00462701	0.0311174
3R:29145981-29146700	2.79139	FBgn0039641	4.58203e-36	1.42068e-34		2L:10035435-10036111	1.92541	FBgn0027600	1.543e-05	7.07056e-05		2L:11458154-11458673	1.49316	FBgn0261648	2.16857e-05	0.000594378		X:2332382-2333487	1.59187	FBgn0044047	0.00127651	0.0117983
2R:14291086-14291414	2.79131	FBgn0263397	1.39415e-49	8.66417e-48		3L:3434117-3434725	1.9252	FBgn0014388	1.23204e-08	1.10611e-07		3L:3977152-3979279	1.49284	FBgn0264516	0.0186684	0.0912062		2R:12986784-12988446	1.59108	FBgn0265427	8.73737e-05	0.00148568
3L:13852028-13852315	2.79107	FBgn0029167	2.07937e-23	3.00235e-22		2L:11352516-11352919	1.92512	FBgn0265797	1.73826e-05	7.86257e-05		2R:15360537-15362100	1.4928	FBgn0011660	0.00468114	0.0344514		X:16167618-16168066	1.59074	FBgn0285879	0.00158979	0.0138894
3R:29866074-29868150	2.79097	FBgn0039714	1.10224e-17	1.04314e-16		3L:16377085-16378031	1.92454	FBgn0036621	1.21024e-16	4.37938e-15		2R:10983668-10984997	1.49189	FBgn0266763	0.000946709	0.0106627		X:2539467-2540390	1.5894	FBgn0263531	0.0152658	0.0745586
3R:12288659-12288949	2.78993	FBgn0003651	3.04288e-56	2.55683e-54		3L:11467437-11468284	1.92246	FBgn0036162	8.35251e-06	4.1127e-05		3L:20984381-20985732	1.49186	FBgn0053283	9.7907e-07	4.71478e-05		2L:14542904-14543199	1.58938	FBgn0250844	0.0116243	0.0613115
3R:19328786-19329142	2.78775	FBgn0262903	1.30141e-70	2.08822e-68		2R:19357835-19358337	1.92223	FBgn0034436	1.66263e-18	7.85834e-17		3L:22752959-22753735	1.49179	FBgn0267623	0.000403225	0.00559532		X:3892801-3893089	1.58919	FBgn0029681	0.000470171	0.00548533
2R:23670294-23672428	2.78764	FBgn0266377	1.91571e-57	1.6741e-55		X:19770703-19772050	1.92086	FBgn0031070	7.49803e-10	8.60909e-09		3L:9332317-9332712	1.49156	FBgn0035975	9.81514e-06	0.000315684		3L:13077305-13077941	1.58894	FBgn0263661	4.37786e-07	1.95691e-05
3L:10743821-10744537	2.78713	FBgn0262890	1.22465e-19	1.36558e-18		2L:19120729-19121302	1.91982	FBgn0000422	1.18405e-15	3.71237e-14		3R:4778764-4779281	1.49086	FBgn0037275	0.0169943	0.0854351		3R:26809281-26810267	1.58879	FBgn0086060	0.000216833	0.00298622
3L:798756-800836	2.78625	FBgn0035161	8.50442e-76	1.70094e-73		2L:4255709-4255965	1.91797	FBgn0266832	7.23274e-06	3.61141e-05		3L:6372166-6373749	1.49054	FBgn0266968	0.00243572	0.021486		3L:20410475-20411427	1.58836	FBgn0036984	5.70623e-05	0.0010605
X:19406572-19408253	2.7857	FBgn0031016	6.5531e-43	2.91716e-41		X:10576518-10577405	1.91748	FBgn0085443	7.5069e-24	7.21414e-22		X:10501694-10502260	1.49006	FBgn0085443	0.00254478	0.0222305		X:10637324-10638407	1.58795	FBgn0052677	8.26714e-05	0.00142017
2R:8320614-8321169	2.78512	FBgn0261588	2.3031e-53	1.72133e-51		3L:16814382-16815547	1.9171	FBgn0036665	1.87012e-17	7.69894e-16		3R:7300871-7301114	1.48966	FBgn0267337	0.00236213	0.0210248		3R:16151872-16152199	1.58688	FBgn0038402	0.00391141	0.0273729
2R:10480815-10481428	2.7848	FBgn0033529	2.52585e-28	5.03769e-27		2R:10548286-10548674	1.91694	FBgn0283426	9.12598e-17	3.35794e-15		2R:12703742-12704321	1.48895	FBgn0261545	3.86455e-06	0.000145661		2L:12832005-12832764	1.58646	FBgn0266305	7.00971e-06	0.000192942
3R:26010393-26011149	2.78426	FBgn0002732	2.1746e-64	2.47043e-62		X:3042033-3042526	1.91577	FBgn0029649	1.91516e-13	4.23691e-12		4:699829-700776	1.48888	FBgn0005558	0.000260346	0.00411255		2L:9460158-9460354	1.58638	FBgn0264269	0.0120325	0.0629113
2R:23229548-23231062	2.78251	FBgn0034835	1.36269e-34	3.9014e-33		3R:13810799-13811041	1.9155	FBgn0259730	8.59366e-11	1.18214e-09		3R:7037130-7037843	1.48749	FBgn0266238	0.000829306	0.00965125		X:6280473-6280999	1.58595	FBgn0052745	0.00076154	0.00793775
X:17260756-17261619	2.78229	FBgn0262111	5.97275e-33	1.55912e-31		3R:20744151-20744637	1.91372	FBgn0051199	4.39029e-13	9.12295e-12		3R:18963926-18964301	1.48682	FBgn0263983	0.00603071	0.041207		2R:8835449-8836727	1.58501	FBgn0050350	0.000400496	0.00483399
3L:16826650-16826881	2.78227	FBgn0036665	2.20436e-09	9.43717e-09		2R:22251352-22253890	1.91336	FBgn0020307	1.69137e-27	2.59703e-25		2R:1295472-1295833	1.4866	FBgn0058191	0.00296844	0.0248296		3L:10560062-10560420	1.58494	FBgn0036085	2.3769e-07	1.14043e-05
2R:6467524-6468908	2.78143	FBgn0267744	1.54258e-77	3.42271e-75		2L:4614279-4615152	1.91264	FBgn0053196	0.0297574	0.0565185		2L:15231592-15232095	1.48618	FBgn0028516	0.000113672	0.00217338		2L:20041498-20043297	1.58486	FBgn0032840	7.52826e-06	0.000204561
3L:662782-664306	2.78	FBgn0035150	2.75176e-34	7.7764e-33		2R:22893676-22894309	1.91171	FBgn0034796	1.23891e-07	9.18388e-07		2L:11488453-11489441	1.48585	FBgn0003313	6.47885e-08	5.26464e-06		2R:16910138-16910775	1.58477	FBgn0004784	1.0796e-05	0.000274935
3R:13931428-13931808	2.77975	FBgn0038188	5.60431e-20	6.40258e-19		X:11913598-11914141	1.91126	FBgn0250871	3.91698e-16	1.3121e-14		3R:10512106-10512692	1.48574	FBgn0263547	4.02423e-05	0.000957634		3R:26504845-26505494	1.58351	FBgn0267752	0.00123184	0.0115245
3L:12775638-12776516	2.77938	FBgn0036309	4.62569e-44	2.20427e-42		2R:15360537-15362100	1.91072	FBgn0011660	2.32034e-11	3.57309e-10		3R:14994619-14995261	1.48534	FBgn0267159	0.00742371	0.0477982		3L:16043297-16043825	1.58126	FBgn0260635	0.0187278	0.0862438
3L:20291404-20292467	2.77693	FBgn0264482	6.67599e-54	5.11064e-52		X:358550-359274	1.90984	FBgn0004034	1.5597e-08	1.37082e-07		2L:18020065-18020726	1.48481	FBgn0243486	1.71245e-07	1.18279e-05		3R:21616785-21617361	1.58073	FBgn0264826	0.000228292	0.00310468
2R:6526810-6530366	2.77691	FBgn0264506	3.54655e-78	8.3938e-76		3L:4493889-4494505	1.909	FBgn0265920	4.12479e-18	1.85982e-16		2R:21037498-21038619	1.48464	FBgn0266641	7.25553e-05	0.00151745		3L:12625379-12625763	1.58025	FBgn0052111	2.54266e-05	0.000548721
3R:21826600-21827244	2.77594	FBgn0267192	1.19771e-71	2.02477e-69		2L:14358687-14358979	1.90829	FBgn0001970	0.00299575	0.00762043		3R:24579865-24580753	1.48414	FBgn0039209	3.36618e-05	0.000834335		2R:18372882-18373562	1.57937	FBgn0261700	0.0119551	0.0626479
X:17570818-17571399	2.77497	FBgn0030844	2.66023e-27	4.96733e-26		3R:28674935-28675783	1.90761	FBgn0039594	1.2234e-21	8.84272e-20		2R:22975702-22977207	1.48358	FBgn0052834	0.00282779	0.0239954		X:10498896-10499304	1.57852	FBgn0085443	0.00042933	0.00510825
2R:9002432-9004876	2.7747	FBgn0265011	2.75911e-51	1.88823e-49		2R:16691672-16692097	1.90736	FBgn0013763	0.000780074	0.00232809		X:22880512-22881004	1.48194	FBgn0263829	0.0196603	0.0943505		2L:1478056-1478612	1.5777	FBgn0051928	0.00131046	0.0120114
3L:4340566-4341191	2.77391	FBgn0035533	4.60051e-13	2.89453e-12		3R:5023850-5024686	1.9063	FBgn0267145	1.05836e-12	2.05493e-11		3R:15581275-15581805	1.48184	FBgn0038350	0.00291927	0.0245746		2L:11680641-11681527	1.57768	FBgn0032372	0.00344686	0.024971
2R:20123855-20126810	2.77188	FBgn0265845	3.09751e-48	1.77396e-46		X:7891569-7892056	1.90533	FBgn0029970	2.33134e-09	2.43739e-08		3R:19324548-19324859	1.48148	FBgn0000463	0.000841505	0.00976442		3L:19061839-19062080	1.57733	FBgn0036842	2.47607e-05	0.000539415
3L:12038190-12038656	2.77172	FBgn0036242	6.24707e-10	2.86628e-09		3R:15650946-15651232	1.90523	FBgn0263041	1.0162e-08	9.3057e-08		3L:15294437-15295572	1.48106	FBgn0036491	0.000269509	0.00420677		X:7576881-7577406	1.57718	FBgn0029951	1.73717e-08	1.2949e-06
2R:15117314-15119367	2.77011	FBgn0015371	5.88604e-58	5.2569e-56		2R:23469448-23469954	1.9036	FBgn0034865	3.03764e-06	1.66321e-05		X:7576881-7577406	1.48098	FBgn0029951	3.40031e-09	4.74464e-07		2L:9626022-9628118	1.57636	FBgn0051882	0.0181533	0.0844868
2R:18917971-18918346	2.769	FBgn0028669	5.72531e-53	4.16935e-51		3R:6244157-6244373	1.90332	FBgn0037414	2.20389e-09	2.31694e-08		3L:18614661-18615282	1.48035	FBgn0036799	0.000330579	0.00488233		X:22807998-22808743	1.5759	FBgn0267020	0.00644344	0.0395439
3L:492508-493009	2.7688	FBgn0001316	1.57688e-77	3.4717e-75		3L:14325563-14326116	1.90327	FBgn0266383	0.000151926	0.000544145		X:14336196-14336910	1.47998	FBgn0052600	0.000149264	0.00267562		X:6988679-6988984	1.57572	FBgn0261284	0.00191666	0.0160235
2R:21101268-21102488	2.76753	FBgn0015721	8.55965e-49	5.02278e-47		X:1211866-1212177	1.90239	FBgn0040367	2.62459e-06	1.45984e-05		3R:23240905-23241895	1.47847	FBgn0039064	0.000145899	0.00263458		X:14342336-14343381	1.5757	FBgn0052600	0.000994652	0.00979382
3R:26098266-26098578	2.76752	FBgn0039411	1.92458e-22	2.60038e-21		X:457120-457634	1.90223	FBgn0000137	8.65902e-12	1.42343e-10		3R:7306864-7307942	1.47846	FBgn0267337	0.000188478	0.00320843		3R:29433376-29434606	1.57495	FBgn0004369	5.00262e-08	3.15726e-06
2R:13017116-13017452	2.76725	FBgn0265623	1.18335e-11	6.54241e-11		3R:18794072-18794755	1.90188	FBgn0038652	9.24997e-20	5.22375e-18		3R:19281347-19281958	1.4775	FBgn0265062	0.000475822	0.00634251		2L:9080385-9081088	1.57426	FBgn0032095	1.17447e-05	0.000295009
X:5647192-5647708	2.76554	FBgn0259994	5.59486e-59	5.17589e-57		2R:23816898-23817603	1.9007	FBgn0034909	2.06558e-13	4.55196e-12		2L:92482-92766	1.47692	FBgn0031216	0.0166327	0.0841473		3R:28477677-28478670	1.57417	FBgn0039585	0.00279418	0.0213668
2L:6534967-6535754	2.76452	FBgn0000320	2.79407e-28	5.54926e-27		X:22854544-22855144	1.9006	FBgn0000719	0.00582873	0.0136239		3L:16633862-16634322	1.47627	FBgn0000017	0.0112927	0.0639463		3L:22689916-22691174	1.57298	FBgn0037177	2.00294e-05	0.000458051
2R:9001702-9002198	2.76334	FBgn0265011	7.30543e-16	5.94503e-15		3R:19035849-19036663	1.89963	FBgn0038676	9.76448e-17	3.55602e-15		3L:12318469-12320270	1.4748	FBgn0265455	0.00438964	0.0328397		2R:12742661-12744017	1.57217	FBgn0033773	7.97038e-10	8.9359e-08
3R:6747687-6748300	2.76142	FBgn0085326	7.47846e-11	3.80161e-10		3L:19183596-19183829	1.8987	FBgn0267603	1.27816e-15	3.9986e-14		2L:1966169-1967419	1.47465	FBgn0051942	0.0150476	0.0782096		2L:17587070-17587941	1.5721	FBgn0265584	0.00160132	0.0139496
3L:7992087-7992536	2.76005	FBgn0011817	8.76134e-26	1.48202e-24		X:4367260-4367530	1.89824	FBgn0029706	7.635e-05	0.000294594		2R:21565632-21566156	1.47299	FBgn0034636	0.00639578	0.0429724		X:14114187-14114985	1.57186	FBgn0265868	1.66743e-05	0.000396788
3L:5722496-5723124	2.75979	FBgn0086073	4.45495e-39	1.63048e-37		3L:11354719-11355244	1.89771	FBgn0266786	0.00112617	0.00322512		2L:20595684-20596209	1.47294	FBgn0051677	0.00129168	0.0134542		3L:22566519-22568127	1.57182	FBgn0037170	4.94871e-06	0.000145818
3R:5301308-5301831	2.75937	FBgn0037310	1.46697e-35	4.44647e-34		2R:22248472-22249277	1.89718	FBgn0020307	1.45565e-18	6.97807e-17		2L:11352516-11352919	1.47228	FBgn0265797	0.000577048	0.00730505		3R:23278140-23279350	1.57114	FBgn0004882	8.23698e-05	0.00141719
2R:21496757-21497497	2.75888	FBgn0010470	1.33245e-28	2.70694e-27		3L:17379042-17379395	1.89661	FBgn0036715	1.48686e-15	4.60086e-14		3L:12150239-12151877	1.47222	FBgn0052099	1.28985e-05	0.000389466		3R:26689800-26690036	1.57101	FBgn0039448	0.00726156	0.0433246
2R:7043378-7045683	2.75875	FBgn0033134	2.0918e-34	5.95283e-33		3R:15915761-15916020	1.89647	FBgn0266566	9.60271e-05	0.000361339		3R:14417710-14417985	1.47123	FBgn0085417	2.30504e-05	0.000622008		2R:16398495-16399628	1.57066	FBgn0264273	7.38353e-05	0.00130335
3L:14322976-14324069	2.75832	FBgn0266383	6.92236e-36	2.12773e-34		3R:20767501-20768074	1.89474	FBgn0046689	6.72686e-19	3.39402e-17		X:2635787-2636172	1.47048	FBgn0003371	1.70093e-05	0.000490025		2R:25016074-25016465	1.56891	FBgn0004055	0.000179764	0.00260941
4:647381-647833	2.75755	FBgn0039916	2.72814e-35	8.14742e-34		3L:18923634-18923953	1.89243	FBgn0262351	3.35831e-13	7.14043e-12		3R:20769548-20771080	1.47039	FBgn0046689	2.6814e-06	0.000108624		X:13768770-13769159	1.56738	FBgn0003218	0.00158887	0.0138894
3R:9776411-9777766	2.75632	FBgn0261599	4.01387e-35	1.18624e-33		3L:10963805-10964329	1.89184	FBgn0266784	1.27984e-17	5.44238e-16		X:2454682-2456506	1.4703	FBgn0004050	0.00695853	0.0456652		2R:7888052-7888959	1.56733	FBgn0050377	0.000222991	0.00305064
3R:20258382-20259216	2.75461	FBgn0262582	6.49745e-18	6.30583e-17		2L:9685336-9686323	1.89144	FBgn0000273	3.38539e-05	0.00014213		3R:28417204-28418072	1.46992	FBgn0039584	5.43614e-10	1.00798e-07		2R:18337533-18341795	1.56694	FBgn0285917	3.43831e-05	0.000704522
2R:10581154-10582234	2.75433	FBgn0263102	3.26932e-41	1.34179e-39		2R:12741318-12742249	1.88951	FBgn0033773	1.70609e-15	5.23359e-14		3R:9974842-9975128	1.4693	FBgn0037770	0.00640321	0.042991		3L:10281277-10281942	1.56642	FBgn0036080	0.011388	0.0604181
3L:373074-373697	2.75155	FBgn0262139	1.91016e-10	9.30218e-10		3L:759844-760828	1.88873	FBgn0035160	1.79545e-17	7.45635e-16		2L:12192773-12193487	1.46924	FBgn0000114	5.35522e-06	0.000190909		3L:20262799-20263212	1.56589	FBgn0052228	1.62025e-07	8.38394e-06
2R:24496214-24496847	2.7515	FBgn0061188	5.25694e-28	1.02472e-26		2L:12460234-12460831	1.88801	FBgn0262203	1.43172e-14	3.72089e-13		3L:14183586-14184007	1.46915	FBgn0000411	0.0124536	0.0686528		X:18050147-18051252	1.56493	FBgn0030889	4.87974e-07	2.14646e-05
2L:3506075-3506693	2.75149	FBgn0014396	1.85249e-55	1.48205e-53		2R:21363106-21364585	1.8871	FBgn0034624	3.36899e-23	2.95369e-21		X:19808404-19809461	1.46773	FBgn0026174	0.0213108	0.0998598		X:3042033-3042526	1.56482	FBgn0029649	0.000338817	0.00422832
3R:12249852-12250997	2.75138	FBgn0038008	9.19176e-49	5.38258e-47		X:12753831-12755560	1.887	FBgn0265830	1.00793e-11	1.63795e-10		2R:18571174-18572410	1.46712	FBgn0050115	0.000173524	0.00300007		3L:1277904-1279046	1.56479	FBgn0052333	1.34718e-07	7.21463e-06
2R:13565675-13568064	2.74826	FBgn0261989	1.94156e-89	7.51683e-87		3R:30836265-30837126	1.88549	FBgn0039804	8.89804e-11	1.21928e-09		3R:4990249-4990820	1.46692	FBgn0263343	9.27281e-05	0.00184974		2L:19222627-19223975	1.5643	FBgn0265078	1.77051e-08	1.31265e-06
X:10115719-10116428	2.74748	FBgn0086045	1.1075e-17	1.04777e-16		2R:19248657-19249192	1.88543	FBgn0004003	8.9508e-13	1.74867e-11		X:3081762-3082171	1.46582	FBgn0029649	0.00549562	0.0386778		3R:17358852-17359049	1.56069	FBgn0038498	0.010905	0.0585438
X:11078773-11079462	2.74748	FBgn0265458	1.32477e-64	1.54835e-62		3L:3435012-3435275	1.88526	FBgn0014388	1.5349e-07	1.11737e-06		X:3842908-3843554	1.46534	FBgn0000542	0.00138926	0.0141372		3L:5191971-5194560	1.56017	FBgn0052423	2.77941e-08	1.93089e-06
3R:26024584-26025196	2.74722	FBgn0002629	9.53779e-43	4.23254e-41		2L:17263303-17264054	1.88523	FBgn0032629	6.49082e-19	3.28075e-17		2R:19588037-19590088	1.4648	FBgn0262170	0.00408693	0.0311582		3R:27872062-27873681	1.55949	FBgn0039552	0.000785534	0.00815087
2R:12700684-12701523	2.7472	FBgn0033770	5.65535e-11	2.91396e-10		3L:21025709-21026116	1.88486	FBgn0003415	0.0122734	0.02618		3R:10490082-10491044	1.46441	FBgn0267136	1.03392e-05	0.000328335		X:4020174-4020960	1.55898	FBgn0262990	1.19128e-05	0.000298632
2R:7517263-7518320	2.74661	FBgn0033186	3.87941e-26	6.73466e-25		2L:18766403-18766711	1.88335	FBgn0045852	0.000151374	0.000542577		3L:22131661-22133292	1.4636	FBgn0037153	0.000170218	0.0029503		2R:11838202-11838829	1.55768	FBgn0033654	3.07962e-06	9.93402e-05
3L:7569330-7570244	2.74636	FBgn0035798	1.15658e-46	6.15131e-45		2L:9907985-9908350	1.88276	FBgn0032156	0.000209453	0.000722755		3L:7354888-7356245	1.46335	FBgn0267472	0.000791911	0.00929057		3R:25183515-25183988	1.55712	FBgn0039286	3.56409e-06	0.000111956
2R:24323816-24324389	2.74597	FBgn0266045	6.04259e-07	1.91428e-06		3R:25183515-25183988	1.88275	FBgn0039286	2.2125e-16	7.71144e-15		X:20372586-20372936	1.46273	FBgn0031103	0.000599866	0.00752256		3R:26498717-26499214	1.55619	FBgn0267752	0.00017007	0.00250294
3R:22662017-22662414	2.74514	FBgn0266418	8.50892e-09	3.40464e-08		2L:14439195-14439729	1.88264	FBgn0265945	0.000217711	0.000747346		3R:22798046-22798682	1.46152	FBgn0039027	0.00271711	0.0233187		3R:11865869-11867419	1.55616	FBgn0037956	4.02277e-08	2.64162e-06
3L:3980821-3981438	2.74437	FBgn0004880	1.2671e-10	6.2936e-10		X:14276156-14276620	1.88255	FBgn0052602	8.72689e-11	1.1993e-09		3L:904679-905062	1.46062	FBgn0035176	2.19367e-05	0.000599472		2L:128175-129191	1.55479	FBgn0025683	0.00746909	0.0441676
3L:734354-734701	2.74391	FBgn0264310	1.00803e-46	5.38139e-45		3L:13320419-13320848	1.88129	FBgn0265751	0.00982949	0.0215761		X:18050147-18051252	1.46045	FBgn0030889	1.05439e-06	5.0139e-05		X:9856614-9858293	1.55415	FBgn0019929	0.000191703	0.00274813
2R:18108593-18109183	2.74298	FBgn0034301	7.48917e-48	4.187e-46		2R:18676680-18677105	1.87954	FBgn0023214	1.53563e-12	2.9042e-11		3R:31950002-31951100	1.46039	FBgn0011224	5.8599e-06	0.000206766		3L:10239910-10240768	1.55381	FBgn0266952	0.00337462	0.0245508
2R:16224084-16227517	2.74261	FBgn0034093	2.17473e-50	1.40374e-48		3L:15816066-15816399	1.87919	FBgn0261722	1.63584e-09	1.76616e-08		2L:677142-677879	1.45929	FBgn0266323	0.00124237	0.0130609		3R:28966171-28966847	1.55371	FBgn0039617	0.000388501	0.00473271
2L:21927674-21928441	2.74198	FBgn0266873	2.17682e-35	6.53529e-34		3R:21897316-21898625	1.87911	FBgn0264426	1.77073e-13	3.93887e-12		3R:29153118-29153780	1.45659	FBgn0028692	0.000131928	0.00244789		2L:17194470-17195809	1.55337	FBgn0046888	2.53286e-09	2.53103e-07
2R:17819539-17820170	2.74116	FBgn0259211	5.77098e-65	6.88662e-63		X:3346120-3346594	1.87889	FBgn0266180	3.15757e-09	3.20564e-08		2R:19185376-19186216	1.45616	FBgn0263395	0.000652192	0.00799005		X:13870495-13870957	1.55225	FBgn0052626	0.000464134	0.00543328
3L:22136232-22137066	2.74111	FBgn0037153	2.77976e-35	8.29284e-34		3R:29305982-29308506	1.8779	FBgn0039659	4.23675e-21	2.92109e-19		3R:8367557-8367951	1.45389	FBgn0037584	2.44247e-05	0.000651356		2L:9588792-9589546	1.55104	FBgn0032131	0.000258468	0.00343049
3L:16899710-16900806	2.74035	FBgn0261565	6.53234e-62	6.77099e-60		3R:20765413-20766316	1.87679	FBgn0051195	1.78669e-12	3.34781e-11		3L:17444872-17446574	1.4537	FBgn0036725	0.00109363	0.0119049		X:16779989-16780197	1.55093	FBgn0001250	0.000654026	0.00707767
3L:14645633-14646654	2.74006	FBgn0041604	2.53412e-13	1.64026e-12		3R:9138634-9139085	1.87666	FBgn0003165	1.03849e-17	4.48999e-16		X:6454434-6455088	1.45286	FBgn0053667	2.38385e-05	0.000639427		2L:4763614-4764866	1.55088	FBgn0260428	0.000162085	0.00241248
3L:18199130-18199485	2.73947	FBgn0036782	5.39171e-34	1.49687e-32		2R:23052066-23052452	1.87514	FBgn0265187	4.19391e-13	8.74685e-12		3L:19129436-19129727	1.4519	FBgn0052203	9.51103e-07	4.60194e-05		X:7236008-7236361	1.55021	FBgn0029939	2.90736e-07	1.35219e-05
3R:9704648-9705287	2.73884	FBgn0051352	0.000143059	0.000321568		3R:9515621-9516746	1.87346	FBgn0014023	0.000175123	0.000617802		2L:19809271-19810442	1.45102	FBgn0003931	0.000189375	0.00321577		3L:10307911-10309097	1.54975	FBgn0267665	0.0180134	0.0840626
2L:14248335-14249634	2.73868	FBgn0265147	4.78392e-41	1.93345e-39		2L:10364927-10365849	1.87289	FBgn0032230	7.11465e-20	4.08281e-18		3R:19168273-19170168	1.44961	FBgn0010768	1.08201e-05	0.000339317		2R:13091571-13092699	1.54921	FBgn0265429	0.0016869	0.0144982
3R:11817670-11818815	2.73813	FBgn0259139	4.31193e-58	3.9001e-56		3R:10637654-10638182	1.87276	FBgn0264788	2.74125e-08	2.28821e-07		2L:6367436-6368001	1.44925	FBgn0031805	0.000257483	0.00407198		3R:19505135-19505846	1.54802	FBgn0260003	0.00604942	0.0377986
3L:3037793-3037996	2.73747	FBgn0035388	1.73498e-17	1.61346e-16		3L:16586223-16586616	1.87173	FBgn0036643	2.55345e-09	2.6472e-08		3R:15401359-15401906	1.44881	FBgn0267725	0.00164276	0.0160659		3R:29310341-29310772	1.5475	FBgn0015622	0.00217034	0.0176261
2L:7294540-7294816	2.73693	FBgn0284084	1.85768e-06	5.49641e-06		3L:6377229-6377739	1.87158	FBgn0267642	3.3322e-16	1.12953e-14		2L:13312174-13313717	1.44868	FBgn0264301	0.00137359	0.0140139		3R:31956449-31957450	1.54694	FBgn0011224	1.37981e-06	5.17756e-05
3L:16914818-16915207	2.73639	FBgn0261565	2.77189e-05	6.99337e-05		3L:6312158-6312666	1.87137	FBgn0266588	2.20264e-09	2.31648e-08		2R:15351923-15352475	1.44832	FBgn0034013	5.63743e-05	0.00125606		X:3995843-3996421	1.54663	FBgn0262990	0.000121116	0.00192308
X:12132960-12133204	2.73621	FBgn0267001	0.0145395	0.0229868		2R:14130743-14131232	1.87072	FBgn0040752	0.000217193	0.000745931		3L:21066143-21067450	1.44819	FBgn0262482	1.57822e-05	0.000462386		2L:11862491-11863067	1.54569	FBgn0261805	1.04156e-06	4.10373e-05
2R:14461386-14462881	2.73607	FBgn0284250	8.6454e-45	4.20442e-43		2R:6885704-6885924	1.87053	FBgn0033115	1.29099e-06	7.67514e-06		3L:10865001-10866268	1.44793	FBgn0026160	8.37843e-06	0.000279902		2L:11352516-11352919	1.54566	FBgn0265797	0.00896321	0.0506672
3R:19698295-19699569	2.73583	FBgn0051216	2.41403e-16	2.05026e-15		3R:22560482-22560894	1.87051	FBgn0038986	0.000107304	0.000399172		2L:9304669-9305723	1.44779	FBgn0262033	0.00129244	0.0134542		3R:28074007-28074980	1.54503	FBgn0085391	0.000366258	0.00449551
2R:13709499-13709993	2.73557	FBgn0033865	2.14262e-34	6.08525e-33		X:11528081-11528636	1.87017	FBgn0262335	0.0146446	0.0305698		3R:19277237-19278079	1.44724	FBgn0265062	0.000133563	0.00246662		3R:27758726-27760134	1.54493	FBgn0005659	0.0119214	0.06252
2L:2447261-2447810	2.7348	FBgn0000490	8.84289e-10	3.97133e-09		2L:1950948-1952547	1.86998	FBgn0031375	7.4775e-14	1.76857e-12		3R:15493349-15494723	1.44686	FBgn0038345	3.14387e-06	0.000124797		3R:5352337-5352687	1.54415	FBgn0013576	0.00125247	0.01167
3L:14113990-14114591	2.73417	FBgn0036411	2.28655e-31	5.47096e-30		X:18539173-18539426	1.86989	FBgn0265598	1.03855e-09	1.16237e-08		3L:22333024-22335028	1.44632	FBgn0052450	0.00155997	0.0154255		3R:23667338-23667929	1.54373	FBgn0051145	0.000541607	0.00614208
2L:17427718-17428789	2.73385	FBgn0011274	8.20464e-14	5.56798e-13		2L:8706713-8707048	1.8694	FBgn0032061	0.0273725	0.0526114		3R:12741117-12741504	1.44597	FBgn0038082	3.42995e-06	0.000133846		3L:18066785-18067338	1.54352	FBgn0000568	9.97101e-06	0.000257974
3R:25742812-25743684	2.73067	FBgn0051092	6.3391e-22	8.26236e-21		2R:7492468-7493098	1.86927	FBgn0263240	1.10251e-17	4.75955e-16		2R:14429972-14430730	1.44502	FBgn0013725	0.00437018	0.0327562		2L:179851-180705	1.54183	FBgn0016977	0.00132046	0.0120871
X:1577904-1578409	2.72838	FBgn0283451	2.46834e-46	1.29104e-44		2R:18572661-18573384	1.8691	FBgn0050115	2.77311e-19	1.47239e-17		2L:12918873-12920501	1.44498	FBgn0040510	2.87876e-07	1.76351e-05		3L:9176301-9178535	1.54126	FBgn0004244	7.10724e-07	2.94321e-05
X:15663473-15663886	2.72818	FBgn0030664	2.49237e-22	3.34369e-21		3L:489399-490668	1.86894	FBgn0001316	2.05688e-18	9.59687e-17		Y:518733-518949	1.44482	FBgn0001313	0.000754737	0.00895806		3L:17146962-17147625	1.54108	FBgn0260943	0.00239418	0.0190018
3R:21779930-21781265	2.72797	FBgn0003867	8.31043e-30	1.81557e-28		3R:20774952-20775763	1.86892	FBgn0046689	2.07897e-12	3.84725e-11		3L:11377485-11378317	1.44275	FBgn0261813	1.37133e-05	0.000410035		X:16996669-16997232	1.54066	FBgn0266354	2.36412e-06	8.09371e-05
2L:18320358-18321251	2.72785	FBgn0000636	3.9321e-75	7.64901e-73		2R:14521155-14521992	1.8684	FBgn0265974	2.76811e-08	2.3086e-07		3R:25633971-25635133	1.44185	FBgn0039350	5.08135e-06	0.000182596		3R:10512106-10512692	1.5404	FBgn0263547	3.97279e-06	0.000122698
3L:9434027-9435720	2.72596	FBgn0040305	3.5214e-51	2.39261e-49		2L:18765164-18765821	1.86738	FBgn0045852	9.93348e-15	2.65447e-13		X:4385922-4386973	1.44184	FBgn0029707	1.54086e-08	1.60041e-06		2R:24438362-24439515	1.54024	FBgn0035004	0.017858	0.0835199
3L:15793509-15793841	2.72559	FBgn0036531	6.01169e-12	3.41955e-11		X:14668848-14669306	1.86723	FBgn0030575	1.27328e-09	1.40189e-08		X:2896318-2896611	1.44166	FBgn0040355	0.000657435	0.00802634		X:2896318-2896611	1.53969	FBgn0040355	0.00126278	0.0117356
3R:8164655-8165229	2.72522	FBgn0001138	2.24201e-36	7.00498e-35		2R:19836266-19837015	1.86588	FBgn0265762	1.20547e-07	8.95742e-07		3R:18765932-18766181	1.44163	FBgn0038651	0.000402997	0.00559532		2L:14124061-14125447	1.53942	FBgn0283651	0.00100251	0.0098642
X:4102785-4103714	2.72501	FBgn0004832	9.86089e-32	2.4143e-30		X:4740865-4741442	1.86501	FBgn0029724	3.12141e-06	1.70219e-05		2L:19401750-19402189	1.44122	FBgn0065096	0.00507369	0.0366473		2R:21244446-21244706	1.53904	FBgn0034606	0.000806994	0.00832344
3L:18218492-18218702	2.725	FBgn0267597	9.02181e-11	4.54789e-10		3R:12143782-12144650	1.86498	FBgn0011905	2.3118e-10	2.90956e-09		3L:16786825-16787198	1.44117	FBgn0025582	0.0129412	0.0705624		X:5995658-5997092	1.53854	FBgn0027546	7.99164e-08	4.71867e-06
2L:7313953-7314362	2.7247	FBgn0284084	2.96105e-42	1.28392e-40		X:7654270-7654674	1.86369	FBgn0004198	1.11374e-14	2.95119e-13		3L:15004932-15006369	1.44108	FBgn0023174	0.00553129	0.0388357		3R:11354751-11355373	1.53853	FBgn0267673	0.000755644	0.0078935
3L:18014270-18014971	2.72444	FBgn0000568	1.60464e-25	2.66824e-24		X:10829377-10830014	1.86288	FBgn0285926	8.30736e-14	1.95024e-12		3L:13417031-13417265	1.43872	FBgn0260049	0.000640922	0.00790156		2L:3892641-3893318	1.53818	FBgn0000256	0.00710667	0.0425906
2R:17130779-17131169	2.72403	FBgn0266811	1.08071e-11	5.99829e-11		2R:13464217-13465801	1.86272	FBgn0262821	2.43809e-16	8.4356e-15		2R:20440166-20440440	1.43852	FBgn0086604	0.00147041	0.0147779		3R:23577767-23578564	1.53807	FBgn0039091	1.13272e-05	0.000285824
X:10113395-10114281	2.72376	FBgn0086045	3.25395e-37	1.07365e-35		X:890651-891629	1.86169	FBgn0029539	8.83235e-17	3.26682e-15		2R:8849661-8850254	1.43774	FBgn0011286	0.00807918	0.050753		2R:12295766-12296212	1.538	FBgn0266809	0.0214726	0.0950891
3L:1910323-1911179	2.71973	FBgn0035290	7.11307e-11	3.62495e-10		3R:30287459-30288645	1.8603	FBgn0010113	5.11623e-11	7.36228e-10		2R:11365493-11365954	1.43737	FBgn0033627	0.0188414	0.0917915		2L:11278185-11278437	1.53708	FBgn0052831	0.0214495	0.0950018
2L:2770769-2771043	2.71679	FBgn0031459	8.67194e-14	5.87528e-13		2L:11968168-11970040	1.85988	FBgn0263019	2.64545e-29	4.9766e-27		3L:17762287-17762986	1.43701	FBgn0036752	0.000683862	0.00829036		X:12329225-12329565	1.53696	FBgn0030384	4.13899e-05	0.00081973
X:10740559-10741071	2.71645	FBgn0003204	2.55402e-19	2.77069e-18		X:1615424-1618493	1.85823	FBgn0025390	4.35417e-17	1.69663e-15		2L:7625412-7625773	1.43455	FBgn0266034	7.50644e-06	0.000254152		3R:24273758-24274210	1.53679	FBgn0086365	0.0059295	0.0372828
2L:6543986-6545850	2.71638	FBgn0000320	1.5265e-54	1.19105e-52		3R:25176240-25179432	1.85798	FBgn0039286	2.56732e-11	3.9166e-10		2L:2393796-2394322	1.43452	FBgn0031424	1.87486e-05	0.000531813		2L:6736379-6736687	1.5363	FBgn0031854	4.55218e-05	0.000884771
2R:6295265-6295764	2.71487	FBgn0033075	2.41371e-11	1.29221e-10		2R:10546378-10548012	1.85757	FBgn0283426	4.0391e-11	5.94788e-10		2L:6543986-6545850	1.43421	FBgn0000320	5.03041e-09	6.40462e-07		X:21237730-21237915	1.53603	FBgn0011954	0.0121881	0.0634842
2R:6807802-6808156	2.71387	FBgn0014028	6.39296e-09	2.59764e-08		3R:26327205-26327927	1.85757	FBgn0261833	1.70868e-18	8.06259e-17		2R:19580049-19581209	1.43416	FBgn0262170	0.000757496	0.00898202		X:12991619-12992943	1.53534	FBgn0265597	0.00114066	0.0108481
3L:463882-464406	2.71345	FBgn0001316	7.03959e-37	2.26423e-35		3L:12588354-12588784	1.85745	FBgn0015904	5.72186e-07	3.69002e-06		X:7291170-7293131	1.43413	FBgn0025549	3.36012e-07	2.00504e-05		3R:29142095-29142779	1.53532	FBgn0039640	0.00640703	0.0393905
3L:21698109-21698449	2.71335	FBgn0052447	4.75814e-19	5.06887e-18		3R:13077085-13077460	1.85673	FBgn0004666	8.88155e-16	2.8379e-14		3R:17799804-17801301	1.43367	FBgn0038547	0.000412778	0.00569642		X:14693782-14694600	1.53491	FBgn0262534	0.00162701	0.0141021
2L:15030519-15031391	2.71315	FBgn0051832	8.4051e-25	1.32398e-23		2R:20565769-20566488	1.85662	FBgn0263000	4.0452e-10	4.87518e-09		3L:2549878-2551164	1.43339	FBgn0010905	0.00149854	0.0150061		3L:13051166-13052052	1.53417	FBgn0036342	0.00429871	0.0294322
3L:14159657-14159859	2.71285	FBgn0000411	1.05166e-06	3.21857e-06		3L:15004095-15004548	1.85606	FBgn0023174	3.2482e-09	3.29295e-08		3R:9100995-9101691	1.43292	FBgn0037661	2.78502e-07	1.7327e-05		3R:25645385-25646478	1.53335	FBgn0262411	0.00202491	0.0167106
3L:9507905-9508589	2.71247	FBgn0036008	1.29946e-14	9.47279e-14		X:12904990-12905743	1.85476	FBgn0030432	5.40661e-10	6.38322e-09		X:20340349-20341174	1.43261	FBgn0031100	0.00642479	0.0430626		3L:3299893-3300462	1.53261	FBgn0035431	0.000175796	0.00257212
3L:10983008-10983606	2.71242	FBgn0267309	5.23299e-26	9.01834e-25		2R:10866699-10867266	1.85352	FBgn0050015	4.85164e-15	1.37403e-13		3R:7296000-7296262	1.43259	FBgn0267337	0.00283967	0.0240584		2R:8837949-8838685	1.53249	FBgn0050350	0.000270102	0.0035406
3L:15593342-15593997	2.71129	FBgn0036518	2.4358e-27	4.57352e-26		X:3833330-3833814	1.85005	FBgn0000542	8.39406e-16	2.69426e-14		X:4562221-4562981	1.43238	FBgn0029716	0.0017209	0.0166401		3L:12308422-12308726	1.52991	FBgn0265455	0.000619608	0.00679205
3L:2084430-2086175	2.71037	FBgn0262107	1.44323e-70	2.30277e-68		X:19527701-19527955	1.84995	FBgn0261573	0.000337266	0.00109968		3R:19494069-19494400	1.43169	FBgn0038709	0.0184294	0.0903899		X:12940312-12940553	1.52989	FBgn0086675	0.000189023	0.00271807
3R:7090275-7091460	2.70981	FBgn0263768	1.23307e-47	6.8266e-46		2R:16306363-16307599	1.84995	FBgn0085428	6.86267e-13	1.37089e-11		3L:14955845-14956785	1.43137	FBgn0267640	0.00457169	0.0338872		X:5964152-5964683	1.52966	FBgn0005390	5.34897e-05	0.00100837
3L:14342606-14343169	2.70796	FBgn0036419	8.64645e-27	1.57214e-25		3R:5089741-5090480	1.84928	FBgn0010313	7.7355e-11	1.07555e-09		3R:21643068-21643869	1.43093	FBgn0267724	0.000205419	0.00342634		3R:26015951-26016197	1.5291	FBgn0266400	0.00778858	0.0455744
3L:7157911-7158604	2.70702	FBgn0040837	1.15484e-76	2.42954e-74		3L:15686732-15689556	1.84905	FBgn0085481	3.235e-12	5.73259e-11		2R:13022178-13022945	1.43032	FBgn0033788	5.37815e-09	6.7518e-07		2L:9453752-9455587	1.52867	FBgn0002973	0.000122837	0.00194704
2R:25094735-25095192	2.70669	FBgn0266129	4.3104e-45	2.12534e-43		3R:24319152-24319365	1.84837	FBgn0011785	6.95539e-10	8.05726e-09		2L:18363941-18364984	1.42912	FBgn0011559	0.000234981	0.00379209		3R:7927566-7928114	1.52839	FBgn0261453	0.0118941	0.0624123
2R:18244756-18245299	2.70647	FBgn0265593	9.28723e-30	2.02742e-28		3L:16279346-16280324	1.84795	FBgn0036591	9.59045e-09	8.8221e-08		2L:10262252-10262686	1.42836	FBgn0011305	0.00425658	0.0321226		2R:18714702-18715333	1.52812	FBgn0053147	0.00193666	0.0161517
3L:3221420-3221809	2.70634	FBgn0086068	4.16673e-19	4.46901e-18		X:6029949-6032113	1.84795	FBgn0003302	1.12453e-15	3.54522e-14		3R:29695830-29697089	1.42799	FBgn0039683	3.76925e-08	3.39208e-06		3R:19281347-19281958	1.52793	FBgn0265062	3.84805e-05	0.00077266
3L:10715729-10717588	2.70631	FBgn0036101	8.58575e-20	9.69944e-19		2R:24361918-24363157	1.84757	FBgn0266046	5.56397e-13	1.13542e-11		2L:10056926-10057768	1.4279	FBgn0267727	0.000836826	0.0097183		2R:9714318-9714679	1.52762	FBgn0010316	2.18187e-08	1.57602e-06
X:1565674-1566398	2.70594	FBgn0065095	6.56419e-86	2.14287e-83		2R:11607629-11608098	1.84728	FBgn0033636	3.70062e-16	1.24402e-14		3L:8824948-8826512	1.42756	FBgn0263930	0.00248428	0.0218123		2L:17754020-17754836	1.52603	FBgn0015609	0.00519309	0.0338046
3L:14240297-14241012	2.70441	FBgn0266948	2.41761e-18	2.43571e-17		2L:15432679-15433495	1.84574	FBgn0028892	8.63315e-08	6.57638e-07		2R:12742661-12744017	1.42614	FBgn0033773	1.12902e-09	1.89045e-07		3L:17754485-17755287	1.52343	FBgn0043025	0.0120185	0.0628497
3R:23269443-23270573	2.70386	FBgn0004882	3.90674e-47	2.11702e-45		2R:10075068-10075320	1.84557	FBgn0033482	3.77207e-07	2.52354e-06		2R:24802819-24803411	1.42579	FBgn0035069	0.00329499	0.0264941		X:17501298-17501595	1.52313	FBgn0265903	0.00261107	0.0203472
2L:6067309-6068341	2.7033	FBgn0031775	4.36106e-58	3.93201e-56		2L:11296243-11296781	1.84556	FBgn0263328	1.35126e-10	1.78447e-09		3R:26036874-26037582	1.42453	FBgn0002633	6.05292e-07	3.22483e-05		2R:13059086-13059735	1.52174	FBgn0033789	0.00100018	0.00984472
2L:2449259-2450055	2.70285	FBgn0000490	1.09417e-69	1.69812e-67		2L:4463948-4465713	1.8452	FBgn0031611	8.65184e-27	1.21665e-24		3R:8026446-8027088	1.42426	FBgn0037541	1.01707e-05	0.00032373		2L:2177443-2179295	1.52152	FBgn0000097	0.0137744	0.069198
X:1093333-1094983	2.70197	FBgn0040397	3.60215e-49	2.17669e-47		X:1577119-1577527	1.84346	FBgn0283451	2.68562e-14	6.74517e-13		3L:15788303-15789819	1.42332	FBgn0036531	0.00010137	0.00199304		3R:29264979-29265882	1.52142	FBgn0267104	0.000581662	0.00647612
X:12001777-12003348	2.70168	FBgn0001083	1.06704e-19	1.19358e-18		3L:3059965-3060700	1.84331	FBgn0035393	1.45571e-09	1.58736e-08		X:11631247-11632063	1.42306	FBgn0004370	2.49512e-05	0.000662838		3L:6372166-6373749	1.51984	FBgn0266968	0.00270097	0.0208663
2L:17052581-17053327	2.70056	FBgn0032625	1.59007e-50	1.03577e-48		2L:21192520-21192846	1.84152	FBgn0011829	0.00236217	0.0061946		3L:15351853-15352351	1.42265	FBgn0036494	0.00157179	0.0155116		X:12844045-12844649	1.51639	FBgn0030429	7.61395e-06	0.000206483
3R:23495821-23496189	2.69972	FBgn0039080	1.76787e-15	1.39161e-14		2L:9530568-9530939	1.84128	FBgn0032122	9.13397e-24	8.56302e-22		2R:18305594-18306309	1.42208	FBgn0034327	1.61436e-06	7.11349e-05		3L:6312158-6312666	1.51564	FBgn0266588	0.00163592	0.0141527
3L:18896179-18896550	2.69941	FBgn0086661	2.60399e-72	4.50951e-70		3R:19752651-19753266	1.84057	FBgn0263499	2.90896e-12	5.20352e-11		3L:17317105-17317828	1.42173	FBgn0262376	0.000530846	0.00688232		3R:26027358-26028844	1.51532	FBgn0002631	0.00469507	0.0314144
2L:21010017-21010466	2.69917	FBgn0250867	2.16857e-38	7.59428e-37		3R:6550311-6550608	1.83948	FBgn0046873	3.19916e-07	2.16834e-06		2R:22566894-22568121	1.42172	FBgn0034737	0.00121414	0.0128523		2L:14248335-14249634	1.51483	FBgn0265147	0.00203706	0.0167858
2R:12584625-12585185	2.69867	FBgn0022764	8.0334e-46	4.08151e-44		3L:9769281-9769681	1.83926	FBgn0036043	7.40815e-06	3.69056e-05		3R:20795288-20796265	1.42054	FBgn0038826	2.19067e-05	0.000599246		3R:29273036-29275210	1.51457	FBgn0267128	0.00273426	0.0210533
2L:15112505-15112848	2.69639	FBgn0001978	8.28818e-47	4.44977e-45		2R:15739513-15740110	1.838	FBgn0050089	3.24003e-22	2.48747e-20		2L:1972611-1972904	1.4203	FBgn0267972	0.00102043	0.0112725		2R:9548013-9548494	1.51433	FBgn0033421	0.000565128	0.00633844
X:5620993-5621815	2.69536	FBgn0004687	9.68399e-18	9.23556e-17		2R:10680500-10680936	1.83633	FBgn0024836	3.30259e-18	1.50102e-16		3R:5117265-5118392	1.41924	FBgn0262605	1.90394e-07	1.29243e-05		X:19718710-19720579	1.51261	FBgn0031064	0.0145499	0.0719539
3R:30272362-30273530	2.69511	FBgn0267782	3.29799e-46	1.7155e-44		2R:15533929-15534341	1.83627	FBgn0050471	2.16951e-05	9.5635e-05		2R:8235613-8235809	1.41905	FBgn0013726	0.00858946	0.0531392		X:1407231-1407652	1.51241	FBgn0259108	0.0202922	0.0913844
3R:31606036-31606574	2.69468	FBgn0039858	5.407e-40	2.07519e-38		3L:7820546-7821035	1.83608	FBgn0016694	9.9921e-12	1.6247e-10		X:9797327-9798347	1.41805	FBgn0052698	7.15939e-09	8.34643e-07		3L:21479656-21480397	1.51236	FBgn0014143	1.3772e-07	7.30445e-06
3R:15293882-15295878	2.69439	FBgn0003721	1.14498e-91	5.16167e-89		X:13142333-13142979	1.83604	FBgn0052645	2.47008e-13	5.36431e-12		X:3680308-3680995	1.41804	FBgn0023215	0.00168411	0.0164122		X:458235-461279	1.51203	FBgn0000137	1.49658e-05	0.000365272
2L:5730971-5731885	2.69358	FBgn0031733	3.01667e-15	2.3269e-14		3R:15087466-15088460	1.83552	FBgn0038286	3.86041e-07	2.57597e-06		X:671883-674527	1.41714	FBgn0021764	1.10538e-06	5.18095e-05		2R:10300674-10301465	1.51157	FBgn0033504	0.000434405	0.00515307
2R:13190426-13191528	2.69297	FBgn0053182	1.01368e-61	1.03933e-59		3R:20405440-20405871	1.83542	FBgn0038795	1.38182e-18	6.64163e-17		2R:22530318-22531146	1.41592	FBgn0003175	0.00895033	0.054551		X:9824918-9825800	1.51126	FBgn0052698	0.000583875	0.00649325
3R:13958405-13961605	2.69279	FBgn0016672	4.25233e-65	5.11739e-63		X:2930516-2930962	1.8352	FBgn0052793	1.47831e-06	8.6834e-06		X:9391584-9391987	1.41588	FBgn0026149	9.14631e-07	4.47825e-05		2R:5741545-5742104	1.51021	FBgn0022288	2.78879e-06	9.17839e-05
2R:15600159-15600722	2.69089	FBgn0260429	1.14986e-21	1.47171e-20		X:10083908-10084099	1.83494	FBgn0030177	0.057292	0.0986086		2L:179851-180705	1.41561	FBgn0016977	0.0014483	0.0145875		2L:18936580-18937086	1.51011	FBgn0032723	1.80493e-05	0.000422581
3R:25172617-25174109	2.68999	FBgn0039286	6.59199e-22	8.5841e-21		2L:10016017-10016366	1.83472	FBgn0032175	1.74423e-08	1.51658e-07		X:425655-426301	1.4154	FBgn0052816	0.0012942	0.0134559		3L:10719493-10719770	1.50998	FBgn0036101	0.00129768	0.0119259
2L:20117793-20118023	2.68691	FBgn0032851	9.38687e-08	3.3056e-07		X:7310138-7310484	1.83436	FBgn0024250	5.38387e-07	3.49165e-06		X:14094121-14094540	1.4153	FBgn0267962	0.000350481	0.00509367		2L:9149817-9150142	1.5096	FBgn0052982	8.36892e-05	0.00143452
2R:14429972-14430730	2.68645	FBgn0013725	7.66685e-54	5.8377e-52		3R:14558690-14559336	1.83433	FBgn0038237	3.45971e-05	0.000144951		2R:8562612-8562971	1.41503	FBgn0033302	0.00010154	0.00199304		2L:2878114-2878749	1.5084	FBgn0031479	5.16845e-05	0.000985113
3L:3059965-3060700	2.68629	FBgn0035393	5.6057e-10	2.58598e-09		2R:11680335-11680731	1.83398	FBgn0040491	6.30009e-07	4.02792e-06		4:387436-387869	1.41449	FBgn0262636	0.00421438	0.0318738		3L:5962793-5963118	1.50786	FBgn0053993	0.0147773	0.0727524
3L:2054291-2055041	2.68296	FBgn0259701	1.88134e-49	1.15904e-47		3R:12425762-12426181	1.83381	FBgn0004103	1.42275e-10	1.87191e-09		2L:6103505-6107319	1.41422	FBgn0266521	0.000142524	0.00258377		3R:26402083-26402316	1.50781	FBgn0039424	0.000292521	0.00376469
3R:26498190-26498442	2.68212	FBgn0267752	8.57404e-17	7.5813e-16		3L:4296568-4297734	1.83239	FBgn0066365	1.17149e-06	7.03388e-06		3R:21382415-21382900	1.41308	FBgn0004110	4.57406e-05	0.00105839		2R:12693725-12694551	1.50707	FBgn0033769	0.000845327	0.00864126
2R:22125474-22126773	2.682	FBgn0034697	9.73083e-50	6.08734e-48		2L:13509726-13510247	1.83222	FBgn0263354	2.56956e-16	8.87966e-15		X:2881712-2882218	1.41172	FBgn0040354	0.000546059	0.00701372		X:10824294-10824747	1.50692	FBgn0285926	0.000914787	0.00921469
2L:2365336-2366083	2.68185	FBgn0261647	1.70766e-12	1.02297e-11		3L:17847397-17847800	1.83136	FBgn0036762	7.97297e-06	3.94358e-05		2L:19104400-19104875	1.41158	FBgn0002023	0.00468605	0.0344783		2L:14483466-14483713	1.50558	FBgn0265944	0.000284235	0.00369304
3R:25999256-26000598	2.68125	FBgn0002735	1.25117e-46	6.64197e-45		3R:25483254-25483761	1.83133	FBgn0039339	1.29643e-08	1.15625e-07		3L:12100805-12101306	1.41155	FBgn0036246	0.0087026	0.0535252		X:19842065-19843274	1.50482	FBgn0261811	1.03546e-07	5.85204e-06
2R:18871983-18872427	2.68071	FBgn0262569	1.31463e-18	1.35328e-17		3L:13918924-13920043	1.83081	FBgn0026376	3.62739e-15	1.05687e-13		2L:18370094-18370774	1.41054	FBgn0085200	8.2535e-06	0.000276397		3L:18094757-18095035	1.50448	FBgn0085282	2.29684e-05	0.00050922
X:5512195-5514052	2.68001	FBgn0029771	3.07107e-51	2.09667e-49		2R:17620075-17620289	1.83072	FBgn0265576	0.0316858	0.0596665		3L:18125422-18126062	1.4102	FBgn0262100	0.000649909	0.00797322		2L:15557849-15560662	1.50435	FBgn0028370	7.57681e-08	4.51336e-06
3R:12288103-12288466	2.67996	FBgn0003651	1.75151e-57	1.53533e-55		3R:8283618-8283843	1.83013	FBgn0265377	4.46043e-11	6.52436e-10		X:4020174-4020960	1.4102	FBgn0262990	2.95022e-05	0.000755408		3R:15049339-15049728	1.50376	FBgn0266249	7.93461e-05	0.0013746
3L:22641994-22642265	2.67975	FBgn0266930	2.17262e-09	9.3111e-09		3R:31956449-31957450	1.83007	FBgn0011224	2.28916e-18	1.05906e-16		3R:12291597-12294431	1.40869	FBgn0003651	1.33374e-07	9.5493e-06		2L:10262252-10262686	1.50216	FBgn0011305	0.00229468	0.0184189
3R:15918938-15922595	2.67968	FBgn0038385	3.1579e-56	2.64565e-54		X:4987258-4988559	1.82999	FBgn0267442	6.83996e-12	1.14224e-10		3R:6618931-6620053	1.40864	FBgn0037460	0.0201391	0.0958985		X:7834331-7834851	1.50215	FBgn0029962	0.000612244	0.00673273
3R:16200576-16201969	2.67958	FBgn0038407	3.43909e-54	2.64698e-52		2L:5292408-5293467	1.82974	FBgn0016076	4.10988e-16	1.37186e-14		X:4902757-4903872	1.4085	FBgn0029733	4.15978e-05	0.000981438		3L:16183565-16184100	1.50096	FBgn0267319	0.000110508	0.00178653
2R:7785331-7785829	2.67939	FBgn0015614	3.64378e-21	4.49944e-20		X:4018037-4018679	1.82886	FBgn0262990	3.32008e-05	0.000139595		2L:6317891-6318996	1.4078	FBgn0265778	2.09091e-07	1.39535e-05		3R:29282388-29283456	1.50082	FBgn0267128	0.0010526	0.0102063
2L:389516-390204	2.67838	FBgn0263871	2.35959e-31	5.6315e-30		2R:14373185-14373396	1.82838	FBgn0050074	9.74801e-05	0.000365885		3R:30743313-30743739	1.4075	FBgn0039799	0.00554542	0.0388953		X:11672256-11672450	1.50038	FBgn0030323	0.00102939	0.010064
3R:12359370-12359955	2.6783	FBgn0038017	1.50171e-58	1.37139e-56		3L:15310869-15311296	1.82816	FBgn0036493	7.36043e-05	0.000285084		X:14352138-14352471	1.40743	FBgn0052601	5.43684e-05	0.00122674		X:7224477-7226513	1.49989	FBgn0029939	1.37236e-08	1.06619e-06
2R:13600960-13601857	2.67747	FBgn0262360	3.62943e-29	7.60734e-28		X:2985033-2985346	1.8281	FBgn0028369	3.01651e-08	2.49962e-07		3L:10047098-10048569	1.4062	FBgn0267538	5.0557e-05	0.00116135		3L:11131015-11131452	1.49975	FBgn0014368	0.000749492	0.00785073
X:13898021-13898805	2.67742	FBgn0267033	6.81244e-25	1.07883e-23		3R:5318682-5319120	1.82795	FBgn0013576	0.000114733	0.000423152		X:1233725-1234686	1.40609	FBgn0261444	0.000403656	0.00559849		X:17111374-17111956	1.49936	FBgn0260748	3.50223e-05	0.000712326
3R:28680948-28683096	2.67402	FBgn0039594	2.52723e-62	2.67821e-60		2L:19562251-19563409	1.82671	FBgn0032809	5.89191e-17	2.24954e-15		3R:25246009-25246540	1.4054	FBgn0039300	8.85128e-06	0.000291123		2L:6983130-6983710	1.49897	FBgn0265414	0.000408529	0.00491375
2L:18267500-18268333	2.67319	FBgn0266206	5.09786e-14	3.52359e-13		2L:10525435-10526006	1.8258	FBgn0032264	0.0051812	0.0122902		2L:19134776-19138067	1.40476	FBgn0086447	9.3218e-07	4.52284e-05		2R:24226896-24227637	1.49879	FBgn0050419	8.36993e-08	4.92202e-06
3R:8148852-8150733	2.67286	FBgn0011959	1.41296e-49	8.7619e-48		X:14860597-14861260	1.82439	FBgn0030589	6.38929e-05	0.000250928		3L:486808-489100	1.40441	FBgn0001316	1.10922e-05	0.000345888		3L:9763516-9764050	1.49805	FBgn0036043	0.000126219	0.00198921
3L:14200832-14201649	2.67241	FBgn0052141	6.76058e-17	6.02281e-16		2L:7874243-7874583	1.82428	FBgn0011861	2.8997e-07	1.98527e-06		3L:16195356-16195918	1.40391	FBgn0266986	0.0179168	0.0886315		2R:20461749-20463905	1.4979	FBgn0265854	0.00676672	0.041089
2R:10583379-10584713	2.67172	FBgn0263102	1.34895e-31	3.2745e-30		2L:10191716-10192383	1.82415	FBgn0051874	2.09773e-05	9.29902e-05		X:8643655-8644376	1.40183	FBgn0004102	3.66885e-07	2.14752e-05		3R:15581275-15581805	1.49711	FBgn0038350	0.000473244	0.00550953
3L:489399-490668	2.67071	FBgn0001316	4.67687e-49	2.80228e-47		2L:19413466-19414323	1.82357	FBgn0041789	1.6988e-05	7.70866e-05		3R:20517311-20518070	1.40063	FBgn0038799	0.000296098	0.00450721		2L:19736356-19736580	1.49689	FBgn0032816	0.000437639	0.0051892
3R:21674689-21675246	2.67039	FBgn0259113	3.13791e-13	2.00811e-12		2L:19740631-19741347	1.8235	FBgn0266211	3.54647e-14	8.79835e-13		3R:21639796-21640674	1.40046	FBgn0267723	0.0208816	0.0983594		3L:9754251-9755305	1.49668	FBgn0259163	0.000115483	0.00185391
2L:4444518-4445356	2.67024	FBgn0027609	4.41405e-28	8.6279e-27		3R:8873564-8874303	1.82261	FBgn0262614	2.30419e-20	1.41673e-18		3L:13002689-13003044	1.39975	FBgn0036330	2.63448e-06	0.000107195		3L:10669568-10670379	1.49665	FBgn0010762	0.00353452	0.0254257
2L:12806213-12806717	2.66991	FBgn0264366	1.55255e-44	7.51177e-43		3R:21348132-21349015	1.82198	FBgn0038881	1.44343e-12	2.74812e-11		2R:8246727-8247191	1.39946	FBgn0265639	0.00356841	0.0280861		3L:620002-620260	1.49591	FBgn0263042	0.010979	0.0587736
2R:10601713-10603186	2.66926	FBgn0033538	7.25707e-40	2.75545e-38		3L:20935098-20936481	1.82145	FBgn0037035	1.15163e-08	1.04149e-07		X:21563124-21563847	1.39879	FBgn0265922	0.00160028	0.015734		3L:14152287-14152624	1.49521	FBgn0267547	0.00020548	0.00288845
X:481996-482342	2.6673	FBgn0029524	2.00964e-15	1.57581e-14		3R:9034541-9036132	1.82136	FBgn0002932	5.13563e-14	1.23944e-12		2R:22516874-22517605	1.39739	FBgn0003175	0.00620789	0.0419652		2L:6227763-6228780	1.49461	FBgn0026755	0.00751865	0.044394
3L:10236787-10237582	2.6668	FBgn0265735	5.24779e-10	2.43136e-09		3L:19177747-19178570	1.82054	FBgn0267603	3.69089e-12	6.47182e-11		3L:14324919-14325285	1.3972	FBgn0266383	0.00310573	0.0254917		3R:19649299-19649766	1.49461	FBgn0051220	0.00064062	0.006967
3R:14288623-14289622	2.66639	FBgn0285913	8.90189e-26	1.5049e-24		2R:9005104-9005394	1.82019	FBgn0265011	3.89812e-15	1.12737e-13		3R:31606848-31607512	1.39712	FBgn0039858	0.0201925	0.0960867		2L:2700337-2701452	1.49458	FBgn0031446	2.15613e-06	7.51782e-05
3R:12973729-12974414	2.66496	FBgn0038098	3.06683e-30	6.90731e-29		2L:16605056-16605827	1.81738	FBgn0051815	2.67811e-08	2.2473e-07		3L:1358914-1360662	1.39678	FBgn0029514	5.05685e-05	0.00116135		2R:23235932-23236787	1.49404	FBgn0034835	0.000184858	0.0026721
3R:9801564-9801865	2.66373	FBgn0037759	2.01853e-12	1.19984e-11		2L:12839211-12840271	1.81702	FBgn0266305	9.24411e-07	5.68742e-06		2R:8119073-8120372	1.39638	FBgn0050372	0.0033208	0.0266165		3R:5023850-5024686	1.49359	FBgn0267145	0.00400295	0.027837
2L:6959631-6961072	2.66365	FBgn0031876	2.2296e-28	4.45935e-27		3L:18849784-18851637	1.81534	FBgn0266937	1.68812e-28	2.87143e-26		3L:3391593-3392130	1.39613	FBgn0267301	0.00234982	0.0209489		3L:18004445-18004842	1.4934	FBgn0086081	3.07903e-07	1.42006e-05
2L:13863439-13863929	2.66324	FBgn0266142	1.74023e-31	4.19205e-30		3L:10684488-10685391	1.81526	FBgn0036099	9.63774e-16	3.07261e-14		3R:12879286-12879606	1.39555	FBgn0267938	0.000754586	0.00895806		2R:21706654-21707267	1.49292	FBgn0010228	1.37532e-05	0.000339582
2R:18890569-18891293	2.66258	FBgn0086022	9.17947e-58	8.09646e-56		2R:7195210-7196247	1.81507	FBgn0003090	3.33035e-17	1.3231e-15		2L:16393698-16394293	1.39343	FBgn0028523	0.00329903	0.0265113		X:6015732-6017442	1.49289	FBgn0265692	0.014198	0.0707677
2L:16773664-16775362	2.66223	FBgn0264695	4.03985e-48	2.29471e-46		3L:16195356-16195918	1.81505	FBgn0266986	2.144e-11	3.32075e-10		2R:22861899-22862291	1.3925	FBgn0001263	0.0089583	0.0545875		3L:16754165-16754490	1.49103	FBgn0262099	5.48346e-06	0.000159026
X:7734096-7734309	2.66188	FBgn0029958	1.06244e-07	3.71653e-07		X:19342787-19343160	1.81494	FBgn0086778	6.62017e-05	0.000259026		3R:16222355-16222827	1.39198	FBgn0267203	1.16598e-05	0.00035993		2L:4696933-4698190	1.49024	FBgn0085380	0.00864652	0.0493218
X:729183-730274	2.66071	FBgn0040383	7.47498e-09	3.01644e-08		2L:6512024-6512463	1.81415	FBgn0266001	7.26753e-21	4.85745e-19		3L:20442929-20443294	1.39194	FBgn0036993	0.00031056	0.00466236		2R:17225955-17227585	1.48972	FBgn0265487	5.42577e-06	0.000157851
X:2358712-2359285	2.65895	FBgn0003159	4.86202e-31	1.14499e-29		2R:7071956-7072233	1.81405	FBgn0050299	0.000152317	0.00054534		3R:31698071-31698684	1.39127	FBgn0266412	0.000379193	0.00538352		3R:31812109-31813722	1.48883	FBgn0039883	0.000245323	0.00329085
2R:23328902-23329509	2.65892	FBgn0050413	1.55417e-23	2.25665e-22		2L:7497193-7497474	1.81362	FBgn0011283	6.8401e-13	1.36735e-11		2R:10546378-10548012	1.391	FBgn0283426	0.00641403	0.0430367		3L:1471803-1472033	1.48843	FBgn0052319	0.0186353	0.0859182
2L:3456669-3457371	2.65833	FBgn0031536	5.34265e-10	2.47249e-09		X:4569140-4569680	1.81132	FBgn0029717	1.85618e-10	2.374e-09		3L:10845643-10846147	1.39083	FBgn0266679	0.000375433	0.00535215		3R:31725026-31725623	1.48805	FBgn0003870	0.00258043	0.0201496
2L:17830017-17830728	2.65796	FBgn0262018	1.55908e-17	1.45512e-16		3R:9991874-9992540	1.8102	FBgn0283554	1.89268e-15	5.78101e-14		2L:6205821-6206480	1.39045	FBgn0026755	1.64663e-05	0.00047724		3L:13293298-13293608	1.48711	FBgn0264513	0.00502621	0.0330448
2L:21897743-21898479	2.65727	FBgn0032965	4.63649e-27	8.52856e-26		3L:5352755-5353756	1.80945	FBgn0016031	1.32791e-15	4.14968e-14		2L:14816227-14817607	1.38993	FBgn0053309	0.00289051	0.0243844		2L:7924030-7924239	1.48469	FBgn0053121	0.0150748	0.0738466
2R:11259917-11260577	2.65712	FBgn0033600	5.79263e-58	5.1898e-56		2R:6146598-6150391	1.80875	FBgn0011938	9.92165e-16	3.15958e-14		3R:29908890-29909774	1.38969	FBgn0051036	5.21021e-08	4.40207e-06		3R:31444243-31445473	1.48464	FBgn0039848	3.04347e-06	9.82892e-05
2L:468970-469878	2.65639	FBgn0031258	1.13703e-42	5.03001e-41		3L:12432742-12433171	1.80828	FBgn0036285	2.26437e-15	6.83546e-14		X:16760286-16761173	1.38951	FBgn0027528	6.9415e-05	0.00146621		3R:22255972-22256553	1.48445	FBgn0262382	0.00947417	0.0526067
3R:26704489-26705186	2.6559	FBgn0023179	1.1679e-13	7.80273e-13		X:2254489-2254820	1.80679	FBgn0029608	1.26041e-08	1.12873e-07		X:12329225-12329565	1.38921	FBgn0030384	2.66423e-05	0.000697701		3R:23575193-23576082	1.48367	FBgn0039091	0.00078108	0.00811077
2R:21669940-21670670	2.65449	FBgn0034650	3.29238e-28	6.50257e-27		3L:16763426-16764302	1.80575	FBgn0267934	9.62724e-17	3.51522e-15		X:9717212-9717622	1.38907	FBgn0263509	0.000549607	0.00704946		2R:13067184-13068555	1.48366	FBgn0033791	0.000127626	0.00200452
X:15543045-15544092	2.65382	FBgn0265454	1.90745e-66	2.42931e-64		3L:8698059-8698434	1.80533	FBgn0265719	0.000211503	0.000728943		2L:7908897-7909566	1.38887	FBgn0053121	0.00171353	0.0165994		X:395784-396131	1.48305	FBgn0004170	0.0118809	0.0623669
3L:17405412-17406040	2.65378	FBgn0027660	3.85944e-16	3.22388e-15		X:18777109-18777586	1.80497	FBgn0030955	4.26029e-17	1.66233e-15		3L:7311231-7312763	1.38839	FBgn0035756	0.00943988	0.0563781		2L:18561436-18562574	1.48298	FBgn0085370	0.000955827	0.00952283
2R:8119073-8120372	2.65277	FBgn0050372	2.58815e-55	2.04752e-53		2R:20646858-20648087	1.80442	FBgn0034540	2.03085e-17	8.30049e-16		X:2557130-2559110	1.38839	FBgn0260753	3.8575e-07	2.23897e-05		2R:23647714-23648371	1.48233	FBgn0004795	0.00994078	0.054528
2R:15127962-15128447	2.65232	FBgn0015371	1.27663e-49	7.95122e-48		3L:15320594-15321410	1.80408	FBgn0267933	3.55073e-07	2.38783e-06		3R:25645385-25646478	1.38758	FBgn0262411	0.00690207	0.0453853		2L:7497193-7497474	1.4819	FBgn0011283	0.000515755	0.00589007
2L:7702848-7704031	2.65196	FBgn0041181	4.85105e-34	1.34941e-32		2R:12693725-12694551	1.80371	FBgn0033769	1.76364e-07	1.26574e-06		2L:10525435-10526006	1.38689	FBgn0032264	0.0091015	0.0551923		X:11358922-11359728	1.48153	FBgn0030294	4.85119e-06	0.000143558
2R:20304494-20304731	2.65154	FBgn0265852	0.000676406	0.00136371		X:22817588-22819134	1.80328	FBgn0031201	2.87698e-17	1.15429e-15		X:5043968-5045013	1.38597	FBgn0003028	0.00204493	0.0188518		2R:22560876-22561260	1.48114	FBgn0003175	0.000395035	0.0047879
X:7000170-7001828	2.65074	FBgn0027108	8.44344e-62	8.68848e-60		3L:22884700-22885040	1.8016	FBgn0037203	2.46983e-12	4.47435e-11		2R:8252709-8253564	1.38558	FBgn0033277	0.000929479	0.0105331		2L:14418628-14419004	1.48113	FBgn0264810	0.010063	0.0550558
2R:15900024-15900459	2.64725	FBgn0053463	7.79934e-38	2.672e-36		3R:26027358-26028844	1.80073	FBgn0002631	1.8012e-09	1.92639e-08		X:3833330-3833814	1.38551	FBgn0000542	0.000194089	0.0032803		X:9086495-9086838	1.48036	FBgn0052706	0.0093215	0.0519674
3L:21416886-21417541	2.64722	FBgn0267616	3.34095e-10	1.58673e-09		2L:3456669-3457371	1.80003	FBgn0031536	1.60567e-05	7.33053e-05		2L:1688254-1690540	1.38495	FBgn0011570	6.28749e-06	0.000217036		2R:13565675-13568064	1.47973	FBgn0261989	0.000291237	0.00375517
2L:20695472-20696023	2.64707	FBgn0032877	5.05675e-11	2.61597e-10		3R:12251328-12254512	1.79946	FBgn0038008	9.62768e-17	3.51522e-15		3L:14963860-14964744	1.38469	FBgn0026320	0.00807715	0.0507518		X:12163705-12165058	1.4797	FBgn0030377	2.05923e-05	0.000468594
2L:16729680-16729902	2.64687	FBgn0051812	1.38596e-07	4.77411e-07		2L:14542904-14543199	1.79887	FBgn0250844	0.000134406	0.000488165		3R:20767501-20768074	1.38458	FBgn0046689	0.00151141	0.0150912		X:14841974-14842794	1.47968	FBgn0030586	0.014977	0.0734472
3L:14238552-14238926	2.64658	FBgn0266948	1.18604e-11	6.55217e-11		X:16750046-16750695	1.79886	FBgn0027528	1.36553e-08	1.21141e-07		2L:15143162-15143761	1.38434	FBgn0028889	7.71681e-07	3.86933e-05		X:1789078-1791278	1.47892	FBgn0052806	0.000114728	0.00184393
2R:16066720-16067941	2.6465	FBgn0262446	4.21485e-13	2.66428e-12		2R:21159371-21159714	1.79885	FBgn0050389	7.50727e-15	2.05643e-13		3L:2867845-2868508	1.384	FBgn0263392	0.000147554	0.00265623		2R:8230972-8231217	1.47735	FBgn0010109	0.00361261	0.0258191
3L:21100458-21101435	2.64577	FBgn0020294	2.43454e-30	5.5359e-29		4:497866-498287	1.7982	FBgn0004607	3.4552e-07	2.32745e-06		X:3137355-3138402	1.38335	FBgn0004647	6.98816e-05	0.00147183		2L:20524744-20525232	1.47592	FBgn0265256	0.0210385	0.0937727
2L:15463116-15463569	2.64478	FBgn0266157	1.03706e-24	1.62636e-23		X:4437916-4439161	1.79742	FBgn0000179	2.59665e-12	4.67726e-11		3L:22757061-22758399	1.38272	FBgn0267623	7.72248e-05	0.00159972		3L:6840835-6841361	1.475	FBgn0266590	0.0212015	0.0942365
3L:178730-182145	2.64457	FBgn0035103	5.99612e-43	2.6734e-41		X:13891809-13892040	1.7971	FBgn0267033	3.32527e-14	8.30762e-13		2L:12291388-12292366	1.38259	FBgn0000114	0.0152688	0.0790207		3R:25574451-25575007	1.47466	FBgn0011666	0.000601353	0.00663704
2R:17002282-17003339	2.64447	FBgn0034177	2.69588e-47	1.47526e-45		2R:10534486-10534904	1.79707	FBgn0283521	7.53647e-15	2.06244e-13		2L:15435810-15436194	1.38163	FBgn0266155	0.00305496	0.0252404		X:17507757-17508439	1.47459	FBgn0263706	0.0145029	0.0717858
3L:21445979-21446527	2.64394	FBgn0267849	7.74717e-09	3.11919e-08		3R:23876333-23877013	1.79669	FBgn0025574	2.2227e-13	4.87553e-12		2L:11435910-11436428	1.38058	FBgn0261648	0.00250625	0.0219539		2L:2013317-2013949	1.47424	FBgn0051669	3.67211e-06	0.000114957
3R:4213501-4215772	2.64364	FBgn0037217	3.39781e-26	5.92032e-25		2L:11061456-11062383	1.79484	FBgn0032330	7.58028e-17	2.8407e-15		3R:4533737-4535647	1.38044	FBgn0051526	1.93064e-05	0.000542788		3R:24072735-24073426	1.47387	FBgn0040283	0.00243509	0.019249
2R:17852381-17853010	2.64309	FBgn0050323	5.94651e-67	8.04223e-65		3R:28417204-28418072	1.79471	FBgn0039584	6.14071e-12	1.03276e-10		3L:4167573-4168123	1.38016	FBgn0011653	0.00389285	0.030076		X:21442634-21442827	1.4732	FBgn0031178	0.00601255	0.0376279
3R:22539339-22539797	2.6428	FBgn0038983	3.61723e-24	5.48787e-23		2R:18221749-18222141	1.7937	FBgn0266849	0.000185365	0.000649669		3L:14634187-14635178	1.37855	FBgn0041604	2.81917e-07	1.74246e-05		2R:25056846-25057126	1.47299	FBgn0001147	0.000132708	0.00206668
2L:88503-88807	2.64157	FBgn0002931	2.32978e-53	1.7367e-51		2L:21717311-21717689	1.79347	FBgn0051619	1.64203e-05	7.48091e-05		3L:22921793-22922480	1.37855	FBgn0037206	0.000216525	0.00355404		3L:3283078-3283272	1.47214	FBgn0035429	0.00763639	0.044897
3L:18006677-18008043	2.64145	FBgn0086081	1.18092e-25	1.98223e-24		X:17360099-17361427	1.79322	FBgn0263502	4.78198e-20	2.80076e-18		2L:8091926-8092753	1.37844	FBgn0261822	0.00665924	0.0441927		2L:6317891-6318996	1.47195	FBgn0265778	6.05975e-05	0.00111419
2R:20096890-20100147	2.64056	FBgn0265844	9.23542e-51	6.1141e-49		3L:288987-289941	1.79294	FBgn0264707	2.21762e-15	6.70147e-14		2R:10818573-10820297	1.37821	FBgn0029134	0.000472194	0.00631146		2R:19798097-19800639	1.47133	FBgn0011897	2.35861e-07	1.13725e-05
2R:13187661-13188290	2.64039	FBgn0053182	9.65016e-47	5.17121e-45		2L:5251575-5253059	1.79258	FBgn0265957	5.27322e-16	1.74176e-14		3L:4160923-4161313	1.37775	FBgn0259986	0.000152858	0.00272287		X:17417036-17419310	1.47097	FBgn0027602	0.000193612	0.00277106
3L:12086454-12088217	2.64034	FBgn0036246	3.68667e-46	1.9072e-44		3L:18004445-18004842	1.79226	FBgn0086081	1.1246e-16	4.08509e-15		3L:20644688-20644977	1.37765	FBgn0037014	6.30648e-05	0.00135909		2L:16672109-16673119	1.47084	FBgn0032593	0.0199901	0.0903369
2L:19573115-19573707	2.64014	FBgn0005672	2.35651e-05	6.00944e-05		3R:19306767-19307847	1.79201	FBgn0265063	2.36359e-17	9.5641e-16		2L:7552325-7553355	1.37664	FBgn0264895	0.00595154	0.0409028		2R:21570809-21571739	1.47072	FBgn0034636	0.00460348	0.0310198
3L:13196928-13198081	2.63949	FBgn0266535	1.2149e-19	1.35524e-18		2R:13095135-13095587	1.79199	FBgn0265429	0.00111545	0.00319829		2L:1970458-1971050	1.37628	FBgn0031375	0.000541499	0.00697786		3R:14400497-14400849	1.47062	FBgn0262327	0.00133541	0.0121996
2L:19393740-19394213	2.63947	FBgn0032775	1.5686e-40	6.21338e-39		2L:15316755-15317387	1.79143	FBgn0041103	7.3041e-11	1.02056e-09		2L:7515093-7517099	1.3756	FBgn0264891	0.00396305	0.0304784		X:5223998-5224756	1.47023	FBgn0266097	2.10563e-07	1.04261e-05
3R:23511106-23511742	2.63833	FBgn0085318	1.84419e-15	1.44887e-14		X:4564209-4565561	1.79125	FBgn0029716	1.14142e-13	2.62323e-12		3L:20948787-20951400	1.37529	FBgn0011591	0.00614285	0.0416989		3R:16715566-16716109	1.47015	FBgn0003944	0.0170484	0.0807481
X:18297776-18298373	2.6378	FBgn0030911	4.08014e-30	9.11724e-29		2L:9626022-9628118	1.79088	FBgn0051882	4.24125e-17	1.65817e-15		3R:22227883-22228531	1.37523	FBgn0038934	0.000163171	0.00285323		3R:11350730-11352601	1.46869	FBgn0026063	6.21722e-05	0.00113902
2L:848867-850240	2.63737	FBgn0264869	3.21783e-67	4.3727e-65		3R:8966654-8967027	1.79038	FBgn0037645	1.09589e-09	1.2203e-08		3R:15646995-15647759	1.37481	FBgn0263041	1.34997e-05	0.000404962		X:1791634-1792395	1.46753	FBgn0052806	0.00137467	0.012489
3L:18880981-18881929	2.63581	FBgn0036821	6.38566e-53	4.62651e-51		2R:10697079-10697630	1.79029	FBgn0024836	0.0103805	0.0226474		3L:15593342-15593997	1.37427	FBgn0036518	0.0196593	0.0943505		3L:1980539-1981376	1.46723	FBgn0035300	0.00396834	0.0276311
3L:15542462-15544279	2.63575	FBgn0004396	2.38161e-33	6.35716e-32		3R:4649260-4649691	1.78971	FBgn0087013	2.75981e-10	3.41591e-09		X:19899848-19901238	1.37346	FBgn0052529	0.000189239	0.00321543		2R:16766293-16767071	1.46711	FBgn0034156	0.00159885	0.0139338
2L:21023985-21024235	2.63392	FBgn0250867	4.51918e-43	2.03084e-41		3L:24216263-24216691	1.78952	FBgn0266652	1.48362e-06	8.70918e-06		3R:13923301-13923648	1.37278	FBgn0038188	0.00184307	0.0174504		2L:6709119-6709391	1.46608	FBgn0031850	0.00175455	0.0149677
2R:9677689-9679608	2.63337	FBgn0033438	5.97042e-25	9.53154e-24		3R:23785210-23785663	1.78904	FBgn0015513	1.16471e-15	3.6598e-14		3R:28218419-28220291	1.37139	FBgn0266401	2.51879e-05	0.000665925		2L:8419238-8420797	1.46574	FBgn0027932	5.80177e-05	0.00107536
3L:329730-330143	2.633	FBgn0261985	2.01331e-27	3.8044e-26		3R:18222380-18222731	1.78852	FBgn0038584	1.98549e-12	3.68627e-11		3R:21140320-21141729	1.37137	FBgn0264357	0.0135974	0.0731441		2R:14997342-14997644	1.46504	FBgn0264378	0.0101392	0.0553704
2R:19642582-19643305	2.63251	FBgn0034461	3.32132e-35	9.85671e-34		X:15465444-15466142	1.7881	FBgn0030641	5.09637e-17	1.96963e-15		2R:22379896-22380924	1.37125	FBgn0025878	0.00337143	0.0269182		X:10672618-10673063	1.46473	FBgn0030224	1.10431e-05	0.00027942
2R:16223218-16223756	2.63177	FBgn0034092	1.66616e-54	1.29292e-52		2R:6298809-6299117	1.78734	FBgn0033075	6.70455e-11	9.43285e-10		X:13062244-13062706	1.37038	FBgn0262222	0.00386918	0.029935		2L:14260904-14261384	1.46387	FBgn0261563	0.0115065	0.0608646
3R:31260860-31261356	2.62937	FBgn0040628	5.28603e-46	2.71972e-44		2R:8211947-8212166	1.78722	FBgn0033275	1.86562e-18	8.75948e-17		2R:15132693-15133588	1.37033	FBgn0015371	1.117e-09	1.88174e-07		X:9832566-9834208	1.46364	FBgn0019929	0.00101887	0.0099859
3L:12577202-12577478	2.62894	FBgn0015904	4.19021e-08	1.54353e-07		2L:6050182-6050423	1.7868	FBgn0031769	0.00164215	0.00450294		3R:23297650-23298825	1.37028	FBgn0003118	2.70952e-08	2.55491e-06		2R:13563321-13565291	1.4631	FBgn0033856	1.13129e-06	4.39452e-05
2L:1389824-1391291	2.62852	FBgn0266203	4.85052e-20	5.56604e-19		3L:11572657-11572944	1.78658	FBgn0053490	1.37122e-09	1.50042e-08		2L:12544531-12545580	1.36987	FBgn0259176	1.6878e-06	7.37824e-05		X:2930516-2930962	1.4612	FBgn0052793	0.014215	0.0708182
2L:5766254-5766801	2.62752	FBgn0031737	2.71656e-11	1.44671e-10		2R:12767991-12769229	1.78632	FBgn0033774	5.79364e-14	1.38764e-12		X:10512043-10512328	1.36887	FBgn0085443	0.0105186	0.0608985		2L:18766935-18767128	1.46074	FBgn0045852	0.000291685	0.00375744
3R:21817984-21818367	2.62611	FBgn0013759	9.73633e-09	3.86635e-08		2R:10535225-10535565	1.78631	FBgn0283521	2.40294e-09	2.50764e-08		X:12163705-12165058	1.3682	FBgn0030377	6.02057e-05	0.00131948		X:7085763-7086087	1.45965	FBgn0263563	0.0151253	0.0740164
3R:31591017-31591285	2.62457	FBgn0039855	9.35e-23	1.2941e-21		2L:2161642-2163210	1.7862	FBgn0000097	1.47805e-16	5.26135e-15		3L:20402723-20403713	1.36659	FBgn0267635	0.00583486	0.0404656		2L:19206289-19206906	1.45955	FBgn0267928	0.00318045	0.0235418
2R:6843601-6845304	2.62445	FBgn0265051	5.39262e-43	2.4128e-41		2R:18224031-18224320	1.78559	FBgn0266849	4.72458e-15	1.34207e-13		2R:8967809-8968452	1.36638	FBgn0033358	1.12718e-06	5.25154e-05		2R:15350245-15351275	1.45795	FBgn0034013	6.0694e-06	0.000172039
3R:26992756-26993914	2.62349	FBgn0039469	7.48378e-26	1.27274e-24		X:9300442-9300650	1.78514	FBgn0265727	5.27166e-08	4.18638e-07		3R:23318589-23320793	1.36632	FBgn0003118	0.00139625	0.0141875		X:11062984-11063484	1.45766	FBgn0030260	0.000153164	0.00231593
X:10736305-10737184	2.62269	FBgn0003204	5.13775e-29	1.06899e-27		2L:14753894-14754245	1.78345	FBgn0028870	7.00872e-09	6.62749e-08		X:12306096-12306393	1.36577	FBgn0267163	0.000336033	0.00493039		2R:19185376-19186216	1.45691	FBgn0263395	0.00104376	0.0101434
X:18309604-18309849	2.62261	FBgn0004956	4.34818e-23	6.15923e-22		2R:11043444-11044281	1.78188	FBgn0262817	5.7253e-18	2.56115e-16		3R:7389585-7392491	1.3654	FBgn0261502	4.99576e-09	6.38995e-07		2L:15550413-15550903	1.45671	FBgn0028880	0.000559047	0.0062907
2R:8232335-8233511	2.62231	FBgn0010109	2.55788e-73	4.59786e-71		3R:21860241-21860453	1.78127	FBgn0267204	2.73563e-11	4.15331e-10		2L:10564605-10566337	1.36513	FBgn0032268	2.54705e-09	3.72328e-07		X:6941725-6942331	1.45666	FBgn0029920	2.98041e-06	9.66014e-05
X:7236008-7236361	2.62026	FBgn0029939	2.94143e-17	2.67929e-16		2L:8911005-8911208	1.78122	FBgn0085427	3.77018e-06	2.01573e-05		3L:4582902-4583425	1.36453	FBgn0260657	9.61102e-05	0.00189802		3R:9784207-9785258	1.45635	FBgn0002868	1.17595e-06	4.5297e-05
3R:26989348-26991631	2.6196	FBgn0051076	1.19115e-17	1.12467e-16		3R:9935970-9936605	1.78092	FBgn0267336	1.80157e-11	2.80721e-10		3L:15872998-15873544	1.36426	FBgn0264843	2.93709e-06	0.000117432		3L:5877017-5877707	1.45609	FBgn0035642	0.00541198	0.0348527
X:975169-979216	2.61921	FBgn0267032	1.28185e-22	1.75788e-21		3L:22402711-22403889	1.7806	FBgn0267624	0.0474256	0.0840651		3L:17363994-17364444	1.36285	FBgn0267248	0.000217203	0.00356136		3R:22314027-22314784	1.45585	FBgn0267994	0.0096476	0.0532736
2L:18077725-18078957	2.61878	FBgn0000120	1.54019e-40	6.10934e-39		2L:128175-129191	1.77983	FBgn0025683	5.03784e-20	2.9385e-18		3R:19935581-19936686	1.36102	FBgn0021776	0.0104841	0.060775		3L:533819-534194	1.45538	FBgn0085298	9.00797e-05	0.0015223
3R:15681903-15682523	2.61828	FBgn0051446	1.98943e-53	1.49475e-51		2L:19260001-19260931	1.77982	FBgn0051797	1.20227e-08	1.0828e-07		X:3908581-3909759	1.36089	FBgn0260658	2.56057e-05	0.000675676		2R:24724229-24725162	1.45514	FBgn0053988	0.00361525	0.0258246
3L:11132008-11132474	2.61677	FBgn0052074	9.68373e-73	1.72973e-70		2R:9219392-9219892	1.77946	FBgn0265644	4.9462e-12	8.42841e-11		3R:30858467-30859199	1.36082	FBgn0003720	3.84406e-06	0.000145166		3L:296889-298086	1.45479	FBgn0264707	2.49655e-06	8.42122e-05
3L:2149162-2149506	2.61539	FBgn0052311	2.98696e-31	7.11683e-30		2L:6553738-6555106	1.77939	FBgn0266002	2.95823e-05	0.000126079		2L:21023985-21024235	1.36025	FBgn0250867	0.000199868	0.00335274		2R:7154999-7155348	1.45442	FBgn0044011	0.00204833	0.0168485
X:17300856-17301373	2.61439	FBgn0024238	7.85618e-52	5.45534e-50		X:14868525-14868993	1.7791	FBgn0030590	0.00434735	0.0105584		3L:19163866-19164566	1.35989	FBgn0016797	1.19742e-05	0.000367063		3R:15570779-15572304	1.45361	FBgn0038350	4.04235e-05	0.000803227
3R:25721312-25721713	2.61359	FBgn0051092	5.01007e-55	3.94158e-53		3R:23495821-23496189	1.77837	FBgn0039080	5.63934e-07	3.64243e-06		3R:22262833-22263038	1.35858	FBgn0262382	3.09773e-05	0.000780164		2L:21971499-21971898	1.45194	FBgn0266039	0.00553452	0.0353911
X:8072997-8073570	2.61345	FBgn0029992	8.4876e-15	6.27751e-14		2R:15492992-15493695	1.77834	FBgn0034022	2.53264e-09	2.6285e-08		2R:20467189-20468836	1.3585	FBgn0265854	3.13571e-06	0.000124652		X:17464017-17464274	1.45131	FBgn0263706	4.71732e-05	0.000915492
X:10089054-10089302	2.61332	FBgn0083940	8.90458e-32	2.18582e-30		3R:5101776-5104531	1.77754	FBgn0262605	2.29732e-25	2.6855e-23		3L:6312158-6312666	1.35797	FBgn0266588	0.00500232	0.0362075		X:9330650-9331018	1.45095	FBgn0085479	0.00723679	0.0432295
X:2123425-2123970	2.61331	FBgn0004860	3.30005e-29	6.94772e-28		3L:10410623-10411440	1.7772	FBgn0265736	3.50056e-14	8.69964e-13		X:7236008-7236361	1.35699	FBgn0029939	2.43303e-05	0.000650096		3L:20101444-20102483	1.44993	FBgn0036935	0.0013078	0.011995
3L:6372166-6373749	2.61304	FBgn0266968	5.11114e-21	6.23278e-20		3L:17570084-17570510	1.7765	FBgn0086080	2.8163e-17	1.13314e-15		2R:7423820-7424243	1.35523	FBgn0265097	0.000389949	0.00548828		2L:14263030-14263754	1.44985	FBgn0261563	0.000116484	0.00186602
2L:15499324-15502078	2.61157	FBgn0002524	2.15817e-50	1.39623e-48		2L:10753689-10753953	1.77642	FBgn0283551	0.000372237	0.00120334		2R:5997958-5998785	1.35497	FBgn0264959	2.53455e-05	0.00066945		2L:4378127-4378597	1.44942	FBgn0031597	0.000190113	0.00273232
3R:26486884-26487262	2.61103	FBgn0039430	3.4195e-15	2.62682e-14		3R:9038910-9039963	1.77602	FBgn0002932	5.95279e-22	4.49721e-20		3R:10921066-10922074	1.3528	FBgn0267138	0.0208361	0.0982186		2L:19801633-19802160	1.44933	FBgn0263873	0.00230067	0.0184508
X:5699451-5699969	2.61072	FBgn0029791	1.69533e-40	6.68737e-39		3R:15840633-15840932	1.77595	FBgn0038371	2.81e-06	1.55203e-05		3L:15802563-15803291	1.35232	FBgn0036531	0.000166488	0.00289884		X:19545358-19546555	1.449	FBgn0052532	0.0120038	0.0628089
2L:7505216-7507823	2.60979	FBgn0011283	5.21962e-51	3.49628e-49		2L:3497058-3497384	1.77565	FBgn0031542	3.75858e-15	1.09125e-13		2L:15426613-15427113	1.35116	FBgn0001983	0.00839512	0.0521853		3L:1196038-1196316	1.44874	FBgn0040281	0.0180252	0.0841034
3R:12179408-12181334	2.60961	FBgn0261714	1.9907e-46	1.04506e-44		3L:14449806-14450002	1.77437	FBgn0087007	0.000380334	0.00122631		2R:12986784-12988446	1.35072	FBgn0265427	0.000126982	0.00237526		3L:2866159-2867525	1.44869	FBgn0263392	0.000150052	0.00227762
2R:17078484-17078882	2.60883	FBgn0050460	5.75133e-34	1.59515e-32		X:19638945-19639169	1.77364	FBgn0031047	6.18063e-11	8.78274e-10		X:13979733-13980957	1.35038	FBgn0267033	0.00191262	0.0179307		2R:22698047-22698475	1.44836	FBgn0005631	0.00628658	0.0388753
2R:17251860-17252147	2.60841	FBgn0263708	5.85699e-38	2.01385e-36		X:3141232-3142709	1.77348	FBgn0004647	1.40949e-05	6.52933e-05		3R:26574094-26575856	1.35037	FBgn0263289	0.00141069	0.0142869		2R:13343557-13344316	1.44632	FBgn0265104	0.0092831	0.0518066
2L:21700009-21700860	2.60704	FBgn0051619	2.00272e-15	1.57082e-14		3R:23461225-23461774	1.77292	FBgn0039078	1.17932e-15	3.70162e-14		X:5308800-5309330	1.34997	FBgn0003449	0.00583996	0.0404801		2R:20540721-20542717	1.4463	FBgn0265863	0.00305765	0.0228409
3L:6439124-6439712	2.60629	FBgn0261801	4.8717e-37	1.59036e-35		3R:4153738-4153981	1.77203	FBgn0058198	9.97243e-07	6.06848e-06		3R:26818777-26819282	1.34968	FBgn0086060	0.000434658	0.00593317		3L:13653782-13655725	1.44608	FBgn0264001	0.000544149	0.00616077
3L:22179357-22180800	2.60496	FBgn0267633	5.64131e-26	9.66338e-25		X:4393062-4393558	1.77067	FBgn0052773	0.00232338	0.00610471		2L:16498172-16498966	1.3483	FBgn0032586	5.6511e-07	3.04344e-05		2L:892956-894644	1.44548	FBgn0266887	1.55151e-06	5.66762e-05
3L:16841323-16841602	2.6043	FBgn0036666	9.04366e-15	6.67834e-14		2R:13011229-13012249	1.7706	FBgn0265623	1.0969e-15	3.46978e-14		3R:9206147-9206441	1.34811	FBgn0003165	0.0125091	0.0688584		3R:8060762-8061394	1.44539	FBgn0037546	0.00532389	0.0344032
3L:22770013-22771189	2.60399	FBgn0052451	1.08296e-39	4.0684e-38		X:18752598-18753173	1.76996	FBgn0030952	7.75569e-06	3.84415e-05		X:12345700-12346687	1.34732	FBgn0030384	0.0103148	0.0601471		3L:1443603-1443801	1.44534	FBgn0043865	7.31577e-05	0.00129505
3L:816739-819836	2.60107	FBgn0264475	1.61842e-53	1.21922e-51		2L:7536359-7536717	1.76964	FBgn0264895	1.55649e-11	2.45087e-10		2R:13091571-13092699	1.34668	FBgn0265429	0.00441687	0.0330076		X:10829377-10830014	1.445	FBgn0285926	0.00700592	0.0421792
3R:5081785-5081980	2.60028	FBgn0010313	3.55423e-06	1.0142e-05		2R:25094735-25095192	1.76957	FBgn0266129	1.74007e-11	2.71585e-10		3R:6775103-6776315	1.34607	FBgn0262174	7.89555e-05	0.00163033		3R:20385351-20385761	1.44409	FBgn0038795	0.00410244	0.0283501
3R:16643747-16644246	2.59979	FBgn0038453	7.64191e-13	4.70492e-12		2L:14519804-14520158	1.76878	FBgn0011864	6.50423e-13	1.30664e-11		3R:19204938-19205339	1.34588	FBgn0025680	1.33358e-07	9.5493e-06		3R:4545425-4546453	1.44389	FBgn0037260	1.83715e-05	0.000428306
2L:5448266-5448730	2.59958	FBgn0051647	2.88742e-40	1.12491e-38		3R:29392217-29392909	1.76829	FBgn0004369	2.58923e-11	3.94367e-10		X:2457790-2458951	1.34497	FBgn0004050	0.00479536	0.035092		3L:14190823-14191709	1.44297	FBgn0013718	7.95299e-05	0.00137692
2R:8148702-8149328	2.59925	FBgn0010504	5.00592e-11	2.59204e-10		X:10602274-10602827	1.76766	FBgn0030218	5.19571e-17	2.00246e-15		3L:10389499-10390264	1.34495	FBgn0266780	0.00613805	0.0416766		3L:18084046-18085063	1.44259	FBgn0262898	4.4379e-06	0.00013406
2R:22566894-22568121	2.59864	FBgn0034737	7.08599e-11	3.61244e-10		3R:19481599-19482133	1.76756	FBgn0260003	5.0491e-07	3.29409e-06		2R:16562606-16563720	1.34461	FBgn0034136	0.00650677	0.043433		3R:13794556-13794827	1.44216	FBgn0051588	0.0166409	0.0794251
2R:21855472-21856013	2.59805	FBgn0034666	1.96768e-22	2.65609e-21		2L:9988540-9988828	1.76752	FBgn0040965	5.57603e-10	6.56958e-09		X:18533561-18533821	1.34432	FBgn0265598	0.00246967	0.021723		3R:25907771-25908329	1.44148	FBgn0250757	0.000136461	0.00210609
3L:6216019-6218669	2.59745	FBgn0002526	2.85487e-59	2.67594e-57		2L:11459629-11460152	1.76751	FBgn0261648	0.00026573	0.000889556		3R:24423977-24424652	1.34426	FBgn0263409	0.00590205	0.0407044		3L:19140799-19141362	1.44136	FBgn0036851	7.32248e-05	0.00129541
3L:2389041-2389364	2.59736	FBgn0261858	4.93085e-21	6.0181e-20		2L:636524-638129	1.76424	FBgn0266909	2.4195e-13	5.27057e-12		3L:18192335-18192574	1.34374	FBgn0266769	0.0125773	0.0691511		X:3346120-3346594	1.44015	FBgn0266180	0.00794685	0.0462495
3R:5684612-5685086	2.59631	FBgn0037364	2.27749e-29	4.84881e-28		2L:11054733-11055442	1.76363	FBgn0032330	3.54069e-08	2.89596e-07		X:19788057-19788454	1.34232	FBgn0266179	0.000476093	0.00634251		3R:15065233-15065602	1.44013	FBgn0038282	0.00470263	0.0314497
2R:8750878-8751365	2.5955	FBgn0027585	1.35112e-36	4.25425e-35		3L:13956971-13958348	1.76264	FBgn0025874	1.28827e-18	6.213e-17		3R:30098792-30099694	1.34196	FBgn0266411	0.00074649	0.00890118		3L:12478050-12478402	1.43934	FBgn0053725	0.0030916	0.0230201
2R:18572661-18573384	2.59522	FBgn0050115	6.0989e-58	5.42993e-56		2L:4459139-4459621	1.76242	FBgn0053002	2.5385e-12	4.58123e-11		2R:14462893-14463202	1.34183	FBgn0284250	0.00293133	0.024616		3L:13280476-13280811	1.43834	FBgn0052123	0.0205125	0.0921543
3L:15135462-15136184	2.59341	FBgn0036483	3.78544e-62	3.95259e-60		3R:11350730-11352601	1.76188	FBgn0026063	4.1937e-13	8.74685e-12		X:7222361-7222856	1.34156	FBgn0029939	7.14417e-05	0.0014987		2L:11459629-11460152	1.43803	FBgn0261648	0.0202458	0.0912386
3L:8057918-8058577	2.59229	FBgn0026263	0.00248049	0.00451998		3R:28857205-28857963	1.76164	FBgn0265274	3.61281e-09	3.63662e-08		3R:26500530-26502167	1.34034	FBgn0267752	5.64969e-06	0.000199859		X:1525806-1526436	1.43647	FBgn0025394	0.00803136	0.046613
2L:18301562-18302299	2.59221	FBgn0263085	0.00204951	0.00379874		X:9076842-9077337	1.76158	FBgn0265413	0.00386248	0.00953984		2R:8607819-8608200	1.33988	FBgn0033312	0.0001382	0.00253306		2R:8956316-8957052	1.43597	FBgn0011300	0.00235538	0.0187696
2R:15360537-15362100	2.59177	FBgn0011660	3.67538e-31	8.72779e-30		3R:10355660-10356664	1.76068	FBgn0015396	0.0545097	0.0946282		3R:13886382-13888247	1.33967	FBgn0008646	0.000532497	0.00689608		2R:13955328-13955858	1.43485	FBgn0262739	0.000408947	0.00491664
2R:11695485-11695892	2.59133	FBgn0062449	1.50491e-37	5.0581e-36		X:2387556-2388114	1.76052	FBgn0264598	7.65267e-11	1.06558e-09		2R:9583608-9584454	1.33936	FBgn0033427	0.000966099	0.0108137		X:3908581-3909759	1.43376	FBgn0260658	2.61424e-05	0.000561095
3L:482822-485033	2.59068	FBgn0001316	1.81772e-64	2.0733e-62		2L:15734754-15735776	1.7601	FBgn0010382	1.89498e-17	7.78211e-16		3R:23826794-23828529	1.33877	FBgn0004186	0.00551189	0.0387522		2L:2480266-2481664	1.43359	FBgn0266824	0.000191583	0.00274813
3L:14134739-14134974	2.59036	FBgn0267547	1.58304e-08	6.13704e-08		X:20488162-20488388	1.7593	FBgn0040649	2.96154e-07	2.02274e-06		3L:7183784-7184513	1.33869	FBgn0265296	0.00968222	0.0574158		3L:4407369-4407822	1.43302	FBgn0035542	6.40576e-05	0.00116615
2R:11392717-11393024	2.58967	FBgn0050257	1.55853e-27	2.96674e-26		2R:17792121-17792513	1.75811	FBgn0028743	1.81458e-06	1.04469e-05		2R:13311533-13312200	1.33827	FBgn0033827	3.86336e-05	0.000924929		2R:24739873-24741028	1.43294	FBgn0266086	0.013929	0.0697827
X:21263572-21265568	2.58809	FBgn0031168	2.20819e-29	4.71186e-28		3R:21616785-21617361	1.75803	FBgn0264826	2.99923e-24	3.07567e-22		X:14147437-14147978	1.33821	FBgn0040871	0.00183844	0.0174245		3R:29263517-29264761	1.43279	FBgn0267104	0.000213976	0.00295665
2R:23591344-23592272	2.58777	FBgn0015903	5.66573e-15	4.26371e-14		3R:31984161-31984982	1.75772	FBgn0011224	6.92445e-08	5.37649e-07		2L:18945716-18947768	1.33759	FBgn0284082	7.23101e-06	0.000246033		2R:24922067-24922408	1.43234	FBgn0060296	0.00384077	0.0270226
3R:4778764-4779281	2.5877	FBgn0037275	8.58254e-50	5.40472e-48		3L:12804064-12804691	1.75738	FBgn0260945	0.000925587	0.00270607		X:16714811-16715096	1.33729	FBgn0030780	0.00605471	0.0412629		2L:15478210-15478927	1.43162	FBgn0003448	0.00297186	0.0224251
2L:3279590-3281057	2.58701	FBgn0031514	2.96565e-16	2.49563e-15		3R:25156675-25157517	1.75736	FBgn0039283	5.55916e-15	1.56041e-13		3L:19183596-19183829	1.33511	FBgn0267603	0.000320896	0.00477351		2R:16366846-16368138	1.43151	FBgn0034122	0.000504233	0.00579041
X:4559236-4560743	2.58638	FBgn0029716	1.56291e-39	5.82521e-38		2R:8462006-8462290	1.75733	FBgn0050359	0.000481309	0.0015134		3L:9506001-9506335	1.33492	FBgn0036007	0.000301214	0.00456998		X:9909462-9910096	1.43141	FBgn0030162	0.00576343	0.0365499
3L:792644-794376	2.5863	FBgn0035161	6.6517e-64	7.40843e-62		2R:12024133-12025169	1.75725	FBgn0267728	2.26048e-13	4.94313e-12		2L:3605065-3606066	1.33484	FBgn0002985	0.000623996	0.00773777		3R:15943780-15944593	1.42861	FBgn0051088	6.28423e-07	2.64609e-05
3R:8693549-8693894	2.58391	FBgn0001180	3.21468e-26	5.61157e-25		X:13753979-13754765	1.75704	FBgn0264381	7.08132e-08	5.49146e-07		2R:8232335-8233511	1.33433	FBgn0010109	0.00650198	0.0434324		3L:15471692-15472027	1.42845	FBgn0036496	0.00101518	0.00996394
3L:17416097-17416650	2.58374	FBgn0027660	1.26454e-29	2.73946e-28		3R:14630231-14632024	1.75678	FBgn0038247	6.01631e-16	1.97116e-14		2L:6204659-6205347	1.33432	FBgn0026755	0.000262962	0.00413731		3L:13142385-13142937	1.4271	FBgn0053262	0.00184561	0.0155616
2L:7023177-7023538	2.58352	FBgn0000053	3.23749e-45	1.60748e-43		X:11079734-11080148	1.75635	FBgn0265458	9.59473e-05	0.000361182		2L:20029366-20030417	1.33414	FBgn0032840	0.000111961	0.00214958		X:1475961-1476261	1.42682	FBgn0025382	0.00219578	0.0177912
3R:29303951-29304515	2.58332	FBgn0039659	1.18446e-07	4.1205e-07		2R:20116126-20116640	1.7559	FBgn0004364	1.62876e-06	9.4925e-06		3R:15704671-15705060	1.3341	FBgn0038354	0.00027514	0.00426814		2L:19197148-19198204	1.42644	FBgn0015380	0.0129594	0.0662626
2R:10969744-10970589	2.5831	FBgn0266763	3.57382e-08	1.32697e-07		2L:7009857-7011108	1.75528	FBgn0031879	2.59195e-27	3.85481e-25		2L:8791515-8791974	1.33406	FBgn0261627	0.00527653	0.0377472		X:839947-842563	1.42537	FBgn0264449	0.000258825	0.00343121
2R:15739513-15740110	2.5814	FBgn0050089	1.72819e-33	4.65676e-32		3R:11941813-11942073	1.75457	FBgn0037963	2.53798e-09	2.63308e-08		3R:9023677-9026309	1.33349	FBgn0063298	0.00011006	0.00212046		2R:18414122-18414379	1.42503	FBgn0027835	0.01302	0.0664863
3R:30260064-30260568	2.58064	FBgn0039761	3.20147e-21	3.96187e-20		2R:8148702-8149328	1.75293	FBgn0010504	0.00011456	0.00042267		3R:5098167-5098468	1.33345	FBgn0262605	0.00725523	0.0469762		3L:11309881-11310479	1.42391	FBgn0036153	0.000176918	0.00258579
3R:5206584-5207764	2.58046	FBgn0259212	2.59396e-30	5.87958e-29		2L:14428360-14429054	1.75106	FBgn0265945	2.05341e-14	5.23602e-13		2R:13150932-13151341	1.33341	FBgn0263998	0.00826254	0.0516465		3R:26820397-26822225	1.42295	FBgn0086060	3.89463e-05	0.000780057
2R:20547361-20547900	2.57957	FBgn0050148	2.22582e-22	2.99174e-21		X:9641953-9643408	1.74988	FBgn0028341	1.95219e-06	1.11465e-05		2R:25285096-25285920	1.33293	FBgn0035094	0.0134044	0.0724589		3L:5438745-5439395	1.42228	FBgn0085420	0.000260258	0.0034443
X:18489452-18490082	2.57936	FBgn0030927	5.5011e-13	3.43604e-12		3L:19200421-19200616	1.74841	FBgn0267603	0.000664889	0.00202042		3R:27358327-27358586	1.33292	FBgn0260487	0.00324259	0.0261795		3L:16758173-16758955	1.42159	FBgn0262099	4.96842e-07	2.17162e-05
3R:27913202-27913448	2.57932	FBgn0267366	7.64041e-29	1.57357e-27		3R:12959289-12960244	1.74805	FBgn0040493	1.88346e-07	1.34287e-06		3L:9853007-9854895	1.3319	FBgn0004390	2.31753e-07	1.50656e-05		3L:7456053-7456354	1.42102	FBgn0035785	5.0902e-05	0.00097336
2L:2717999-2718403	2.5792	FBgn0031449	1.78712e-06	5.30642e-06		3L:157379-161499	1.74767	FBgn0035101	7.58921e-14	1.7935e-12		2L:9593112-9593539	1.33072	FBgn0032131	0.00227825	0.0205316		3R:23785210-23785663	1.42047	FBgn0015513	0.000263523	0.00348249
2L:9683235-9683507	2.57901	FBgn0264999	4.53431e-15	3.43961e-14		2L:7542647-7543505	1.74726	FBgn0264895	4.88459e-08	3.9096e-07		2R:16766293-16767071	1.33011	FBgn0034156	0.00139042	0.0141438		3L:9297262-9297610	1.4201	FBgn0035975	0.00395885	0.0275943
3R:7277040-7277556	2.5785	FBgn0267337	6.7847e-41	2.72549e-39		3R:23174872-23175372	1.74726	FBgn0284226	1.97367e-09	2.0935e-08		X:9290334-9290756	1.33002	FBgn0002576	0.0198773	0.0950515		2R:23540858-23541067	1.41984	FBgn0050181	0.0135978	0.0685732
3R:26039930-26041053	2.57786	FBgn0000591	1.11143e-60	1.06641e-58		2R:23058563-23059623	1.74702	FBgn0265188	6.9e-11	9.67431e-10		X:19071666-19072195	1.32924	FBgn0085359	0.000206197	0.00343383		X:2262409-2263528	1.41938	FBgn0023527	0.00548182	0.0351929
X:10371265-10371837	2.57779	FBgn0028480	2.0985e-11	1.13028e-10		X:13657363-13657691	1.74652	FBgn0030506	1.4749e-06	8.66866e-06		3L:6440978-6442962	1.32906	FBgn0261801	0.00314365	0.0256809		3L:15099256-15099909	1.41929	FBgn0264704	2.55919e-06	8.5801e-05
3R:5089741-5090480	2.57666	FBgn0010313	1.62351e-33	4.38303e-32		2R:24936080-24936615	1.74626	FBgn0043792	1.27899e-06	7.6086e-06		2L:5251575-5253059	1.32888	FBgn0265957	1.07557e-05	0.000338448		X:4780315-4780682	1.41777	FBgn0029726	5.59855e-06	0.000161684
3R:14305878-14306495	2.57647	FBgn0003567	5.84226e-33	1.52646e-31		3R:23491693-23492314	1.74613	FBgn0039080	3.5298e-08	2.88789e-07		X:5118842-5119462	1.32873	FBgn0029745	2.606e-05	0.00068701		X:8593779-8594425	1.41616	FBgn0025864	0.0206114	0.0924784
2L:9182762-9183345	2.57642	FBgn0041092	2.68548e-68	3.9113e-66		X:6540652-6541062	1.74504	FBgn0085446	6.17507e-09	5.912e-08		2L:16655874-16656241	1.32838	FBgn0259735	0.00131654	0.0136077		3L:15459418-15460026	1.41561	FBgn0266943	0.00663354	0.0404674
3L:14275435-14277204	2.57539	FBgn0001085	3.34816e-22	4.44766e-21		3L:18843820-18844202	1.745	FBgn0036816	1.64029e-10	2.12952e-09		2L:12829637-12830374	1.32821	FBgn0015399	0.00163625	0.0160136		3R:10350343-10350940	1.41517	FBgn0015396	3.09865e-05	0.000647431
X:7975948-7976531	2.57517	FBgn0003447	3.25861e-26	5.68475e-25		3R:21838091-21838944	1.74463	FBgn0045470	6.92746e-13	1.38092e-11		X:21443369-21444450	1.32746	FBgn0259245	2.22844e-08	2.1527e-06		3L:4664640-4665465	1.415	FBgn0046793	0.0218064	0.0961044
X:17913450-17913879	2.57503	FBgn0030884	2.34602e-28	4.6889e-27		2L:18945716-18947768	1.74453	FBgn0284082	4.1621e-17	1.63299e-15		2R:7428331-7430524	1.32689	FBgn0033168	6.38265e-07	3.36527e-05		2R:11065674-11066257	1.41358	FBgn0262817	0.00816517	0.0472306
3R:4777415-4778492	2.57496	FBgn0037275	1.73573e-69	2.67916e-67		X:616393-617061	1.74408	FBgn0025633	2.85925e-15	8.50469e-14		X:4471311-4472270	1.32655	FBgn0000179	0.0177562	0.0880845		3L:3869874-3870589	1.41301	FBgn0266928	0.000279566	0.00364768
3R:5906517-5907478	2.57437	FBgn0267400	3.19883e-42	1.3828e-40		X:3717074-3717517	1.74337	FBgn0015286	1.79716e-10	2.30683e-09		3R:8693549-8693894	1.32614	FBgn0001180	0.00364337	0.0285476		2L:640405-641820	1.41272	FBgn0266909	4.32592e-06	0.000131979
2L:18715532-18716088	2.57405	FBgn0032706	1.53707e-19	1.70192e-18		2R:16207418-16207654	1.74243	FBgn0050237	9.79064e-05	0.00036734		X:1316695-1317537	1.32599	FBgn0025641	0.002138	0.0194818		3R:23293884-23294972	1.41178	FBgn0003118	8.10068e-05	0.00139635
2R:17843848-17844481	2.5729	FBgn0041585	2.85256e-14	2.01481e-13		2L:14296644-14296844	1.74151	FBgn0263649	0.000745082	0.00223352		X:4843542-4844384	1.3256	FBgn0260971	8.66971e-05	0.00174965		2L:10544913-10545520	1.4116	FBgn0051721	0.0104629	0.0568076
3L:13077305-13077941	2.57218	FBgn0263661	8.06587e-39	2.89241e-37		3R:18376747-18377348	1.74143	FBgn0266251	0.000332614	0.00108625		3L:23249921-23250222	1.32546	FBgn0266347	0.00044196	0.00600614		X:15267512-15270126	1.41143	FBgn0030624	0.000653265	0.00707764
3L:13854731-13855304	2.57197	FBgn0029167	6.85301e-10	3.12612e-09		3L:318089-319499	1.74141	FBgn0004373	8.84592e-24	8.34808e-22		3R:13936074-13937070	1.32537	FBgn0038188	0.000342045	0.00500265		3R:29071710-29072424	1.41129	FBgn0039633	0.000567987	0.00636533
3L:18795599-18796327	2.57157	FBgn0001078	5.25272e-21	6.40269e-20		3L:21463140-21463342	1.74128	FBgn0014143	0.0151528	0.0314666		3L:14565082-14565632	1.32499	FBgn0261816	0.000579567	0.00732157		X:16235514-16236473	1.41105	FBgn0003933	0.00389376	0.027284
3L:3441396-3441853	2.57128	FBgn0014388	9.54788e-27	1.73161e-25		2R:18200712-18203063	1.74126	FBgn0050114	5.87673e-10	6.9001e-09		3L:16472328-16474733	1.3248	FBgn0004569	2.26685e-05	0.000614608		X:7593251-7593850	1.41087	FBgn0029952	0.000314543	0.00399407
3L:11343732-11344281	2.57114	FBgn0266785	2.2406e-25	3.68473e-24		3R:31964473-31964840	1.74091	FBgn0039886	9.29424e-19	4.5756e-17		3L:2880673-2880943	1.32392	FBgn0263392	0.00465774	0.0343066		3L:13596301-13597369	1.41048	FBgn0266595	8.95074e-05	0.00151542
3R:30287459-30288645	2.57075	FBgn0010113	2.70788e-36	8.42348e-35		3R:29071710-29072424	1.7407	FBgn0039633	2.75564e-15	8.20511e-14		X:12523792-12524504	1.32373	FBgn0264542	0.00132575	0.0136679		2R:13193409-13196525	1.40849	FBgn0053182	8.81283e-06	0.000233485
2R:22870907-22872420	2.57027	FBgn0034788	1.79262e-46	9.48087e-45		3R:15963577-15964566	1.73842	FBgn0038388	1.02556e-09	1.15055e-08		3R:14596213-14596438	1.32325	FBgn0020299	0.0191301	0.0928051		X:3523851-3524878	1.40846	FBgn0052791	0.0117882	0.0619745
2L:7829803-7830720	2.56996	FBgn0004177	0.00384116	0.00676753		3R:29073721-29074566	1.73733	FBgn0039633	1.85594e-06	1.06655e-05		3R:17170648-17171499	1.32306	FBgn0038491	0.000330637	0.00488233		3L:10226776-10227339	1.40795	FBgn0052056	0.00236278	0.0188122
3L:4704428-4705978	2.56892	FBgn0264471	3.58091e-43	1.61687e-41		X:1229120-1229641	1.73705	FBgn0261444	1.92294e-07	1.36712e-06		X:4780315-4780682	1.32269	FBgn0029726	0.000199479	0.00334934		2L:4771640-4772875	1.40762	FBgn0260428	4.37539e-05	0.000856447
3L:14453795-14454500	2.56739	FBgn0087007	2.74662e-68	3.97993e-66		2R:13911201-13912204	1.73605	FBgn0013733	6.48397e-23	5.46539e-21		2L:2577346-2577882	1.32186	FBgn0031435	0.0153641	0.0793322		2R:8000564-8001027	1.40724	FBgn0033249	0.00667913	0.0406866
2R:7273423-7273748	2.56736	FBgn0033155	7.3192e-18	7.06329e-17		X:17721421-17723128	1.73579	FBgn0261570	5.63505e-17	2.16603e-15		3R:23242836-23243337	1.32152	FBgn0039064	1.38503e-05	0.000412789		X:17818067-17818653	1.40683	FBgn0030868	0.00712482	0.0426716
3L:6838041-6839447	2.56671	FBgn0266590	7.86719e-24	1.16494e-22		3R:7970152-7970919	1.73562	FBgn0000504	1.32711e-13	3.02795e-12		3L:11311909-11312582	1.3213	FBgn0036153	3.24801e-06	0.000128194		X:11252407-11252776	1.40622	FBgn0030283	0.000346993	0.00430503
X:2220850-2221727	2.56572	FBgn0004397	2.12396e-12	1.25961e-11		3R:24614168-24614794	1.7356	FBgn0267764	6.18486e-15	1.71737e-13		3L:898956-899789	1.32124	FBgn0054057	0.0029383	0.0246457		2L:17747063-17747668	1.40593	FBgn0015609	4.37582e-06	0.000132913
2L:16727434-16729109	2.56514	FBgn0027779	2.07702e-75	4.06824e-73		2R:20096890-20100147	1.73391	FBgn0265844	5.86132e-18	2.61376e-16		3L:6333029-6333803	1.32097	FBgn0041623	1.69134e-06	7.38204e-05		3L:17450872-17451779	1.40587	FBgn0036725	0.00295127	0.0223125
4:959781-960457	2.56351	FBgn0264822	2.01273e-09	8.6677e-09		X:4387201-4388061	1.73348	FBgn0052773	4.26329e-12	7.37379e-11		3R:29411600-29412843	1.3205	FBgn0004369	6.271e-06	0.000217036		2L:1450314-1451104	1.40571	FBgn0263321	0.00244889	0.0193138
2R:14309492-14311039	2.56317	FBgn0085408	2.71486e-27	5.05936e-26		3L:12657855-12658203	1.73339	FBgn0265746	2.00723e-12	3.71933e-11		2R:21719790-21719996	1.32	FBgn0050404	0.00300868	0.0249813		2L:6204659-6205347	1.40516	FBgn0026755	7.67432e-05	0.00133876
2R:21868107-21868891	2.56265	FBgn0034667	5.12601e-53	3.75216e-51		2R:11942369-11942778	1.73334	FBgn0033668	1.26334e-07	9.34784e-07		X:12242925-12243344	1.31987	FBgn0052655	0.000385082	0.00543265		2R:9320010-9321296	1.40496	FBgn0267578	0.000209885	0.0029193
3R:12147266-12148062	2.56101	FBgn0037993	8.11103e-12	4.56071e-11		2L:4222536-4223449	1.73236	FBgn0001075	3.78788e-14	9.32397e-13		3R:30287459-30288645	1.31918	FBgn0010113	3.46175e-05	0.000851363		3R:13756663-13757373	1.40403	FBgn0038179	0.0137924	0.0692379
3R:14640202-14640659	2.56074	FBgn0038248	1.39776e-25	2.33654e-24		3L:17958413-17959028	1.73164	FBgn0000568	6.35624e-12	1.06643e-10		X:16772215-16773526	1.31911	FBgn0001250	2.8776e-06	0.000115724		2R:10820752-10821210	1.404	FBgn0033554	0.00104231	0.0101365
X:22484027-22486296	2.56003	FBgn0027279	5.76534e-43	2.57455e-41		2L:2204176-2204444	1.72912	FBgn0051668	3.56934e-06	1.91882e-05		3R:9195618-9195842	1.31896	FBgn0037662	0.000262646	0.00413469		3L:12588354-12588784	1.40387	FBgn0015904	0.000171947	0.00252788
3L:6831251-6832009	2.55943	FBgn0266590	3.1905e-15	2.45764e-14		2L:17495959-17497736	1.72778	FBgn0003187	7.72027e-12	1.27947e-10		2L:15478210-15478927	1.31818	FBgn0003448	0.0028223	0.0239847		2L:16676064-16678355	1.40357	FBgn0001185	0.0197116	0.0894061
3R:13467549-13467828	2.55885	FBgn0267574	3.72378e-14	2.6094e-13		3R:8683201-8683727	1.72773	FBgn0265158	7.75504e-10	8.87906e-09		3R:29390501-29391207	1.31699	FBgn0004369	0.00164565	0.0160885		3R:19318091-19319216	1.40305	FBgn0000463	1.21103e-06	4.64536e-05
2L:8225322-8225561	2.55873	FBgn0032005	1.85428e-06	5.48806e-06		X:13873217-13873495	1.7262	FBgn0052626	5.37088e-06	2.76236e-05		3L:5437490-5438004	1.31665	FBgn0085420	0.000319282	0.0047597		3L:18382612-18384300	1.40281	FBgn0011706	0.000327836	0.00411735
3L:10059258-10059945	2.55812	FBgn0267538	1.24213e-42	5.46943e-41		3R:27695358-27695644	1.72603	FBgn0263025	1.3768e-07	1.01032e-06		3L:14302496-14305766	1.31616	FBgn0266383	0.000314901	0.00470275		X:5103946-5104140	1.40224	FBgn0266098	0.00036489	0.00448271
X:22521759-22521976	2.55785	FBgn0031195	8.16306e-13	5.01274e-12		3R:19328786-19329142	1.72583	FBgn0262903	2.26192e-12	4.14263e-11		3R:28221431-28224122	1.31553	FBgn0266401	6.78522e-06	0.000232295		2R:5733583-5734058	1.40217	FBgn0267978	0.0202958	0.0913844
2L:17534125-17534684	2.55771	FBgn0032649	1.18654e-11	6.55365e-11		3L:16767123-16769828	1.72556	FBgn0004108	8.62047e-12	1.41791e-10		X:2822781-2823688	1.31538	FBgn0040356	0.00977342	0.0578184		3L:17177366-17179292	1.40118	FBgn0263381	3.92146e-05	0.000783723
2R:13582615-13582832	2.55722	FBgn0265497	2.55623e-11	1.36568e-10		3L:14586801-14587252	1.7249	FBgn0040318	1.58422e-11	2.48901e-10		4:82868-83381	1.3148	FBgn0085432	0.0088415	0.0540666		X:20611534-20612007	1.40113	FBgn0083981	0.00284405	0.0216921
X:9058386-9059757	2.55697	FBgn0030077	6.27986e-15	4.70468e-14		2L:3004766-3005788	1.72464	FBgn0031488	7.40369e-16	2.3926e-14		3R:5095748-5096341	1.31457	FBgn0010313	0.000645593	0.00793437		X:5108129-5108782	1.40086	FBgn0266098	0.000665472	0.00718345
3L:12616364-12616854	2.55643	FBgn0015919	3.68543e-46	1.9072e-44		2R:10259576-10260238	1.72461	FBgn0033501	2.08899e-09	2.20759e-08		2L:11722844-11723284	1.31436	FBgn0264992	1.83197e-06	7.89605e-05		3L:12700119-12700745	1.39896	FBgn0014343	0.00823577	0.0474598
2R:25226055-25226441	2.5564	FBgn0001325	1.39568e-30	3.2122e-29		2R:12742661-12744017	1.72455	FBgn0033773	8.72162e-11	1.19916e-09		3R:12287053-12287881	1.31416	FBgn0003651	1.20518e-05	0.000368326		X:1691311-1693214	1.39785	FBgn0023531	0.000232254	0.00314616
3R:19813916-19814841	2.55639	FBgn0051471	5.94916e-39	2.15238e-37		2L:7867884-7869836	1.72431	FBgn0045038	7.88203e-18	3.4552e-16		3R:5025791-5026875	1.314	FBgn0267145	0.000639792	0.0078982		2R:13190426-13191528	1.39638	FBgn0053182	7.12026e-06	0.0001954
3R:5670646-5671578	2.55601	FBgn0037363	3.57946e-41	1.46484e-39		3L:7617812-7619052	1.72328	FBgn0267526	3.07809e-15	9.09848e-14		3R:21926846-21927945	1.31399	FBgn0038919	1.11439e-05	0.000347108		2R:22820045-22821549	1.39572	FBgn0259179	2.86036e-05	0.000604974
X:19631772-19632552	2.55544	FBgn0087008	1.00323e-07	3.52022e-07		4:114206-114578	1.72311	FBgn0011747	6.58799e-07	4.19029e-06		2L:4678795-4679747	1.31226	FBgn0031620	2.47285e-06	0.000101667		X:4414821-4415778	1.39518	FBgn0000179	0.00560592	0.0357483
2L:14247719-14248095	2.55526	FBgn0265147	1.50444e-14	1.09138e-13		2R:15259354-15260117	1.72272	FBgn0034005	5.16427e-19	2.66044e-17		2L:21879854-21880106	1.31197	FBgn0266225	0.00804226	0.0505786		3R:9034541-9036132	1.39515	FBgn0002932	0.00408146	0.0282122
2L:1132743-1133196	2.5548	FBgn0031305	9.14621e-08	3.22645e-07		2L:1149942-1150244	1.72076	FBgn0031309	0.00306688	0.00777907		3L:13209992-13210532	1.31193	FBgn0052129	0.00174302	0.0167733		3R:27695358-27695644	1.39511	FBgn0263025	0.021402	0.0948524
2L:9704521-9705823	2.554	FBgn0051710	7.78811e-22	1.01132e-20		2R:22854369-22854745	1.71808	FBgn0010078	1.61165e-18	7.64013e-17		3L:15664187-15665010	1.31184	FBgn0262528	0.000806873	0.00943789		3L:898956-899789	1.39397	FBgn0054057	0.00159298	0.0139033
2L:5376494-5377133	2.55285	FBgn0262097	1.48114e-35	4.48463e-34		2L:1459976-1460216	1.71737	FBgn0263321	0.000122997	0.000450876		X:16198684-16199403	1.31169	FBgn0267930	0.000479482	0.00636881		2R:8967809-8968452	1.39391	FBgn0033358	1.67294e-06	6.03135e-05
X:4385922-4386973	2.55248	FBgn0029707	5.58502e-72	9.49821e-70		2L:12657895-12658147	1.71702	FBgn0004394	1.74657e-08	1.51814e-07		2L:8029271-8029790	1.31147	FBgn0031977	0.000425867	0.00584494		X:20505616-20507475	1.39328	FBgn0031118	0.000127238	0.00200186
3R:5504623-5505054	2.55203	FBgn0051547	2.85405e-05	7.18747e-05		2R:25139008-25141300	1.71667	FBgn0262566	3.59291e-14	8.89025e-13		2R:5676685-5677101	1.31145	FBgn0033032	0.00271682	0.0233187		3L:5685988-5686897	1.39229	FBgn0085447	0.00261561	0.0203666
3R:13230833-13231160	2.54988	FBgn0038127	1.1082e-39	4.15223e-38		3R:11259255-11259483	1.71647	FBgn0262972	2.4305e-08	2.05968e-07		3R:8164655-8165229	1.31131	FBgn0001138	0.00207484	0.0190697		3L:15526844-15528584	1.39196	FBgn0261681	9.14966e-05	0.0015387
3L:11540574-11541650	2.54979	FBgn0259481	4.96959e-36	1.53916e-34		3R:25482764-25483168	1.71604	FBgn0039338	0.00172026	0.0046896		X:13994749-13995055	1.3104	FBgn0000173	0.000358794	0.00518721		2R:12097046-12098024	1.39108	FBgn0033680	0.000116602	0.00186602
3L:10933539-10935665	2.54895	FBgn0266783	1.26278e-43	5.86974e-42		3L:20670591-20670888	1.71543	FBgn0265896	2.73457e-08	2.28332e-07		2R:21869485-21869982	1.3076	FBgn0085397	0.01493	0.0777984		3R:28136969-28138453	1.38922	FBgn0267746	0.00525114	0.0340848
3L:7137110-7138257	2.54885	FBgn0023001	1.82487e-26	3.23926e-25		2R:10237642-10238142	1.71537	FBgn0005619	1.42681e-10	1.87639e-09		2R:8038028-8038960	1.3069	FBgn0025360	0.013787	0.0739339		X:2396705-2398923	1.38912	FBgn0264598	1.01844e-05	0.000262756
2R:10640838-10641025	2.54845	FBgn0033539	6.77988e-11	3.46572e-10		3R:7296353-7298129	1.7151	FBgn0267337	5.75473e-07	3.70846e-06		X:12152535-12153322	1.30643	FBgn0267001	0.00387655	0.0299751		2L:12905505-12905896	1.38848	FBgn0040508	0.0203087	0.0914175
X:2319359-2320866	2.54824	FBgn0054052	4.53608e-13	2.85653e-12		X:13892244-13892867	1.71491	FBgn0267033	1.09266e-12	2.11287e-11		X:20779085-20779490	1.30628	FBgn0052507	0.00853995	0.052878		2R:15174996-15175543	1.38796	FBgn0262478	0.00207536	0.0170198
3R:30260905-30263487	2.54715	FBgn0039761	1.42313e-23	2.07061e-22		X:8241287-8241758	1.71418	FBgn0030025	2.21089e-10	2.79102e-09		3L:4577090-4577747	1.30604	FBgn0260657	1.09945e-06	5.17472e-05		2L:16628639-16628884	1.38765	FBgn0265000	0.00184779	0.0155752
2R:8977548-8978034	2.54664	FBgn0033359	4.42508e-13	2.78972e-12		3R:29563526-29564167	1.71321	FBgn0000492	7.88392e-11	1.09404e-09		2R:13927135-13927553	1.30563	FBgn0013733	0.00478581	0.0350629		X:2080774-2082017	1.38751	FBgn0040395	5.39024e-05	0.00101319
2R:10891480-10892287	2.54624	FBgn0017414	6.18705e-37	2.00135e-35		3L:14968141-14968471	1.71292	FBgn0026320	1.01689e-12	1.97848e-11		3R:22335477-22336202	1.30559	FBgn0267721	2.60627e-06	0.000106204		3L:13059012-13059215	1.38681	FBgn0036343	0.0226882	0.0990254
3L:15262156-15263198	2.54538	FBgn0029114	4.81125e-34	1.33965e-32		3R:29153118-29153780	1.71212	FBgn0028692	1.66007e-09	1.7896e-08		X:908727-909499	1.30527	FBgn0264449	0.00478028	0.0350317		X:20831826-20832256	1.38618	FBgn0085387	0.00699	0.0421202
3R:5347067-5347651	2.54475	FBgn0013576	6.23602e-42	2.64737e-40		3L:18626341-18627252	1.7116	FBgn0036801	0.0566381	0.097726		X:10636618-10637112	1.30479	FBgn0052677	0.00297349	0.0248342		2R:13657992-13658695	1.38572	FBgn0033862	0.00156882	0.0137577
3R:25633971-25635133	2.54399	FBgn0039350	4.98701e-50	3.16152e-48		3R:7274151-7276713	1.71106	FBgn0267337	3.37341e-19	1.76799e-17		X:5835519-5836685	1.30445	FBgn0052761	0.00342322	0.0272381		3L:22525705-22528021	1.38475	FBgn0262182	0.00159129	0.0138973
2R:9696025-9698731	2.54393	FBgn0023143	9.92357e-73	1.7615e-70		3R:26021133-26021582	1.71062	FBgn0263653	2.86247e-11	4.32047e-10		X:15147213-15147485	1.3043	FBgn0030616	0.00353356	0.0278929		X:1232544-1233422	1.38453	FBgn0261444	1.051e-05	0.000268893
3R:14738768-14739440	2.54368	FBgn0011217	0.000290404	0.000622426		3R:6775103-6776315	1.70919	FBgn0262174	2.66694e-16	9.20498e-15		2R:25226055-25226441	1.30422	FBgn0001325	0.000101805	0.0019948		2R:23148562-23150125	1.38421	FBgn0262843	4.82733e-05	0.000934301
3R:26809281-26810267	2.54352	FBgn0086060	2.3658e-06	6.90129e-06		2R:21706654-21707267	1.70883	FBgn0010228	1.06278e-13	2.45738e-12		3R:10419604-10421273	1.30416	FBgn0037816	3.48871e-06	0.000135564		3L:11420996-11422883	1.38348	FBgn0036157	1.51293e-05	0.000367398
3L:2576421-2577879	2.54316	FBgn0010909	9.13949e-35	2.64598e-33		X:1990152-1990932	1.70855	FBgn0264562	3.50919e-13	7.44451e-12		3L:16729703-16730163	1.30367	FBgn0004556	0.0108088	0.062027		X:21239902-21240207	1.3827	FBgn0011954	0.00276115	0.0212065
2L:14401109-14401453	2.54316	FBgn0004858	1.96776e-27	3.72576e-26		2L:13863439-13863929	1.70763	FBgn0266142	1.34231e-08	1.19252e-07		3L:15699951-15702276	1.30359	FBgn0041160	7.01024e-06	0.00023911		2L:2282239-2282953	1.38088	FBgn0264085	0.0023222	0.0185748
2L:3345602-3346531	2.54298	FBgn0020445	1.1271e-50	7.40991e-49		X:3000839-3001589	1.70746	FBgn0028369	7.74422e-09	7.25852e-08		3R:13647158-13648410	1.30357	FBgn0015778	0.00316085	0.0257701		2L:19023519-19025388	1.38075	FBgn0263838	0.000390745	0.00475166
3R:11677117-11677425	2.54291	FBgn0037931	4.099e-27	7.55946e-26		3L:13413025-13413371	1.70713	FBgn0260049	5.91659e-19	3.02278e-17		2L:15180958-15181484	1.30285	FBgn0028888	0.0105648	0.061115		X:7324513-7325671	1.38057	FBgn0029944	6.37786e-06	0.000179308
3L:10403256-10403598	2.54282	FBgn0265736	5.42479e-22	7.12296e-21		3L:17815882-17816471	1.70667	FBgn0036757	2.94477e-06	1.61954e-05		X:9291203-9292001	1.30248	FBgn0002576	0.00170276	0.0165414		3L:16113963-16114374	1.38034	FBgn0010280	0.000249207	0.00333324
3L:11153242-11155335	2.54274	FBgn0036139	4.93559e-15	3.73204e-14		X:13391356-13391836	1.70664	FBgn0265831	9.14617e-22	6.73073e-20		X:15664200-15664440	1.30247	FBgn0262991	0.00303368	0.0251242		3L:21743467-21744025	1.37986	FBgn0037129	0.00772354	0.0452838
2R:14430970-14432434	2.54229	FBgn0013725	1.40105e-40	5.57301e-39		X:17352947-17353432	1.70655	FBgn0263502	1.0632e-13	2.45738e-12		3L:10358424-10360010	1.30043	FBgn0267668	9.70173e-05	0.0019132		3R:22165042-22165342	1.37931	FBgn0051163	4.50706e-05	0.000877928
2L:22166325-22167328	2.54174	FBgn0032979	4.8938e-61	4.826e-59		2R:16130345-16130715	1.70648	FBgn0086676	4.39215e-09	4.33207e-08		3L:970677-971262	1.29993	FBgn0267460	2.69217e-06	0.000108901		X:10063960-10065352	1.3791	FBgn0052693	4.36655e-06	0.000132913
X:15244203-15244453	2.54173	FBgn0030623	2.48471e-41	1.02273e-39		2L:14263030-14263754	1.70443	FBgn0261563	1.3888e-11	2.20515e-10		3L:15785120-15785838	1.29934	FBgn0036531	0.00193367	0.0180788		3R:13810799-13811041	1.37853	FBgn0259730	0.000155554	0.00233925
3R:28221431-28224122	2.54051	FBgn0266401	6.4821e-25	1.02963e-23		3L:4156346-4156819	1.70425	FBgn0259986	4.31675e-15	1.23362e-13		2L:21753819-21754258	1.29861	FBgn0086779	0.000130311	0.00242113		X:3412885-3413331	1.37767	FBgn0052493	0.000169121	0.00249031
3L:18845069-18845720	2.54047	FBgn0036816	1.86988e-08	7.18043e-08		3L:3948406-3949216	1.70417	FBgn0035479	1.03661e-09	1.16067e-08		3L:497627-498113	1.29847	FBgn0085296	0.00904151	0.0549371		2L:317088-317417	1.37726	FBgn0031248	0.00594088	0.0373318
2R:24957249-24958951	2.54021	FBgn0266088	1.98654e-55	1.58482e-53		3R:26036874-26037582	1.7031	FBgn0002633	2.05134e-14	5.23544e-13		2L:17722286-17723295	1.29844	FBgn0262876	0.0158567	0.0812477		2R:11388106-11388342	1.37683	FBgn0050022	0.000264031	0.00348754
3R:10184856-10186997	2.53784	FBgn0037796	1.01256e-21	1.30067e-20		X:10121602-10122432	1.70285	FBgn0086045	0.00145255	0.00403098		3L:7208513-7209851	1.29838	FBgn0266959	1.58514e-07	1.10036e-05		X:19468510-19468908	1.37669	FBgn0031018	0.00327505	0.0240549
2R:6017588-6017834	2.53736	FBgn0033050	2.04413e-19	2.24152e-18		2L:6922503-6923110	1.70279	FBgn0004838	3.95393e-06	2.10092e-05		2R:12741318-12742249	1.2983	FBgn0033773	0.000605022	0.00757044		3R:10601782-10603660	1.37656	FBgn0001235	8.94674e-06	0.0002359
2L:14453604-14454589	2.53698	FBgn0265943	3.81377e-23	5.42117e-22		2L:11971973-11972430	1.70244	FBgn0263019	1.07179e-08	9.76119e-08		X:12940312-12940553	1.29803	FBgn0086675	0.000197252	0.00331893		X:7291170-7293131	1.37633	FBgn0025549	1.02911e-05	0.000264271
X:5421685-5422132	2.53504	FBgn0029763	8.00038e-33	2.07127e-31		3R:25038037-25038522	1.70018	FBgn0039261	9.24575e-17	3.3976e-15		X:18636624-18637096	1.29741	FBgn0030941	0.000620725	0.00771102		3R:11468484-11469780	1.37524	FBgn0046225	2.58188e-05	0.000555448
2L:781481-782293	2.53453	FBgn0041250	1.45037e-65	1.7832e-63		X:7729269-7729838	1.69967	FBgn0029957	8.26199e-20	4.6938e-18		X:12281980-12282296	1.29649	FBgn0267163	0.0012266	0.0129219		3L:11400020-11400701	1.37499	FBgn0265469	0.0102477	0.0558301
2L:3307623-3308126	2.53382	FBgn0031517	2.88418e-28	5.72022e-27		3R:21948423-21949325	1.69926	FBgn0264490	1.01992e-13	2.36697e-12		3L:22689916-22691174	1.29645	FBgn0037177	0.000245195	0.00391349		3L:13373450-13373856	1.37491	FBgn0036350	0.00140062	0.0126611
3R:25156675-25157517	2.53191	FBgn0039283	2.21504e-45	1.11541e-43		2R:22668102-22669254	1.69913	FBgn0040658	6.58331e-07	4.18825e-06		3L:747060-747889	1.29626	FBgn0000575	0.00300918	0.0249813		4:401231-402102	1.37457	FBgn0283557	0.000889731	0.0090183
2L:4221813-4222303	2.53134	FBgn0001075	1.45883e-49	9.0266e-48		3L:15321786-15322194	1.69891	FBgn0267933	5.44232e-05	0.000217372		3L:3869874-3870589	1.29534	FBgn0266928	0.00056624	0.00720925		3L:12426487-12427463	1.37432	FBgn0036285	0.00607924	0.0379248
3L:10617946-10618578	2.53078	FBgn0260396	5.57495e-13	3.48064e-12		2R:14121466-14123256	1.69888	FBgn0040752	1.03049e-15	3.27061e-14		2L:3556240-3556776	1.29482	FBgn0265368	3.11136e-05	0.000782883		X:5556872-5557235	1.37383	FBgn0263512	0.00064696	0.0070221
3R:16519518-16520431	2.52979	FBgn0267694	1.51646e-30	3.48737e-29		X:5723173-5724539	1.6987	FBgn0052758	1.35063e-11	2.15176e-10		2L:6172086-6172514	1.29477	FBgn0085409	1.53273e-05	0.000450973		3R:6550311-6550608	1.37334	FBgn0046873	0.000594876	0.00658639
3R:5055781-5057927	2.52976	FBgn0267148	3.05759e-14	2.15213e-13		3L:19586500-19587043	1.6982	FBgn0036888	1.37658e-17	5.81894e-16		2L:632560-633951	1.29361	FBgn0266909	0.00186281	0.0175771		2R:7851883-7852678	1.37329	FBgn0085390	0.0104043	0.0565195
3L:22351684-22352917	2.52935	FBgn0267626	2.24894e-24	3.44881e-23		3L:8914887-8916173	1.69818	FBgn0264701	7.53001e-16	2.42514e-14		2L:17747063-17747668	1.29245	FBgn0015609	6.1748e-05	0.00134434		3R:29779760-29780194	1.37303	FBgn0039694	0.00127989	0.0118205
X:2386320-2386784	2.52875	FBgn0264598	1.56327e-22	2.12943e-21		3R:29467680-29468349	1.69773	FBgn0004369	6.21537e-05	0.000245113		3R:16575353-16575912	1.2924	FBgn0038446	0.00230537	0.0206929		2L:15435810-15436194	1.37207	FBgn0266155	0.00268344	0.0207716
2L:15386387-15387279	2.52866	FBgn0266153	2.11583e-30	4.82665e-29		X:3091072-3091611	1.69746	FBgn0028369	2.29556e-05	0.000100521		3R:29282388-29283456	1.29232	FBgn0267128	0.00546299	0.0385369		X:11515265-11515775	1.37203	FBgn0052666	0.00680484	0.0412569
2R:10818573-10820297	2.52693	FBgn0029134	6.95823e-32	1.72444e-30		3L:3961059-3961602	1.69712	FBgn0035481	0.000878451	0.00258422		3L:385566-386306	1.29223	FBgn0262139	0.00747031	0.0480317		2R:11711988-11712286	1.37142	FBgn0033649	0.0101581	0.0554332
2L:5261040-5261526	2.52689	FBgn0265957	1.51981e-34	4.33811e-33		3R:5195079-5195488	1.69686	FBgn0263018	1.02464e-06	6.21524e-06		3L:10411688-10413598	1.29185	FBgn0036082	0.00147682	0.0148369		3R:30600559-30601294	1.37132	FBgn0039790	2.10433e-05	0.000476107
2L:4285046-4287815	2.5257	FBgn0010473	1.52405e-35	4.60963e-34		2L:20640478-20641601	1.69609	FBgn0261058	1.95799e-05	8.75381e-05		X:18300051-18301463	1.29177	FBgn0004956	5.67167e-05	0.00126032		3R:29561458-29561699	1.3701	FBgn0000492	0.00242675	0.0191996
3R:14777892-14778205	2.52541	FBgn0263929	2.67323e-53	1.97715e-51		X:14458711-14459124	1.69586	FBgn0030569	2.19056e-07	1.54099e-06		2L:15434384-15435501	1.29145	FBgn0266155	0.000207025	0.00343937		3R:5195079-5195488	1.36992	FBgn0263018	0.00384577	0.0270508
X:12224406-12224788	2.52534	FBgn0267001	4.59436e-30	1.02341e-28		3L:11379120-11380676	1.69561	FBgn0261813	8.37918e-15	2.26469e-13		2L:4160962-4161624	1.29143	FBgn0026394	0.000692521	0.00838062		3R:5092365-5093085	1.36924	FBgn0010313	6.29298e-05	0.00115017
2R:9655296-9655551	2.52518	FBgn0033438	3.97851e-41	1.62114e-39		3L:9828105-9828767	1.69453	FBgn0264489	2.20338e-13	4.84061e-12		2L:21367771-21368110	1.29095	FBgn0041245	0.0177617	0.0880845		X:7622610-7623588	1.3689	FBgn0004198	0.00118345	0.011173
3L:15686732-15689556	2.52485	FBgn0085481	5.82683e-25	9.32852e-24		2L:7881049-7881448	1.69373	FBgn0031959	0.000104847	0.0003909		3R:16933572-16935049	1.28921	FBgn0000015	0.0158642	0.0812565		3R:25999256-26000598	1.36873	FBgn0002735	0.00157093	0.0137719
3L:1755751-1756177	2.52478	FBgn0022702	6.82002e-09	2.76392e-08		3R:26901889-26902468	1.69308	FBgn0004510	0.000813419	0.00241492		3L:17990919-17993954	1.2892	FBgn0000568	0.000307672	0.00464227		3R:10646568-10647055	1.36862	FBgn0001235	0.00193913	0.0161673
X:10902680-10903009	2.52445	FBgn0030247	2.1398e-32	5.44067e-31		3L:2821829-2822255	1.69288	FBgn0263392	0.00984103	0.0215998		3L:19250795-19251147	1.28883	FBgn0267936	0.00260982	0.0226458		2L:8299215-8299506	1.36767	FBgn0003502	0.000751782	0.00787174
X:19495603-19496813	2.52332	FBgn0027621	3.39349e-07	1.10742e-06		2R:23768394-23768803	1.69263	FBgn0034902	2.84184e-23	2.50699e-21		3R:29267126-29269634	1.2886	FBgn0267128	1.15925e-06	5.38283e-05		2L:4197331-4197967	1.36735	FBgn0031589	9.97044e-06	0.000257974
2L:14672553-14673704	2.52248	FBgn0003016	1.08943e-28	2.22118e-27		2L:2161266-2161526	1.69245	FBgn0000097	8.26407e-11	1.14122e-09		3R:23269443-23270573	1.28816	FBgn0004882	0.000121517	0.00229793		X:12321921-12322448	1.36708	FBgn0267163	0.000120165	0.00191238
2L:10035435-10036111	2.52205	FBgn0027600	5.27752e-10	2.44333e-09		3L:2890136-2890704	1.69235	FBgn0035379	1.33223e-09	1.4617e-08		X:1525806-1526436	1.28807	FBgn0025394	0.0110336	0.0628916		3L:19582103-19582730	1.36695	FBgn0005564	0.0140968	0.0704094
2R:15130438-15132080	2.52093	FBgn0015371	2.07845e-57	1.81074e-55		2L:389516-390204	1.69182	FBgn0263871	1.78689e-06	1.03021e-05		2R:15879879-15882854	1.2878	FBgn0264089	7.70648e-08	6.08327e-06		2L:18915445-18916112	1.36691	FBgn0265951	0.00393414	0.0274971
3L:21254029-21254424	2.52053	FBgn0262854	1.92841e-49	1.18547e-47		X:11729309-11730181	1.69098	FBgn0260812	0.041754	0.0754974		3R:16541930-16542797	1.28762	FBgn0267694	0.00195377	0.0182115		3R:16628171-16628931	1.36595	FBgn0285925	0.000299078	0.00383957
3L:22130653-22131200	2.5192	FBgn0037153	6.36134e-12	3.61048e-11		3R:5746714-5747194	1.69094	FBgn0027497	4.08951e-05	0.000168382		2R:17205526-17207087	1.28712	FBgn0262882	0.00788307	0.0498532		X:2986982-2988131	1.36462	FBgn0028369	0.00128859	0.0118585
2R:15683268-15683589	2.5187	FBgn0284254	2.08512e-17	1.92709e-16		2L:2736611-2737166	1.68967	FBgn0263564	3.38723e-11	5.05676e-10		2R:6622515-6622960	1.28606	FBgn0053919	0.000709414	0.00854762		3L:15794204-15795328	1.36391	FBgn0036531	8.86581e-06	0.000234569
2L:12480764-12482602	2.51835	FBgn0259176	2.22215e-35	6.66435e-34		3L:8095416-8095883	1.68911	FBgn0262579	0.0001536	0.000548893		3L:18362441-18363004	1.28596	FBgn0011706	9.41365e-05	0.00186974		2L:13425607-13425906	1.36363	FBgn0264432	0.00418855	0.0288434
3L:18294844-18295704	2.5182	FBgn0262998	6.40898e-58	5.68817e-56		3R:12288103-12288466	1.68848	FBgn0003651	1.8541e-13	4.1078e-12		3R:14992080-14992917	1.28498	FBgn0267159	0.00353941	0.0279311		2R:15724796-15725688	1.36209	FBgn0050089	0.000964863	0.00956883
X:13242762-13243319	2.51814	FBgn0052639	2.55677e-29	5.42306e-28		X:7937677-7938721	1.68794	FBgn0260970	0.00812848	0.018315		X:20831826-20832256	1.28433	FBgn0085387	0.0140727	0.074755		2L:20293404-20294377	1.36135	FBgn0040996	0.00873791	0.0496378
3R:30311277-30311555	2.51754	FBgn0085329	2.35153e-05	5.99729e-05		2R:9696025-9698731	1.68751	FBgn0023143	2.78693e-17	1.12292e-15		2L:14133113-14133720	1.28285	FBgn0283651	0.00546363	0.0385369		2R:12554841-12555352	1.36126	FBgn0050056	2.70105e-06	8.9753e-05
2R:15496155-15496681	2.51754	FBgn0034022	2.33505e-31	5.57762e-30		3R:26034310-26035757	1.68737	FBgn0002633	1.91717e-06	1.09796e-05		2R:15117314-15119367	1.28251	FBgn0015371	0.0105955	0.0612029		3L:7185160-7185886	1.36122	FBgn0265296	0.00624472	0.0386889
3R:14090289-14091261	2.51728	FBgn0038198	7.1739e-12	4.05465e-11		3L:14190823-14191709	1.68707	FBgn0013718	7.71056e-18	3.38526e-16		3L:803529-805485	1.28244	FBgn0035161	0.00959549	0.0569749		X:20664250-20664590	1.35929	FBgn0031127	3.92619e-05	0.0007841
3L:11001522-11002901	2.51721	FBgn0086077	7.29093e-57	6.27484e-55		3L:12577202-12577478	1.6869	FBgn0015904	5.47079e-05	0.000218355		2R:11992730-11993164	1.28191	FBgn0266857	7.47234e-05	0.00155691		2L:5294430-5294995	1.35928	FBgn0267294	0.0028728	0.0218631
3L:14299700-14300989	2.51718	FBgn0266383	7.27901e-11	3.70486e-10		2R:14428080-14429648	1.68652	FBgn0013725	1.45808e-16	5.19678e-15		3R:21634712-21636355	1.28136	FBgn0011766	1.51776e-06	6.77425e-05		2R:17038637-17039070	1.35927	FBgn0266637	0.00344839	0.0249755
3R:29390501-29391207	2.517	FBgn0004369	2.52476e-20	2.93876e-19		3L:7318769-7319124	1.68616	FBgn0035760	6.39878e-09	6.1056e-08		2L:6536162-6536714	1.27955	FBgn0000320	0.00912626	0.0552833		X:12938368-12938787	1.35917	FBgn0086675	0.00022482	0.00306975
2R:22552287-22552857	2.51567	FBgn0034736	9.21378e-08	3.24746e-07		2R:11137263-11138018	1.68574	FBgn0033578	2.08088e-07	1.47169e-06		3L:1663349-1665108	1.27858	FBgn0035253	0.000723641	0.00867365		X:13031122-13031533	1.3584	FBgn0265597	0.0111196	0.0593305
3L:19895962-19896514	2.51542	FBgn0052218	2.00211e-08	7.65303e-08		2R:10542820-10543636	1.6843	FBgn0283521	2.26567e-05	9.93495e-05		2L:8158690-8158888	1.27851	FBgn0031990	0.00196598	0.0182828		X:11680927-11681735	1.3583	FBgn0014133	0.00151642	0.0134177
2R:22381894-22382243	2.5151	FBgn0034723	1.59475e-43	7.36463e-42		2R:15895101-15895574	1.68357	FBgn0053463	8.68998e-05	0.000330718		2L:6540633-6541054	1.27695	FBgn0000320	0.00356857	0.0280861		3R:14622843-14623615	1.35786	FBgn0003169	0.000216949	0.00298622
2L:3497058-3497384	2.51464	FBgn0031542	1.17751e-29	2.56067e-28		2L:16318649-16318963	1.68268	FBgn0000250	5.73817e-07	3.69947e-06		2R:5851745-5852179	1.27671	FBgn0265631	0.0004104	0.00567495		3L:932616-933653	1.35748	FBgn0264574	0.0224779	0.0983875
X:17171740-17172587	2.51442	FBgn0264818	8.56605e-38	2.92058e-36		2R:5688027-5688990	1.68258	FBgn0033033	1.04947e-08	9.5702e-08		3L:19396907-19397297	1.27579	FBgn0264697	0.0101339	0.0593552		3L:19828133-19828368	1.35694	FBgn0003744	0.00287733	0.0218744
3L:7343656-7345341	2.5144	FBgn0035767	3.53682e-47	1.92431e-45		X:17869942-17870180	1.68228	FBgn0259168	5.15168e-10	6.10997e-09		2R:25016074-25016465	1.27481	FBgn0004055	0.000411329	0.00568162		3L:11336855-11338597	1.35679	FBgn0266785	8.24274e-06	0.000220713
2R:18575099-18575765	2.514	FBgn0050115	6.06059e-34	1.67765e-32		X:6775707-6775945	1.68216	FBgn0003390	5.87842e-10	6.9001e-09		X:15807134-15807772	1.27412	FBgn0265534	0.000279348	0.00431404		2L:19809271-19810442	1.35654	FBgn0003931	7.15343e-05	0.00127449
X:17355364-17356133	2.51348	FBgn0263502	2.51886e-18	2.53142e-17		2L:8818091-8818733	1.68213	FBgn0029123	4.06866e-07	2.70539e-06		2L:16210534-16211012	1.27333	FBgn0028893	9.3542e-05	0.00186329		X:21231553-21232055	1.35553	FBgn0011954	0.000205613	0.00288885
X:18797730-18798189	2.51324	FBgn0001090	6.52735e-34	1.80159e-32		2R:12527951-12528478	1.68198	FBgn0011592	8.60995e-09	7.99002e-08		3L:18345939-18347455	1.2732	FBgn0015946	2.22262e-06	9.30403e-05		3L:4353887-4354216	1.3554	FBgn0266649	0.00631135	0.0389586
3R:9347236-9347785	2.51194	FBgn0266410	1.32463e-07	4.57506e-07		X:3172644-3172852	1.68197	FBgn0028746	1.55264e-05	7.11244e-05		2L:9988540-9988828	1.27259	FBgn0040965	0.00467708	0.0344307		X:2506693-2507324	1.35495	FBgn0284408	0.0131968	0.0671281
X:7468733-7469539	2.51144	FBgn0265693	1.33542e-12	8.05594e-12		2R:7150242-7150682	1.68077	FBgn0003090	9.53878e-17	3.49624e-15		3R:25176240-25179432	1.27201	FBgn0039286	5.73454e-05	0.0012695		3R:23652107-23652596	1.35453	FBgn0051145	4.24006e-06	0.00012979
3R:21289243-21289527	2.5111	FBgn0038880	1.13651e-15	9.10264e-15		2L:6211778-6212653	1.68062	FBgn0026755	1.78568e-06	1.02972e-05		3L:20291404-20292467	1.27192	FBgn0264482	0.00597664	0.0409632		X:11642926-11643712	1.35453	FBgn0004370	0.000737341	0.00775882
3R:7080659-7081245	2.51093	FBgn0010774	6.73592e-07	2.11927e-06		2L:16823483-16824036	1.6803	FBgn0022213	0.000288685	0.000956762		3R:16923667-16924136	1.27185	FBgn0264857	0.00316763	0.0257908		3R:17528180-17529844	1.35409	FBgn0038515	0.002865	0.0218158
3L:7357182-7357467	2.51072	FBgn0035769	6.27205e-09	2.55095e-08		2R:15982946-15983406	1.68009	FBgn0265045	7.19914e-06	3.59716e-05		3L:7448106-7449018	1.271	FBgn0053278	0.000458709	0.00618205		2R:10014655-10015327	1.35352	FBgn0263557	0.000824975	0.00846459
3R:9251597-9251959	2.51056	FBgn0037665	9.49943e-29	1.94797e-27		3R:27913202-27913448	1.67938	FBgn0267366	2.46872e-08	2.08834e-07		2L:4012914-4013512	1.27035	FBgn0264296	0.0102584	0.0599066		2L:455593-456096	1.35343	FBgn0031257	0.000427735	0.00509695
2L:7607422-7609009	2.50953	FBgn0031926	2.33017e-63	2.56508e-61		2L:13397202-13397477	1.67927	FBgn0032520	6.51385e-06	3.28771e-05		2L:15557849-15560662	1.27013	FBgn0028370	6.65758e-07	3.48977e-05		X:13891809-13892040	1.35214	FBgn0267033	0.00332679	0.0243118
3L:15047116-15047817	2.50942	FBgn0263761	2.4012e-38	8.38825e-37		3R:16561503-16563675	1.67825	FBgn0038445	2.79305e-13	6.02426e-12		X:7767553-7768789	1.27001	FBgn0085367	0.00804922	0.0506108		3R:17197222-17197766	1.35213	FBgn0038492	0.0153874	0.0749772
2L:17528242-17528745	2.50879	FBgn0032648	1.35642e-28	2.75366e-27		2R:8230972-8231217	1.67755	FBgn0010109	3.6169e-09	3.63945e-08		2L:16568404-16569154	1.26986	FBgn0032588	0.00301912	0.0250395		3R:11836128-11837742	1.35205	FBgn0037955	0.000327811	0.00411735
2L:2873410-2874024	2.50873	FBgn0051694	3.66211e-38	1.27149e-36		2L:19934350-19935048	1.67728	FBgn0266693	5.02377e-05	0.000202677		3R:6991635-6992235	1.26981	FBgn0260642	0.000813842	0.00950733		X:15681566-15682608	1.35142	FBgn0030666	0.00082134	0.00843985
2R:14315300-14317556	2.50794	FBgn0085408	2.24813e-31	5.38357e-30		2L:14247719-14248095	1.67679	FBgn0265147	4.24696e-06	2.2407e-05		2L:17084339-17085821	1.26966	FBgn0264367	2.09373e-05	0.000576725		2L:9593112-9593539	1.35002	FBgn0032131	0.00229535	0.0184189
X:7204469-7204927	2.50792	FBgn0029939	6.54982e-21	7.91917e-20		X:13925123-13925641	1.67673	FBgn0267033	1.35005e-10	1.7837e-09		2R:6620287-6622202	1.26868	FBgn0053919	4.07567e-05	0.000967693		X:18637709-18638085	1.34923	FBgn0030941	0.000417314	0.00499329
2L:769490-769923	2.50717	FBgn0265825	6.4288e-11	3.29396e-10		3R:22563078-22564163	1.67524	FBgn0038986	2.92614e-13	6.28569e-12		X:10662798-10664220	1.26817	FBgn0052673	0.00566243	0.0395954		X:1229120-1229641	1.34916	FBgn0261444	0.0132494	0.0673332
3L:19057530-19059012	2.50702	FBgn0036842	1.90981e-35	5.75192e-34		3L:632887-634088	1.67482	FBgn0263342	3.74119e-24	3.80904e-22		2L:16459428-16461221	1.26799	FBgn0020414	0.000759149	0.00899389		3L:2607034-2608156	1.34801	FBgn0035356	0.0221963	0.0974646
3L:20325039-20326173	2.50423	FBgn0036972	6.83225e-50	4.32166e-48		2R:21101268-21102488	1.67477	FBgn0015721	3.76094e-15	1.09125e-13		2L:20852947-20855231	1.26741	FBgn0032895	0.00197408	0.0183389		2L:16338449-16338840	1.34744	FBgn0028899	0.0138761	0.0695446
X:6020521-6022086	2.50416	FBgn0265692	8.00021e-46	4.07193e-44		2L:9331304-9331902	1.67453	FBgn0010314	3.94997e-11	5.83174e-10		2L:1061820-1063452	1.26702	FBgn0031294	0.000214286	0.00352398		3R:11013454-11014805	1.34734	FBgn0267671	0.000728265	0.00768384
2L:21374159-21374891	2.50283	FBgn0032945	3.78501e-39	1.38886e-37		2R:17458298-17458827	1.67448	FBgn0028953	1.43601e-13	3.2633e-12		3L:15191151-15191789	1.26643	FBgn0265755	0.000135715	0.00249969		3L:19151926-19152315	1.34728	FBgn0016797	0.00466166	0.0312668
2R:24811045-24811401	2.5027	FBgn0262098	7.51242e-09	3.02939e-08		3R:6698595-6699238	1.67436	FBgn0063127	5.9978e-08	4.71949e-07		2L:1391491-1391959	1.26599	FBgn0266203	0.000393078	0.00551547		3R:31958088-31959790	1.34724	FBgn0039886	0.00135383	0.0123434
2R:25160823-25161465	2.50265	FBgn0054038	4.29273e-10	2.01151e-09		2L:7290973-7291543	1.67419	FBgn0010453	2.38039e-10	2.98474e-09		3L:13225739-13226758	1.2659	FBgn0023095	5.08225e-05	0.00116525		2L:17084339-17085821	1.34704	FBgn0264367	2.89543e-05	0.000611455
X:15342873-15343391	2.50208	FBgn0030629	9.01662e-25	1.41716e-23		X:10277734-10277982	1.67393	FBgn0259170	3.38361e-06	1.83114e-05		2L:1425443-1426335	1.26534	FBgn0263320	9.5335e-05	0.00188947		2L:14487094-14487538	1.34664	FBgn0265944	0.00184989	0.0155824
2R:7195210-7196247	2.50195	FBgn0003090	1.78126e-45	8.98573e-44		3R:31936128-31938694	1.6734	FBgn0011224	8.06211e-11	1.11659e-09		X:520258-520845	1.26469	FBgn0260400	0.000455754	0.00616327		3L:20291404-20292467	1.34616	FBgn0264482	0.00445377	0.0302624
X:20609114-20609964	2.5006	FBgn0083981	0.000109879	0.000251343		3R:8079035-8079690	1.67298	FBgn0086052	1.69808e-05	7.7066e-05		X:456451-456903	1.26467	FBgn0000137	0.00182148	0.0173112		3R:21855151-21856041	1.34576	FBgn0015229	1.75051e-05	0.000411587
3R:25593181-25593695	2.50024	FBgn0011666	2.15546e-67	2.98621e-65		X:158209-158553	1.67251	FBgn0264445	7.10109e-08	5.50528e-07		2L:14483466-14483713	1.26466	FBgn0265944	0.000763191	0.00903404		X:14832925-14833289	1.3455	FBgn0030582	0.00063298	0.00690296
3R:21615132-21615739	2.49993	FBgn0264826	3.57365e-15	2.7372e-14		2R:20651394-20652664	1.67168	FBgn0034538	2.32076e-11	3.57309e-10		3R:5091589-5091928	1.26461	FBgn0010313	0.000628516	0.00778335		3R:15878789-15879167	1.34495	FBgn0051183	0.0108908	0.0584941
3R:9335749-9336549	2.49918	FBgn0037680	6.42627e-08	2.31233e-07		2R:13098712-13099465	1.67139	FBgn0265429	2.20985e-08	1.88742e-07		X:879599-881332	1.26381	FBgn0264449	0.000924243	0.0104866		3R:23060729-23061025	1.34345	FBgn0053193	0.00873	0.0496137
2R:15497152-15497753	2.49875	FBgn0034022	1.66004e-26	2.95777e-25		2R:18217746-18218210	1.67097	FBgn0266640	1.51952e-11	2.40064e-10		3L:794802-796144	1.26351	FBgn0035161	0.00596511	0.0409248		3L:4619347-4620795	1.34311	FBgn0052246	0.00345665	0.0250221
3L:17393982-17394794	2.49874	FBgn0036717	0.00355442	0.00630616		X:21046891-21047340	1.67059	FBgn0031148	1.00321e-06	6.09956e-06		2L:1467614-1470028	1.26346	FBgn0051928	0.000401652	0.00558753		X:12999018-13000186	1.34262	FBgn0030440	0.00230855	0.0184935
3R:29411600-29412843	2.49859	FBgn0004369	2.95591e-27	5.49775e-26		2R:9682996-9683947	1.66978	FBgn0033438	1.41256e-05	6.54252e-05		3R:11128976-11130117	1.26242	FBgn0040256	4.46006e-07	2.52575e-05		2R:11607629-11608098	1.34224	FBgn0033636	0.00485625	0.0321651
3R:29142095-29142779	2.49848	FBgn0039640	2.4857e-34	7.03851e-33		3L:10732594-10733908	1.66967	FBgn0036101	4.29227e-14	1.04525e-12		X:8203222-8203774	1.26201	FBgn0261873	7.73491e-06	0.00026061		X:7786810-7787380	1.34216	FBgn0052718	0.000973352	0.00962533
3R:15197335-15198213	2.49818	FBgn0260659	1.81868e-17	1.68799e-16		3L:18205786-18206079	1.66903	FBgn0036782	8.03932e-10	9.19344e-09		2R:21032224-21035140	1.25942	FBgn0266641	0.00604468	0.0412352		2R:23215731-23216389	1.34132	FBgn0034834	0.0037277	0.0264086
X:13377478-13377691	2.49809	FBgn0030478	1.68965e-06	5.02962e-06		2L:15910344-15910740	1.6682	FBgn0266161	7.69506e-05	0.000296629		3R:14974583-14975274	1.25929	FBgn0267159	0.0125543	0.0690526		2L:4494307-4494661	1.34102	FBgn0011603	0.00474182	0.0316534
3L:2590532-2591515	2.49777	FBgn0016794	8.07323e-08	2.87148e-07		3R:31681744-31683319	1.66813	FBgn0264900	2.02056e-15	6.15838e-14		3R:12614476-12614708	1.25777	FBgn0267681	0.0125285	0.0689377		X:2164649-2165048	1.34023	FBgn0023540	0.00557603	0.0356054
3L:15236616-15237081	2.49686	FBgn0029114	3.03296e-30	6.84187e-29		3R:9704648-9705287	1.66775	FBgn0051352	2.99991e-07	2.04697e-06		2L:792384-793049	1.25675	FBgn0000442	0.014005	0.0744919		2L:6541405-6543681	1.33997	FBgn0000320	0.000160479	0.00239503
3R:8135008-8136057	2.49675	FBgn0051583	3.02906e-30	6.83851e-29		2R:16826386-16827611	1.66746	FBgn0085489	7.57458e-09	7.1105e-08		2R:24239855-24240806	1.25629	FBgn0266074	0.003025	0.0250674		3R:19752651-19753266	1.33964	FBgn0263499	7.22283e-05	0.00128272
2R:24241376-24242733	2.49605	FBgn0050418	4.93522e-08	1.79676e-07		3R:28340612-28341390	1.66715	FBgn0267774	5.16722e-09	5.01641e-08		2L:19796287-19796710	1.25608	FBgn0263873	0.000572904	0.00727065		3L:15666179-15667365	1.33847	FBgn0262528	6.76355e-05	0.00121603
2R:7288973-7289555	2.496	FBgn0003174	1.09748e-34	3.16121e-33		3R:23323911-23324628	1.66701	FBgn0267759	1.0171e-05	4.89439e-05		2L:6602554-6603033	1.25555	FBgn0031835	0.00122469	0.0129219		2R:20105718-20107040	1.33846	FBgn0004364	2.84506e-06	9.31909e-05
X:1163883-1164511	2.49593	FBgn0085349	1.88073e-23	2.72107e-22		2L:5024612-5025479	1.66696	FBgn0016075	1.28832e-10	1.7125e-09		X:15215109-15215711	1.25554	FBgn0030620	1.35715e-06	6.17119e-05		3R:9974842-9975128	1.33742	FBgn0037770	0.0121812	0.0634818
3L:20520441-20521016	2.49566	FBgn0037008	1.305e-07	4.51441e-07		2R:23029348-23029981	1.66646	FBgn0261705	5.43737e-08	4.30353e-07		2R:22645529-22645906	1.25526	FBgn0034753	0.00317551	0.0258266		3R:31626292-31626866	1.33742	FBgn0039862	0.00139239	0.0126006
2L:7404688-7404938	2.49536	FBgn0267924	1.27738e-09	5.61852e-09		3L:12424929-12425385	1.66473	FBgn0036285	1.3012e-14	3.40977e-13		X:7205151-7205965	1.25426	FBgn0029939	0.00997525	0.058625		2R:14448840-14449262	1.33732	FBgn0284250	0.00201495	0.0166434
3L:11655991-11656623	2.49441	FBgn0262437	4.74195e-27	8.71126e-26		2L:12045183-12045834	1.66469	FBgn0032399	4.61251e-07	3.03294e-06		3L:13589727-13590588	1.25421	FBgn0266595	0.00828008	0.0517248		2L:10914317-10914698	1.33697	FBgn0032315	0.0052193	0.0339421
3R:30283560-30284170	2.49429	FBgn0010113	4.17125e-23	5.91677e-22		2L:14459349-14459884	1.66412	FBgn0265943	1.08727e-11	1.75983e-10		X:12197222-12198652	1.25407	FBgn0267001	0.00186281	0.0175771		3L:8297487-8297856	1.33354	FBgn0015793	0.00871331	0.0496022
2R:21172773-21173687	2.49396	FBgn0003162	2.04201e-25	3.36399e-24		2R:16898372-16899657	1.66361	FBgn0004784	6.56184e-08	5.11233e-07		2R:7145986-7146804	1.25305	FBgn0024294	3.13912e-05	0.00078915		2L:12276494-12278023	1.33345	FBgn0000114	0.0182924	0.084905
3R:14650753-14652268	2.49394	FBgn0086686	2.62902e-32	6.62527e-31		2L:5196087-5196940	1.66353	FBgn0065107	7.16911e-09	6.75666e-08		X:20718236-20718678	1.25299	FBgn0031129	0.0190893	0.0926886		2L:5923114-5924730	1.33302	FBgn0031751	0.000101719	0.00166878
X:4771042-4771251	2.49339	FBgn0025679	0.00124275	0.0023929		X:709891-711385	1.66343	FBgn0021764	3.88695e-11	5.74767e-10		2R:21706654-21707267	1.25282	FBgn0010228	0.000330081	0.00487934		3L:7445593-7446686	1.33259	FBgn0053278	0.00249234	0.0196254
3L:17361076-17361797	2.4914	FBgn0015550	9.95533e-29	2.03998e-27		2R:13904929-13905183	1.66342	FBgn0013733	1.17661e-06	7.06231e-06		X:4212425-4213581	1.25202	FBgn0262980	0.000312469	0.00468161		2R:13645650-13646048	1.33246	FBgn0033862	1.06469e-05	0.000271388
3R:9893654-9895042	2.49103	FBgn0266389	1.7416e-38	6.12169e-37		3L:11124957-11125740	1.66332	FBgn0260795	0.00028237	0.00093846		2L:11180469-11181030	1.25189	FBgn0032354	0.0174568	0.087143		3R:21196310-21196857	1.3317	FBgn0264357	0.000511132	0.00585728
X:10770344-10771071	2.49102	FBgn0030234	1.46922e-20	1.73647e-19		3R:22318626-22319937	1.66327	FBgn0267994	2.57884e-14	6.48845e-13		2R:13030306-13030816	1.25161	FBgn0033788	5.42724e-05	0.00122603		3L:2987205-2988282	1.33071	FBgn0035383	0.0104635	0.0568076
3L:717372-718340	2.48856	FBgn0266960	9.26527e-23	1.28362e-21		3R:8878901-8881273	1.66286	FBgn0262614	1.90926e-12	3.5657e-11		2L:20036761-20037563	1.25142	FBgn0032840	6.37763e-05	0.00137228		2R:21957936-21958346	1.33068	FBgn0034671	0.0210393	0.0937727
X:5704567-5705653	2.48767	FBgn0029791	1.47785e-09	6.4563e-09		3L:3299893-3300462	1.66259	FBgn0035431	4.60931e-05	0.000187367		3R:22165042-22165342	1.25119	FBgn0051163	5.47131e-05	0.00123196		2L:5978395-5979566	1.33052	FBgn0000308	0.00172527	0.0147682
X:4707960-4708371	2.48764	FBgn0029723	5.41059e-24	8.09621e-23		3L:141222-142244	1.66164	FBgn0020386	1.92868e-19	1.04355e-17		3L:2869930-2870369	1.25084	FBgn0263392	0.00942723	0.0563391		X:10907729-10909479	1.33042	FBgn0264502	0.000346343	0.00429989
2L:21029404-21029965	2.48687	FBgn0250867	0.00214135	0.0039576		3L:19545642-19546642	1.66103	FBgn0260461	4.09867e-15	1.17841e-13		3L:10769017-10769352	1.25015	FBgn0262890	0.0163303	0.0830124		2R:20440166-20440440	1.33013	FBgn0086604	0.00606712	0.0378749
2L:4228671-4229228	2.48571	FBgn0265819	5.26332e-61	5.15461e-59		2R:13171453-13172305	1.66086	FBgn0053138	5.56809e-05	0.000221895		3R:26654347-26655067	1.24821	FBgn0243586	3.73433e-05	0.000903433		2L:14397977-14399182	1.32992	FBgn0004858	0.00568913	0.0361619
3L:18192335-18192574	2.4857	FBgn0266769	3.15594e-28	6.24176e-27		X:4252930-4253295	1.66074	FBgn0029700	0.0110416	0.0238841		3R:15783228-15783751	1.24727	FBgn0038360	0.000110642	0.00213019		2R:14358339-14358609	1.32888	FBgn0033925	0.00516578	0.0336926
3L:10452995-10453565	2.48534	FBgn0011802	8.0442e-29	1.65314e-27		2R:12776579-12777443	1.6606	FBgn0266804	8.56766e-12	1.41004e-10		3R:16547273-16548789	1.24724	FBgn0267694	0.000223666	0.00364654		3L:19692707-19692994	1.32745	FBgn0261341	0.000600798	0.00663669
3L:22752959-22753735	2.48457	FBgn0267623	4.01555e-41	1.63389e-39		2L:848867-850240	1.66051	FBgn0264869	5.73162e-17	2.1972e-15		2R:13856789-13858740	1.24603	FBgn0086356	0.00693874	0.0455712		X:1621963-1622854	1.3273	FBgn0283451	0.000378506	0.00463141
3L:10753049-10753561	2.48379	FBgn0262890	5.11803e-48	2.88981e-46		X:692966-694187	1.66028	FBgn0021764	5.36357e-11	7.69872e-10		3L:7988177-7989067	1.24497	FBgn0011817	0.00262154	0.0227189		2L:4235093-4236101	1.32728	FBgn0267284	0.000182822	0.00264545
3L:7329378-7330585	2.48308	FBgn0259203	5.72555e-29	1.18781e-27		X:19204916-19205211	1.66013	FBgn0030997	0.000145737	0.00052416		X:721800-722266	1.24496	FBgn0040383	0.000954184	0.0107207		3R:21799663-21800420	1.32698	FBgn0263521	0.00414134	0.0285873
2R:16844660-16846365	2.48273	FBgn0026754	1.44098e-25	2.40595e-24		3R:18247859-18248266	1.65874	FBgn0038589	4.52218e-10	5.39735e-09		2R:18254503-18255557	1.24495	FBgn0265594	8.87938e-06	0.000291353		3R:6582086-6582479	1.32572	FBgn0037455	0.0225893	0.0987231
3L:6153507-6154675	2.47981	FBgn0266970	1.21545e-32	3.12398e-31		3L:516077-517299	1.65842	FBgn0267664	5.67172e-05	0.000225609		2R:19771222-19771729	1.24474	FBgn0034473	0.00347139	0.0275043		X:17627176-17627805	1.32537	FBgn0030850	1.5428e-07	8.04358e-06
3R:22325869-22329247	2.4785	FBgn0038941	3.50568e-37	1.15237e-35		3R:18203230-18203458	1.65841	FBgn0028499	0.00453656	0.0109524		2L:10132425-10132997	1.24322	FBgn0032184	0.00265379	0.0228978		3L:22223104-22223673	1.32414	FBgn0266395	0.00389867	0.0273115
2R:22935813-22936535	2.47796	FBgn0034802	1.35694e-52	9.7074e-51		3R:17098240-17098444	1.65836	FBgn0014141	4.98034e-08	3.98063e-07		3R:4974558-4975178	1.24316	FBgn0263455	4.53485e-05	0.0010502		2L:6199725-6201323	1.32405	FBgn0085409	0.00292683	0.0221642
2R:24132650-24133410	2.47706	FBgn0041582	1.83761e-12	1.09666e-11		3L:2634618-2634848	1.65807	FBgn0035357	5.67234e-06	2.90165e-05		2L:7591247-7592627	1.24243	FBgn0083141	0.000263866	0.00413974		2L:3845323-3845570	1.32352	FBgn0266318	0.00134114	0.0122479
3L:1442409-1443374	2.47675	FBgn0043865	1.77562e-28	3.57909e-27		X:1540630-1540990	1.65689	FBgn0065095	2.52777e-07	1.75559e-06		X:6975725-6977193	1.24189	FBgn0004646	0.0100676	0.0590544		3L:13744553-13745163	1.32336	FBgn0264001	0.0141925	0.0707677
2R:10866699-10867266	2.47662	FBgn0050015	2.30839e-20	2.69354e-19		3L:9915987-9916849	1.65671	FBgn0085385	7.71088e-07	4.83567e-06		2L:15317929-15318230	1.24162	FBgn0041103	0.00544528	0.0385002		3L:21189252-21190103	1.32297	FBgn0259239	0.000112474	0.00181437
2L:4614279-4615152	2.47555	FBgn0053196	4.09562e-06	1.15972e-05		2R:19150452-19151899	1.65556	FBgn0000578	6.50665e-10	7.57492e-09		X:12357598-12358184	1.24143	FBgn0030384	0.000144165	0.00261008		2L:12211386-12211945	1.32259	FBgn0051759	0.0119282	0.0625435
3L:12043430-12044421	2.47486	FBgn0263647	1.42021e-33	3.8488e-32		2R:21570809-21571739	1.65528	FBgn0034636	1.40602e-16	5.03651e-15		X:19777577-19778289	1.24137	FBgn0259789	0.000688531	0.00833964		2R:16333847-16334557	1.32212	FBgn0262511	0.00152613	0.0134776
X:425655-426301	2.47446	FBgn0052816	4.83365e-25	7.78235e-24		3R:22810994-22811895	1.65522	FBgn0039028	1.27661e-07	9.43132e-07		3R:15681903-15682523	1.24132	FBgn0051446	0.000102052	0.00199822		3R:12278852-12279816	1.32178	FBgn0003651	0.0040406	0.0279885
3L:1754772-1755550	2.47285	FBgn0022702	4.28553e-17	3.87252e-16		X:18674066-18675073	1.65444	FBgn0267274	4.25811e-13	8.86124e-12		2R:16687330-16689047	1.24051	FBgn0013763	0.000211688	0.00349534		3L:5355726-5356394	1.32049	FBgn0016031	6.1111e-05	0.00112213
X:1615424-1618493	2.47106	FBgn0025390	1.02341e-37	3.46847e-36		X:17505735-17506315	1.6543	FBgn0263706	4.43481e-12	7.63024e-11		2R:21137385-21137696	1.2399	FBgn0034590	0.00179491	0.0171271		3R:24040337-24041205	1.32045	FBgn0039140	0.000853716	0.00872055
4:989218-989822	2.47079	FBgn0019650	4.05019e-28	7.94402e-27		X:4133738-4134071	1.65404	FBgn0066114	9.96896e-07	6.06767e-06		2R:15913799-15914250	1.23966	FBgn0265511	0.00105685	0.0115775		2R:15351923-15352475	1.32037	FBgn0034013	0.000704339	0.0075014
X:12068233-12069749	2.47027	FBgn0264676	1.70493e-34	4.85674e-33		2R:18236880-18237421	1.65377	FBgn0000658	1.94959e-13	4.30974e-12		2R:16369710-16371696	1.23901	FBgn0034122	0.000130482	0.00242269		2R:10812553-10813036	1.32015	FBgn0033550	7.13663e-07	2.95095e-05
2R:6554988-6555987	2.47017	FBgn0264506	1.14222e-07	3.97991e-07		2R:8244575-8245119	1.65346	FBgn0265639	6.50822e-05	0.000255208		2L:494025-494438	1.239	FBgn0267991	0.000140157	0.00255594		2R:12463491-12464149	1.32001	FBgn0033740	0.00198126	0.0164539
X:680495-681355	2.46962	FBgn0021764	1.40167e-21	1.78116e-20		3L:21008045-21009065	1.65223	FBgn0263486	5.6115e-09	5.40559e-08		3R:5111393-5113423	1.23775	FBgn0262605	0.000189033	0.00321392		3R:23983710-23984268	1.31954	FBgn0051451	3.6878e-05	0.000746217
3R:6353195-6353609	2.4693	FBgn0267698	6.3496e-33	1.65445e-31		X:4685386-4685624	1.65176	FBgn0022768	1.30373e-05	6.08906e-05		X:5606912-5608698	1.2374	FBgn0085464	0.0181893	0.0896583		X:4193099-4194908	1.31903	FBgn0000635	0.00024572	0.00329315
2L:4900009-4900724	2.46924	FBgn0031646	5.36675e-24	8.03908e-23		X:7274094-7276597	1.65095	FBgn0029940	7.41105e-12	1.23254e-10		3R:16280909-16282298	1.23646	FBgn0250823	0.00813692	0.0509847		3L:5016958-5017363	1.31873	FBgn0035585	0.00155989	0.0137099
3L:2148431-2148966	2.46922	FBgn0052311	1.00612e-44	4.88458e-43		3L:10307911-10309097	1.65087	FBgn0267665	4.60605e-08	3.69812e-07		3L:471324-471981	1.23511	FBgn0001316	2.7185e-07	1.71086e-05		2R:16409036-16409257	1.31819	FBgn0029153	0.00183411	0.0154788
X:12017797-12018551	2.4692	FBgn0043001	2.1612e-21	2.7004e-20		3L:2997341-2997935	1.65051	FBgn0035384	0.0062523	0.0145041		3L:13653782-13655725	1.23503	FBgn0264001	0.00181391	0.0172691		3L:3396150-3396522	1.31805	FBgn0267301	0.00109956	0.0105262
2L:16478725-16479364	2.46903	FBgn0005677	1.19922e-17	1.1319e-16		3R:5044654-5045499	1.64953	FBgn0263626	4.99311e-11	7.20946e-10		X:11057304-11059221	1.23489	FBgn0030259	0.00540767	0.0383225		2L:15023704-15024344	1.3175	FBgn0053310	0.0011986	0.0112786
X:15147213-15147485	2.46842	FBgn0030616	1.14204e-16	9.96465e-16		3R:7875092-7875689	1.6492	FBgn0267802	6.80024e-10	7.88439e-09		3R:30761064-30763462	1.23456	FBgn0004606	0.000138338	0.00253306		X:21092206-21093278	1.31748	FBgn0031159	0.000690987	0.00739807
3R:4990249-4990820	2.46757	FBgn0263343	5.18536e-35	1.52295e-33		3R:12330963-12331249	1.64863	FBgn0267143	0.000201497	0.000698356		X:1147026-1150244	1.234	FBgn0040365	1.20279e-05	0.000368003		X:9131234-9131690	1.31739	FBgn0030090	0.00397894	0.0276909
X:18819864-18820454	2.46747	FBgn0259927	9.36668e-20	1.05314e-18		3L:14761037-14761464	1.64754	FBgn0013263	6.46232e-05	0.000253513		2L:19258732-19259514	1.23331	FBgn0051797	0.00155095	0.0153638		2L:20101005-20101675	1.31713	FBgn0032851	0.000235564	0.00318629
2R:23227942-23229248	2.46635	FBgn0034835	6.85649e-36	2.10976e-34		3L:7400087-7400540	1.64664	FBgn0035780	4.87885e-07	3.19255e-06		2L:20293404-20294377	1.23325	FBgn0040996	0.0133202	0.0720881		3L:3487973-3488894	1.31713	FBgn0259224	0.000439081	0.0051996
3R:32023454-32024376	2.46566	FBgn0267117	3.19703e-34	8.97222e-33		2R:16798512-16798940	1.64662	FBgn0034159	1.73875e-15	5.32805e-14		2L:2894055-2894743	1.23294	FBgn0041111	0.0112862	0.0639357		3R:5099080-5100237	1.31686	FBgn0262605	1.56646e-05	0.000377979
3R:8114180-8114385	2.46557	FBgn0265419	5.57083e-08	2.01988e-07		2L:14582424-14582999	1.64588	FBgn0261566	1.81713e-14	4.66703e-13		X:12283229-12283537	1.23272	FBgn0267163	0.00181847	0.0172992		2L:16393698-16394293	1.31521	FBgn0028523	0.00701081	0.0421903
2R:7723564-7725751	2.46541	FBgn0042135	2.13633e-33	5.71855e-32		2L:12670422-12670713	1.64497	FBgn0032442	4.29663e-12	7.41872e-11		3L:10769552-10770094	1.23179	FBgn0262890	0.00985949	0.0581302		3R:30475259-30476175	1.31487	FBgn0260440	0.0164835	0.0788443
3R:29300065-29301569	2.46469	FBgn0039659	2.11893e-40	8.30066e-39		2R:11630059-11631685	1.64471	FBgn0033638	3.02873e-05	0.000128794		X:4408258-4408743	1.23125	FBgn0000179	0.0103842	0.0603991		2R:13904929-13905183	1.31427	FBgn0013733	0.00125394	0.0116719
2R:19877201-19878088	2.46344	FBgn0034477	6.59794e-19	6.93516e-18		3L:16349844-16350497	1.64394	FBgn0052357	1.45615e-17	6.137e-16		X:716552-716930	1.22889	FBgn0021764	0.000457328	0.00617505		X:5857794-5858736	1.31283	FBgn0262610	0.0224754	0.0983875
3R:23913426-23914279	2.46325	FBgn0016754	3.89035e-43	1.75381e-41		2R:16783713-16784990	1.64392	FBgn0034158	4.03149e-20	2.39078e-18		2L:7270952-7271445	1.22714	FBgn0010453	0.00984397	0.0580759		3R:22673954-22674572	1.3126	FBgn0266418	0.00432649	0.0295577
3R:22163421-22164823	2.46309	FBgn0051163	1.46714e-23	2.13355e-22		2L:20634254-20634512	1.6439	FBgn0032868	0.00601974	0.0140173		3L:9383925-9384564	1.2262	FBgn0001226	0.000454441	0.00614853		2L:15199702-15200211	1.31194	FBgn0028888	0.00243995	0.0192708
3L:761075-761389	2.46297	FBgn0035160	5.00143e-12	2.87019e-11		2L:13394881-13395481	1.64312	FBgn0032518	2.59013e-12	4.66847e-11		2R:14533346-14534516	1.22606	FBgn0265974	6.98239e-05	0.00147183		2R:7431397-7431950	1.31127	FBgn0265099	0.000503824	0.00579041
X:17522707-17523784	2.4619	FBgn0263706	5.93875e-36	1.83333e-34		3L:11018818-11020109	1.64263	FBgn0029172	1.81192e-16	6.36997e-15		3R:7280060-7280454	1.22512	FBgn0267337	0.0198092	0.0947851		3L:17676978-17677531	1.3112	FBgn0085280	0.019461	0.0886433
3R:23410346-23411349	2.46151	FBgn0259194	1.71039e-22	2.3187e-21		2R:19114434-19115618	1.64202	FBgn0034417	1.34121e-09	1.47098e-08		X:2134556-2134926	1.22502	FBgn0004861	0.00680075	0.0449715		3R:20804273-20805032	1.31111	FBgn0038827	0.000160886	0.00239851
3R:19384213-19385409	2.46094	FBgn0085314	4.18891e-71	6.95727e-69		3R:18479167-18479549	1.64153	FBgn0004652	3.81886e-15	1.1058e-13		X:1476599-1477262	1.22484	FBgn0025382	1.59665e-06	7.05794e-05		X:10754808-10756137	1.31083	FBgn0030230	0.0105815	0.057302
2R:10546378-10548012	2.46079	FBgn0283426	7.45273e-21	8.95747e-20		X:7204469-7204927	1.64129	FBgn0029939	5.23004e-06	2.69921e-05		2L:19089280-19090378	1.22479	FBgn0002023	0.00244498	0.021547		X:19903563-19904044	1.3108	FBgn0267042	0.00819393	0.0472941
2R:8604040-8605463	2.46031	FBgn0267792	2.62026e-57	2.27578e-55		2R:19152958-19153958	1.64079	FBgn0000578	5.62049e-25	6.261e-23		2L:5036955-5039124	1.2247	FBgn0260451	0.00399471	0.030631		3R:15419134-15420918	1.31045	FBgn0267571	0.00198015	0.0164496
2L:18362008-18362203	2.4601	FBgn0011559	5.73536e-28	1.11721e-26		3L:1910323-1911179	1.64076	FBgn0035290	0.00867269	0.0193737		3R:21860241-21860453	1.22461	FBgn0267204	0.00314042	0.0256697		3L:1078225-1078985	1.30981	FBgn0004870	0.000548309	0.00619914
3R:4253799-4254016	2.45973	FBgn0037227	1.87352e-11	1.01468e-10		3R:15463534-15464389	1.63998	FBgn0038341	5.33013e-23	4.54086e-21		3R:28217561-28217914	1.22437	FBgn0266401	0.0182411	0.0898495		2L:11079117-11079730	1.30889	FBgn0032336	7.74482e-05	0.00134765
3L:4495526-4495849	2.45915	FBgn0265920	6.75132e-16	5.5194e-15		3L:21462710-21463089	1.63951	FBgn0014143	0.00316011	0.00798701		X:4783623-4783992	1.22433	FBgn0029727	0.0122333	0.0678131		2R:20393355-20393804	1.30887	FBgn0086604	0.000445283	0.00525723
2R:12269396-12269709	2.45822	FBgn0000253	1.08941e-16	9.5289e-16		X:175031-176404	1.63938	FBgn0284435	4.25025e-05	0.000174419		3R:14275034-14276984	1.22415	FBgn0003862	9.33118e-07	4.52284e-05		X:5830591-5830840	1.30793	FBgn0262945	0.0187864	0.0864702
3R:10180216-10180938	2.45706	FBgn0037796	3.49005e-46	1.81208e-44		2R:5782226-5782796	1.63877	FBgn0025693	3.11569e-17	1.24654e-15		3L:2846944-2847134	1.22333	FBgn0263392	0.0085799	0.0531016		3L:22587707-22588121	1.30765	FBgn0037172	0.00465824	0.031259
X:11135407-11135831	2.45626	FBgn0030268	1.11382e-10	5.55754e-10		2R:13984053-13984523	1.6376	FBgn0033891	4.78821e-09	4.67562e-08		2L:8611566-8613807	1.22263	FBgn0051602	0.000333254	0.00490525		2L:15480920-15481420	1.30761	FBgn0003448	2.91203e-05	0.000614019
2L:9529460-9530294	2.45542	FBgn0032122	1.05988e-22	1.46195e-21		2L:10773524-10773813	1.63748	FBgn0032299	5.72222e-07	3.69002e-06		3L:466528-467346	1.22242	FBgn0001316	0.000334616	0.00491743		3R:15937347-15937907	1.30751	FBgn0013334	0.00230817	0.0184935
3L:12042409-12042917	2.45452	FBgn0036242	3.97449e-06	1.12722e-05		3R:14484932-14485297	1.63708	FBgn0285955	1.54882e-13	3.47792e-12		3L:14102763-14103603	1.22149	FBgn0036411	0.0134762	0.0727405		X:9584278-9584729	1.30725	FBgn0267101	0.0173132	0.0816654
2L:9453752-9455587	2.45412	FBgn0002973	2.75811e-19	2.98754e-18		3L:18847152-18847591	1.63707	FBgn0036816	3.60571e-06	1.93508e-05		2L:12832005-12832764	1.22052	FBgn0266305	0.000638505	0.00788583		2R:13225060-13225635	1.3068	FBgn0011763	0.000735525	0.00774456
3L:18271174-18273046	2.45373	FBgn0036783	1.71846e-07	5.84363e-07		3L:15004932-15006369	1.63606	FBgn0023174	2.24858e-12	4.12617e-11		3R:13801538-13802625	1.22014	FBgn0051331	0.000158223	0.00279322		2R:25226055-25226441	1.30669	FBgn0001325	0.000215813	0.00297457
3R:8878901-8881273	2.45323	FBgn0262614	5.35968e-37	1.74565e-35		3L:18094757-18095035	1.63581	FBgn0085282	7.68856e-10	8.81006e-09		2L:9992395-9994138	1.21896	FBgn0051875	1.05028e-06	5.00295e-05		3R:28391327-28392124	1.30538	FBgn0039584	0.00285159	0.0217256
2L:17206350-17206902	2.45322	FBgn0046888	6.48876e-28	1.25965e-26		2L:9449216-9449405	1.63563	FBgn0002973	0.00366867	0.00912142		3L:21896244-21896638	1.21858	FBgn0267621	0.000521412	0.00679001		3R:16216179-16217112	1.30442	FBgn0267201	0.007559	0.0445941
3R:26818777-26819282	2.45188	FBgn0086060	1.88332e-41	7.8199e-40		2L:7096404-7097137	1.63505	FBgn0267915	5.91437e-10	6.9337e-09		2L:6923453-6924069	1.21782	FBgn0004838	0.000258067	0.00407888		3L:1663349-1665108	1.30347	FBgn0035253	0.00124426	0.0116052
X:3086414-3086627	2.45167	FBgn0028369	2.0496e-06	6.03095e-06		2L:6273101-6273515	1.63443	FBgn0261699	0.00265265	0.00684948		2R:17276282-17277268	1.21638	FBgn0265487	3.73481e-06	0.000142521		2R:14910575-14910969	1.3033	FBgn0027596	3.22957e-05	0.00067044
2L:3771129-3771676	2.45088	FBgn0004893	1.66911e-24	2.58194e-23		3L:12570966-12572398	1.63384	FBgn0036302	2.84681e-11	4.30369e-10		3R:17815563-17816067	1.21604	FBgn0261649	0.000263551	0.00413904		3R:18962460-18963272	1.30299	FBgn0263983	0.00681756	0.0413171
3L:10759789-10760079	2.4506	FBgn0262890	7.41915e-34	2.04178e-32		2L:17768419-17770096	1.63366	FBgn0015609	2.3083e-08	1.96493e-07		X:20831081-20831600	1.21588	FBgn0085387	0.000931284	0.0105421		3L:22870267-22871253	1.30263	FBgn0010348	0.0217495	0.0958993
3R:26815021-26815634	2.44989	FBgn0086060	1.83714e-17	1.70456e-16		X:7633359-7634134	1.63334	FBgn0004198	1.74844e-07	1.2561e-06		3L:8355476-8356781	1.21572	FBgn0035880	0.0133592	0.0722571		3R:16547273-16548789	1.30209	FBgn0267694	0.000152877	0.00231286
2R:24369823-24370252	2.44984	FBgn0266046	3.75757e-36	1.1676e-34		X:3811636-3812232	1.63306	FBgn0000542	7.15292e-13	1.42187e-11		2R:14051092-14052084	1.21568	FBgn0002643	1.74177e-05	0.00049867		2L:10746951-10747475	1.30183	FBgn0032296	2.78757e-06	9.17839e-05
3L:14134248-14134504	2.44952	FBgn0267547	9.9027e-11	4.96201e-10		X:15126027-15126419	1.63243	FBgn0260006	3.92728e-15	1.13372e-13		2L:19827702-19827965	1.21558	FBgn0263873	0.00228626	0.020584		3L:8420771-8421085	1.30119	FBgn0052354	0.0168259	0.0800435
2R:18220943-18221640	2.44929	FBgn0266849	1.41864e-07	4.88077e-07		2R:13223026-13223768	1.63169	FBgn0011763	1.43287e-10	1.88348e-09		X:21520488-21521099	1.21549	FBgn0266457	0.00390693	0.0301594		2L:2181647-2181893	1.30111	FBgn0265017	0.0201767	0.0909863
3L:1672465-1673032	2.44892	FBgn0035256	7.81653e-22	1.01415e-20		3R:15263331-15263807	1.63097	FBgn0014879	9.18279e-13	1.79153e-11		X:4584121-4585590	1.21542	FBgn0029717	0.00026456	0.00414828		3L:9073871-9074190	1.3011	FBgn0023479	0.00404398	0.0279963
X:16103292-16104293	2.44878	FBgn0259699	1.20028e-33	3.25901e-32		3L:3626098-3626677	1.63069	FBgn0263239	4.62657e-15	1.31554e-13		X:5778339-5778703	1.21506	FBgn0259149	0.0061599	0.0417655		X:8101604-8102007	1.301	FBgn0029997	0.000157695	0.00236499
3R:4517128-4517674	2.44672	FBgn0085454	1.04083e-05	2.784e-05		3R:23886270-23886554	1.63028	FBgn0025574	0.000134743	0.000489326		3R:31628012-31628586	1.21501	FBgn0039862	5.60952e-05	0.00125085		2R:12788576-12789041	1.30085	FBgn0003326	0.00031367	0.00398665
3L:10410623-10411440	2.44642	FBgn0265736	2.78835e-35	8.30974e-34		2R:24086356-24086942	1.63025	FBgn0086129	1.15209e-17	4.92864e-16		3R:4353594-4354424	1.21465	FBgn0037238	0.00915523	0.0553723		3R:7122188-7122738	1.30071	FBgn0261238	9.81199e-06	0.000254816
3R:24957625-24958151	2.44567	FBgn0285912	0.000124357	0.000282187		2L:867107-868445	1.6302	FBgn0029095	5.29207e-09	5.1236e-08		3L:10826597-10827477	1.21453	FBgn0266781	0.00182685	0.0173504		2R:6542900-6544599	1.30041	FBgn0264506	0.000563968	0.00633058
2L:19101892-19102328	2.44547	FBgn0032755	4.16845e-08	1.53651e-07		3R:5670646-5671578	1.6302	FBgn0037363	2.55911e-12	4.6155e-11		3R:23345330-23345646	1.21453	FBgn0003118	0.000289405	0.0044322		3R:7455315-7456125	1.29948	FBgn0011998	0.00145359	0.0130162
3R:31990118-31990572	2.44546	FBgn0011224	1.03373e-40	4.11767e-39		3L:15802563-15803291	1.6297	FBgn0036531	0.00044071	0.00139859		2L:14482504-14483265	1.21379	FBgn0265944	2.71051e-06	0.000109482		3R:15503792-15504917	1.29875	FBgn0264776	0.00155384	0.0136655
X:3081762-3082171	2.44532	FBgn0029649	2.77486e-14	1.96286e-13		3L:14289625-14290616	1.62905	FBgn0001085	7.70039e-14	1.81675e-12		3R:14396175-14396903	1.21303	FBgn0262327	0.00182011	0.0173042		X:1411832-1413244	1.2977	FBgn0259108	0.00555484	0.0354849
2R:7307980-7309294	2.44359	FBgn0033158	1.64754e-54	1.28197e-52		3L:16841323-16841602	1.62897	FBgn0036666	1.86686e-06	1.0724e-05		3L:10391467-10391746	1.21302	FBgn0266780	0.00486009	0.035438		X:6882962-6883777	1.29669	FBgn0263993	2.49786e-05	0.000542875
3R:21140320-21141729	2.44137	FBgn0264357	1.84995e-48	1.07226e-46		3L:21655851-21656445	1.6289	FBgn0264711	1.19561e-10	1.59823e-09		3L:401180-402037	1.21275	FBgn0264700	0.000237627	0.0038214		X:18257366-18257739	1.2966	FBgn0267173	0.00383204	0.0269682
3R:22270948-22271278	2.44032	FBgn0262382	2.79426e-07	9.23431e-07		3L:17345216-17345628	1.6284	FBgn0036712	3.89736e-06	2.07419e-05		3R:10499722-10500594	1.21162	FBgn0267136	0.00010408	0.00202075		3R:27781569-27781914	1.29614	FBgn0005659	0.00404086	0.0279885
3L:2420985-2421563	2.44017	FBgn0266696	1.99829e-13	1.30468e-12		2L:14350544-14351279	1.62837	FBgn0261534	1.61377e-18	7.64013e-17		2R:22681851-22682607	1.21134	FBgn0020257	0.0192931	0.093218		3R:21643068-21643869	1.296	FBgn0267724	0.00160634	0.0139801
3L:21738533-21738913	2.4396	FBgn0037126	0.000594017	0.00120911		3L:19696165-19696880	1.62833	FBgn0261341	2.19434e-12	4.03968e-11		2R:12543774-12545734	1.21119	FBgn0053752	0.0103473	0.060235		2R:17546829-17547217	1.29475	FBgn0010409	3.29008e-05	0.000679866
3L:6377229-6377739	2.43958	FBgn0267642	2.72705e-56	2.29825e-54		3R:24573433-24574094	1.62822	FBgn0267763	3.09978e-05	0.000131382		3L:857315-857986	1.21099	FBgn0035170	8.64583e-05	0.0017461		3L:5311110-5311762	1.2942	FBgn0267305	0.000674682	0.00726014
X:2322750-2323106	2.43874	FBgn0054052	7.79114e-22	1.01132e-20		3R:14312635-14313035	1.62783	FBgn0013767	3.0892e-07	2.09983e-06		3R:26034310-26035757	1.2104	FBgn0002633	0.0111523	0.0634246		3R:20713900-20714303	1.29325	FBgn0024944	0.00268161	0.0207634
3R:31603769-31604711	2.43845	FBgn0039858	4.6124e-30	1.02662e-28		3R:10547785-10548325	1.62704	FBgn0263547	3.74612e-11	5.55099e-10		2R:7992286-7994045	1.2102	FBgn0265299	9.01738e-05	0.00181271		3L:4971908-4972637	1.293	FBgn0005775	0.000397947	0.00480954
X:4584121-4585590	2.43835	FBgn0029717	1.65838e-39	6.16489e-38		3R:19134485-19134674	1.62692	FBgn0038681	0.00121953	0.00345729		2L:11079117-11079730	1.20991	FBgn0032336	0.000125775	0.00236549		2R:23217725-23219189	1.29273	FBgn0034834	4.35548e-05	0.000853761
3L:11832446-11832786	2.43812	FBgn0000404	5.28515e-53	3.8587e-51		2L:12189652-12190579	1.62614	FBgn0000114	2.52551e-05	0.000109426		2L:20536844-20537852	1.20976	FBgn0267271	5.00431e-06	0.00018026		2L:15881503-15882307	1.2925	FBgn0265668	0.00303712	0.0227495
3R:9176735-9178099	2.43783	FBgn0037662	1.18161e-29	2.56763e-28		2R:14526761-14527490	1.62609	FBgn0265974	4.77047e-09	4.66472e-08		X:8806523-8807689	1.20932	FBgn0026411	0.00707943	0.046228		3L:13413025-13413371	1.29173	FBgn0260049	0.000180758	0.00262247
X:7540244-7541159	2.43751	FBgn0052720	2.97488e-05	7.46835e-05		X:8671415-8671621	1.62595	FBgn0030055	0.00309815	0.00784479		X:20633769-20634377	1.20852	FBgn0083981	0.00127997	0.0133824		2R:18890569-18891293	1.29173	FBgn0086022	0.0105661	0.0572631
3R:18131599-18133097	2.43669	FBgn0003499	1.40988e-25	2.35542e-24		X:15069510-15069922	1.62575	FBgn0030607	1.51904e-11	2.40064e-10		3R:13167599-13168224	1.2085	FBgn0266578	0.000345019	0.00503018		3R:25188992-25189807	1.29068	FBgn0083946	0.0035306	0.0254041
X:19631232-19631565	2.43651	FBgn0031045	8.93693e-06	2.41088e-05		3L:3101760-3102714	1.62572	FBgn0052286	2.22556e-24	2.34145e-22		X:21514865-21515884	1.20845	FBgn0031182	0.0155193	0.0799492		3L:15059050-15059945	1.28981	FBgn0036471	0.00505992	0.0331736
X:12099762-12100446	2.43614	FBgn0030375	2.79527e-07	9.23658e-07		2R:12587516-12588112	1.62498	FBgn0022764	8.1445e-21	5.3872e-19		3L:13332480-13333360	1.20816	FBgn0040814	0.00017647	0.0030453		3R:25137654-25138900	1.2892	FBgn0039283	5.97679e-05	0.00110335
2R:22158268-22160412	2.43591	FBgn0085235	1.08806e-48	6.34539e-47		3L:19573646-19573850	1.62459	FBgn0262373	2.9237e-06	1.60951e-05		3R:12769697-12770555	1.20806	FBgn0265163	1.86516e-06	8.0141e-05		3R:21926846-21927945	1.28909	FBgn0038919	0.0019099	0.0159815
3L:4175836-4177293	2.43581	FBgn0035504	8.88241e-55	6.96876e-53		2R:23968356-23969061	1.62356	FBgn0003008	1.33674e-10	1.76858e-09		2L:16407868-16408134	1.20709	FBgn0028523	0.0178058	0.0882402		3R:27909037-27909884	1.28904	FBgn0267366	0.00403096	0.0279685
2L:21061628-21062435	2.43501	FBgn0032910	0.00135373	0.0025901		2L:14359096-14359303	1.62353	FBgn0001970	0.0138553	0.0290932		4:401231-402102	1.20654	FBgn0283557	0.00278629	0.0237738		X:7274094-7276597	1.28901	FBgn0029940	0.0212083	0.0942372
2L:7303319-7303880	2.43442	FBgn0284084	5.24865e-08	1.90696e-07		X:9586230-9586653	1.6229	FBgn0001186	1.78452e-10	2.29371e-09		3L:10849814-10850924	1.20629	FBgn0266679	0.000904273	0.0102981		3L:12657855-12658203	1.28834	FBgn0265746	0.00341231	0.0247662
3L:7805784-7806084	2.43414	FBgn0052369	8.05394e-09	3.23399e-08		X:5011624-5011919	1.62281	FBgn0029740	8.69827e-06	4.25712e-05		2L:19103153-19103456	1.20574	FBgn0263982	0.0133996	0.0724469		2R:21431019-21432537	1.2883	FBgn0010415	0.00802475	0.0465942
2R:19771222-19771729	2.43376	FBgn0034473	9.35265e-18	8.93156e-17		X:15061815-15062400	1.62255	FBgn0030600	1.44662e-05	6.68284e-05		3R:7062668-7063760	1.20571	FBgn0037464	3.84088e-05	0.000921944		2R:6594982-6597865	1.28824	FBgn0033076	1.38801e-06	5.19421e-05
X:496695-496958	2.43185	FBgn0004648	5.85059e-30	1.2941e-28		X:779509-779797	1.62201	FBgn0027343	0.00558521	0.0131336		X:15681566-15682608	1.20539	FBgn0030666	0.00130984	0.0135536		X:12022648-12022838	1.28799	FBgn0030365	0.0157238	0.0761211
X:10045737-10046363	2.43088	FBgn0267495	1.26961e-21	1.6206e-20		3R:8701224-8701581	1.62196	FBgn0001180	3.23957e-06	1.76087e-05		3L:6584074-6584864	1.20511	FBgn0263973	0.0143235	0.0755779		3R:16938756-16939751	1.28729	FBgn0000015	5.58853e-05	0.00104213
3R:22537852-22538385	2.43062	FBgn0038983	1.30338e-19	1.45053e-18		X:1111935-1114548	1.62195	FBgn0040397	1.17811e-06	7.06918e-06		X:392555-393260	1.2051	FBgn0265966	0.000246649	0.00392988		3L:21238909-21239629	1.28701	FBgn0004865	0.016147	0.0775574
3R:26553912-26554612	2.43017	FBgn0267753	1.72389e-07	5.86e-07		3L:10239910-10240768	1.6217	FBgn0266952	0.00149497	0.00413698		X:795664-796316	1.20394	FBgn0025621	0.00204211	0.0188378		2R:21691955-21692258	1.28695	FBgn0260222	0.0194822	0.0886812
3R:14630231-14632024	2.42918	FBgn0038247	1.26964e-56	1.08612e-54		2L:17206350-17206902	1.62158	FBgn0046888	9.87353e-10	1.11252e-08		3R:29669544-29669870	1.2035	FBgn0039677	0.000740036	0.00884331		3R:25176240-25179432	1.2868	FBgn0039286	3.43145e-05	0.000703638
X:1131146-1131698	2.42765	FBgn0040397	1.73029e-17	1.60963e-16		2L:17396560-17398270	1.62075	FBgn0020503	1.85912e-22	1.47515e-20		2R:21835569-21836816	1.20348	FBgn0034664	0.00542237	0.0384028		2R:22561582-22561916	1.28653	FBgn0003175	0.0019914	0.0165132
2R:19907894-19908618	2.42759	FBgn0265766	2.01912e-26	3.57513e-25		X:5051349-5052247	1.62038	FBgn0003028	3.84804e-17	1.52027e-15		2L:6181413-6182931	1.20331	FBgn0085409	0.00180632	0.0172146		X:1233725-1234686	1.28644	FBgn0261444	0.000676035	0.00726619
X:10574874-10575787	2.42744	FBgn0030215	1.86008e-41	7.7347e-40		3R:27909037-27909884	1.62019	FBgn0267366	5.68652e-12	9.62068e-11		3R:29284904-29285800	1.20297	FBgn0267128	0.000550584	0.00705871		X:3749468-3750239	1.28618	FBgn0283657	0.00108036	0.0103928
3R:14677847-14678237	2.42662	FBgn0038252	6.32808e-22	8.25178e-21		2L:2218458-2218822	1.61919	FBgn0031399	5.37691e-11	7.71396e-10		2L:15390352-15390798	1.20279	FBgn0266153	0.000387535	0.00545988		3L:617638-619297	1.2859	FBgn0261636	0.00201033	0.0166251
2L:19796287-19796710	2.42545	FBgn0263873	2.32784e-29	4.94858e-28		X:2593979-2594670	1.61857	FBgn0001404	1.73813e-05	7.86257e-05		3R:23943785-23944265	1.20237	FBgn0001098	0.0138851	0.0742152		2L:2970998-2971609	1.28584	FBgn0004584	0.00793681	0.0462226
2L:18482656-18483906	2.42543	FBgn0032681	5.01975e-39	1.82777e-37		3L:9968601-9969042	1.61821	FBgn0026404	2.40818e-06	1.35164e-05		2R:16827715-16829445	1.2017	FBgn0263659	0.000113317	0.00216959		3R:4955262-4955657	1.28525	FBgn0037288	0.000452563	0.00532269
2R:23962085-23962450	2.4253	FBgn0034942	8.79124e-29	1.80405e-27		X:3389777-3390356	1.61757	FBgn0266350	0.0347886	0.0645591		2R:16434556-16434896	1.20148	FBgn0034127	0.00276434	0.0236157		X:16212815-16213089	1.2852	FBgn0000459	0.0145399	0.071917
3R:4282195-4283045	2.42484	FBgn0041605	7.77242e-30	1.70328e-28		2L:839902-840663	1.61588	FBgn0020304	2.26564e-11	3.4958e-10		X:11211131-11211696	1.20125	FBgn0030280	0.000931664	0.0105421		X:8890944-8891539	1.28462	FBgn0011661	0.00021067	0.00292414
2R:15698696-15699709	2.42404	FBgn0261538	4.32412e-41	1.75191e-39		X:2139125-2139696	1.61507	FBgn0004861	9.80975e-10	1.10666e-08		3R:11865869-11867419	1.20068	FBgn0037956	9.96349e-06	0.00031897		2R:19102744-19103556	1.28433	FBgn0050125	3.2043e-06	0.000102285
2L:3018826-3019779	2.42327	FBgn0031490	2.36414e-45	1.18629e-43		3L:3247861-3248507	1.61505	FBgn0263246	7.10678e-10	8.21299e-09		3L:6114630-6115034	1.20039	FBgn0005658	0.000282353	0.00434345		X:10652934-10653974	1.2843	FBgn0030223	0.00777116	0.0455147
2L:4109152-4110433	2.42323	FBgn0020376	9.24938e-37	2.95159e-35		X:8714586-8715126	1.61428	FBgn0030060	1.04007e-05	4.9948e-05		X:7593251-7593850	1.20036	FBgn0029952	0.000308411	0.00464855		2L:21974706-21975502	1.2838	FBgn0266039	0.0228152	0.0994537
3L:480357-480834	2.42217	FBgn0001316	7.15003e-10	3.25482e-09		3L:16826650-16826881	1.61416	FBgn0036665	0.00851893	0.0190738		3R:23249767-23250184	1.20029	FBgn0039064	0.00130213	0.0135033		2R:12503907-12504424	1.28361	FBgn0045063	0.000235303	0.00318433
3L:14350802-14351855	2.42072	FBgn0036421	1.01654e-40	4.0549e-39		2R:12234833-12235231	1.61415	FBgn0265372	4.2915e-12	7.4151e-11		X:14749734-14750161	1.20029	FBgn0015774	0.00224825	0.0203322		X:12281980-12282296	1.2834	FBgn0267163	0.00209613	0.0171359
2R:10134871-10135859	2.42055	FBgn0050011	2.65364e-43	1.20973e-41		2R:15498090-15499283	1.61412	FBgn0034023	1.38206e-05	6.42217e-05		3L:11512077-11512661	1.19995	FBgn0003373	0.0105074	0.0608591		3L:21084540-21084823	1.28286	FBgn0053285	1.16255e-05	0.000292281
2L:13296217-13296571	2.42	FBgn0051729	2.60793e-06	7.56954e-06		3L:668136-668445	1.61293	FBgn0035151	2.12409e-12	3.92562e-11		3R:25571435-25571975	1.19965	FBgn0011666	0.00618226	0.0418739		3L:13002689-13003044	1.28274	FBgn0036330	2.23045e-05	0.000498507
3R:14398489-14399010	2.41923	FBgn0262327	1.32339e-09	5.8101e-09		2R:12387627-12389420	1.61288	FBgn0033725	3.65806e-18	1.65463e-16		3L:10719493-10719770	1.199	FBgn0036101	0.00279056	0.0237809		3R:28048733-28049173	1.28272	FBgn0085391	0.00847604	0.0484797
2R:16750330-16750879	2.419	FBgn0015584	8.92809e-08	3.15382e-07		3L:14324919-14325285	1.61164	FBgn0266383	5.61664e-13	1.14452e-11		3L:21897429-21898420	1.19667	FBgn0267621	0.00627852	0.0423184		2R:25013051-25013407	1.28271	FBgn0004055	0.0066816	0.0406866
3R:14011415-14012010	2.41874	FBgn0264493	1.17388e-24	1.83385e-23		3R:23300095-23301006	1.61141	FBgn0003118	8.45032e-14	1.98216e-12		X:4424720-4425646	1.19653	FBgn0000179	0.000343271	0.00501528		3R:18765932-18766181	1.28233	FBgn0038651	0.00225332	0.0181556
3R:7222890-7224040	2.41834	FBgn0037487	3.72722e-33	9.86034e-32		3L:18142237-18142499	1.61131	FBgn0020300	7.05871e-05	0.000274108		2R:15913033-15913468	1.19622	FBgn0265511	0.00187585	0.017682		2R:5723130-5723515	1.28215	FBgn0267978	0.00328667	0.0241225
2R:17025934-17029392	2.41803	FBgn0023172	6.77048e-37	2.18262e-35		3R:23345868-23346618	1.61098	FBgn0003118	2.1784e-13	4.78944e-12		2L:9460660-9461186	1.19539	FBgn0264269	5.10892e-05	0.00116942		X:6876983-6877608	1.28213	FBgn0263993	0.00146651	0.0131107
2R:18945797-18946333	2.4177	FBgn0034408	2.17299e-05	5.56995e-05		3R:23293884-23294972	1.61073	FBgn0003118	8.40841e-21	5.53512e-19		3L:22586008-22586755	1.19491	FBgn0037172	0.0200725	0.0956474		2R:8341200-8342633	1.28003	FBgn0261588	0.000654133	0.00707767
2L:18202390-18205438	2.41643	FBgn0263332	1.15982e-21	1.48379e-20		X:10827088-10827660	1.61048	FBgn0285926	1.06182e-09	1.18608e-08		X:2462302-2464870	1.19458	FBgn0040388	0.00117772	0.0125775		3L:18129568-18130213	1.27983	FBgn0036778	2.20506e-06	7.6594e-05
3R:14493939-14495607	2.41575	FBgn0265066	1.28712e-23	1.87946e-22		3L:6720395-6720808	1.61027	FBgn0005626	0.00460064	0.0110882		3L:19043531-19044608	1.19383	FBgn0002945	0.00119778	0.0127034		X:13478968-13479348	1.27955	FBgn0085353	0.0129822	0.0663422
2R:16771006-16772042	2.4151	FBgn0267002	7.32315e-30	1.61104e-28		2L:4361422-4361845	1.61006	FBgn0026319	1.17437e-11	1.88789e-10		3R:7281127-7282006	1.19315	FBgn0265421	5.54821e-05	0.0012442		2L:11461366-11462177	1.27947	FBgn0261648	0.0106315	0.0575345
2R:5684077-5684775	2.41369	FBgn0033033	7.56416e-30	1.66148e-28		2L:19573115-19573707	1.60992	FBgn0005672	0.00132726	0.00372586		3L:14289625-14290616	1.19176	FBgn0001085	0.0072927	0.0471285		3R:29371793-29372343	1.27911	FBgn0267106	0.000121435	0.00192703
2R:24751458-24752084	2.41363	FBgn0035056	2.57746e-05	6.53453e-05		2R:17619573-17619774	1.60953	FBgn0265576	0.0333215	0.062243		X:6519424-6520016	1.19141	FBgn0052748	0.000606957	0.00758779		3L:22602868-22603898	1.27865	FBgn0037172	0.000163145	0.00242563
X:4437916-4439161	2.41333	FBgn0000179	1.07672e-38	3.83208e-37		2L:6999047-6999423	1.60924	FBgn0031879	1.51492e-18	7.23243e-17		3R:11817670-11818815	1.19071	FBgn0259139	0.000445404	0.00603808		2R:13746616-13746998	1.27814	FBgn0033866	0.00195413	0.016253
3L:10421258-10423159	2.41286	FBgn0036082	2.72303e-29	5.7628e-28		X:18547558-18548468	1.60898	FBgn0265598	5.95827e-07	3.82574e-06		2R:13955328-13955858	1.18949	FBgn0262739	0.000642399	0.00791623		2L:8791515-8791974	1.2777	FBgn0261627	0.0124731	0.0645145
2L:11968168-11970040	2.41242	FBgn0263019	4.06873e-65	4.91728e-63		2L:18141669-18142325	1.60881	FBgn0265671	1.6273e-12	3.06532e-11		3L:12544708-12545160	1.18898	FBgn0263587	0.00326507	0.0263302		2L:366001-366444	1.27666	FBgn0031250	0.0126207	0.0650369
2L:13927682-13927885	2.4119	FBgn0261628	6.60268e-11	3.38061e-10		3L:531795-532431	1.60848	FBgn0085298	1.74999e-07	1.25658e-06		3L:21441200-21441616	1.18853	FBgn0037082	0.0118695	0.066222		3L:10865001-10866268	1.27635	FBgn0026160	5.29393e-05	0.00100142
2R:8163099-8163428	2.4106	FBgn0033272	1.14031e-46	6.07616e-45		3R:19105721-19106365	1.60842	FBgn0038679	6.73538e-11	9.46217e-10		X:12017797-12018551	1.1878	FBgn0043001	0.00119954	0.0127171		2L:16310269-16310456	1.27616	FBgn0000339	0.0205552	0.0923056
2R:22138736-22139355	2.40953	FBgn0034700	5.83429e-18	5.68796e-17		3L:1198083-1198813	1.60783	FBgn0040281	2.90888e-09	2.98517e-08		3R:16587937-16590077	1.18768	FBgn0020907	0.0105538	0.0610767		3R:19198217-19198965	1.27589	FBgn0267706	0.0200646	0.0906141
3L:2151777-2152747	2.40936	FBgn0052311	1.98071e-46	1.04368e-44		2R:18917971-18918346	1.60757	FBgn0028669	1.57377e-13	3.52559e-12		3L:18221224-18221723	1.18759	FBgn0267597	0.0041317	0.0314551		2L:7499512-7500059	1.275	FBgn0011283	0.00029168	0.00375744
3L:16935834-16936347	2.40922	FBgn0036678	7.82573e-10	3.54084e-09		3L:11383656-11384700	1.60717	FBgn0261813	3.62657e-11	5.38225e-10		X:8115835-8116311	1.18722	FBgn0040319	0.000538279	0.00694609		3L:15355254-15355512	1.27494	FBgn0036494	0.0107508	0.0579794
3L:5949462-5949973	2.40922	FBgn0053993	1.00556e-16	8.83629e-16		3L:15793509-15793841	1.6065	FBgn0036531	4.44981e-05	0.000181716		X:21598468-21598712	1.18606	FBgn0027588	0.000309977	0.00466198		3L:14757987-14758375	1.27403	FBgn0260233	0.000619341	0.00679182
3L:16763426-16764302	2.40872	FBgn0267934	2.30278e-14	1.64036e-13		3L:19296650-19297097	1.60586	FBgn0267715	3.49263e-06	1.884e-05		3R:6352296-6352757	1.18593	FBgn0267698	0.00305147	0.0252262		3R:29093765-29094427	1.27394	FBgn0266390	0.0206809	0.0926843
3L:14435217-14435425	2.40811	FBgn0087007	6.73529e-10	3.07539e-09		2L:685699-686860	1.60522	FBgn0266323	4.1972e-13	8.74729e-12		X:21263572-21265568	1.18578	FBgn0031168	3.62739e-06	0.000139385		3L:17256127-17256550	1.27353	FBgn0036704	0.00141022	0.0127354
3R:21897316-21898625	2.40773	FBgn0264426	1.55901e-37	5.23374e-36		3R:19375202-19375456	1.60432	FBgn0038697	1.04696e-09	1.17133e-08		2L:19222627-19223975	1.18552	FBgn0265078	2.76916e-05	0.000721078		2R:10969744-10970589	1.27312	FBgn0266763	0.0120744	0.0630466
X:9882849-9883279	2.40707	FBgn0030159	8.5715e-23	1.19041e-21		3R:20567323-20568467	1.60421	FBgn0038803	9.36579e-17	3.43727e-15		3R:27197127-27197580	1.18531	FBgn0004197	0.00169736	0.0165108		X:3120273-3120640	1.2724	FBgn0028369	0.00530897	0.0343471
3L:13918924-13920043	2.40667	FBgn0026376	4.64225e-40	1.78651e-38		3R:13906653-13907360	1.60321	FBgn0000576	1.22471e-10	1.63329e-09		3R:5148594-5149143	1.18515	FBgn0037295	0.000281657	0.00434		X:4050978-4052490	1.27226	FBgn0267038	0.0100337	0.0549599
3L:6381823-6384280	2.40632	FBgn0267642	1.87382e-40	7.3812e-39		X:5077740-5078186	1.6027	FBgn0052767	1.46266e-09	1.59372e-08		X:7019295-7020049	1.18417	FBgn0029929	2.67087e-06	0.000108356		2R:24044156-24044442	1.2716	FBgn0011726	0.0137801	0.0692017
3L:449032-450426	2.40604	FBgn0001316	3.27898e-35	9.74125e-34		2R:9710198-9710427	1.60224	FBgn0265338	8.10782e-10	9.26431e-09		3R:6088903-6089510	1.18415	FBgn0037399	0.0171366	0.0859349		2L:4578047-4578655	1.27134	FBgn0031613	0.000226252	0.00308405
X:14897332-14898089	2.40595	FBgn0030592	2.44314e-23	3.51507e-22		3R:24598972-24599405	1.60167	FBgn0267764	7.34581e-12	1.22241e-10		2R:22507547-22508586	1.18366	FBgn0003175	0.00508558	0.0366852		3R:21470349-21470591	1.27093	FBgn0263407	0.00503587	0.0330925
X:482676-482897	2.40398	FBgn0029524	1.63854e-05	4.27251e-05		3L:6967711-6968193	1.60167	FBgn0035724	0.00150803	0.00416826		X:19825335-19826424	1.18346	FBgn0031074	0.00088324	0.010117		3R:30058891-30059157	1.27065	FBgn0266411	0.00308148	0.0229509
2R:9583608-9584454	2.40301	FBgn0033427	4.27332e-13	2.69884e-12		2R:14144930-14145455	1.60083	FBgn0262215	2.79974e-06	1.54727e-05		X:2764495-2765066	1.18339	FBgn0263505	0.00228653	0.020584		3L:15260321-15261475	1.27051	FBgn0029114	0.000138386	0.00213223
2R:12776579-12777443	2.40183	FBgn0266804	1.59266e-26	2.84307e-25		3L:132871-133528	1.60048	FBgn0020386	1.62234e-05	7.40189e-05		3R:10598891-10600448	1.18338	FBgn0001235	0.00170703	0.0165538		X:10203083-10204208	1.27	FBgn0052690	0.00978218	0.0538293
2L:14561913-14563607	2.40144	FBgn0028913	1.72283e-43	7.9175e-42		X:2999683-3000078	1.59856	FBgn0028369	4.09983e-08	3.32172e-07		2R:18381239-18381791	1.18329	FBgn0262838	1.15165e-05	0.000356301		2L:21854944-21855731	1.26958	FBgn0266222	2.28111e-06	7.87397e-05
3R:8099889-8100621	2.39982	FBgn0243512	9.2909e-09	3.69878e-08		X:10115719-10116428	1.59854	FBgn0086045	0.000109833	0.000407404		2R:14673091-14673996	1.18226	FBgn0050479	0.0102857	0.0600153		2R:14197320-14197670	1.26946	FBgn0033911	0.00676493	0.041089
3L:21251891-21252735	2.39819	FBgn0262854	2.23699e-18	2.26579e-17		2L:422355-424563	1.59845	FBgn0031255	8.166e-13	1.60751e-11		2R:22978945-22980756	1.18196	FBgn0052834	8.25743e-05	0.00169115		3L:5481565-5482078	1.26922	FBgn0035607	0.00768437	0.0451118
X:3150959-3151261	2.39618	FBgn0004647	2.70672e-13	1.74554e-12		2R:14026964-14027940	1.59753	FBgn0033893	0.0124795	0.0265817		X:1209433-1209938	1.18192	FBgn0040367	0.000844241	0.00978579		2R:16053272-16054998	1.26916	FBgn0034071	0.00378231	0.0266998
3L:605272-606625	2.39612	FBgn0016715	6.38443e-30	1.40889e-28		3R:7290225-7290909	1.59669	FBgn0045843	4.19411e-11	6.16018e-10		2L:12200269-12201013	1.18138	FBgn0000114	0.000218898	0.00358575		3L:7311231-7312763	1.26864	FBgn0035756	0.0159819	0.0769252
3L:17644167-17644999	2.39606	FBgn0004401	2.14315e-19	2.34196e-18		2R:6519417-6519696	1.59652	FBgn0266620	1.09113e-05	5.21179e-05		2R:12971652-12972620	1.18079	FBgn0005624	0.000310678	0.00466236		3L:10740748-10741522	1.26735	FBgn0262890	0.00592843	0.0372828
2R:11640175-11640673	2.39588	FBgn0033638	4.17134e-17	3.77174e-16		2L:4285046-4287815	1.59647	FBgn0010473	1.06164e-14	2.8184e-13		2R:8803640-8804822	1.18005	FBgn0024189	0.000849776	0.00982327		3L:21160569-21161798	1.26734	FBgn0024150	0.00277739	0.0213057
3L:12608075-12608953	2.39516	FBgn0015919	2.73237e-16	2.30752e-15		2R:8654835-8656922	1.59593	FBgn0265308	7.69581e-15	2.09997e-13		3R:7752662-7753513	1.17983	FBgn0037513	0.000112204	0.00215276		3R:4472258-4472785	1.26681	FBgn0051523	0.00379886	0.0268029
2R:18254503-18255557	2.395	FBgn0265594	4.56275e-50	2.89903e-48		3L:2054291-2055041	1.59549	FBgn0259701	2.29592e-10	2.89086e-09		3R:16542985-16543441	1.17906	FBgn0267694	0.000466137	0.00625774		2R:22516874-22517605	1.26546	FBgn0003175	0.0167967	0.0799608
3L:17033637-17033949	2.395	FBgn0262895	6.6536e-15	4.96894e-14		3L:7645018-7645783	1.59511	FBgn0035805	7.12665e-08	5.52208e-07		3R:26877060-26879913	1.17865	FBgn0039461	1.1191e-07	8.26698e-06		3R:7296353-7298129	1.26511	FBgn0267337	0.0123767	0.0641874
2R:22978945-22980756	2.39447	FBgn0052834	6.01137e-42	2.55966e-40		X:3949911-3950418	1.59431	FBgn0029687	3.35316e-05	0.00014084		2R:13481835-13482456	1.17789	FBgn0000119	0.000417687	0.00575267		2R:15151960-15152188	1.26428	FBgn0013467	0.000386005	0.00470438
2R:17818883-17819314	2.39445	FBgn0259211	7.12721e-18	6.88737e-17		3R:31722563-31723274	1.59418	FBgn0003870	2.644e-09	2.7331e-08		3R:10601782-10603660	1.17733	FBgn0001235	6.44994e-05	0.00138353		3R:10490082-10491044	1.26253	FBgn0267136	0.000318673	0.00403165
3L:11377485-11378317	2.39376	FBgn0261813	2.38666e-34	6.76483e-33		3R:25593181-25593695	1.59371	FBgn0011666	1.13707e-12	2.19426e-11		2L:16198031-16198803	1.17674	FBgn0265948	0.000243327	0.00388816		3R:24578585-24578868	1.2623	FBgn0039209	0.000601618	0.00663704
2L:18463974-18464581	2.39328	FBgn0262463	5.23425e-45	2.56749e-43		3L:11377485-11378317	1.59224	FBgn0261813	6.01685e-11	8.56714e-10		2R:24655288-24656821	1.17637	FBgn0035044	9.44835e-05	0.00187393		2R:16257572-16258681	1.26229	FBgn0261612	0.0056027	0.0357402
3R:28892653-28893619	2.39322	FBgn0265998	2.32904e-19	2.53658e-18		X:17327099-17327623	1.59191	FBgn0004854	1.11106e-11	1.79392e-10		3L:15291261-15292156	1.17607	FBgn0036491	0.0109112	0.0624763		X:12133747-12134099	1.26181	FBgn0267001	0.000307642	0.00392995
3R:22318626-22319937	2.39273	FBgn0267994	2.83503e-22	3.78551e-21		3R:18375865-18376560	1.59161	FBgn0266251	1.09463e-06	6.60592e-06		2R:12960744-12962539	1.17581	FBgn0033787	0.00638338	0.0429015		3R:25595126-25596731	1.26129	FBgn0011666	0.0032191	0.0237578
X:3139355-3140483	2.39269	FBgn0004647	1.14081e-14	8.3592e-14		2R:14916851-14918837	1.59112	FBgn0027596	7.86205e-27	1.11109e-24		X:7492280-7493035	1.17529	FBgn0262967	0.0112778	0.0639275		3L:10769552-10770094	1.26087	FBgn0262890	0.0100808	0.0551208
2L:15502575-15502901	2.39246	FBgn0002524	1.61075e-16	1.38585e-15		2L:5867382-5867601	1.59038	FBgn0031745	0.000218695	0.00075018		3L:16761025-16762136	1.17421	FBgn0267934	0.000236834	0.00381309		3L:13793585-13793969	1.26064	FBgn0264001	0.00105933	0.0102406
2L:16618360-16619058	2.3923	FBgn0265000	9.37839e-14	6.33275e-13		X:9911829-9912052	1.58972	FBgn0030162	0.0191893	0.0387441		2R:17003598-17003877	1.17399	FBgn0026402	0.00394253	0.0303664		3R:10522008-10522500	1.26044	FBgn0263547	0.000314544	0.00399407
3L:14325563-14326116	2.39222	FBgn0266383	0.000322379	0.00068573		2R:23760268-23761078	1.58941	FBgn0034902	1.37648e-12	2.62595e-11		3R:22648689-22649787	1.17327	FBgn0266418	9.99239e-07	4.79288e-05		2L:14359096-14359303	1.26038	FBgn0001970	0.00294516	0.0222724
2R:15718159-15718654	2.3922	FBgn0050083	1.85597e-27	3.52348e-26		X:10514015-10515027	1.58915	FBgn0085443	6.10119e-15	1.69746e-13		3L:19483348-19484065	1.17303	FBgn0036874	0.00225213	0.0203441		2R:7986135-7986698	1.25998	FBgn0033246	0.000233714	0.00316437
3R:20470261-20470640	2.39196	FBgn0262869	3.2444e-13	2.07485e-12		2L:19569757-19571350	1.58911	FBgn0262377	3.68422e-16	1.23998e-14		3L:22947719-22948669	1.17252	FBgn0037207	0.0118293	0.0660909		3R:17499704-17502781	1.25965	FBgn0261046	0.00094983	0.00947426
3R:5647100-5648034	2.39182	FBgn0027951	0.0120346	0.0193498		2L:17052581-17053327	1.5891	FBgn0032625	2.91242e-10	3.5954e-09		2L:21375090-21375540	1.17178	FBgn0032945	0.00155436	0.0153911		2L:422355-424563	1.25961	FBgn0031255	0.0133906	0.0678263
3R:15848766-15849194	2.39152	FBgn0038373	1.86864e-08	7.17664e-08		3L:10194643-10195558	1.58849	FBgn0000451	7.63524e-09	7.16507e-08		3L:432459-432973	1.17157	FBgn0035139	0.00160316	0.0157511		X:15441452-15441912	1.25922	FBgn0263257	0.00195004	0.0162336
3R:29898985-29901588	2.39107	FBgn0039718	1.14417e-73	2.1101e-71		X:4945628-4945813	1.58836	FBgn0004368	1.84433e-06	1.06031e-05		3R:12283371-12284964	1.17065	FBgn0003651	0.00958278	0.0569362		3R:26281478-26282379	1.25921	FBgn0039420	0.00116779	0.0110527
2R:22426607-22428163	2.39003	FBgn0034729	5.89217e-23	8.27205e-22		2R:6594982-6597865	1.58831	FBgn0033076	1.29529e-06	7.69908e-06		3R:12590411-12590871	1.16979	FBgn0038063	0.015788	0.081001		2L:20291876-20293108	1.2588	FBgn0040996	0.0010208	0.00999779
X:1206446-1206802	2.38847	FBgn0040357	5.05049e-38	1.74712e-36		3L:4225716-4226864	1.58817	FBgn0001257	8.92448e-17	3.29232e-15		3R:26000943-26001255	1.1694	FBgn0266397	0.000908739	0.0103277		X:12663570-12664693	1.25718	FBgn0283559	0.0167498	0.0797858
2L:482732-483133	2.38788	FBgn0043364	1.08074e-23	1.58789e-22		X:16779989-16780197	1.58812	FBgn0001250	6.28655e-10	7.34879e-09		3R:22932864-22933109	1.16925	FBgn0267757	0.00813949	0.0509847		3R:24597512-24597923	1.25695	FBgn0263490	0.000411445	0.00493591
3R:5101776-5104531	2.38779	FBgn0262605	7.80814e-59	7.15352e-57		3L:1517998-1520601	1.58812	FBgn0261243	3.84943e-18	1.73842e-16		4:488674-490538	1.16904	FBgn0039908	0.00297672	0.0248375		3L:7413416-7415389	1.2561	FBgn0265718	0.00668275	0.0406866
2R:7888052-7888959	2.38718	FBgn0050377	5.93114e-11	3.04777e-10		2R:11711988-11712286	1.58774	FBgn0033649	4.93139e-10	5.86604e-09		2L:17942923-17943676	1.16824	FBgn0265549	0.000925945	0.0104973		2L:1616407-1616792	1.25592	FBgn0021906	0.00166271	0.014326
X:4321501-4321945	2.38632	FBgn0040907	1.92348e-28	3.86615e-27		2L:18761577-18762229	1.58761	FBgn0045852	0.000255674	0.000860813		2R:16179578-16180191	1.1678	FBgn0015754	0.000102275	0.00200113		3L:5810467-5811134	1.2554	FBgn0035639	0.000395115	0.0047879
3R:18370734-18371430	2.38502	FBgn0004618	4.8433e-27	8.89169e-26		X:5886796-5888976	1.58709	FBgn0029820	4.11869e-13	8.60894e-12		2R:10669030-10669731	1.1667	FBgn0267949	0.000510198	0.00665836		2R:22251352-22253890	1.25522	FBgn0020307	0.00109104	0.0104664
2R:21707620-21708979	2.38448	FBgn0010228	1.03558e-23	1.52471e-22		2R:6462954-6463971	1.58692	FBgn0267744	2.37958e-06	1.33744e-05		2R:15789377-15790000	1.16508	FBgn0034046	0.00977518	0.0578184		X:1060745-1062155	1.25371	FBgn0040398	0.00715137	0.0427934
2L:3860925-3861848	2.38421	FBgn0264887	1.75157e-19	1.93339e-18		3L:11220993-11221622	1.58625	FBgn0261553	1.0001e-05	4.82405e-05		4:644936-645410	1.16472	FBgn0039916	0.000113002	0.00216506		2R:15761263-15762596	1.25346	FBgn0265991	0.00014595	0.00222638
3R:22193357-22194466	2.38418	FBgn0266751	5.57021e-37	1.81214e-35		2L:21854944-21855731	1.58578	FBgn0266222	1.45316e-11	2.30092e-10		X:805786-806274	1.16458	FBgn0260855	0.000253176	0.00401331		3L:20106351-20106686	1.253	FBgn0036936	0.00714984	0.0427934
3L:3256800-3257834	2.38407	FBgn0035427	2.40573e-28	4.80487e-27		3L:7364971-7365288	1.58533	FBgn0267485	4.81134e-12	8.20847e-11		2L:6531916-6532578	1.16416	FBgn0000320	3.99031e-05	0.000950381		X:1160010-1160219	1.25233	FBgn0040368	0.0168762	0.0802077
2R:22680993-22681657	2.38361	FBgn0265982	3.92574e-29	8.21024e-28		2L:1369643-1370103	1.58524	FBgn0031337	1.66466e-08	1.45363e-07		2R:18257429-18257912	1.16381	FBgn0265594	0.019427	0.0936862		X:20550230-20550972	1.25169	FBgn0259162	0.000571191	0.00638188
3R:8728174-8728853	2.38329	FBgn0037620	1.43612e-21	1.8233e-20		X:3480592-3480868	1.58495	FBgn0029663	4.97316e-05	0.000200835		X:1206446-1206802	1.16355	FBgn0040357	0.00196348	0.0182748		2L:2755794-2756278	1.25121	FBgn0265997	0.000591566	0.00656027
2L:2751867-2752609	2.38325	FBgn0031453	1.67994e-40	6.63587e-39		3R:9619153-9619794	1.58484	FBgn0037720	5.53211e-07	3.5788e-06		X:21239902-21240207	1.16345	FBgn0011954	0.00867508	0.0534155		X:13438013-13439010	1.2505	FBgn0265416	0.0124522	0.0644581
2R:22949675-22951793	2.38283	FBgn0052835	2.89795e-39	1.06751e-37		2R:15789377-15790000	1.58479	FBgn0034046	1.42776e-13	3.24715e-12		X:2097386-2097660	1.16305	FBgn0000382	0.00389884	0.0301138		3R:31900345-31902448	1.25032	FBgn0011224	5.14508e-05	0.000981337
X:19480665-19481063	2.38234	FBgn0031020	4.26157e-36	1.32276e-34		3L:8427441-8428332	1.58476	FBgn0020224	4.32243e-07	2.85874e-06		2L:680963-681503	1.16216	FBgn0266323	8.20723e-05	0.00168462		2R:12455152-12456972	1.25017	FBgn0010238	0.000764375	0.00796128
3R:14498610-14499400	2.38221	FBgn0265066	3.09689e-40	1.20157e-38		2R:16066720-16067941	1.58454	FBgn0262446	5.76782e-05	0.000228988		X:1603514-1604935	1.16183	FBgn0283451	0.0133864	0.07239		3R:30235106-30235938	1.24921	FBgn0263402	0.00238416	0.0189387
3R:30254057-30255712	2.38197	FBgn0039761	1.3201e-47	7.26592e-46		2R:19276983-19277859	1.5845	FBgn0003254	0.000995751	0.00288832		X:10546121-10546924	1.16163	FBgn0085443	0.00172273	0.0166401		X:7725081-7725619	1.2465	FBgn0027553	1.93718e-05	0.000446345
3R:14262308-14262848	2.38066	FBgn0038218	2.59713e-07	8.61998e-07		2L:2755794-2756278	1.58441	FBgn0265997	1.42939e-09	1.56107e-08		2R:12503907-12504424	1.16085	FBgn0045063	0.000861107	0.00991511		2R:14673091-14673996	1.24616	FBgn0050479	0.00764652	0.0449469
3L:13229698-13230075	2.38043	FBgn0023095	2.53178e-28	5.04596e-27		3R:23175655-23176077	1.58387	FBgn0284226	1.02832e-06	6.2356e-06		3L:14298713-14299475	1.16082	FBgn0001085	0.0194531	0.0937794		X:20363298-20363908	1.24445	FBgn0267741	0.0137833	0.0692053
2L:1688254-1690540	2.37951	FBgn0011570	2.41114e-69	3.68166e-67		3L:6770603-6771783	1.5832	FBgn0052392	4.03378e-11	5.94313e-10		2R:19150452-19151899	1.16048	FBgn0000578	0.00873344	0.0536671		3R:24263600-24264833	1.24356	FBgn0011225	1.50229e-05	0.000366261
3L:9784731-9785112	2.37922	FBgn0044328	2.97874e-14	2.09767e-13		3R:15794359-15795125	1.58263	FBgn0262527	6.56658e-16	2.13911e-14		3R:30772489-30773183	1.15987	FBgn0004606	0.00240376	0.0212856		2R:12960744-12962539	1.24346	FBgn0033787	0.021095	0.0939446
3R:25219719-25220300	2.37919	FBgn0051103	3.09256e-42	1.3389e-40		3L:2846944-2847134	1.5824	FBgn0263392	1.74952e-07	1.25656e-06		2R:15177007-15177673	1.15922	FBgn0262478	0.000501051	0.00657222		2L:13871174-13871722	1.24262	FBgn0266142	0.000181203	0.00262753
2L:19222627-19223975	2.37884	FBgn0265078	6.26922e-28	1.2187e-26		3L:19061839-19062080	1.58221	FBgn0036842	9.87244e-10	1.11252e-08		2L:7822467-7822886	1.15908	FBgn0027515	0.00101864	0.0112572		3L:12649415-12650460	1.24109	FBgn0263379	0.0013688	0.0124593
3R:9350390-9351073	2.37763	FBgn0086053	1.45017e-08	5.64894e-08		3L:18192335-18192574	1.58215	FBgn0266769	4.38348e-08	3.5294e-07		3L:22366575-22367891	1.1576	FBgn0267627	0.000377871	0.00537305		3L:3241786-3242205	1.24091	FBgn0035426	0.00274762	0.0211261
3R:9959211-9959690	2.37692	FBgn0037770	1.36897e-05	3.60335e-05		3L:16655988-16656396	1.58199	FBgn0041721	4.24101e-08	3.42342e-07		3L:2868786-2869410	1.15729	FBgn0263392	6.2098e-05	0.00134455		3R:31698071-31698684	1.24086	FBgn0266412	0.00103254	0.0100777
2L:18945716-18947768	2.37691	FBgn0284082	1.49311e-40	5.93087e-39		3R:6594685-6594894	1.5819	FBgn0053202	0.00242402	0.00633107		X:10652934-10653974	1.15707	FBgn0030223	0.0158603	0.0812514		3L:1626439-1627675	1.24076	FBgn0035246	0.000227109	0.00309317
2L:19134776-19138067	2.37674	FBgn0086447	1.88188e-31	4.52177e-30		2R:6246697-6247097	1.58173	FBgn0033075	3.81418e-13	8.03751e-12		3R:26023546-26023901	1.15697	FBgn0002629	0.00748223	0.0480854		3L:22436963-22437535	1.24069	FBgn0267628	5.64616e-06	0.000162548
3L:8146356-8146651	2.37606	FBgn0035844	3.47872e-09	1.454e-08		3L:12408281-12408609	1.58164	FBgn0052103	2.79474e-10	3.45764e-09		2R:14162698-14163212	1.15653	FBgn0033901	9.09881e-05	0.00182558		2L:2207785-2208278	1.2399	FBgn0053124	0.019953	0.0901989
3L:4703010-4703769	2.37579	FBgn0264471	2.38484e-56	2.01582e-54		X:12663570-12664693	1.58164	FBgn0283559	4.20309e-10	5.05261e-09		3L:13896573-13897223	1.1561	FBgn0264006	0.00281649	0.0239649		3R:14355023-14355649	1.23889	FBgn0051320	2.41781e-05	0.000530495
3R:19339842-19340297	2.3736	FBgn0262903	4.41238e-40	1.70266e-38		3L:6263427-6263839	1.58093	FBgn0265715	1.26747e-06	7.55432e-06		X:4401217-4403107	1.15558	FBgn0052773	0.00252734	0.0221106		2R:8246727-8247191	1.23854	FBgn0265639	0.000485254	0.00561144
3R:19888022-19888755	2.37338	FBgn0002940	2.45964e-16	2.08838e-15		3R:27212790-27213201	1.58067	FBgn0054006	1.47519e-06	8.66866e-06		2L:14726961-14727414	1.15512	FBgn0261571	0.00466964	0.034385		2R:11401128-11401557	1.23656	FBgn0050506	0.000583144	0.00648774
2L:3762872-3763214	2.37329	FBgn0263842	1.75319e-20	2.06095e-19		3L:10421258-10423159	1.5806	FBgn0036082	6.10164e-13	1.23537e-11		X:16426229-16426739	1.15463	FBgn0026575	0.00706806	0.0461755		X:5764345-5764677	1.23647	FBgn0261610	0.00258232	0.0201586
3L:6813472-6813930	2.37292	FBgn0086680	2.06064e-07	6.93333e-07		X:9026179-9027095	1.58021	FBgn0259734	2.19087e-08	1.87395e-07		X:7458443-7461041	1.15451	FBgn0265693	0.0039226	0.0302297		X:7095509-7096259	1.23618	FBgn0264270	0.00597814	0.0375062
[truncated: 5,293 more rows]

## Sheet: Fig4a,S4a data
peak region	DamID AG vs AD (log2fc)	DamID AP vs AD (log2fc)	DamID EG vs ED (log2fc)	DamID EP vs ED (log2fc)		AMF_prog (ATAC log2 norm)	furrow (ATAC log2 norm)	PR_early (ATAC log2 norm)	PR_late (ATAC log2 norm)	glia (ATAC log2 norm)
[truncated: 10,298 more rows]

[truncated: 4 more sheets: Fig4c-f gene annotations, Fig5c heatmap, Fig5d,e ATAC norm. data, Fig5f, g, h genes]
