# Supplementary material for: Synergistic activation by Glass and Pointed promotes neuronal identity in the Drosophila eye disc
Source: Nat Commun. 2024 Aug 17;15:7091. doi: 10.1038/s41467-024-51429-z (PMC11330500; doi:10.1038/s41467-024-51429-z)
Supplement: Supplementary file 8 — Supplementary Data 5 [file 41467_2024_51429_MOESM8_ESM.xlsx]

## Sheet: lg2fc>0.25, P<0.05, SD mean<0.5
gene	log2FoldChange	pvalue	padj	EGFR_MUT_1.norm	EGFR_MUT_2norm	EGFR_MUT_3.norm	EGFR_WT_1.norm	EGFR_WT_2.norm	EGFR_WT_3.norm	EGFR_MUT_mean.norm	WT_mean.norm	flybase_gene_id	mut SD/mean	wt SD/mean
CG10581	3.19065	3.28e-43	1.21e-39	111.79	120.81	179.79	1217.93	1258.81	1401.76	137.463	1292.83	FBgn0037046	0.268671	0.0746595
CG4872	2.52165	6.1e-23	9.69e-20	234.86	206.97	365.73	1450.27	1646.27	1744.48	269.187	1613.67	FBgn0030799	0.314889	0.0928249
FASN3	1.75588	2.71e-18	3.01e-15	290.29	257.6	231.51	1096.98	839.21	818.94	259.8	918.377	FBgn0040001	0.113363	0.168783
CR45182	3.07349	3.11e-18	3.15e-15	20.67	15.1	17.24	207.94	133.13	145.46	17.67	162.177	FBgn0266692	0.159015	0.247316
rpk	0.948097	7.82e-16	5.44e-13	879.31	891.83	849.67	1824.77	1662.8	1690.68	873.603	1726.08	FBgn0022981	0.0247842	0.0501682
CG40472	1.94052	1.01e-15	6.62e-13	192.58	239.84	322.63	1180.8	938.37	945.46	251.683	1021.54	FBgn0085736	0.261555	0.135056
CG33099	1.37722	1.02e-12	4.95e-10	183.19	170.55	240.13	515.6	545.39	549.94	197.957	536.977	FBgn0053099	0.187243	0.0347352
CG5966	1.07322	6.79e-12	2.7e-09	213.25	213.19	232.74	513.48	474.69	448.32	219.727	478.83	FBgn0029831	0.0512906	0.0684516
Tsf1	1.01396	1.65e-11	6.33e-09	48414	44937.2	43775.4	85571.1	110500	91370.3	45708.9	95813.7	FBgn0022355	0.0528045	0.136147
mey	0.961043	3.51e-11	1.3e-08	394.56	432.59	352.18	787.2	806.15	798.02	393.11	797.123	FBgn0039851	0.102324	0.0119263
HDAC1	0.591479	5e-11	1.74e-08	15424.6	14415.9	15017.1	23487.5	23105.7	23867.8	14952.5	23487	FBgn0015805	0.0339385	0.0162232
Sgs4	1.98273	1.23e-10	4.15e-08	110.85	79.06	178.55	537.88	471.02	587.8	122.82	532.233	FBgn0003374	0.413724	0.110092
GluRIB	3.55904	1.77e-10	5.62e-08	6.58	4.44	6.16	97.6	42.24	121.55	5.72667	87.13	FBgn0264000	0.198004	0.466871
CG13229	1.20135	3.21e-10	9.9e-08	223.59	210.52	165.01	439.22	519.68	495.15	199.707	484.683	FBgn0033579	0.153979	0.0850834
CG17778	1.5526	3.67e-10	1.07e-07	65.76	59.51	45.56	176.11	203.83	164.39	56.9433	181.443	FBgn0023534	0.181614	0.111625
CG17036	1.57177	3.79e-10	1.08e-07	215.13	193.64	315.24	687.47	698.73	936.5	241.337	774.233	FBgn0032449	0.26891	0.18165
betaTub97EF	1.30856	5.3e-10	1.47e-07	1881.7	1796.99	2750.97	5071.16	5997.47	5838.17	2143.22	5635.6	FBgn0003890	0.246372	0.0878817
CG16926	2.58471	9.39e-10	2.43e-07	26.3	30.2	60.34	366.01	159.76	277.96	38.9467	267.91	FBgn0040732	0.478334	0.386293
CG12507	1.87275	1.88e-09	4.45e-07	46.03	52.41	28.32	144.28	166.19	211.21	42.2533	173.893	FBgn0030729	0.295389	0.196232
CR32111	1.08636	2.06e-09	4.76e-07	422.75	319.78	316.47	800.99	840.12	733.26	353	791.457	FBgn0052111	0.171184	0.0683096
CR41257	1.73776	3.78e-09	7.93e-07	20.67	29.31	28.32	92.3	101	95.64	26.1	96.3133	FBgn0085582	0.181169	0.0455691
CG4630	1.55829	1.27e-08	2.29e-06	67.64	43.53	54.18	179.29	148.74	209.22	55.1167	179.083	FBgn0033809	0.219212	0.168863
CG8249	0.910131	2.04e-08	3.6e-06	243.31	212.3	238.89	467.86	416.85	506.11	231.5	463.607	FBgn0034045	0.0724575	0.0965943
CG4230	0.722032	2.31e-08	4.02e-06	1128.27	1011.75	910.01	1841.74	1804.2	1738.5	1016.68	1794.81	FBgn0031683	0.107422	0.0291151
CG9919	0.884426	2.51e-08	4.16e-06	336.32	373.08	285.69	633.37	691.38	640.6	331.697	655.117	FBgn0030742	0.132284	0.0482545
HisCl1	1.17064	2.88e-08	4.63e-06	98.64	72.84	80.04	206.88	204.75	197.26	83.84	202.963	FBgn0037950	0.158792	0.0248949
CG14598	1.50588	3.43e-08	5.45e-06	130.58	113.7	220.42	516.66	494.89	443.34	154.9	484.963	FBgn0037503	0.370344	0.077644
yellow-d	1.15495	8.59e-08	1.24e-05	532.66	432.59	705.6	1188.22	1366.23	1470.5	556.95	1341.65	FBgn0041712	0.247987	0.106389
CG17104	0.67935	1.14e-07	1.55e-05	630.36	571.16	650.19	1073.64	1142.2	980.33	617.237	1065.39	FBgn0040496	0.0666145	0.0762629
Schip1	1.34029	1.22e-07	1.6e-05	238.62	190.09	146.54	630.18	566.51	413.45	191.75	536.713	FBgn0032221	0.240221	0.20755
CG13288	1.07426	1.32e-07	1.67e-05	98.64	89.72	97.28	184.6	238.72	227.15	95.2133	216.823	FBgn0035648	0.0504732	0.131441
Cyp6d4	0.613182	2.53e-07	2.93e-05	763.76	746.15	677.28	1185.04	1289.11	1138.74	729.063	1204.3	FBgn0039006	0.0626858	0.063948
CG32091	0.579931	2.59e-07	2.93e-05	1352.79	1302.22	1168.61	1974.36	2022.72	2149.96	1274.54	2049.01	FBgn0052091	0.0746613	0.0442675
CG31248	1.95166	2.98e-07	3.29e-05	13.15	12.44	13.55	47.74	73.45	57.78	13.0467	59.6567	FBgn0051248	0.043089	0.217198
CG10208	0.779769	3.99e-07	4.06e-05	358.87	365.97	437.15	643.97	782.28	747.21	387.33	724.487	FBgn0039118	0.111768	0.0992433
DnaJ-1	1.18525	5.9e-07	5.81e-05	3854.52	5785.37	3385.15	10528.5	9279.92	13064.1	4341.68	10957.5	FBgn0263106	0.292999	0.175975
pip	0.618793	6.52e-07	6.25e-05	857.71	801.23	994.98	1485.28	1447.03	1496.4	884.64	1476.24	FBgn0003089	0.112637	0.017543
CG2065	1.01801	7.19e-07	6.77e-05	118.37	112.81	163.78	314.03	275.45	287.92	131.653	292.467	FBgn0033204	0.212384	0.0673163
PICK1	0.666942	7.68e-07	7e-05	252.71	233.62	231.51	402.09	442.56	402.49	239.28	415.713	FBgn0032447	0.0488067	0.0559298
CG7997	1.34373	8.05e-07	7.1e-05	111.79	165.22	176.09	577.14	366.35	357.66	151.033	433.717	FBgn0034117	0.227881	0.286556
CG5367	1.56041	9.03e-07	7.85e-05	29.12	39.08	66.5	159.14	156.09	142.47	44.9	152.567	FBgn0032228	0.431129	0.0581776
tyn	0.931015	9.04e-07	7.85e-05	3526.65	3032.59	2273.19	6598.88	6522.66	5450.62	2944.14	6190.72	FBgn0284435	0.214457	0.103716
CR44172	1.32617	9.16e-07	7.89e-05	31.94	37.31	52.95	114.58	116.61	112.58	40.7333	114.59	FBgn0265061	0.26797	0.0175846
CG14695	1.38428	1.82e-06	0.00014134	23.49	26.65	23.4	70.02	82.64	69.74	24.5133	74.1333	FBgn0037850	0.0755081	0.0993928
schlank	0.476577	1.83e-06	0.00014146	2467.91	2300.64	2169.75	3424.63	3361.41	3501.9	2312.77	3429.31	FBgn0040918	0.0646193	0.0205178
CG7408	0.770138	2e-06	0.00015156	380.47	319.78	274.6	575.01	654.65	619.68	324.95	616.447	FBgn0036765	0.163484	0.0647555
SLC5A11	0.568804	2e-06	0.00015156	368.26	330.44	346.03	555.92	549.06	584.81	348.243	563.263	FBgn0031998	0.0545794	0.0336833
SP1029	0.517182	2.44e-06	0.0001798	11804	13646.6	11662.7	18571.3	18603	20179.5	12371.1	19117.9	FBgn0263236	0.089473	0.0480968
CG31821	1.35058	3.43e-06	0.00023842	65.76	130.58	65.26	273.72	252.5	258.04	87.2	261.42	FBgn0051821	0.430837	0.0421023
CG45078	0.731556	3.55e-06	0.00024482	932.86	719.51	664.96	1519.23	1444.28	1339.99	772.443	1434.5	FBgn0266448	0.183285	0.0627531
cona	1.47628	3.93e-06	0.00026655	22.55	18.65	30.79	92.3	65.19	79.7	23.9967	79.0633	FBgn0038612	0.258284	0.171587
CG4168	1.65811	4.13e-06	0.00027473	76.09	53.3	27.09	232.34	232.3	146.45	52.16	203.697	FBgn0028888	0.47009	0.243387
CG17739	1.29302	4.8e-06	0.00031769	142.79	184.76	80.04	346.92	407.67	421.42	135.863	392.003	FBgn0033710	0.387908	0.101132
ru	0.986282	4.87e-06	0.0003186	2826.77	2557.36	1563.89	5065.86	5578.79	5014.25	2316.01	5219.63	FBgn0003295	0.287191	0.0597949
E(spl)mdelta-HLH	0.440539	4.99e-06	0.00032426	2782.62	2668.39	2913.52	4175.75	4034.43	3832.67	2788.18	4014.28	FBgn0002734	0.0439927	0.0429529
CG9121	1.08725	5.47e-06	0.00035164	47.91	56.85	40.64	133.68	110.18	113.58	48.4667	119.147	FBgn0031675	0.167524	0.106596
mt:srRNA	1.34157	5.64e-06	0.00036027	273.38	389.07	673.58	1543.63	1291.86	1177.6	445.343	1337.7	FBgn0013688	0.46245	0.139995
CG14234	1.1932	6.43e-06	0.00040325	235.8	202.53	118.22	561.22	529.78	399.51	185.517	496.837	FBgn0031065	0.3267	0.172573
Eip63F-1	0.940479	6.48e-06	0.00040325	533.6	453.91	437.15	1242.33	747.39	1132.76	474.887	1040.83	FBgn0004910	0.108517	0.249765
CG40006	0.960451	8.24e-06	0.00047937	413.35	305.57	235.2	790.38	637.21	710.34	318.04	712.643	FBgn0058006	0.282126	0.107503
Spn47C	0.536677	8.43e-06	0.00048304	875.56	761.26	737.62	1360.09	1218.41	1210.47	791.48	1262.99	FBgn0033574	0.0932033	0.0666551
GNBP2	0.621081	9.62e-06	0.00053742	222.65	224.73	270.91	387.23	422.36	426.41	239.43	412	FBgn0040322	0.113947	0.0522981
E(spl)mgamma-HLH	0.426405	1.02e-05	0.0005651	3571.75	3375.46	3800.14	5212.27	5172.04	4945.51	3582.45	5109.94	FBgn0002735	0.0593287	0.028144
Iris	1.64974	1.05e-05	0.00057627	12.21	11.55	13.55	47.74	62.44	38.85	12.4367	49.6767	FBgn0031305	0.0819419	0.239824
CG13532	0.7163	1.12e-05	0.00061477	428.38	383.74	298	676.86	757.49	644.59	370.04	692.98	FBgn0034788	0.179064	0.0839138
santa-maria	0.498555	1.13e-05	0.00061477	506.36	535.63	491.33	833.88	734.53	796.02	511.107	788.143	FBgn0025697	0.0440773	0.0636194
CG32055	1.71912	1.29e-05	0.0006854	15.97	11.55	8.62	40.31	49.58	67.75	12.0467	52.5467	FBgn0052055	0.307146	0.26564
CG11498	0.669952	1.29e-05	0.0006854	403.02	338.43	280.76	627	606.91	615.7	340.737	616.537	FBgn0039749	0.179501	0.016335
CG4752	0.621995	1.43e-05	0.00075226	583.39	572.05	476.56	1013.17	1011.82	813.96	544	946.317	FBgn0034733	0.107866	0.121129
CG8837	0.800064	1.57e-05	0.00081833	92.06	105.71	113.29	177.17	232.3	214.2	103.687	207.89	FBgn0031520	0.103761	0.135175
CG9150	0.702787	1.68e-05	0.00085875	749.67	762.14	1079.95	1561.66	1738.09	1528.29	863.92	1609.35	FBgn0031775	0.216677	0.0700511
Lsd-1	1.47568	1.8e-05	0.00090881	211.37	249.61	176.09	1058.79	333.29	875.73	212.357	755.937	FBgn0039114	0.173152	0.499107
GstD2	0.570032	1.99e-05	0.00097697	336.32	308.23	334.94	486.96	534.37	610.72	326.497	544.017	FBgn0010038	0.048498	0.114778
spel1	0.401661	2e-05	0.00097697	2561.85	2361.05	2498.53	3335.51	3586.36	3444.12	2473.81	3455.33	FBgn0015546	0.0414975	0.0364076
Cpr66D	0.587624	2.11e-05	0.00101255	1467.4	1906.25	1618.07	2503.75	2847.24	3119.34	1663.91	2823.44	FBgn0052029	0.134014	0.109258
CG33993	0.454282	2.36e-05	0.00111619	513.87	547.18	514.73	798.87	799.72	738.24	525.26	778.943	FBgn0053993	0.03615	0.0452571
nAChRalpha7	1.41548	2.98e-05	0.00137399	17.85	15.99	23.4	78.51	74.37	44.83	19.08	65.9033	FBgn0086778	0.202049	0.278697
dpr19	0.661582	3e-05	0.00137698	359.81	310.9	355.88	746.88	601.4	525.04	342.197	624.44	FBgn0032233	0.0794129	0.180482
CG9416	0.470303	3.07e-05	0.0013969	7347.35	7652.53	6319.6	11505.6	10523.1	10254.6	7106.49	10761.1	FBgn0034438	0.0982685	0.0611982
CG15522	0.739615	3.21e-05	0.00144843	192.58	160.78	123.14	317.21	311.26	304.86	158.833	311.11	FBgn0039723	0.218851	0.0198527
AstC-R1	1.00964	3.32e-05	0.00148306	120.25	154.56	93.59	335.25	218.52	348.7	122.8	300.823	FBgn0036790	0.2489	0.237991
CG13641	1.3498	3.52e-05	0.0015591	56.37	68.4	56.64	230.22	102.83	269.99	60.47	201.013	FBgn0039239	0.113592	0.434416
JhI-26	0.592451	3.65e-05	0.0016085	628.48	509.87	465.47	864.64	1015.49	884.69	534.607	921.607	FBgn0028424	0.157636	0.0888894
Lim3	0.977526	4.02e-05	0.00175457	136.22	101.26	67.73	253.56	258.92	222.17	101.737	244.883	FBgn0002023	0.336629	0.0810674
CG32698	1.20015	4.47e-05	0.00191334	88.31	62.18	43.1	255.68	146.91	169.37	64.53	190.653	FBgn0052698	0.351719	0.301193
neo	0.376236	4.48e-05	0.00191334	6928.36	6789.12	6238.33	9099.45	8924.59	9272.33	6651.94	9098.79	FBgn0039704	0.0548557	0.0191092
SmydA-9	0.911397	5.33e-05	0.00221901	2979.9	5214.2	3529.22	7406.23	7808.1	11693.3	3907.77	8969.2	FBgn0030102	0.297934	0.263976
CG34136	0.812182	5.6e-05	0.00231255	47.91	53.3	46.79	99.73	99.16	114.57	49.3333	104.487	FBgn0083972	0.0705523	0.083619
E(spl)m2-BFM	0.419784	5.65e-05	0.00232558	3541.68	3774.3	3349.44	4787.9	5074.71	5504.42	3555.14	5122.34	FBgn0002592	0.0598428	0.0704028
E(spl)m3-HLH	0.414763	5.82e-05	0.00237702	2295.05	2491.62	2727.58	3579.52	3546.88	3636.4	2504.75	3587.6	FBgn0002609	0.0864612	0.0126278
qkr58E-3	0.373325	5.95e-05	0.00240586	3505.99	3724.56	3345.74	4771.99	4932.4	4751.23	3525.43	4818.54	FBgn0022984	0.0539386	0.0205769
spab	0.637399	5.98e-05	0.00240987	116.49	136.8	121.91	202.63	224.03	256.04	125.067	227.567	FBgn0033358	0.0840874	0.11812
aub	1.34345	6.04e-05	0.00242581	28.18	20.43	9.85	68.96	64.27	71.73	19.4867	68.32	FBgn0000146	0.472186	0.0551955
CG8245	0.776793	6.07e-05	0.00242643	122.13	81.72	88.66	218.55	181.8	202.24	97.5033	200.863	FBgn0033031	0.221611	0.0916725
nec	0.53178	6.63e-05	0.00263979	254.59	214.96	205.65	386.17	362.68	361.65	225.067	370.167	FBgn0002930	0.115469	0.0374665
NT1	0.592683	7.23e-05	0.0028592	846.43	733.72	561.52	1312.35	1234.94	1208.48	713.89	1251.92	FBgn0261526	0.200992	0.0431157
mrt	0.646204	7.35e-05	0.00289904	1604.56	1613.12	1078.72	2555.74	2963.84	2408.99	1432.13	2642.86	FBgn0039507	0.213733	0.108784
Sdr	0.404435	7.69e-05	0.00302228	1442.04	1330.64	1344.7	2092.12	1861.13	1895.91	1372.46	1949.72	FBgn0038279	0.0442029	0.0638769
Sln	0.831706	7.76e-05	0.00303889	68.58	93.27	55.41	165.5	147.82	163.39	72.42	158.903	FBgn0033657	0.265395	0.0607681
rt	0.514195	7.87e-05	0.0030713	1530.35	1451.45	1130.44	2244.89	2303.68	2105.13	1370.75	2217.9	FBgn0003292	0.154527	0.0459847
Gba1b	0.758952	8.6e-05	0.00333102	105.22	86.16	65.26	187.78	171.7	170.36	85.5467	176.613	FBgn0051414	0.233639	0.0548871
CG11382	0.570824	8.71e-05	0.00336039	856.77	803	629.25	1264.61	1498.45	1182.58	763.007	1315.21	FBgn0040367	0.155851	0.12462
Ddr	0.762428	8.78e-05	0.00337813	280.89	263.82	166.24	561.22	466.43	442.35	236.983	490	FBgn0053531	0.261019	0.12825
qtc	0.482414	9.51e-05	0.00364457	434.02	416.6	346.03	616.39	649.14	610.72	398.883	625.417	FBgn0028572	0.11681	0.0331614
Ekar	0.69869	0.00010068	0.00383627	574	410.39	387.89	1059.85	894.3	734.25	457.427	896.133	FBgn0039916	0.222069	0.181678
Hydr2	0.411411	0.00010687	0.00399983	1914.58	2091.9	1738.75	2792.32	2808.67	2668.02	1915.08	2756.34	FBgn0014906	0.0922028	0.0279067
CG7378	0.490623	0.00010793	0.00401241	1530.35	1179.64	1480.16	2073.02	2174.22	2393.05	1396.72	2213.43	FBgn0030976	0.135791	0.0739026
CG11638	0.707673	0.00012232	0.0045173	76.09	70.17	54.18	137.92	124.87	138.48	66.8133	133.757	FBgn0040351	0.169639	0.057576
Cyp4e1	0.550209	0.0001231	0.00453101	132.46	117.25	144.08	222.79	232.3	213.2	131.263	222.763	FBgn0015034	0.102504	0.0428707
antdh	0.855339	0.00013012	0.00474242	156.89	110.15	97.28	215.37	355.33	266.01	121.44	278.903	FBgn0026268	0.258298	0.254085
CG7342	0.873931	0.00013713	0.004949	615.33	381.96	549.21	1202.01	808.91	1611.97	515.5	1207.63	FBgn0038716	0.23333	0.332519
Sidpn	0.773287	0.00013767	0.00495248	287.47	246.05	147.77	479.53	520.6	454.3	227.097	484.81	FBgn0032741	0.315956	0.0690247
CG8539	0.751251	0.00014489	0.0051623	248.95	310.9	188.41	438.16	650.98	478.21	249.42	522.45	FBgn0035791	0.245555	0.216475
CG42458	0.933752	0.00014573	0.00517558	257.41	177.66	116.98	498.63	534.37	347.7	184.017	460.233	FBgn0259935	0.38274	0.215285
CG16799	0.548096	0.00015265	0.00540394	133.4	135.02	155.16	268.41	233.21	221.17	141.193	240.93	FBgn0034538	0.085858	0.101888
CG6805	0.390114	0.00015404	0.00543215	3122.69	2769.66	3263.24	4347.62	4131.75	4416.48	3051.86	4298.62	FBgn0034179	0.0833256	0.0345589
gl	0.652196	0.00015719	0.00547079	3972.89	3106.31	2335.99	6146.93	6664.98	5152.73	3138.4	5988.21	FBgn0004618	0.260936	0.128338
qua	0.538842	0.00015947	0.00550533	1380.97	930.03	1103.34	2014.67	1979.57	1790.31	1138.11	1928.18	FBgn0003187	0.199868	0.0625898
Aplip1	0.509457	0.00016106	0.00554297	784.43	778.13	575.07	1214.75	1195.45	1094.91	712.543	1168.37	FBgn0040281	0.167144	0.0550733
CG42313	0.960427	0.00016458	0.00564647	78.91	61.29	33.25	153.83	164.35	134.5	57.8167	150.893	FBgn0259213	0.398281	0.100337
CG1850	0.692967	0.00017512	0.00595302	110.85	112.81	96.05	198.39	267.19	173.35	106.57	212.977	FBgn0033154	0.0859824	0.228151
CG32017	0.666183	0.00017576	0.00595646	169.1	146.57	115.75	335.25	243.31	263.02	143.807	280.527	FBgn0052017	0.186237	0.172553
Npc1a	0.566238	0.00018374	0.00617039	7808.62	8743.34	6796.16	15320.6	10532.3	15132.4	7782.71	13661.8	FBgn0024320	0.12513	0.198499
NANS	1.09776	0.00019261	0.00641924	15.97	20.43	13.55	58.35	56.93	38.85	16.65	51.3767	FBgn0038045	0.209612	0.211606
CG6357	0.442716	0.00019289	0.00641924	1939	1828.97	2377.86	3188.04	3035.46	3074.5	2048.61	3099.33	FBgn0033875	0.141754	0.0255743
gogo	0.946843	0.00019649	0.00648136	1240.06	888.28	435.92	2305.36	2396.42	1969.63	854.753	2223.8	FBgn0052227	0.471618	0.101079
SF1	0.363431	0.00020131	0.00657616	4103.47	4430.74	4135.08	5482.8	6193.04	5656.85	4223.1	5777.56	FBgn0025571	0.0427453	0.0640733
Adk1	0.392753	0.00021885	0.00707194	1288.91	1211.61	1322.54	1645.48	1860.21	1925.8	1274.35	1810.5	FBgn0022709	0.0446341	0.0809851
CG17018	0.685773	0.0002224	0.0071658	121.19	151.01	163.78	373.44	246.07	255.05	145.327	291.52	FBgn0039972	0.150395	0.243849
Traf4	0.540604	0.00022413	0.00717992	1951.21	1486.09	1281.9	2795.51	2853.66	2458.81	1573.07	2702.66	FBgn0026319	0.218063	0.078875
dpr9	1.05231	0.00023039	0.00727552	77.03	51.52	28.32	157.02	195.57	117.56	52.29	156.717	FBgn0038282	0.465942	0.248894
CG13203	0.847139	0.00023339	0.00734962	62	47.08	30.79	109.27	120.28	105.61	46.6233	111.72	FBgn0033628	0.334811	0.0683469
Sema5c	0.476671	0.00024917	0.00778023	5849.89	5450.48	4211.43	8496.85	8637.2	7580.65	5170.6	8238.23	FBgn0284221	0.165229	0.0696498
PK2-R2	0.824485	0.00025249	0.00781792	134.34	147.45	94.82	270.53	211.18	401.5	125.537	294.403	FBgn0038139	0.21824	0.330771
CG17264	0.544029	0.00026777	0.00813274	139.04	153.67	109.6	240.83	229.54	231.14	134.103	233.837	FBgn0031490	0.167378	0.0261251
CG11409	0.814301	0.00027738	0.00837875	115.55	71.06	54.18	199.45	186.39	178.33	80.2633	188.057	FBgn0024366	0.39499	0.0566754
fu12	0.481044	0.00027922	0.00838862	148.43	159	135.46	227.04	241.48	245.08	147.63	237.867	FBgn0026718	0.0798643	0.0401375
CG7888	0.917985	0.00028147	0.00842026	155.95	115.48	93.59	231.28	246.99	480.2	121.673	319.49	FBgn0036116	0.260024	0.436322
Dbp80	0.44348	0.00030685	0.00897616	4649.28	4193.57	5612.77	7933.51	6991.85	7233.95	4818.54	7386.44	FBgn0024804	0.150374	0.0662023
Tsp39D	0.375195	0.00030996	0.00902422	2426.57	2216.26	2215.31	3475.55	3118.1	2989.82	2286.05	3194.49	FBgn0032943	0.053235	0.0787963
cv-d	0.514431	0.000318	0.00918167	819.19	857.19	588.61	1376	1294.62	1152.69	754.997	1274.44	FBgn0265048	0.192507	0.0886783
sv	0.925344	0.00032385	0.00932623	157.83	87.94	60.34	314.03	297.49	215.2	102.037	275.573	FBgn0005561	0.492475	0.19209
Orct2	0.375221	0.00032657	0.00938028	2252.77	1953.33	2115.56	2763.68	2941.81	3134.28	2107.22	2946.59	FBgn0086365	0.0711336	0.0629019
CG4587	1.04105	0.00035141	0.0100161	18.79	12.44	13.55	56.23	51.42	33.87	14.9267	47.1733	FBgn0028863	0.227208	0.249492
CG4607	0.435698	0.00035753	0.0101646	2395.57	1992.41	2238.71	3078.77	3146.56	3868.53	2208.9	3364.62	FBgn0029932	0.0920037	0.130093
CG17124	0.411303	0.00036193	0.0102372	1510.62	1184.97	1308.99	2062.41	1893.26	1940.74	1334.86	1965.47	FBgn0032297	0.123128	0.0443886
nonA-l	0.4848	0.00036514	0.0103018	1344.34	998.43	930.95	1781.27	1858.37	1702.63	1091.24	1780.76	FBgn0015520	0.20323	0.0437293
CG12911	0.466197	0.0003727	0.0104336	395.5	339.32	310.32	490.14	583.95	590.79	348.38	554.96	FBgn0033501	0.124309	0.10134
Syngr	0.531922	0.00037406	0.0104336	223.59	190.09	149	334.19	306.67	338.73	187.56	326.53	FBgn0033876	0.199186	0.0531296
ase	0.484969	0.00037863	0.0105222	112.73	119.03	112.06	199.45	183.63	179.33	114.607	187.47	FBgn0000137	0.0335525	0.0565179
CG7702	0.320048	0.00038059	0.0105436	5528.6	5254.17	5508.1	6989.29	6846.77	7472.06	5430.29	7102.71	FBgn0038638	0.0281511	0.0461389
comt	0.407495	0.00038306	0.0105436	843.62	874.96	699.44	1187.16	1216.57	1145.72	806.007	1183.15	FBgn0000346	0.116141	0.0300848
ZnT77C	0.479425	0.000386	0.0105684	744.04	719.51	906.32	1336.75	1073.34	1433.64	789.957	1281.24	FBgn0037000	0.12851	0.145525
ImpE2	0.402178	0.00039565	0.0107761	99428.3	112958	129198	160472	165867	171235	113862	165858	FBgn0001254	0.13091	0.0324468
Cyp6v1	0.367956	0.00039959	0.0108075	1734.2	1463	1518.33	2206.7	2200.85	2146.97	1571.84	2184.84	FBgn0031126	0.0911674	0.0150705
CG4702	0.581381	0.0004108	0.0110036	263.98	283.36	417.45	601.54	516.93	665.51	321.597	594.66	FBgn0037992	0.259875	0.12533
CG3702	0.311961	0.00041715	0.01112	7393.38	7785.77	7945.07	9690.38	9934.57	10364.2	7708.07	9996.4	FBgn0031590	0.0368358	0.0341281
CG43394	0.385855	0.00042525	0.0111753	1607.38	1363.51	1329.92	2086.82	1953.86	2094.17	1433.6	2044.95	FBgn0263256	0.105628	0.038618
CG42326	0.861908	0.00042879	0.0112415	178.49	185.65	70.19	339.49	440.72	348.7	144.777	376.303	FBgn0259226	0.446847	0.148753
CG40485	1.03182	0.00044317	0.011537	23.49	12.44	24.63	92.3	58.76	45.83	20.1867	65.63	FBgn0069973	0.333536	0.365452
DIP-delta	0.725544	0.00044731	0.0115913	121.19	87.05	65.26	240.83	203.83	161.4	91.1667	202.02	FBgn0085420	0.309229	0.196743
amon	0.745827	0.00049748	0.0126544	227.34	205.19	100.98	406.33	467.35	349.69	177.837	407.79	FBgn0023179	0.379421	0.144299
CG15449	0.568072	0.00052569	0.0133111	93	69.29	70.19	130.49	150.58	149.44	77.4933	143.503	FBgn0031146	0.173392	0.0786343
Zip99C	0.393011	0.00052802	0.0133396	2034.82	2170.96	2214.08	2673.5	3304.48	3315.6	2139.95	3097.86	FBgn0039714	0.0437234	0.118646
CG8909	0.835787	0.00053393	0.0134279	76.09	94.16	34.48	202.63	161.6	169.37	68.2433	177.867	FBgn0030706	0.448454	0.122534
CRMP	0.443041	0.00054613	0.0136423	1586.71	1575.81	1164.92	2101.67	2374.38	2283.46	1442.48	2253.17	FBgn0023023	0.166682	0.0616266
CG32354	0.532876	0.00055456	0.0138218	473.48	327.78	300.46	640.79	713.42	600.75	367.24	651.653	FBgn0052354	0.253281	0.0876465
rau	0.51617	0.00055611	0.0138293	887.77	559.62	603.39	1189.28	1223.92	1143.72	683.593	1185.64	FBgn0031745	0.260639	0.0339257
CG42339	0.866872	0.00056949	0.0140054	78.91	63.07	29.55	120.94	195.57	154.42	57.1767	156.977	FBgn0259241	0.440778	0.238129
Reck	0.441782	0.00058095	0.0141931	1359.37	1303.99	974.05	1817.34	1871.23	1996.53	1212.47	1895.03	FBgn0036463	0.17182	0.0485141
pes	0.504512	0.00058461	0.0142511	1128.27	967.34	692.05	1684.73	1558.13	1530.28	929.22	1591.05	FBgn0031969	0.237397	0.0517386
CG7328	0.730163	0.00064284	0.0154672	53.55	50.63	102.21	173.99	146.91	152.43	68.7967	157.777	FBgn0036942	0.421148	0.0906969
CG31549	0.397522	0.00066662	0.0159358	1321.79	1416.81	1685.8	2018.92	2165.96	2302.39	1474.8	2162.42	FBgn0051549	0.128022	0.0655598
CycB	0.268809	0.00067892	0.0161951	10036	10082.9	10098.8	12430.7	12659.7	12416.6	10072.6	12502.3	FBgn0000405	0.00323977	0.0109151
CG30463	0.585923	0.00070025	0.0166257	2532.73	1995.08	1284.36	4221.37	3545.96	3460.06	1937.39	3742.46	FBgn0050463	0.323209	0.111414
CG3655	0.54817	0.00071347	0.0168028	3928.73	3141.85	2169.75	6101.31	5979.11	4909.64	3080.11	5663.35	FBgn0040397	0.286066	0.11576
P58IPK	0.35664	0.00072623	0.0170313	4444.48	5136.92	4279.15	6335.77	6137.95	6710.9	4620.18	6394.87	FBgn0037718	0.0984978	0.045507
CG15630	0.595813	0.00074792	0.017448	1162.09	896.27	556.6	1784.46	1743.6	1619.94	871.653	1716	FBgn0031627	0.348183	0.0499197
CG2918	0.284562	0.00075345	0.0175216	14939.9	15249.1	16077.3	19416.8	19755.3	19289.9	15422.1	19487.3	FBgn0023529	0.0381345	0.0123458
CG14892	1.02855	0.00076207	0.0176115	10.33	7.99	3.69	26.52	30.3	29.89	7.33667	28.9033	FBgn0038447	0.459046	0.0717627
CG1113	0.782148	0.00078398	0.0180804	26.3	19.54	24.63	50.92	50.5	78.71	23.49	60.0433	FBgn0037304	0.149904	0.269258
Jupiter	0.31512	0.00086071	0.0192157	26019.6	26997.5	23506.4	34248.4	33230.3	32954.8	25507.8	33477.8	FBgn0051363	0.0706029	0.0203538
CR44923	0.685121	0.00087038	0.0193116	35.7	22.21	36.94	66.84	74.37	71.73	31.6167	70.98	FBgn0266228	0.258407	0.0538266
CG3964	0.363052	0.00087577	0.0193924	895.29	786.13	768.4	1065.16	1192.7	1179.59	816.607	1145.82	FBgn0031574	0.0841482	0.0612294
ADPS	0.665861	0.00088527	0.0194516	128.7	104.82	55.41	217.49	218.52	204.24	96.31	213.417	FBgn0033983	0.388109	0.0373162
rho-5	0.581382	0.00088544	0.0194516	214.19	203.42	119.45	353.28	399.4	301.87	179.02	351.517	FBgn0041723	0.289741	0.138795
Diap1	0.311206	0.00089494	0.0195445	15612.5	14176.9	13977.8	18493.8	18849.1	19844.8	14589.1	19062.6	FBgn0260635	0.061136	0.0367384
CG1146	0.309316	0.00091202	0.0198009	2186.07	2132.76	2225.16	2740.34	2769.19	3021.7	2181.33	2843.74	FBgn0035346	0.0212632	0.0544313
kcc	0.419839	0.0009458	0.0204543	1730.45	1836.96	1283.13	2514.36	2490.07	2466.78	1616.85	2490.4	FBgn0261794	0.181757	0.00955337
CG9514	0.812253	0.00095751	0.0206652	15.97	15.1	11.08	47.74	34.89	36.86	14.05	39.83	FBgn0030592	0.185667	0.173756
CG30471	0.488555	0.00096893	0.0207526	373.9	511.65	321.4	724.6	617.01	739.24	402.317	693.617	FBgn0050471	0.244227	0.0962288
CG5758	0.436848	0.00102686	0.021878	4667.13	4010.58	3113.01	6510.82	6575	5659.84	3930.24	6248.55	FBgn0032666	0.198504	0.0817549
Idh	0.38971	0.00103268	0.021878	19755.5	19174.4	25477.9	30539.4	31452.7	32682.8	21469.3	31558.3	FBgn0001248	0.162266	0.0340818
Bili	0.672648	0.00108894	0.022668	77.97	95.05	48.03	204.76	183.63	121.55	73.6833	169.98	FBgn0039282	0.323021	0.254452
ppk29	0.474355	0.00111162	0.0230374	167.22	154.56	224.12	321.46	330.54	271.98	181.967	307.993	FBgn0034965	0.203612	0.102331
CG42663	0.452502	0.00111291	0.0230374	1006.14	842.09	704.37	1527.71	1503.04	1154.68	850.867	1395.14	FBgn0261545	0.177556	0.149528
CG13875	0.449538	0.00113114	0.0232416	244.25	169.66	226.58	356.47	360.84	326.78	213.497	348.03	FBgn0035104	0.18257	0.0532491
Nrt	0.608302	0.00113781	0.0233356	9254.41	7116.01	3865.4	14696.8	15195.7	12438.5	6745.27	14110.3	FBgn0004108	0.402292	0.104121
GstS1	0.271171	0.00118155	0.0239674	17234.9	17550.6	18426.8	21966.2	21974.5	22543.7	17737.5	22161.5	FBgn0010226	0.0348148	0.0149381
pain	0.356028	0.0012067	0.0243183	4436.03	4412.97	3823.53	5664.21	5514.51	6558.47	4224.18	5912.4	FBgn0060296	0.0821845	0.0954774
SPE	0.446414	0.00123328	0.0247012	113.67	114.59	110.83	163.38	179.96	210.21	113.03	184.517	FBgn0039102	0.0173405	0.128689
SPR	0.500232	0.00123927	0.0247766	209.49	146.57	152.7	308.73	248.82	351.68	169.587	303.077	FBgn0029768	0.204574	0.17046
trn	0.395449	0.00126019	0.0251495	8643.78	8021.17	6292.51	11627.6	12177.6	10540.6	7652.49	11448.6	FBgn0010452	0.159193	0.0727673
CG6972	0.375221	0.00126282	0.0251568	583.39	648.44	591.08	982.41	778.61	875.73	607.637	878.917	FBgn0039008	0.0584976	0.115981
CG6024	0.597224	0.00128024	0.0254284	716.79	472.56	322.63	1200.95	1110.06	847.83	503.993	1052.95	FBgn0036202	0.39475	0.174137
CG13698	0.334024	0.00128332	0.0254284	2782.62	2800.75	2867.96	4220.31	3467	3770.9	2817.11	3819.4	FBgn0036773	0.0159599	0.0992275
CG3700	0.357147	0.00134799	0.0263807	1040.9	1046.39	1158.76	1352.66	1544.36	1665.77	1082.02	1520.93	FBgn0034796	0.0614763	0.103795
Fim	0.404208	0.00143264	0.0276	5755.94	4771.84	3890.03	7667.22	7165.38	7205.06	4805.94	7345.89	FBgn0024238	0.194223	0.037979
bnb	0.332128	0.00144059	0.0276688	22022.3	19671.8	20739.4	27073.4	31224.1	26323.6	20811.2	28207	FBgn0001090	0.0565504	0.0935806
TkR86C	0.586784	0.00145916	0.0278695	89.25	59.51	45.56	153.83	125.79	128.52	64.7733	136.047	FBgn0004841	0.344517	0.113646
Rpt4R	0.826182	0.0014756	0.0281352	0	0	0	7.43	11.02	4.98	0	7.81	FBgn0036224	#DIV/0!	0.388973
chp	0.431798	0.00151133	0.0286688	2476.36	2242.91	1627.93	3601.8	3629.52	2998.79	2115.73	3410.04	FBgn0267435	0.207152	0.104521
Gclc	0.412194	0.00151712	0.0287296	1242.88	1096.14	974.05	1673.06	1456.21	2025.43	1104.36	1718.23	FBgn0040319	0.121884	0.167199
Tace	0.576145	0.00153014	0.0289269	239.56	238.95	113.29	418	444.39	363.64	197.267	408.677	FBgn0039734	0.368671	0.100751
CG2010	0.620105	0.00156223	0.0292965	161.58	222.07	91.12	325.7	437.97	300.87	158.257	354.847	FBgn0039667	0.414126	0.205863
CG7879	0.434154	0.00156271	0.0292965	1547.26	1405.26	975.28	2259.74	2084.24	2029.41	1309.27	2124.46	FBgn0035235	0.227477	0.0566345
CG9522	0.425175	0.00159061	0.0297164	334.44	302.02	307.85	591.99	402.16	515.07	314.77	503.073	FBgn0030587	0.0549046	0.189797
CG13894	0.429018	0.00161182	0.030062	891.53	661.77	602.16	1126.69	1291.86	1053.06	718.487	1157.2	FBgn0035157	0.212662	0.105677
salr	0.60757	0.0016214	0.0301396	1285.15	898.05	470.4	1945.71	2154.94	1743.48	884.533	1948.04	FBgn0000287	0.460744	0.105614
Syt4	0.572709	0.00162527	0.0301611	1128.27	761.26	466.7	1739.9	1720.65	1423.68	785.41	1628.08	FBgn0028400	0.422003	0.108886
fusl	0.754739	0.00163929	0.03032	26.3	32.87	13.55	91.24	44.07	82.69	24.24	72.6667	FBgn0031702	0.405254	0.345849
blow	0.285127	0.00167751	0.0309241	6130.78	5972.79	5980.97	7264.07	8143.23	7645.41	6028.18	7684.24	FBgn0004133	0.0147554	0.0573725
IP3K2	0.403332	0.00170629	0.031196	549.57	510.76	379.27	734.15	749.22	737.24	479.867	740.203	FBgn0283680	0.185998	0.0107539
Tudor-SN	0.264708	0.00175583	0.0318753	34598.6	33443.7	32658.3	42919.2	42075	40343.1	33566.9	41779.1	FBgn0035121	0.0290765	0.031434
CG32237	0.625345	0.00175957	0.0318753	105.22	47.08	96.05	161.26	243.31	167.37	82.7833	190.647	FBgn0052237	0.377589	0.239763
RhoGAP68F	0.27102	0.00176066	0.0318753	2806.1	2722.58	2915.98	3573.15	3493.63	3519.84	2814.89	3528.87	FBgn0036257	0.0344593	0.0114831
lds	0.347595	0.0017766	0.0319559	4455.76	4244.2	3456.57	5663.15	5720.18	5596.07	4052.18	5659.8	FBgn0002542	0.129941	0.0109761
CG9135	0.266029	0.00181089	0.032418	18214.8	18226.6	17811.1	22888.1	23278.3	21481.7	18084.2	22549.4	FBgn0031769	0.0130797	0.0419085
CG4670	0.283763	0.00181396	0.032418	3118	3170.27	3411.01	3987.97	4218.98	4145.5	3233.09	4117.48	FBgn0033814	0.048338	0.0286646
CG12910	0.453554	0.00183636	0.0327131	84.55	89.72	108.36	144.28	151.5	183.31	94.21	159.697	FBgn0033502	0.132936	0.130034
tfc	0.364235	0.00192002	0.0338239	4505.55	4253.08	5532.73	6707.09	7479.39	6406.04	4763.79	6864.17	FBgn0035199	0.142278	0.0806577
repo	0.415994	0.00192357	0.0338329	764.7	664.43	536.9	1032.27	1195.45	899.64	655.343	1042.45	FBgn0011701	0.174216	0.142134
Phlpp	0.715059	0.0019574	0.0343193	15.97	13.32	7.39	32.89	33.97	40.85	12.2267	35.9033	FBgn0032749	0.359317	0.120263
Lip4	0.389815	0.00196441	0.0343881	501.66	514.31	402.67	813.72	690.46	645.59	472.88	716.59	FBgn0032264	0.129275	0.121489
l(3)72Dp	0.369169	0.00198909	0.0347652	445.29	415.71	370.65	670.5	575.69	549.94	410.55	598.71	FBgn0263607	0.0915518	0.106046
Drl-2	0.613702	0.00199969	0.0348957	61.06	62.18	32.02	135.8	142.32	84.68	51.7533	120.933	FBgn0033791	0.330389	0.261012
CG10621	0.451788	0.00201194	0.0350545	182.25	228.29	235.2	325.7	314.93	462.27	215.247	367.633	FBgn0032726	0.133726	0.223414
CG2316	0.393039	0.00205399	0.0356195	5676.09	4346.35	4514.35	8699.49	6852.28	6641.17	4845.6	7397.65	FBgn0039890	0.149438	0.15307
Cdk5alpha	0.419479	0.00206895	0.0357674	354.17	280.7	227.81	453.01	482.04	455.3	287.56	463.45	FBgn0027491	0.22068	0.0348259
CG32815	0.503092	0.00208762	0.0360342	201.98	201.64	107.13	339.49	328.7	300.87	170.25	323.02	FBgn0052815	0.32108	0.0616887
Cpr67B	0.649611	0.0021793	0.0371553	1933.36	3095.65	1076.25	3344	4614.71	7729.1	2035.09	5229.27	FBgn0035985	0.498031	0.43146
Sox102F	0.38596	0.00220558	0.0374308	900.92	747.93	624.33	1223.23	1126.59	1089.92	757.727	1146.58	FBgn0039938	0.182856	0.0600625
CG32187	0.455942	0.00223246	0.0378293	75.16	69.29	54.18	113.52	121.2	112.58	66.21	115.767	FBgn0052187	0.163477	0.0408479
out	0.328382	0.00225555	0.0380695	566.48	638.67	534.43	797.81	777.69	798.02	579.86	791.173	FBgn0259834	0.0920783	0.0147596
Dsp1	0.390765	0.0022617	0.0380695	7775.73	5268.39	5951.41	10289.8	9843.67	8905.7	6331.84	9679.72	FBgn0278608	0.204717	0.0729835
CG10151	0.488269	0.00226376	0.0380695	292.17	242.5	155.16	415.88	495.81	371.61	229.943	427.767	FBgn0033960	0.301651	0.147154
Art1	0.302934	0.00231264	0.0385995	10802.6	10729.5	12466.8	14484.6	14666.8	15449.2	11333	14866.9	FBgn0037834	0.0867029	0.0344711
CG3630	0.358255	0.00232938	0.0387625	3769.97	3797.4	3030.5	4488.72	5431.88	5315.12	3532.62	5078.57	FBgn0023540	0.123157	0.10124
glec	0.374104	0.00233894	0.0387636	4227.47	4015.02	3092.07	6198.91	5357.51	5244.39	3778.19	5600.27	FBgn0015229	0.159763	0.0931229
pgant4	0.672673	0.0023478	0.0388366	12.21	37.31	32.02	61.53	75.29	90.66	27.18	75.8267	FBgn0051956	0.486809	0.192181
CG32206	0.540788	0.00239462	0.0393767	46.03	46.19	30.79	91.24	99.16	66.75	41.0033	85.7167	FBgn0052206	0.215723	0.197117
CG11158	0.373589	0.00240745	0.0394709	335.38	332.22	396.51	596.23	508.66	471.24	354.703	525.377	FBgn0030511	0.10217	0.122103
CG7991	0.452465	0.0026156	0.0422331	864.28	673.32	479.02	1204.14	1342.36	1000.26	672.207	1182.25	FBgn0035260	0.286567	0.145567
CG33474	0.60683	0.00271569	0.0434881	29.12	22.21	45.56	105.03	77.13	56.79	32.2967	79.65	FBgn0053474	0.371393	0.304062
TBC1D16	0.403963	0.002722	0.0434881	494.14	539.19	346.03	743.7	683.12	773.11	459.787	733.31	FBgn0032249	0.219794	0.0625736
Rbp1-like	0.314158	0.00273324	0.0435283	3599.93	3051.24	3222.6	4498.27	4651.44	4074.76	3291.26	4408.16	FBgn0030479	0.0852909	0.067764
CG1273	0.394306	0.00274099	0.0435879	1757.69	1530.51	1113.2	2326.58	2362.44	2182.84	1467.13	2290.62	FBgn0035522	0.222806	0.0414939
CG44296	0.578904	0.00289401	0.0451189	42.27	28.42	75.12	111.4	128.54	101.62	48.6033	113.853	FBgn0265342	0.493496	0.119686
B-H1	0.418318	0.00290778	0.0452258	1032.44	838.54	626.79	1426.93	1523.24	1179.59	832.59	1376.59	FBgn0011758	0.243686	0.128775
CG1402	0.656744	0.002924	0.0453956	11.27	19.54	11.08	41.38	56.01	27.9	13.9633	41.7633	FBgn0029962	0.34594	0.336633
Ide	0.284626	0.00297373	0.045975	3626.23	3246.66	3470.12	4633.01	4462.29	4191.33	3447.67	4428.88	FBgn0001247	0.0553354	0.0502899
CG9395	0.572261	0.00298206	0.0460397	60.12	44.41	24.63	115.64	112.02	77.71	43.0533	101.79	FBgn0032506	0.413066	0.205642
Gpdh	0.279379	0.0030158	0.0464316	1625.23	1670.85	1523.26	2135.62	1995.18	2020.44	1606.45	2050.41	FBgn0001128	0.0470396	0.0365118
CG6163	0.265767	0.00302132	0.0464522	2541.18	2506.73	2468.98	3051.19	3064.84	3307.63	2505.63	3141.22	FBgn0036155	0.0144126	0.0459302
Cad88C	0.510438	0.00311535	0.0477	782.55	559.62	305.39	1198.83	1192.7	981.33	549.187	1124.29	FBgn0038247	0.434736	0.110152
CG14260	0.634867	0.00318055	0.0484316	17.85	7.11	18.47	35.01	41.32	47.82	14.4767	41.3833	FBgn0039504	0.44121	0.154778
CR43765	0.66336	0.00346245	0.0516095	5.64	7.99	12.31	22.28	23.87	41.84	8.64667	29.33	FBgn0264265	0.391265	0.370375
EndoB	0.263076	0.00346354	0.0516095	1179	1145.88	1140.29	1451.33	1467.23	1418.69	1155.06	1445.75	FBgn0034433	0.0181143	0.0171167
lz	0.380035	0.00349278	0.0519065	1625.23	1404.37	1153.83	2217.31	2439.57	1793.29	1394.48	2150.06	FBgn0002576	0.169136	0.152715
CG4596	0.502853	0.00349542	0.0519065	97.7	88.83	48.03	145.35	200.16	139.48	78.1867	161.663	FBgn0037849	0.338809	0.207023
CG44102	0.624817	0.00349748	0.0519065	9.39	11.55	20.93	55.17	34.89	31.88	13.9567	40.6467	FBgn0264911	0.439567	0.311644
Actbeta	0.408199	0.00352242	0.052207	430.26	315.34	280.76	650.34	561.92	480.2	342.12	564.153	FBgn0024913	0.228765	0.150831
Cht10	0.367195	0.00353385	0.0523067	79030.3	72829.2	53470.3	111150	97174.2	99397.3	68443.3	102574	FBgn0250907	0.194796	0.0732129
CG33970	0.362003	0.00362654	0.0533942	1751.11	1518.96	1318.84	2369.02	1919.89	2524.56	1529.64	2271.16	FBgn0053970	0.141427	0.138251
Zasp66	0.275236	0.00368051	0.0539066	29657.1	27898.2	29558.8	35909.8	35034.5	39940.6	29038	36961.6	FBgn0035917	0.0340367	0.0707962
CG1504	0.446313	0.00368074	0.0539066	86.43	90.6	54.18	137.92	155.17	128.52	77.07	140.537	FBgn0031100	0.258631	0.0961764
Hydr1	0.329128	0.00369493	0.0540432	758.13	839.42	650.19	1006.81	1029.27	1087.93	749.247	1041.34	FBgn0033382	0.126697	0.0402219
C1GalTA	0.274023	0.00380205	0.0553419	1266.36	1156.54	1188.31	1484.22	1571.9	1535.26	1203.74	1530.46	FBgn0032078	0.0469471	0.0287735
CG6106	0.441717	0.00385172	0.0558952	124.01	103.93	89.89	161.26	248.82	164.39	105.943	191.49	FBgn0030914	0.161868	0.259407
CG5964	0.539505	0.00390168	0.0563171	21.61	15.99	17.24	37.13	52.34	38.85	18.28	42.7733	FBgn0036206	0.161423	0.194736
CG5577	0.411176	0.0039332	0.0564876	366.38	424.6	570.14	695.96	651.9	936.5	453.707	761.453	FBgn0036759	0.231321	0.201177
Atg9	0.262591	0.0040167	0.0573902	4196.47	4457.39	4048.88	5111.48	5317.11	5494.45	4234.25	5307.68	FBgn0034110	0.0488537	0.0361098
CG10444	0.338642	0.00402243	0.0573983	2518.64	2154.97	2153.74	3541.33	2725.12	3434.16	2275.78	3233.54	FBgn0034494	0.0924169	0.137172
CG14669	0.566548	0.00406637	0.0578768	46.97	15.99	34.48	95.48	95.49	61.77	32.48	84.2467	FBgn0037326	0.479881	0.231052
Pmp70	0.3025	0.00419754	0.0588397	2404.96	2116.77	1971.49	2951.46	2966.6	2721.82	2164.41	2879.96	FBgn0031069	0.101934	0.0476265
kek3	0.51958	0.00423548	0.0591067	43.21	51.52	23.4	108.21	95.49	66.75	39.3767	90.15	FBgn0028370	0.366882	0.235603
CR18217	0.323141	0.00428528	0.0596381	443.42	478.78	386.66	584.56	637.21	588.8	436.287	603.523	FBgn0036646	0.106518	0.0484661
uex	0.352391	0.00430132	0.0596923	3241.06	2621.31	3125.32	5267.43	4071.15	3871.52	2995.9	4403.37	FBgn0262124	0.109991	0.171443
Pli	0.349075	0.00432893	0.0598512	3637.51	3074.34	2539.17	4787.9	4612.87	4103.65	3083.67	4501.47	FBgn0025574	0.178109	0.0789667
CG42747	0.36021	0.00438787	0.0604406	3069.15	2635.53	2086.01	4256.38	3971.07	3455.08	2596.9	3894.18	FBgn0261801	0.189729	0.104296
gammaSnap2	0.515252	0.0044181	0.0607154	22.55	24.87	46.79	63.65	65.19	82.69	31.4033	70.51	FBgn0266721	0.425931	0.149997
Src64B	0.41917	0.00444183	0.0607323	2835.23	2089.23	1432.13	3998.58	3866.4	3218.96	2118.86	3694.65	FBgn0262733	0.331319	0.112927
wus	0.277907	0.00445303	0.0607401	2236.8	2560.02	2551.48	3126.51	3065.76	3228.93	2449.43	3140.4	FBgn0030805	0.0751992	0.02626
unc-119	0.309573	0.00446511	0.0607518	2063.01	1949.77	1698.12	2581.2	2759.09	2368.14	1903.63	2569.48	FBgn0025549	0.0981118	0.0761783
run	0.398729	0.00465833	0.0623711	194.46	135.91	119.45	234.46	253.41	262.02	149.94	249.963	FBgn0003300	0.262932	0.0564066
CG43861	0.400913	0.00472877	0.0629521	905.62	714.18	483.94	1174.43	1251.46	1103.87	701.247	1176.59	FBgn0264443	0.301088	0.0627396
GstZ2	0.334983	0.00474319	0.0630685	1102.9	1145.88	878	1572.27	1551.7	1328.03	1042.26	1484	FBgn0037697	0.138034	0.0912837
CG13937	0.431378	0.00477839	0.063385	117.43	123.47	66.5	207.94	178.12	177.34	102.467	187.8	FBgn0035287	0.305408	0.0928973
l(1)G0469	0.415185	0.00487187	0.0640138	229.22	237.17	150.23	286.45	352.58	442.35	205.54	360.46	FBgn0040153	0.233845	0.217079
nvy	0.387934	0.00490972	0.064435	728.07	522.31	422.37	895.41	986.11	842.85	557.583	908.123	FBgn0005636	0.27955	0.0798033
aos	0.349909	0.00492327	0.0645366	1685.35	1167.2	1349.63	2084.69	2243.08	1874.99	1400.73	2067.59	FBgn0004569	0.187636	0.0893022
Ent1	0.287832	0.00494132	0.0646969	2674.58	2657.73	2370.47	3494.65	3069.43	3489.95	2567.59	3351.34	FBgn0031250	0.0665688	0.072853
Sgs5	0.444244	0.00508596	0.0660462	358.87	167	369.42	532.58	619.76	558.91	298.43	570.417	FBgn0003375	0.381811	0.0783893
dlp	0.315743	0.00512603	0.0663341	6499.04	5483.35	4945.35	8114.92	7865.02	7260.85	5642.58	7746.93	FBgn0041604	0.139828	0.0566818
CG1136	0.403022	0.00521427	0.0673191	764.7	716.84	438.38	933.6	1050.38	1303.13	639.973	1095.7	FBgn0035490	0.275351	0.17239
Rab26	0.527099	0.00524647	0.0675779	29.12	18.65	18.47	65.78	71.62	32.88	22.08	56.76	FBgn0086913	0.276154	0.367967
toy	0.325036	0.0052703	0.0676021	7854.65	7084.92	6972.25	11681.7	10458.9	8562.98	7303.94	10234.5	FBgn0019650	0.0657514	0.153541
CG10274	0.267311	0.00539782	0.0687728	1167.72	1157.43	1050.39	1398.28	1454.38	1428.66	1125.18	1427.11	FBgn0035690	0.0577455	0.0196777
wit	0.35279	0.00544893	0.0690735	2271.56	1935.56	1455.53	2823.09	2975.78	2695.92	1887.55	2831.6	FBgn0024179	0.217281	0.0494858
CG7781	0.390005	0.00544973	0.0690735	115.55	113.7	80.04	188.84	147.82	179.33	103.097	171.997	FBgn0032021	0.193887	0.124832
CG5022	0.329078	0.00558174	0.0702535	213.25	185.65	209.34	311.91	274.53	275.97	202.747	287.47	FBgn0032225	0.0736617	0.07367
CG13955	0.598991	0.00566627	0.0709305	2.82	1.78	3.69	13.79	17.45	9.96	2.76333	13.7333	FBgn0033412	0.346053	0.272718
CG1674	0.371093	0.00575595	0.0716496	7364.26	5459.37	4276.69	9715.84	9153.21	8239.19	5700.11	9036.08	FBgn0039897	0.273293	0.0824761
Xpc	0.305253	0.00595245	0.0734377	4677.47	3903.99	3876.48	5805.32	6014	5049.12	4152.65	5622.81	FBgn0004698	0.109501	0.0902877
l(1)1Bi	0.276172	0.00603536	0.0741316	3030.63	2538.7	2683.25	3635.75	3512.91	3478.99	2750.86	3542.55	FBgn0001341	0.0919124	0.0232816
sina	0.322547	0.00605282	0.074264	2597.55	2100.78	1912.38	3251.7	3186.04	2852.33	2203.57	3096.69	FBgn0003410	0.160631	0.0691556
alphaTub84D	0.330156	0.00607505	0.0744545	13588	13741.7	18891.1	21085.7	22537.3	22479.9	15406.9	22034.3	FBgn0003885	0.195908	0.0373084
Hrb87F	0.344356	0.00611621	0.0747941	13196.3	8626.97	10867.2	16225.6	17421.3	14826.6	10896.8	16157.8	FBgn0004237	0.209677	0.0803761
dsx	0.37777	0.0061374	0.0749707	1152.69	922.92	642.8	1589.25	1533.34	1312.09	906.137	1478.23	FBgn0000504	0.281811	0.099152
Syx6	0.315189	0.00628237	0.0761683	774.1	837.65	630.48	1011.05	1011.82	1086.94	747.41	1036.6	FBgn0037084	0.142	0.0420552
CG45105	0.45147	0.00628497	0.0761683	225.47	140.35	80.04	288.57	339.72	299.88	148.62	309.39	FBgn0266566	0.491635	0.0868431
fz	0.33318	0.00634199	0.0765446	3663.81	2873.58	2581.04	4849.43	4240.1	4093.69	3039.48	4394.41	FBgn0001085	0.184283	0.0912077
CG42240	0.313814	0.00636523	0.0766965	883.07	683.98	693.28	1041.82	1069.67	1014.21	753.443	1041.9	FBgn0250869	0.149124	0.0266149
PlexA	0.387573	0.00640197	0.0769343	12129.1	8839.27	6579.43	18679.5	14642.9	13262.4	9182.6	15528.3	FBgn0025741	0.303913	0.18128
scpr-A	0.415056	0.00659286	NA	0	0	0	7.43	2.75	7.97	0	6.05	FBgn0037889	#DIV/0!	0.474481
CG4666	0.383088	0.00664281	0.0790899	336.32	370.41	496.26	618.51	532.54	865.76	400.997	672.27	FBgn0029838	0.210084	0.257326
Snap25	0.343856	0.00664538	0.0790899	107.1	99.49	110.83	169.75	156.09	147.45	105.807	157.763	FBgn0011288	0.0546239	0.0712699
hh	0.252883	0.00671168	0.0794871	2900.05	2643.52	2589.66	3382.19	3298.98	3466.04	2711.08	3382.4	FBgn0004644	0.0611774	0.0246955
Nrk	0.398885	0.00672165	0.0794871	374.84	330.44	179.79	516.66	546.31	506.11	295.023	523.027	FBgn0020391	0.34653	0.0398498
CG13676	0.35608	0.00675086	0.079663	9033.64	7595.68	5413.28	11634	12231.8	10270.6	7347.53	11378.8	FBgn0035844	0.248096	0.0883408
Mdr49	0.262361	0.0067999	0.0798015	1429.83	1442.57	1305.3	1707.01	1725.24	1853.07	1392.57	1761.77	FBgn0004512	0.0544628	0.0451755
RhoU	0.293843	0.00681285	0.0798015	1793.39	1826.3	1457.99	2328.7	2230.23	2209.74	1692.56	2256.22	FBgn0083940	0.120415	0.0281875
Tsp68C	0.392211	0.00683969	0.0798725	145.61	87.94	98.51	213.24	202.92	161.4	110.687	192.52	FBgn0043550	0.277385	0.142532
CG5204	0.479438	0.00697187	0.0812277	26.3	13.32	27.09	44.56	44.07	73.72	22.2367	54.1167	FBgn0032473	0.347721	0.313743
CG6329	0.395878	0.00705396	0.0815137	231.1	151.01	131.76	354.34	315.85	241.1	171.29	303.763	FBgn0033872	0.30757	0.189554
Sytbeta	0.357096	0.00710937	0.0819791	122.13	117.25	105.9	216.43	162.52	162.39	115.093	180.447	FBgn0261090	0.0723514	0.172697
CG2543	0.296871	0.00716915	0.0825827	325.99	317.12	375.58	454.07	458.17	453.3	339.563	455.18	FBgn0030407	0.0927811	0.00575131
CG5167	0.336359	0.00721994	0.0827844	3050.36	3194.25	4525.44	4940.67	5487.89	5447.63	3590.02	5292.06	FBgn0038038	0.226542	0.0576298
2024-09-04	0.37929	0.00724692	0.0828249	439.66	301.13	229.04	563.34	559.16	513.08	323.277	545.193	FBgn0259923	0.331117	0.051155
CG9636	0.33871	0.00725827	0.0828249	3353.8	3367.47	2255.95	4771.99	4348.44	4214.24	2992.41	4444.89	FBgn0037556	0.213148	0.0654944
GMF	0.29827	0.00727209	0.0828249	1013.65	860.74	1093.49	1391.92	1253.3	1351.94	989.293	1332.39	FBgn0028894	0.119551	0.0535495
SppL	0.300828	0.00738962	0.0833152	4212.44	3674.81	3141.33	5163.46	4926.89	4863.81	3676.19	4984.72	FBgn0039381	0.145682	0.0316916
CG8289	0.252981	0.00739014	0.0833152	7041.09	6241.94	6283.89	8099.01	8441.63	7914.4	6522.31	8151.68	FBgn0030854	0.0689586	0.0328193
Ptp52F	0.380671	0.00741562	0.0835177	402.08	389.07	337.41	523.03	504.07	891.67	376.187	639.59	FBgn0034085	0.0909278	0.341646
RhoGAP18B	0.336445	0.00742317	0.0835182	1462.71	1169.86	930.95	1731.41	1792.26	1749.46	1187.84	1757.71	FBgn0261461	0.224218	0.0177803
CG8611	0.280457	0.00747802	0.0840502	1477.74	1297.78	1198.16	1743.08	1715.14	1729.53	1324.56	1729.25	FBgn0027602	0.10698	0.00807986
CG3703	0.367057	0.00753633	0.0844818	158.77	147.45	97.28	218.55	236.89	204.24	134.5	219.893	FBgn0040348	0.243321	0.0744288
CG31030	0.314565	0.00754856	0.0844818	474.42	532.08	402.67	614.27	651.9	708.35	469.723	658.173	FBgn0051030	0.138023	0.0719456
pkaap	0.255807	0.0078338	0.0861015	1642.14	1657.53	1464.15	1989.21	2035.58	1962.66	1587.94	1995.82	FBgn0040079	0.0676859	0.0184918
pasha	0.296441	0.00785468	0.0861015	955.41	970	781.95	1204.14	1300.13	1146.71	902.453	1216.99	FBgn0039861	0.115921	0.0636926
Pabp2	0.290525	0.00789877	0.0862203	7741.91	7588.57	9558.22	11139.6	11520.2	10489.8	8296.23	11049.9	FBgn0005648	0.13206	0.0471558
stas	0.275497	0.00791086	0.0862203	1492.77	1388.38	1295.44	1938.29	1675.66	1802.26	1392.2	1805.4	FBgn0030850	0.0709098	0.0727501
CG14855	0.387463	0.00791154	0.0862203	356.05	304.68	397.75	597.29	415.93	853.81	352.827	622.343	FBgn0038260	0.132129	0.353523
betaGlu	0.251495	0.00798301	0.0866593	1457.07	1388.38	1563.89	1875.69	1804.2	1825.17	1469.78	1835.02	FBgn0270927	0.0601741	0.0200264
prtp	0.2808	0.00801587	0.0869311	7148.19	7632.99	8621.11	9746.61	9767.47	11113.4	7800.76	10209.2	FBgn0030329	0.0962285	0.0767141
egr	0.271107	0.00811723	0.0876881	1272.94	1307.55	1180.92	1708.07	1662.8	1474.49	1253.8	1615.12	FBgn0033483	0.0521996	0.0766969
CG4991	0.348882	0.00818742	0.0883606	85.49	95.05	76.35	120.94	134.05	145.46	85.63	133.483	FBgn0030817	0.1092	0.0919202
CG3328	0.355326	0.00823668	0.088634	3407.34	3173.82	1987.5	4096.18	5112.36	4414.49	2856.22	4541.01	FBgn0034985	0.266555	0.114461
CG5746	0.325974	0.00826318	0.0887179	4428.51	3659.71	2886.43	5304.56	5570.52	5060.08	3658.22	5311.72	FBgn0039186	0.21077	0.0480626
GILT2	0.37752	0.00827318	0.0887179	243.31	322.45	400.21	515.6	429.7	714.33	321.99	553.21	FBgn0039099	0.243644	0.263905
Cad96Cb	0.337948	0.00839101	0.089429	412.41	314.45	264.75	510.3	510.5	475.22	330.537	498.673	FBgn0039294	0.227306	0.0407309
NijB	0.41393	0.00841828	0.0895573	20.67	20.43	25.86	45.62	43.15	43.84	22.32	44.2033	FBgn0036822	0.137459	0.0288316
CR45177	0.39989	0.00841916	0.0895573	62	37.31	43.1	92.3	73.45	102.62	47.47	89.4567	FBgn0266687	0.272005	0.165347
CG14636	0.403232	0.0084309	0.0895964	1023.99	796.79	1210.48	2310.67	1058.65	2410.98	1010.42	1926.77	FBgn0037217	0.205042	0.39106
neur	0.372946	0.00845928	0.0898121	1998.19	1599.79	974.05	2886.74	2529.55	2358.18	1524.01	2591.49	FBgn0002932	0.33875	0.104059
Leash	0.283318	0.00852384	0.0901532	2362.69	2135.42	1856.97	2906.9	2731.55	2740.75	2118.36	2793.07	FBgn0037856	0.11957	0.0353339
Hsc70-3	0.268511	0.00853808	0.090218	61348.2	71351.1	59235.8	85760	81692.1	79007.6	63978.3	82153.2	FBgn0001218	0.101155	0.0413828
CG15618	0.320394	0.00869914	0.0911401	2060.19	1885.82	1480.16	2245.95	2766.44	2784.59	1808.72	2598.99	FBgn0031077	0.164537	0.117691
nito	0.342008	0.00887035	0.0926241	6494.34	6567.05	4027.95	8905.3	9260.64	8116.65	5696.45	8760.86	FBgn0027548	0.25374	0.0668327
CrebA	0.356558	0.00887412	0.0926241	2613.52	2158.52	1439.52	3644.24	3552.39	2852.33	2070.52	3349.65	FBgn0004396	0.285883	0.129308
robo3	0.409874	0.00893707	0.0931064	329.74	228.29	115.75	443.46	506.83	402.49	224.593	450.927	FBgn0041097	0.476608	0.11658
CG3394	0.411125	0.00901489	0.093609	183.19	228.29	233.97	492.26	218.52	594.78	215.15	435.187	FBgn0034999	0.129321	0.446968
eya	0.335155	0.00902726	0.093609	8336.58	6514.64	5238.42	10188	11218.2	8878.8	6696.55	10095	FBgn0000320	0.232518	0.116142
dpr1	0.409952	0.00914212	0.0946218	126.82	63.96	54.18	187.78	167.11	142.47	81.6533	165.787	FBgn0040726	0.482772	0.136826
Spred	0.305413	0.0092878	0.0956842	2993.05	2457.87	2177.14	3741.84	3634.11	3220.96	2542.69	3532.3	FBgn0020767	0.163022	0.0778413
Fas2	0.37492	0.00951398	0.0972929	13093.9	10475.5	5866.44	18466.2	18780.2	14648.2	9811.94	17298.2	FBgn0000635	0.372927	0.132981
CR45831	0.446384	0.0095422	0.0973823	9.39	9.77	12.31	20.16	29.38	30.88	10.49	26.8067	FBgn0267481	0.151342	0.216545
CG10311	0.295557	0.00957129	0.0973823	949.77	806.56	759.78	1249.76	1037.53	1135.75	838.703	1141.01	FBgn0038420	0.118027	0.0930864
CG32204	0.443295	0.00957255	0.0973823	20.67	8.88	24.63	49.86	50.5	34.87	18.06	45.0767	FBgn0052204	0.453653	0.196222
lectin-46Cb	0.423916	0.0096921	0.098211	19.73	14.21	24.63	33.95	54.17	41.84	19.5233	43.32	FBgn0040092	0.267018	0.235248
CG12950	0.412897	0.00977206	0.098841	131.52	102.15	48.03	257.8	182.72	159.4	93.9	199.973	FBgn0037736	0.451033	0.257129
CG16700	0.283238	0.00982577	0.098981	3117.06	2802.52	2393.86	3777.91	3511.99	3737.03	2771.15	3675.64	FBgn0030816	0.130855	0.0389576
lili	0.272609	0.00985014	0.0990898	1292.67	1275.57	1183.39	1746.26	1447.03	1683.7	1250.54	1625.66	FBgn0027539	0.0470049	0.0970876
Mes2	0.307547	0.00992549	0.0997575	493.21	502.77	380.51	704.45	624.35	606.73	458.83	645.177	FBgn0037207	0.148193	0.0807263
smo	0.311962	0.0099745	0.0998888	4359.94	3701.46	2923.37	5518.87	5141.74	4956.47	3661.59	5205.69	FBgn0003444	0.196394	0.0550556
Oatp74D	0.341888	0.0101153	0.100574	5373.59	7181.74	3997.16	9645.82	8091.81	8260.11	5517.5	8665.91	FBgn0036732	0.289472	0.0984069
CG7185	0.266801	0.0102212	0.101275	8188.15	8023.83	6799.85	9664.92	10486.4	9482.54	7670.61	9877.95	FBgn0035872	0.0988921	0.0541364
nuf	0.31015	0.0102429	0.101275	5252.4	4007.03	3881.41	6975.5	6142.54	5514.38	4380.28	6210.81	FBgn0013718	0.173022	0.118012
CG13928	0.325236	0.0102598	0.101275	2317.6	2155.85	1549.12	3244.27	3160.33	2539.5	2007.52	2981.37	FBgn0035246	0.201812	0.129123
CG8083	0.343158	0.0102755	0.101275	216.07	289.58	195.79	391.48	297.49	423.42	233.813	370.797	FBgn0025709	0.211059	0.176548
CG8915	0.309078	0.0105164	0.103177	813.55	714.18	561.52	1013.17	1024.67	925.54	696.417	987.793	FBgn0030833	0.182291	0.0548887
CG9171	0.325538	0.0105793	0.103338	1842.24	1345.74	1169.84	2410.39	2052.1	2043.36	1452.61	2168.62	FBgn0031738	0.240055	0.0965719
CG31871	0.398589	0.0106343	0.103667	78.91	32.87	43.1	119.88	101	97.63	51.6267	106.17	FBgn0051871	0.468273	0.112953
CG7206	0.271378	0.0106362	0.103667	841.74	734.61	848.44	1052.43	1120.16	978.34	808.263	1050.31	FBgn0030892	0.0790257	0.067536
CG3842	0.273305	0.0106498	0.103667	1946.52	2349.5	2267.03	2818.85	2665.44	3080.48	2187.68	2854.92	FBgn0029866	0.0973108	0.0735075
corn	0.342161	0.0106915	0.103916	1688.17	1376.83	907.55	2192.91	2191.67	1929.78	1324.18	2104.79	FBgn0259173	0.296759	0.072008
Nhe1	0.309015	0.0107422	0.104289	928.17	1129	806.57	1506.5	1218.41	1343.97	954.58	1356.29	FBgn0026787	0.170577	0.106496
Sema1b	0.282241	0.0108196	0.104709	12371.5	11095.5	9566.83	15601.8	14806.4	13516.5	11011.3	14641.5	FBgn0016059	0.127525	0.0718771
Dlip3	0.316233	0.0108935	0.105115	173.8	174.99	137.92	238.71	256.17	214.2	162.237	236.36	FBgn0040465	0.129855	0.0892006
moody	0.367908	0.0111085	0.106819	1271.06	998.43	525.81	1783.39	1709.63	1519.32	931.767	1670.78	FBgn0025631	0.404684	0.0815513
CG9760	0.40731	0.0112136	0.10755	11.27	24.87	24.63	46.68	46.83	41.84	20.2567	45.1167	FBgn0036259	0.384249	0.0629184
CG8673	0.437394	0.0115747	0.109471	9.39	5.33	3.69	26.52	17.45	16.94	6.13667	20.3033	FBgn0031986	0.47817	0.265465
phyl	0.27766	0.011669	0.109726	1013.65	909.6	812.73	1203.08	1290.94	1124.79	911.993	1206.27	FBgn0013725	0.110178	0.0689074
fend	0.328122	0.0116774	0.109726	192.58	151.9	146.54	285.39	261.68	205.23	163.673	250.767	FBgn0030090	0.153824	0.164213
CG10512	0.265089	0.0117762	0.110156	1531.29	1335.08	1354.55	1774.91	1978.65	1692.67	1406.97	1815.41	FBgn0037057	0.076832	0.0810995
CG6201	0.38733	0.0118616	0.110801	37.58	74.62	36.94	120.94	78.96	106.6	49.7133	102.167	FBgn0032343	0.433931	0.208857
CG5273	0.266045	0.0120132	0.111658	4109.11	5039.21	4223.74	5491.29	5737.63	6070.3	4457.35	5766.41	FBgn0040382	0.113779	0.0503911
Sur-8	0.323412	0.0120236	0.111658	3235.43	2605.32	2009.66	4428.25	4081.25	3351.47	2616.8	3953.66	FBgn0038504	0.234242	0.139014
mthl1	0.329214	0.0122918	0.113579	1713.54	1395.49	938.34	2183.36	2077.81	2021.44	1349.12	2094.2	FBgn0030766	0.288835	0.039249
CR43465	0.373807	0.0124173	0.11435	47.91	55.07	28.32	66.84	88.14	100.62	43.7667	85.2	FBgn0263442	0.316404	0.200479
jumu	0.318246	0.0124535	0.114502	5479.75	5125.37	3415.94	7477.31	7176.4	6245.64	4673.69	6966.45	FBgn0015396	0.236122	0.0921725
CG15097	0.349801	0.0125679	0.115222	977.96	786.13	437.15	1205.2	1242.28	1322.06	733.747	1256.51	FBgn0034396	0.373677	0.0475252
svp	0.360483	0.0125888	0.115222	898.1	611.14	362.03	1182.92	1221.16	980.33	623.757	1128.14	FBgn0003651	0.430068	0.114724
CR46140	0.393777	0.0126807	0.115669	12.21	12.44	14.78	26.52	30.3	30.88	13.1433	29.2333	FBgn0267815	0.108196	0.0809912
Rox8	0.281218	0.0126922	0.115669	9874.44	7748.46	7618.74	11781.4	11547.8	10462.9	8413.88	11264	FBgn0005649	0.15053	0.0624638
Pvf1	0.28139	0.0128148	0.11657	600.3	741.71	581.23	848.73	828.19	902.62	641.08	859.847	FBgn0030964	0.136751	0.0447058
Sobp	0.29726	0.0128525	0.116634	1248.51	999.31	865.68	1374.94	1439.69	1536.26	1037.83	1450.3	FBgn0033654	0.187218	0.0559757
ari-2	0.269328	0.0129197	0.116634	3012.78	2783.87	2411.1	3486.16	3861.81	3373.39	2735.92	3573.79	FBgn0025186	0.111002	0.0715569
CG15117	0.370196	0.0129267	0.116634	209.49	142.12	76.35	264.17	309.42	255.05	142.653	276.213	FBgn0034417	0.466667	0.105415
CG1503	0.393381	0.0129704	0.116813	26.3	14.21	33.25	58.35	39.48	68.74	24.5867	55.5233	FBgn0031157	0.391877	0.267156
Dhc98D	0.404206	0.0129732	0.116813	17.85	14.21	6.16	30.77	37.64	29.89	12.74	32.7667	FBgn0013813	0.469547	0.129501
CG8180	0.260854	0.0131196	0.117327	1344.34	1144.99	1115.66	1490.58	1534.26	1610.98	1201.66	1545.27	FBgn0034021	0.103547	0.0394434
CG1603	0.26491	0.0131822	0.117698	1043.72	1061.49	870.61	1302.8	1229.43	1327.04	991.94	1286.42	FBgn0033185	0.106307	0.039508
CG46301	0.378701	0.0133059	0.11826	95.82	78.17	38.17	172.93	168.94	100.62	70.72	147.497	FBgn0283651	0.417679	0.275568
emc	0.264674	0.0135203	0.119659	20246.8	20719.1	16853.1	26322.3	25601.3	23047.8	19273	24990.5	FBgn0000575	0.109426	0.0688495
CG7166	0.36437	0.0135384	0.119724	158.77	132.35	62.8	248.25	240.56	189.29	117.973	226.033	FBgn0037107	0.420213	0.141803
so	0.315342	0.0135706	0.119913	2858.71	2369.04	1739.98	3434.18	3889.36	3097.42	2322.58	3473.65	FBgn0003460	0.24146	0.114416
CG10361	0.261037	0.0137151	0.120566	829.52	827.88	848.44	1103.35	1169.75	954.43	835.28	1075.84	FBgn0036208	0.0136797	0.102491
CG12206	0.264546	0.0138543	0.121158	1418.55	1226.71	1178.46	1682.61	1756.45	1524.3	1274.57	1654.45	FBgn0029662	0.0996411	0.0716905
hid	0.30731	0.0138641	0.121158	1468.34	1149.43	981.43	1937.23	1801.44	1503.38	1199.73	1747.35	FBgn0003997	0.206147	0.127007
sosie	0.30443	0.0139064	0.121433	355.11	300.24	235.2	433.91	436.13	416.44	296.85	428.827	FBgn0039232	0.202213	0.0251487
pgant5	0.316403	0.0142062	0.122892	5131.21	4482.26	2989.87	7078.41	6061.74	5950.75	4201.11	6363.63	FBgn0031681	0.261361	0.0976639
Mmp2	0.313443	0.0142544	0.123183	11898.9	9122.63	7186.52	14853.8	15217.7	12161.5	9402.69	14077.7	FBgn0033438	0.251912	0.118584
rho	0.314876	0.014262	0.123183	1117.93	915.82	647.72	1409.95	1367.15	1264.27	893.823	1347.12	FBgn0004635	0.263895	0.0555824
Strica	0.313793	0.0145335	0.124992	401.14	337.55	246.28	540	449.9	495.15	328.323	495.017	FBgn0033051	0.237087	0.0910073
Sgs3	0.32792	0.0149165	0.126767	353.23	212.3	336.18	477.41	582.12	396.52	300.57	485.35	FBgn0003373	0.255907	0.191726
esn	0.297728	0.0149397	0.126771	1566.98	1391.05	1018.38	1829.01	1984.16	1846.1	1325.47	1886.42	FBgn0263934	0.211335	0.0450973
CG6280	0.271322	0.0150255	0.127207	319.41	321.56	358.34	436.04	405.83	478.21	333.103	440.027	FBgn0033866	0.0656914	0.0826184
Inx2	0.265131	0.0150683	0.127473	47263.2	47662.4	38049.4	62144	56707.9	54628.7	44325	57826.9	FBgn0027108	0.122696	0.0671074
CG18812	0.297264	0.0153594	0.129374	5379.23	5269.27	4260.68	6254.08	6283.02	8716.41	4969.73	7084.5	FBgn0042135	0.124053	0.199498
CG6959	0.276485	0.0153629	0.129374	6632.44	6345.87	4840.68	8152.06	7955.92	7784.89	5939.66	7964.29	FBgn0037956	0.162042	0.023069
Mal-B1	0.318274	0.0154414	0.129643	208.56	158.11	172.4	213.24	336.05	288.92	179.69	279.403	FBgn0032381	0.144711	0.221743
l(3)neo38	0.319001	0.0156606	0.130922	8654.11	5573.07	5226.11	11195.8	11187	8101.7	6484.43	10161.5	FBgn0265276	0.291003	0.175548
CG34382	0.304662	0.0156642	0.130922	430.26	420.16	301.7	481.65	641.8	571.86	384.04	565.103	FBgn0085411	0.186145	0.142078
Best2	0.323535	0.0156645	0.130922	1935.24	1765.01	981.43	2615.15	2486.4	2408.99	1560.56	2503.51	FBgn0035696	0.325981	0.0415975
CG3568	0.321608	0.0157112	0.131115	673.58	628.9	1082.41	1454.51	1267.99	1064.02	794.963	1262.17	FBgn0029710	0.3144	0.154741
CG9312	0.322625	0.0159448	0.132468	552.39	722.17	975.28	1071.52	1039.37	1496.4	749.947	1202.43	FBgn0038179	0.283765	0.212147
Acsl	0.271694	0.0162169	0.13374	4483	3787.62	3333.43	5376.71	5286.81	4772.15	3868.02	5145.22	FBgn0263120	0.149686	0.0633992
fog	0.328321	0.0162263	0.13374	1108.54	956.68	511.04	1518.17	1375.41	1400.76	858.753	1431.45	FBgn0000719	0.361634	0.0532096
CG33926	0.352232	0.016331	0.134371	75.16	42.64	62.8	84.87	100.08	169.37	60.2	118.107	FBgn0053926	0.272677	0.381367
CG13784	0.315426	0.0164274	0.134665	1179	842.09	618.17	1424.81	1328.59	1363.9	879.753	1372.43	FBgn0031897	0.320892	0.0354657
CG15547	0.33386	0.0165341	0.134845	184.13	102.15	109.6	222.79	185.47	279.95	131.96	229.403	FBgn0039809	0.343542	0.207433
svr	0.314525	0.0165687	0.134928	4792.08	4628.83	2701.72	7087.96	6084.7	5687.73	4040.88	6286.8	FBgn0004648	0.287713	0.11479
CG30345	0.264586	0.0167477	0.136087	1009.9	957.57	960.5	1252.94	1123.84	1461.53	975.99	1279.44	FBgn0050345	0.0301268	0.133181
CG7322	0.308924	0.016961	0.137119	478.17	478.78	777.02	878.44	818.09	939.49	577.99	878.673	FBgn0030968	0.298215	0.0690818
CG11131	0.322899	0.0171201	0.138003	10837.4	8734.45	17534.1	16706.2	21603.6	22750.9	12368.6	20353.6	FBgn0037204	0.37153	0.157731
CG5282	0.289988	0.0171777	0.138021	127.76	111.92	135.46	165.5	179.96	182.32	125.047	175.927	FBgn0036986	0.0959823	0.0517632
Start1	0.299878	0.0172293	0.138021	2252.77	2823.84	3050.21	4269.11	3040.97	4604.78	2708.94	3971.62	FBgn0035028	0.151701	0.207285
cDIP	0.327134	0.0173003	0.138353	148.43	144.79	88.66	161.26	232.3	256.04	127.293	216.533	FBgn0038865	0.263226	0.227761
CG13300	0.327509	0.0173263	0.138461	3106.72	2146.97	1389.03	4011.31	4229.08	3064.54	2214.24	3768.31	FBgn0035699	0.388765	0.1643
Ac13E	0.315724	0.017564	0.139958	707.4	511.65	358.34	789.32	809.82	915.58	525.797	838.24	FBgn0022710	0.332751	0.0808339
dpr12	0.333586	0.0176099	0.140123	283.71	163.44	131.76	374.5	393.89	268	192.97	345.463	FBgn0085414	0.41542	0.196206
kirre	0.311366	0.0176989	0.14063	565.54	320.67	470.4	738.4	781.36	593.78	452.203	704.513	FBgn0028369	0.272986	0.139492
mle	0.286539	0.0177318	0.140791	4044.28	3805.39	2706.64	5083.89	5107.77	4588.84	3518.77	4926.83	FBgn0002774	0.20274	0.059461
CG14960	0.368227	0.0178349	0.141114	5.64	8.88	4.93	19.1	19.28	16.94	6.48333	18.44	FBgn0035428	0.324789	0.0706156
AstC-R2	0.310443	0.0179854	0.141993	78.91	71.95	54.18	105.03	105.59	110.59	68.3467	107.07	FBgn0036789	0.186588	0.028591
TwdlU	0.36087	0.0181254	0.142692	11.27	19.54	14.78	35.01	22.95	54.8	15.1967	37.5867	FBgn0037223	0.273133	0.427827
CG43313	0.305704	0.0181409	0.142713	1298.3	1127.23	724.07	1734.59	1468.15	1599.02	1049.87	1600.59	FBgn0263005	0.280825	0.0832363
sxc	0.277113	0.0182162	0.143205	8397.64	6682.53	6180.45	10836.2	9362.55	8772.2	7086.87	9656.97	FBgn0261403	0.164048	0.110078
obst-A	0.28796	0.0182865	0.143342	13053.5	13591.6	9158.01	18534.2	16803.4	15249	11934.4	16862.2	FBgn0031097	0.202725	0.0974592
CG13386	0.30836	0.0183111	0.143342	103.34	87.94	80.04	124.13	127.63	169.37	90.44	140.377	FBgn0032040	0.13102	0.179302
CG14455	0.315348	0.0183622	0.143439	108.97	112.81	73.88	127.31	179.04	172.36	98.5533	159.57	FBgn0037175	0.217687	0.17633
pncr017:3R	0.364245	0.0185183	0.144253	5.64	4.44	8.62	13.79	21.12	18.93	6.23333	17.9467	FBgn0046756	0.345279	0.209657
CG13409	0.311671	0.0185982	0.144603	136.22	151.9	87.43	204.76	213.93	179.33	125.183	199.34	FBgn0038926	0.268584	0.0899241
CG13101	0.331526	0.0186022	0.144603	103.34	198.97	162.55	367.08	190.06	287.92	154.953	281.687	FBgn0032084	0.311484	0.314798
CCHa2-R	0.305081	0.0186782	0.145092	103.34	83.5	99.74	150.65	119.36	168.37	95.5267	146.127	FBgn0033058	0.110648	0.169826
Rip11	0.270934	0.0187386	0.145376	4014.22	3165.83	2906.13	4456.9	4790.08	4292.95	3362.06	4513.31	FBgn0027335	0.172371	0.0561274
numb	0.290721	0.0188586	0.145695	8380.73	6718.95	5091.89	10078.7	9652.69	9242.44	6730.52	9657.93	FBgn0002973	0.244327	0.0432949
CG9674	0.317133	0.0190422	0.146647	6456.76	6044.74	2986.17	8169.03	9205.55	8271.07	5162.56	8548.55	FBgn0036663	0.367266	0.0668256
kat-60L1	0.308431	0.0190494	0.146647	278.07	240.72	156.39	317.21	401.24	342.72	225.06	353.723	FBgn0037375	0.276963	0.121796
jeb	0.329122	0.0190499	0.146647	180.37	108.37	93.59	279.02	252.5	161.4	127.443	230.973	FBgn0086677	0.364301	0.267105
CG10407	0.293632	0.0190988	0.14682	127.76	95.05	124.37	165.5	162.52	176.34	115.727	168.12	FBgn0038395	0.155423	0.0432607
CG30059	0.30498	0.0192659	0.147798	85.49	88.83	70.19	122	108.34	148.44	81.5033	126.26	FBgn0260475	0.121945	0.161465
Pep	0.251735	0.0193236	0.148037	26679.1	21428	23116	29357.6	33282.7	28857.1	23741	30499.1	FBgn0004401	0.112918	0.0794637
Zn72D	0.283265	0.0194357	0.148793	4626.74	4943.28	3314.96	6029.17	6529.09	5496.45	4294.99	6018.24	FBgn0263603	0.201017	0.085807
Hr39	0.307559	0.0195839	0.149219	4889.78	4128.72	2491.15	6736.8	5959.82	5431.69	3836.55	6042.77	FBgn0261239	0.319484	0.108642
Pdk1	0.291487	0.0196086	0.149294	3113.3	2415.23	1906.22	3980.55	3484.45	3315.6	2478.25	3593.53	FBgn0020386	0.244528	0.0961827
CG42788	0.324991	0.0198946	0.150749	1070.96	781.69	397.75	1425.87	1472.74	1148.7	750.133	1349.1	FBgn0261859	0.450203	0.129812
eff	0.253997	0.0199644	0.150934	25145	21343.6	20313.4	31309.7	28986.5	26093.4	22267.3	28796.5	FBgn0011217	0.114286	0.0907507
CG7692	0.259751	0.0199778	0.150934	1166.78	1097.03	934.64	1518.17	1414.9	1261.28	1066.15	1398.12	FBgn0036714	0.111721	0.0924563
beat-IIIc	0.304518	0.0200085	0.150934	607.82	433.48	366.96	863.58	751.98	579.83	469.42	731.797	FBgn0032629	0.26498	0.195338
ara	0.290765	0.0200341	0.150934	904.68	850.08	559.06	1067.28	1146.79	1146.71	771.273	1120.26	FBgn0015904	0.240899	0.0409566
CG11155	0.299136	0.0200412	0.150934	1349.97	1074.82	800.42	1932.98	1430.5	1515.33	1075.07	1626.27	FBgn0039927	0.255588	0.165399
Cpr35B	0.25397	0.0201586	NA	0	0	0	4.24	4.59	3.99	0	4.27333	FBgn0028871	#DIV/0!	0.0705271
wap	0.28436	0.0202166	0.151843	5398.02	4311.71	3615.42	6999.9	6448.29	5410.77	4441.72	6286.32	FBgn0266848	0.20226	0.12835
CG2681	0.349272	0.0204434	0.153235	7.52	5.33	13.55	28.64	22.04	18.93	8.8	23.2033	FBgn0024997	0.483735	0.213695
CG2025	0.266469	0.020554	0.153547	3721.12	3601.09	2744.82	4850.49	4298.86	4308.89	3355.68	4486.08	FBgn0030344	0.15866	0.0703572
sn	0.295712	0.0206618	0.154145	6968.76	5724.96	3819.84	8443.81	8499.48	7777.91	5504.52	8240.4	FBgn0003447	0.288125	0.0487227
CG1703	0.256665	0.0208468	0.155109	5972.01	4585.3	5705.13	6881.08	7607.02	6725.85	5420.81	7071.32	FBgn0030321	0.135732	0.0665195
eEF1alpha2	0.295703	0.0209288	0.155615	2097.77	2091.9	1235.11	2851.73	2835.3	2463.79	1808.26	2716.94	FBgn0000557	0.274502	0.0807483
Wnt4	0.329325	0.0210205	0.156056	317.53	243.39	103.44	484.84	490.3	329.77	221.453	434.97	FBgn0010453	0.490928	0.209547
CG30148	0.318327	0.0210303	0.156056	58.25	116.36	77.58	157.02	117.53	170.36	84.0633	148.303	FBgn0050148	0.352027	0.185245
CG31301	0.284689	0.0210747	0.156282	3551.08	3088.55	5001.99	5452.03	5595.31	5562.2	3880.54	5536.51	FBgn0051301	0.257273	0.013549
eIF5B	0.258662	0.0212638	0.157145	6591.1	5153.8	5037.7	7187.69	7834.72	7010.78	5594.2	7344.4	FBgn0026259	0.154676	0.0590583
CG12075	0.294364	0.0212759	0.157145	2071.46	1822.75	1164.92	2418.88	2752.67	2408.99	1686.38	2526.85	FBgn0030065	0.277757	0.0774211
alpha-Man-Ia	0.288282	0.0214003	0.157645	1803.72	1583.8	1097.19	2388.12	2169.63	1968.64	1494.9	2175.46	FBgn0259170	0.241859	0.0964396
CG46025	0.335934	0.0214943	0.157977	9.39	17.77	23.4	42.44	36.73	31.88	16.8533	37.0167	FBgn0267689	0.418305	0.142796
CG16959	0.270437	0.0216864	0.159014	886.83	890.06	923.56	1129.87	1051.3	1490.43	900.15	1223.87	FBgn0036481	0.0225939	0.191336
slim	0.256777	0.0217944	0.159328	3124.57	2843.38	2295.35	3675	3628.6	3515.85	2754.43	3606.48	FBgn0261477	0.1531	0.0226946
Hrb27C	0.294478	0.0227771	0.163329	38571.5	26414.8	21012.8	46115.8	48311.2	37183	28666.3	43870	FBgn0004838	0.313722	0.134357
CG15544	0.288719	0.0229606	0.164104	2722.49	2633.75	1722.74	3666.52	3967.4	2867.28	2359.66	3500.4	FBgn0039804	0.234513	0.162428
CG9427	0.28722	0.0229693	0.164104	2333.57	2544.03	3770.58	3710.01	4202.45	4808.02	2882.73	4240.16	FBgn0037721	0.269214	0.129706
Ilp6	0.284261	0.0229858	0.164104	192.58	198.97	157.62	318.27	224.95	255.05	183.057	266.09	FBgn0044047	0.121598	0.178998
CG17075	0.304082	0.0230582	0.164158	285.59	238.95	132.99	369.2	387.47	329.77	219.177	362.147	FBgn0031239	0.356781	0.0814299
CR44440	0.329545	0.0230819	0.164158	19.73	22.21	7.39	41.38	33.05	39.85	16.4433	38.0933	FBgn0265633	0.482741	0.116402
CG5694	0.253861	0.0231012	0.164178	2183.26	1781.89	1934.55	2912.21	2435.9	2351.21	1966.57	2566.44	FBgn0032197	0.103018	0.117838
Cda5	0.307877	0.0232807	0.164834	154.07	119.92	72.65	205.82	227.71	162.39	115.547	198.64	FBgn0051973	0.353847	0.167371
ap	0.302748	0.0233538	0.165141	263.98	203.42	124.37	333.13	349.82	290.91	197.257	324.62	FBgn0267978	0.354912	0.093534
CG5773	0.313117	0.0236655	0.166336	222.65	201.64	114.52	473.17	232.3	282.94	179.603	329.47	FBgn0034290	0.319228	0.38546
CG9925	0.292958	0.0236874	0.166336	99.58	94.16	99.74	186.72	147.82	116.56	97.8267	150.367	FBgn0038191	0.03247	0.233757
pigeon	0.263521	0.0238245	0.166981	853.95	926.48	653.88	1060.91	1129.35	1084.94	811.437	1091.73	FBgn0010309	0.173994	0.0318045
amd	0.286273	0.0239428	0.167179	454.69	447.69	698.21	750.07	713.42	902.62	533.53	788.703	FBgn0000075	0.267389	0.127224
Orct	0.296839	0.0240177	0.167386	723.37	781.69	833.67	1262.49	792.38	1660.79	779.577	1238.55	FBgn0019952	0.0707825	0.350974
Scr	0.304762	0.0240571	0.167455	656.67	493	339.87	736.27	645.47	1153.69	496.513	845.143	FBgn0003339	0.319084	0.320701
st	0.300652	0.0240577	0.167455	54.49	43.53	48.03	68.96	97.33	72.73	48.6833	79.6733	FBgn0003515	0.113163	0.193375
Dfd	0.263525	0.0243447	0.168503	1166.78	1005.53	849.67	1429.05	1442.44	1202.5	1007.33	1358	FBgn0000439	0.157409	0.0992862
nAChRbeta2	0.320813	0.0243885	0.16859	19.73	23.98	12.31	54.11	33.05	33.87	18.6733	40.3433	FBgn0004118	0.316297	0.295695
CG5921	0.282732	0.0244029	0.16859	752.49	626.24	440.85	849.79	952.14	855.8	606.527	885.91	FBgn0029835	0.258443	0.0648322
CG31731	0.279925	0.0244332	0.16859	8254.85	7746.69	4963.82	10472.3	9702.28	9994.63	6988.45	10056.4	FBgn0028539	0.253518	0.0386513
HIP	0.251655	0.0244877	0.168751	1582.95	1316.43	1565.12	2133.5	1983.24	1700.64	1488.17	1939.13	FBgn0260484	0.10012	0.113338
sdk	0.302353	0.024502	0.168751	9431.97	6953.45	3795.21	11930	11880.2	10156	6726.88	11322.1	FBgn0021764	0.419987	0.0892172
Lrt	0.304151	0.0245464	0.168952	1045.6	716.84	406.37	1182.92	1354.3	1183.57	722.937	1240.26	FBgn0034540	0.442167	0.0796276
Best1	0.25904	0.024583	0.168995	2023.55	1634.43	1453.07	2181.24	2197.17	2422.94	1703.68	2267.12	FBgn0040238	0.171086	0.0596272
mew	0.28801	0.025134	0.171676	4336.45	4206	2366.77	5805.32	5712.84	5064.06	3636.41	5527.41	FBgn0004456	0.302901	0.0730768
CG16786	0.260178	0.0252259	0.171926	3116.12	3633.06	2488.68	4240.47	4046.36	4080.74	3079.29	4122.52	FBgn0034974	0.186108	0.0251257
mael	0.286031	0.0253409	0.172182	87.37	96.82	128.07	176.11	139.56	152.43	104.087	156.033	FBgn0016034	0.204645	0.118818
CG42724	0.28307	0.0254376	0.172666	3337.83	2377.04	1872.98	3820.35	4016.98	3387.33	2529.28	3741.55	FBgn0261641	0.294233	0.0860968
side	0.297137	0.0254588	0.172666	288.41	230.06	131.76	391.48	340.64	338.73	216.743	356.95	FBgn0016061	0.365268	0.0838187
E23	0.282925	0.0256379	0.173147	1042.78	1014.42	630.48	1468.3	1152.3	1363.9	895.893	1328.17	FBgn0020445	0.257053	0.121221
dgo	0.26356	0.0257294	0.173443	1669.38	1494.09	1148.91	1949.96	2093.42	1809.23	1437.46	1950.87	FBgn0086898	0.184225	0.0728379
RN-tre	0.265965	0.0257549	0.17351	1858.21	1624.66	1230.18	2222.61	2203.6	2026.42	1571.02	2150.88	FBgn0020620	0.202056	0.0503055
Tsp42Ek	0.283043	0.0260401	0.17448	522.33	572.05	538.13	1094.86	642.72	695.4	544.17	810.993	FBgn0033133	0.0466846	0.304864
hbs	0.303766	0.0262382	0.175107	4182.38	2890.46	1418.59	5592.07	5567.77	4189.33	2830.48	5116.39	FBgn0029082	0.488565	0.156937
dock	0.275823	0.0264406	0.175997	2753.5	2242.91	1645.17	3406.59	3275.1	2856.32	2213.86	3179.34	FBgn0010583	0.250574	0.0903844
CG2269	0.292541	0.0265972	0.176615	1066.26	873.18	493.8	1351.6	1462.64	1122.8	811.08	1312.35	FBgn0033484	0.359075	0.132044
CG5522	0.257134	0.0267548	0.177161	1960.61	1602.46	1425.97	2436.92	2196.26	2025.43	1663.01	2219.54	FBgn0034158	0.163808	0.0931411
mub	0.271991	0.027167	0.178798	8474.68	6149.56	5338.17	10194.3	9772.97	8324.87	6654.14	9430.72	FBgn0262737	0.244659	0.103978
hebe	0.259887	0.0271961	0.178883	344.77	360.64	305.39	381.93	503.16	479.21	336.933	454.767	FBgn0033448	0.0844275	0.141182
alpha-Man-IIb	0.286305	0.027329	0.179349	1166.78	907.82	567.68	1457.69	1387.35	1265.27	880.76	1370.1	FBgn0026616	0.341143	0.0710621
CG9914	0.27346	0.0278478	0.181558	1920.21	2023.5	2629.06	2593.93	2914.26	3930.3	2190.92	3146.16	FBgn0030737	0.174783	0.221767
Oatp30B	0.283684	0.0279053	0.181626	3974.77	2748.34	1980.11	4899.3	4132.67	4349.73	2901.07	4460.57	FBgn0032123	0.34679	0.0885875
z	0.251339	0.0291648	0.185918	2311.96	2316.63	1711.66	2688.35	3014.34	2684.96	2113.42	2795.88	FBgn0004050	0.164634	0.0676697
csw	0.261418	0.0295114	0.18668	1752.05	1384.83	1152.6	2048.62	2059.45	1784.33	1429.83	1964.13	FBgn0000382	0.211388	0.0793268
Syn2	0.294236	0.0296861	0.187282	91.13	65.73	34.48	125.19	118.44	106.6	63.78	116.743	FBgn0034135	0.444893	0.0806078
CG6701	0.280083	0.0298644	0.187723	2924.47	2302.42	1395.19	3411.9	3482.61	3320.58	2207.36	3405.03	FBgn0033889	0.348407	0.0238568
gish	0.268316	0.0299735	0.188134	7237.44	5441.6	4289.01	8515.95	8313.09	7327.6	5656.02	8052.21	FBgn0250823	0.262705	0.0789445
pico	0.283218	0.0300247	0.188349	3474.98	2762.55	1554.04	4256.38	4420.98	3741.01	2597.19	4139.46	FBgn0261811	0.373899	0.0856981
Cap-D3	0.2584	0.0301091	0.18835	992.05	857.19	652.65	1162.76	1142.2	1102.88	833.963	1135.95	FBgn0051989	0.204911	0.0267846
CG13023	0.276711	0.0302524	0.188993	221.71	288.69	194.56	314.03	301.16	450.32	234.987	355.17	FBgn0036677	0.206178	0.232714
Rbp6	0.296665	0.030286	0.188993	570.24	410.39	188.41	950.58	915.41	451.31	389.68	772.433	FBgn0260943	0.492085	0.360751
scb	0.259819	0.0302993	0.188993	4751.68	4886.43	3415.94	6772.87	5354.75	5762.45	4351.35	5963.36	FBgn0003328	0.186812	0.12243
CG32603	0.273697	0.0303153	0.188993	3719.24	5427.39	3939.28	4759.26	7022.14	7543.79	4361.97	6441.73	FBgn0052603	0.213027	0.229786
sda	0.279491	0.0303621	0.189078	3941.89	3126.74	1902.53	5159.22	4401.69	4325.82	2990.39	4628.91	FBgn0039647	0.343265	0.0995539
caps	0.283004	0.0311593	0.191554	3448.68	2834.5	1443.21	4435.68	4384.25	3803.78	2575.46	4207.9	FBgn0023095	0.398966	0.0833965
Unc-76	0.25293	0.0312331	0.19171	3082.3	2605.32	2093.4	3688.79	3514.74	3228.93	2593.67	3477.49	FBgn0040395	0.190677	0.0667673
CG10188	0.267128	0.0312503	0.19171	2035.76	1811.2	1189.54	2412.52	2508.43	2284.46	1678.83	2401.8	FBgn0032796	0.261112	0.0467852
Sgs7	0.265008	0.0313279	0.191889	402.08	479.67	602.16	656.71	817.17	621.68	494.637	698.52	FBgn0003377	0.20394	0.149224
yellow-c	0.282624	0.0316677	0.193098	1451.43	1439.9	1224.02	2290.51	1297.37	3197.04	1371.78	2261.64	FBgn0041713	0.0933796	0.420122
prage	0.277885	0.0318925	0.194125	2109.98	1535.84	976.51	2463.44	2148.51	2643.12	1540.78	2418.36	FBgn0283741	0.367835	0.103528
fz4	0.256236	0.031906	0.194125	3184.7	3152.5	2154.97	4098.31	3659.82	3810.75	2830.72	3856.29	FBgn0027342	0.206817	0.0577665
CG31195	0.260395	0.0319825	0.194378	14667.5	12633.1	9084.12	17581.5	17341.4	15577.8	12128.2	16833.5	FBgn0051195	0.232986	0.0649982
Hcf	0.258066	0.0320178	0.194426	7329.5	6193.09	4972.44	9742.36	8209.34	7452.13	6165.01	8467.94	FBgn0039904	0.191205	0.137791
CG34404	0.253006	0.0322836	0.195247	2008.52	1994.19	1387.8	2470.87	2486.4	2307.37	1796.84	2421.55	FBgn0085433	0.197185	0.0409591
PK2-R1	0.293246	0.0323037	0.195263	15.03	14.21	7.39	29.71	21.12	31.88	12.21	27.57	FBgn0038140	0.343516	0.206393
unc-5	0.273401	0.0327238	0.196849	2080.86	1515.41	1040.54	2482.54	2529.55	2060.3	1545.6	2357.46	FBgn0034013	0.336967	0.109619
Rat1	0.260039	0.0327255	0.196849	3838.55	3321.28	2334.76	4364.6	4580.74	4278	3164.86	4407.78	FBgn0031868	0.241401	0.035374
Cad74A	0.277517	0.032826	0.197347	7235.56	6631.01	3257.08	9247.98	9644.43	8420.51	5707.88	9104.31	FBgn0036715	0.375599	0.0685918
t	0.277827	0.0331595	0.198279	830.46	826.99	406.37	974.98	1022.84	1336	687.94	1111.27	FBgn0086367	0.354468	0.17645
baz	0.27645	0.0334123	0.198898	2221.77	1599.79	948.19	2554.68	2652.59	2410.98	1589.92	2539.42	FBgn0000163	0.400554	0.0478559
shg	0.281152	0.0334206	0.198898	19972.5	16370.1	7313.35	26408.2	26136.5	21986.8	14552	24843.9	FBgn0003391	0.448218	0.0997442
Ank2	0.274753	0.0341974	0.200759	3534.17	2808.74	1609.45	4299.88	4861.7	3511.87	2650.79	4224.48	FBgn0261788	0.366696	0.160509
CG34377	0.281988	0.0342063	0.200759	5127.46	3420.76	1754.76	6894.87	7126.82	4476.26	3434.33	6165.98	FBgn0263117	0.49104	0.238069
CG10232	0.284758	0.0346442	0.201939	30.06	15.99	27.09	64.72	32.14	50.81	24.38	49.2233	FBgn0039108	0.30419	0.332116
CG31522	0.269164	0.034784	0.202333	2366.45	1645.98	1150.14	2709.57	2589.23	2528.54	1720.86	2609.11	FBgn0051522	0.355406	0.035314
Spn43Ab	0.265214	0.0351468	0.203697	124.95	135.91	98.51	168.69	149.66	212.21	119.79	176.853	FBgn0024293	0.160502	0.181303
CG13794	0.282279	0.0353402	0.204392	18.79	16.88	24.63	38.19	51.42	27.9	20.1	39.17	FBgn0031936	0.200879	0.301011
Pp2C1	0.272721	0.0354991	0.205098	1923.97	1486.98	809.04	2206.7	2412.94	2146.97	1406.66	2255.54	FBgn0022768	0.399376	0.0618693
CG33096	0.268972	0.0355611	0.205349	71.4	60.4	99.74	125.19	110.18	117.56	77.18	117.643	FBgn0053096	0.262982	0.0637975
ed	0.275806	0.0357352	0.205843	18151.8	13380.2	6743.21	22580.5	24574.8	17789.5	12758.4	21648.2	FBgn0000547	0.44909	0.161093
roq	0.254348	0.0357496	0.205843	5451.56	4866.88	3459.03	7032.79	5924.02	6065.32	4592.49	6340.71	FBgn0036621	0.223019	0.09518
Ppn	0.268051	0.0357819	0.205876	10177.9	8987.61	4971.21	12423.3	12879.1	11497	8045.57	12266.5	FBgn0003137	0.33909	0.0574148
ImpL1	0.27965	0.0359829	0.206475	117.43	206.97	76.35	345.86	235.05	179.33	133.583	253.413	FBgn0001256	0.499998	0.334513
Atf6	0.267644	0.0361009	0.206855	2115.62	1175.19	1705.5	3234.72	2271.55	2121.07	1665.44	2542.45	FBgn0033010	0.283105	0.237657
Rgl	0.264953	0.0361811	0.207143	1991.61	1646.87	1013.45	2369.02	2360.61	2197.78	1550.64	2309.14	FBgn0026376	0.31995	0.0418032
Sb	0.267376	0.0361885	0.207143	850.19	705.29	430.99	1082.13	1084.36	864.77	662.157	1010.42	FBgn0003319	0.321529	0.124841
Ppa	0.257288	0.0362783	0.207375	6238.81	5169.79	3752.11	7337.27	7744.74	6269.56	5053.57	7117.19	FBgn0020257	0.246839	0.107039
sfl	0.267273	0.0365626	0.208533	1584.83	1190.29	757.32	1995.58	1784.92	1638.87	1177.48	1806.46	FBgn0020251	0.351517	0.0992703
nrv3	0.274723	0.0367415	0.209124	404.9	223.85	158.85	526.21	476.53	363.64	262.533	455.46	FBgn0032946	0.485671	0.182909
Cyp311a1	0.27622	0.0368002	0.209244	28.18	23.98	23.4	32.89	48.66	54.8	25.1867	45.45	FBgn0030367	0.103566	0.248674
rst	0.266148	0.0370205	0.209826	4446.36	3095.65	2172.21	5282.29	5324.45	4231.18	3238.07	4945.97	FBgn0003285	0.353218	0.125231
nerfin-1	0.27416	0.0370538	0.209826	724.31	722.17	280.76	1148.97	1023.76	828.9	575.747	1000.54	FBgn0028999	0.443716	0.161206
Hr3	0.276532	0.0370682	0.209826	101.46	135.02	51.72	176.11	234.13	126.53	96.0667	178.923	FBgn0000448	0.436271	0.300996
CG18335	0.276643	0.0372769	0.210233	22.55	26.65	44.33	45.62	77.13	52.8	31.1767	58.5167	FBgn0033610	0.371243	0.28222
Nedd4	0.256484	0.0379473	0.212709	3418.62	2993.5	1982.57	4240.47	4084.01	3607.51	2798.23	3977.33	FBgn0259174	0.26362	0.0828921
CG32641	0.262345	0.0380801	0.213134	219.83	188.32	342.33	390.42	350.74	376.59	250.16	372.583	FBgn0052641	0.325238	0.0540581
fz2	0.263591	0.0382864	0.213437	12730.3	9840.36	6012.98	14737.1	15216.8	13452.7	9527.89	14468.9	FBgn0016797	0.353652	0.0630411
CG3961	0.266822	0.0383362	0.213437	1664.69	1192.96	807.81	2353.1	1981.41	1479.47	1221.82	1937.99	FBgn0036821	0.351253	0.226229
CG15894	0.271359	0.0383442	0.213437	93	72.84	38.17	120.94	129.46	104.61	68.0033	118.337	FBgn0029864	0.40782	0.106712
Octbeta3R	0.264419	0.0387288	0.21484	56.37	58.63	41.87	76.39	92.73	74.72	52.29	81.28	FBgn0250910	0.173924	0.12243
CG9510	0.27021	0.0388023	0.21484	165.34	156.34	236.43	473.17	199.24	286.93	186.037	319.78	FBgn0032076	0.235831	0.437452
bif	0.260722	0.0388031	0.21484	7319.17	5629.92	3720.09	8161.6	9115.57	7488	5556.39	8255.06	FBgn0014133	0.324071	0.0990665
Gagr	0.273131	0.0393088	0.216057	18.79	37.31	27.09	60.47	30.3	90.66	27.73	60.4767	FBgn0036627	0.334532	0.499035
Gli	0.258187	0.0395512	0.216578	16369.7	17145.6	9272.53	22112.6	20936	19649.5	14262.6	20899.4	FBgn0001987	0.304216	0.0589469
Axn	0.252647	0.0401168	0.218312	3426.13	3070.78	2034.29	4255.32	4222.65	3563.67	2843.73	4013.88	FBgn0026597	0.254301	0.0972215
CG14915	0.251329	0.0404324	0.219242	1.88	0.89	2.46	8.49	7.35	6.97	1.74333	7.60333	FBgn0032335	0.455376	0.104038
ci	0.260479	0.0407974	0.21997	15609.7	11076.9	7406.94	19967.4	17476.4	14859.4	11364.5	17434.4	FBgn0004859	0.36156	0.146507
pan	0.262368	0.0410891	0.221094	2937.63	2241.13	1275.74	3967.81	3443.13	2862.3	2151.5	3424.41	FBgn0085432	0.387898	0.161485
CG12592	0.262318	0.041164	0.22116	3.76	3.55	3.69	10.61	12.85	9.96	3.66667	11.14	FBgn0037811	0.0291618	0.136099
Esp	0.262971	0.0417047	0.222665	509.18	472.56	240.13	559.1	573.85	879.71	407.29	670.887	FBgn0013953	0.358266	0.269787
ltl	0.252982	0.0418363	0.222772	944.14	902.49	545.52	1255.06	1065.07	1123.8	797.383	1147.98	FBgn0268063	0.274789	0.0847361
Parp	0.250087	0.041886	0.222772	4161.71	2854.93	3127.78	5850.94	4515.55	3912.37	3381.47	4759.62	FBgn0010247	0.203858	0.208433
CG5958	0.261179	0.042032	0.223036	178.49	229.18	248.75	419.06	212.1	420.43	218.807	350.53	FBgn0031913	0.165719	0.342013
Syt14	0.264691	0.0422267	0.22352	93	98.6	35.71	128.37	142.32	138.48	75.77	136.39	FBgn0261086	0.459361	0.0528339
CG30156	0.261727	0.0424456	0.224062	61.06	36.42	38.17	74.26	66.11	83.69	45.2167	74.6867	FBgn0050156	0.30406	0.117796
DIP-alpha	0.260651	0.042987	0.225718	52.61	62.18	36.94	97.6	88.14	64.76	50.5767	83.5	FBgn0052791	0.25194	0.20245
boss	0.260132	0.0430177	0.225732	248.01	183.87	103.44	269.47	288.3	312.83	178.44	290.2	FBgn0000206	0.40595	0.074922
dpr5	0.252343	0.0432079	0.225732	74.22	95.93	115.75	141.1	144.15	128.52	95.3	137.923	FBgn0037908	0.217966	0.0600702
CG11842	0.261861	0.0434372	0.226583	23.49	39.97	23.4	46.68	52.34	53.8	28.9533	50.94	FBgn0039629	0.329524	0.073828
CG31051	0.260496	0.0435351	0.226987	48.85	55.07	29.55	61.53	78.04	85.68	44.49	75.0833	FBgn0051051	0.2991	0.164397
toc	0.256757	0.0437301	0.227153	2220.83	1646.87	1052.86	2771.1	2859.17	2006.5	1640.19	2545.59	FBgn0015600	0.356065	0.184216
ktub	0.259413	0.0437331	0.227153	140.92	81.72	65.26	176.11	152.42	145.46	95.9667	157.997	FBgn0015721	0.414635	0.101698
fax	0.252345	0.0437566	0.227153	26736.4	17348.1	17242.2	32804.5	34497.4	22469	20442.2	29923.6	FBgn0014163	0.266662	0.217593
bves	0.254757	0.0441422	0.227485	816.37	619.13	418.68	1073.64	990.7	752.19	618.06	938.843	FBgn0031150	0.321728	0.177752
aop	0.253298	0.04454	0.228769	8635.32	6233.95	4275.46	9986.37	10625	8085.76	6381.58	9565.72	FBgn0000097	0.342184	0.138083
Cals	0.253279	0.0451075	0.230565	9019.55	6258.82	4696.6	12563.3	9412.13	8291.99	6658.32	10089.1	FBgn0039928	0.32876	0.219512
HGTX	0.255042	0.045133	0.230565	182.25	262.04	119.45	283.26	289.22	310.84	187.913	294.44	FBgn0040318	0.3803	0.049287
snoRNA:Psi28S-1135c	0.253686	0.0458194	0.231407	8.45	3.55	4.93	12.73	14.69	17.93	5.64333	15.1167	FBgn0083010	0.447729	0.173724
CG10508	0.25133	0.0459143	0.231581	259.29	234.51	137.92	300.24	350.74	296.89	210.573	315.957	FBgn0037060	0.30454	0.0954871
CG44247	0.253063	0.0459785	0.231685	335.38	251.38	173.63	436.04	432.46	304.86	253.463	391.12	FBgn0265182	0.319159	0.191053
CG9279	0.251398	0.0464117	0.233002	164.4	129.69	89.89	217.49	199.24	166.38	127.993	194.37	FBgn0036882	0.291296	0.133255
stet	0.255156	0.047117	0.234972	65.76	52.41	29.55	102.91	84.47	69.74	49.24	85.7067	FBgn0020248	0.371892	0.193912
orb	0.251089	0.0479708	0.238162	48.85	41.75	33.25	73.2	62.44	59.78	41.2833	65.14	FBgn0004882	0.189192	0.109084
CG10947	0.251742	0.0481028	0.238497	308.14	379.3	229.04	411.63	355.33	704.37	305.493	490.443	FBgn0032857	0.246045	0.382088
CG12224	0.250936	0.049833	0.24363	24.43	26.65	19.7	54.11	39.48	32.88	23.5933	42.1567	FBgn0037974	0.150455	0.257733

## Sheet: Complete normalized data
gene	log2FoldChange	pvalue	padj	EGFR_MUT_1.norm	EGFR_MUT_2.norm	EGFR_MUT_3.norm	EGFR_WT_1.norm	EGFR_WT_2.norm	EGFR_WT_3.norm	EGFR_MUT_mean.norm	WT_mean.norm	flybase_gene_id	mut SD/mean	wt SD/mean
CG13135	19.1668	8.06805e-08	1.18006e-05	0	0	0	0	109.26	0	0	36.42	FBgn0032184	#DIV/0!	1.73205
CG34291	4.51652	8.44089e-09	1.58087e-06	1.88	3.55	0	183.54	35.81	55.79	1.81	91.7133	FBgn0085320	0.0318343	0.873911
CG42460	4.32402	2.99892e-07	3.28952e-05	34.76	7.11	23.4	1372.82	122.12	2016.46	21.7567	1170.47	FBgn0259950	0.00689231	0.822958
CG6415	4.21314	4.42674e-07	4.43312e-05	3.76	2.66	0	259.92	22.95	40.85	2.14	107.907	FBgn0032287	0.047324	1.22283
CG44956	4.08383	1.30295e-07	1.66628e-05	1.88	5.33	7.39	405.27	42.24	46.82	4.86667	164.777	FBgn0266261	0.0594632	1.26405
CG34279	4.026	1.27452e-08	2.28509e-06	3.76	7.11	16.01	217.49	40.4	466.26	8.96	241.383	FBgn0085308	0.0135784	0.886279
CG12715	3.79343	9.95782e-07	8.4497e-05	5.64	2.66	13.55	436.04	14.69	185.31	7.28333	212.013	FBgn0030443	0.0303703	0.999656
CG43139	3.79276	2.10643e-06	0.00015821	13.15	1.78	0	345.86	33.05	144.46	4.97667	174.457	FBgn0262613	0.0493842	0.908809
CG43083	3.75933	6.15872e-06	0.000388979	0.94	0	2.46	110.33	7.35	54.8	1.13333	57.4933	FBgn0262529	0.0226523	0.896501
CG12116	3.64866	8.31424e-10	2.2005e-07	43.21	53.3	14.78	1221.11	200.16	490.17	37.0967	637.147	FBgn0030041	0.04075	0.82572
Cyp4d1	3.61675	1.88034e-09	4.44912e-07	31.94	42.64	18.47	1089.56	146.91	341.72	31.0167	526.063	FBgn0005670	0.0354425	0.945948
GluRIB	3.55904	1.76909e-10	5.61863e-08	6.58	4.44	6.16	97.6	42.24	121.55	5.72667	87.13	FBgn0264000	0.00932869	0.466871
stl	3.19374	1.46656e-14	8.58014e-12	38.52	15.1	14.78	266.29	264.43	183.31	22.8	238.01	FBgn0086408	0.0742723	0.19907
CG10581	3.19065	3.27747e-43	1.21441e-39	111.79	120.81	179.79	1217.93	1258.81	1401.76	137.463	1292.83	FBgn0037046	0.0263471	0.0746595
CG2233	3.18312	1.41293e-09	3.49025e-07	89.25	125.25	44.33	1541.51	315.85	1089.92	86.2767	982.427	FBgn0029990	0.0371971	0.630948
Tps1	3.10109	7.63914e-07	6.99693e-05	13.15	15.1	6.16	298.12	42.24	102.62	11.47	147.66	FBgn0027560	0.045808	0.905823
CR45182	3.07349	3.11274e-18	3.14557e-15	20.67	15.1	17.24	207.94	133.13	145.46	17.67	162.177	NA	0.0193166	0.247316
CG13962	3.07086	1.24621e-05	0.000669219	1.88	7.11	2.46	155.95	20.2	34.87	3.81667	70.34	FBgn0032824	0.0822144	1.05918
CG34276	2.96246	3.80604e-05	0.00166567	23.49	7.99	2.46	1225.35	64.27	218.18	11.3133	502.6	FBgn0085305	0.0499669	1.25474
CG13360	2.92652	2.04351e-05	0.000987636	17.85	4.44	1.23	306.6	56.93	47.82	7.84	137.117	FBgn0025620	0.184363	1.07097
Gbp3	2.91665	2.17187e-06	0.00016203	11.27	16.88	8.62	300.24	48.66	72.73	12.2567	140.543	FBgn0039031	0.057988	0.987767
Npc2h	2.83638	4.51049e-05	0.00192102	0.94	1.78	4.93	166.56	27.55	7.97	2.55	67.36	FBgn0039801	0.263927	1.28364
fon	2.83387	2.7471e-07	3.08452e-05	228.28	350.87	139.15	4760.32	863.08	1167.63	239.433	2263.68	FBgn0032773	0.0910389	0.957518
hll	2.83083	7.90317e-06	0.000469756	12.21	7.11	12.31	201.57	18.36	157.41	10.5433	125.78	FBgn0028519	0.0188919	0.760159
CG2736	2.76575	3.31214e-06	0.000231559	27.24	48.86	30.79	802.05	95.49	187.3	35.63	361.613	FBgn0035090	0.0619017	1.06241
Cyp316a1	2.6636	2.01213e-05	0.000979233	5.64	3.55	0	47.74	44.99	19.93	3.06333	37.5533	FBgn0035790	0.143067	0.408061
CG16926	2.58471	9.38697e-10	2.42664e-07	26.3	30.2	60.34	366.01	159.76	277.96	38.9467	267.91	FBgn0040732	0.0670223	0.386293
Ance-4	2.56673	2.61481e-05	0.00121616	5.64	15.1	3.69	180.36	26.63	67.75	8.14333	91.58	FBgn0033366	0.0900817	0.869046
CR44989	2.53973	2.48168e-08	4.1581e-06	15.03	4.44	17.24	90.18	84.47	76.71	12.2367	83.7867	NA	0.0891922	0.0806924
CG4872	2.52165	6.10201e-23	9.68999e-20	234.86	206.97	365.73	1450.27	1646.27	1744.48	269.187	1613.67	FBgn0030799	0.0485898	0.0928249
Npc2g	2.51761	3.01015e-05	0.00137699	22.55	37.31	4.93	491.2	65.19	148.44	21.5967	234.943	FBgn0039800	0.109209	0.96106
Lcp3	2.48046	1.76999e-05	0.000898411	42.27	146.57	71.42	741.58	1521.4	134.5	86.7533	799.16	FBgn0002534	0.400105	0.869964
CG43084	2.42593	0.000101071	0.00383627	0	1.78	2.46	92.3	4.59	33.87	1.41333	43.5867	FBgn0262530	0.037506	1.02451
Gbp2	2.38996	9.0253e-06	0.000509265	22.55	41.75	27.09	481.65	78.04	145.46	30.4633	235.05	FBgn0034200	0.0689857	0.91983
CG11671	2.35909	1.3422e-05	0.000707103	0.94	7.99	6.16	44.56	35.81	36.86	5.03	39.0767	FBgn0037562	0.099249	0.122263
apolpp	2.1405	2.4907e-05	0.00116821	215.13	426.37	183.48	4008.13	616.09	980.33	274.993	1868.18	FBgn0087002	0.134697	0.996784
Cyt-b5-r	2.03347	0.000201505	0.00657616	0.94	11.55	0	68.96	23.87	118.56	4.16333	70.4633	FBgn0000406	0.0541016	0.672164
CG13607	2.02785	0.000156415	0.00547079	12.21	25.76	3.69	327.82	28.46	94.65	13.8867	150.31	FBgn0039151	0.117592	1.04617
CG7255	2.01622	8.18572e-05	0.00318155	83.61	85.27	30.79	1077.89	106.51	329.77	66.5567	504.723	FBgn0036493	0.0939623	1.00803
Sgs4	1.98273	1.23307e-10	4.15359e-08	110.85	79.06	178.55	537.88	471.02	587.8	122.82	532.233	FBgn0003374	0.0864472	0.110092
Lsp1beta	1.97179	0.000228409	0.00727506	2762.89	1551.82	1152.6	74837.9	9870.3	7415.27	1822.44	30707.8	FBgn0002563	0.113086	1.2452
alpha-Est2	1.95997	0.00015749	0.00547079	27.24	12.44	7.39	323.58	89.06	28.89	15.69	147.177	FBgn0015570	0.357091	1.05794
CR45812	1.95676	0.000229482	0.00727552	0	2.66	4.93	56.23	9.18	44.83	2.53	36.7467	NA	0.0550428	0.667937
CG31248	1.95166	2.97978e-07	3.28952e-05	13.15	12.44	13.55	47.74	73.45	57.78	13.0467	59.6567	FBgn0051248	0.00972946	0.217198
CG40472	1.94052	1.01306e-15	6.62423e-13	192.58	239.84	322.63	1180.8	938.37	945.46	251.683	1021.54	FBgn0085736	0.0696264	0.135056
Lsp1gamma	1.91941	0.000251461	0.00781792	1270.12	3180.93	1192.01	72521.9	8854.81	10808.6	1881.02	30728.4	FBgn0002564	0.104216	1.1783
CG34247	1.90925	1.36423e-07	1.7039e-05	199.16	252.27	578.76	1442.84	1375.41	1688.69	343.397	1502.31	FBgn0085276	0.121723	0.109758
TotA	1.89108	0.000141941	0.00508972	55.43	149.23	27.09	1165.94	126.71	520.06	77.25	604.237	FBgn0028396	0.122922	0.868375
CG12507	1.87275	1.88115e-09	4.44912e-07	46.03	52.41	28.32	144.28	166.19	211.21	42.2533	173.893	FBgn0030729	0.0590936	0.196232
CG34166	1.8434	0.000261992	0.00802287	516.69	879.4	554.14	17277	1496.61	3917.35	650.077	7563.64	FBgn0085195	0.0509223	1.12361
Hsp70Bb	1.82297	0.00010426	0.0039154	8.45	19.54	6.16	98.66	27.55	93.65	11.3833	73.2867	FBgn0013278	0.076413	0.541548
CG31326	1.80561	3.80061e-05	0.00166567	182.25	151.9	33.25	491.2	939.29	467.25	122.467	632.58	FBgn0051326	0.168518	0.420324
FASN3	1.75588	2.71054e-18	3.01303e-15	290.29	257.6	231.51	1096.98	839.21	818.94	259.8	918.377	FBgn0040001	0.0359632	0.168783
CR41257	1.73776	3.77868e-09	7.92525e-07	20.67	29.31	28.32	92.3	101	95.64	26.1	96.3133	NA	0.0494406	0.0455691
CG32055	1.71912	1.2873e-05	0.000685395	15.97	11.55	8.62	40.31	49.58	67.75	12.0467	52.5467	FBgn0052055	0.0546138	0.26564
Fbp1	1.65969	0.000374507	0.0104336	3418.62	7282.12	2098.32	89817.9	4929.64	39461.4	4266.35	44736.3	FBgn0000639	0.0682659	0.954242
CG4168	1.65811	4.12743e-06	0.000274734	76.09	53.3	27.09	232.34	232.3	146.45	52.16	203.697	FBgn0028888	0.167428	0.243387
Iris	1.64974	1.0472e-05	0.00057627	12.21	11.55	13.55	47.74	62.44	38.85	12.4367	49.6767	FBgn0031305	0.0262313	0.239824
CG3775	1.6239	0.000259882	0.00798024	0	1.78	0	109.27	7.35	6.97	0.593333	41.1967	FBgn0030425	0.147444	1.43103
CG17036	1.57177	3.79232e-10	1.08091e-07	215.13	193.64	315.24	687.47	698.73	936.5	241.337	774.233	FBgn0032449	0.0692983	0.18165
comm3	1.57129	1.20919e-05	0.000652491	63.88	82.61	81.27	297.06	136.81	427.4	75.92	287.09	FBgn0259236	0.0244465	0.506988
CG5367	1.56041	9.03252e-07	7.85061e-05	29.12	39.08	66.5	159.14	156.09	142.47	44.9	152.567	FBgn0032228	0.135872	0.0581776
CG4630	1.55829	1.26833e-08	2.28509e-06	67.64	43.53	54.18	179.29	148.74	209.22	55.1167	179.083	FBgn0033809	0.0577491	0.168863
CG17778	1.5526	3.67016e-10	1.07362e-07	65.76	59.51	45.56	176.11	203.83	164.39	56.9433	181.443	FBgn0023534	0.0629096	0.111625
CG8100	1.54274	0.000230181	0.00727552	32.88	67.51	29.55	460.44	64.27	208.22	43.3133	244.31	FBgn0036410	0.100956	0.820824
CG44098	1.51801	4.79013e-05	0.0020246	120.25	98.6	100.98	579.26	149.66	550.94	106.61	426.62	FBgn0264907	0.0215493	0.563199
CG14598	1.50588	3.43013e-08	5.44704e-06	130.58	113.7	220.42	516.66	494.89	443.34	154.9	484.963	FBgn0037503	0.129396	0.077644
sage	1.49125	0.000132174	0.00480147	107.1	121.69	123.14	919.81	145.07	523.04	117.31	529.307	FBgn0037672	0.016962	0.731916
cona	1.47628	3.93253e-06	0.000266549	22.55	18.65	30.79	92.3	65.19	79.7	23.9967	79.0633	FBgn0038612	0.0777659	0.171587
Lsd-1	1.47568	1.79864e-05	0.000908806	211.37	249.61	176.09	1058.79	333.29	875.73	212.357	755.937	FBgn0039114	0.0419877	0.499107
nAChRalpha7	1.41548	2.97887e-05	0.00137399	17.85	15.99	23.4	78.51	74.37	44.83	19.08	65.9033	FBgn0086778	0.0859935	0.278697
Hn	1.40688	0.000452771	0.0117046	39.46	44.41	11.08	395.72	52.34	148.44	31.65	198.833	FBgn0001208	0.121162	0.890946
CG14695	1.38428	1.81827e-06	0.000141342	23.49	26.65	23.4	70.02	82.64	69.74	24.5133	74.1333	FBgn0037850	0.0265408	0.0993928
CG33099	1.37722	1.02348e-12	4.94652e-10	183.19	170.55	240.13	515.6	545.39	549.94	197.957	536.977	FBgn0053099	0.0674	0.0347352
CR42875	1.37469	0.000154422	0.00543215	41.34	19.54	97.28	224.91	203.83	208.22	52.72	212.32	NA	0.192584	0.0523832
ssp7	1.36563	0.000697451	0.0166014	0.94	2.66	0	50.92	11.02	8.97	1.2	23.6367	FBgn0052667	0.150382	1.00058
CG31821	1.35058	3.4318e-06	0.000238424	65.76	130.58	65.26	273.72	252.5	258.04	87.2	261.42	FBgn0051821	0.145594	0.0421023
CG13641	1.3498	3.52045e-05	0.0015591	56.37	68.4	56.64	230.22	102.83	269.99	60.47	201.013	FBgn0039239	0.0254413	0.434416
CG7997	1.34373	8.04691e-07	7.09916e-05	111.79	165.22	176.09	577.14	366.35	357.66	151.033	433.717	FBgn0034117	0.0962298	0.286556
aub	1.34345	6.04489e-05	0.00242581	28.18	20.43	9.85	68.96	64.27	71.73	19.4867	68.32	FBgn0000146	0.128277	0.0551955
mt:srRNA	1.34157	5.63936e-06	0.000360271	273.38	389.07	673.58	1543.63	1291.86	1177.6	445.343	1337.7	FBgn0013688	0.174889	0.139995
Schip1	1.34029	1.21588e-07	1.6024e-05	238.62	190.09	146.54	630.18	566.51	413.45	191.75	536.713	FBgn0032221	0.11141	0.20755
CG1773	1.32881	0.000748714	0.017448	1.88	15.1	1.23	89.12	24.79	52.8	6.07	55.57	FBgn0033439	0.148238	0.580427
CR44172	1.32617	9.15602e-07	7.88979e-05	31.94	37.31	52.95	114.58	116.61	112.58	40.7333	114.59	NA	0.0969562	0.0175846
Lsp1alpha	1.31912	0.000799162	0.0183165	598.42	652	333.71	12205.8	3693.79	758.16	528.043	5552.58	FBgn0002562	0.224776	1.07083
betaTub97EF	1.30856	5.30375e-10	1.47391e-07	1881.7	1796.99	2750.97	5071.16	5997.47	5838.17	2143.22	5635.6	FBgn0003890	0.0904442	0.0878817
DNaseII	1.29942	0.000310116	0.00902422	31.94	33.75	12.31	184.6	53.25	105.61	26	114.487	FBgn0000477	0.112588	0.577564
CG17739	1.29302	4.8014e-06	0.000317693	142.79	184.76	80.04	346.92	407.67	421.42	135.863	392.003	FBgn0033710	0.125059	0.101132
CG12926	1.28537	0.000193455	0.00641924	55.43	53.3	35.71	317.21	86.31	149.44	48.1467	184.32	FBgn0033437	0.0724237	0.647441
CG16743	1.26074	0.000481279	0.0123554	18.79	19.54	11.08	153.83	49.58	37.86	16.47	80.4233	FBgn0032322	0.12369	0.793819
CG13229	1.20135	3.20702e-10	9.90255e-08	223.59	210.52	165.01	439.22	519.68	495.15	199.707	484.683	FBgn0033579	0.0621036	0.0850834
CG32698	1.20015	4.4748e-05	0.00191334	88.31	62.18	43.1	255.68	146.91	169.37	64.53	190.653	FBgn0052698	0.134005	0.301193
CG14234	1.1932	6.43016e-06	0.000403254	235.8	202.53	118.22	561.22	529.78	399.51	185.517	496.837	FBgn0031065	0.151706	0.172573
GABA-B-R3	1.19116	0.000472133	0.0121769	15.03	31.09	4.93	76.39	78.96	65.75	17.0167	73.7	FBgn0031275	0.200649	0.0950311
DnaJ-1	1.18525	5.90491e-07	5.80876e-05	3854.52	5785.37	3385.15	10528.5	9279.92	13064.1	4341.68	10957.5	FBgn0263106	0.0973739	0.175975
HisCl1	1.17064	2.87685e-08	4.63465e-06	98.64	72.84	80.04	206.88	204.75	197.26	83.84	202.963	FBgn0037950	0.0674904	0.0248949
yellow-d	1.15495	8.58691e-08	1.23964e-05	532.66	432.59	705.6	1188.22	1366.23	1470.5	556.95	1341.65	FBgn0041712	0.0939247	0.106389
NANS	1.09776	0.000192605	0.00641924	15.97	20.43	13.55	58.35	56.93	38.85	16.65	51.3767	FBgn0038045	0.0898338	0.211606
CG9121	1.08725	5.47263e-06	0.00035164	47.91	56.85	40.64	133.68	110.18	113.58	48.4667	119.147	FBgn0031675	0.0714855	0.106596
CR32111	1.08636	2.05715e-09	4.76403e-07	422.75	319.78	316.47	800.99	840.12	733.26	353	791.457	NA	0.08241	0.0683096
CG13288	1.07426	1.31911e-07	1.66628e-05	98.64	89.72	97.28	184.6	238.72	227.15	95.2133	216.823	FBgn0035648	0.0211566	0.131441
CG5966	1.07322	6.79086e-12	2.69597e-09	213.25	213.19	232.74	513.48	474.69	448.32	219.727	478.83	FBgn0029831	0.0251381	0.0684516
dpr9	1.05231	0.000230387	0.00727552	77.03	51.52	28.32	157.02	195.57	117.56	52.29	156.717	FBgn0038282	0.207248	0.248894
CG17386	1.0461	0.000403397	0.0108839	239.56	265.6	125.6	463.62	410.42	1189.55	210.253	687.863	NA	0.0625944	0.63281
CG4587	1.04105	0.000351411	0.0100161	18.79	12.44	13.55	56.23	51.42	33.87	14.9267	47.1733	FBgn0028863	0.100132	0.249492
CG40485	1.03182	0.000443171	0.011537	23.49	12.44	24.63	92.3	58.76	45.83	20.1867	65.63	FBgn0069973	0.146912	0.365452
CG14892	1.02855	0.000762065	0.0176115	10.33	7.99	3.69	26.52	30.3	29.89	7.33667	28.9033	FBgn0038447	0.112675	0.0717627
CG2065	1.01801	7.18762e-07	6.77098e-05	118.37	112.81	163.78	314.03	275.45	287.92	131.653	292.467	FBgn0033204	0.097114	0.0673163
Tsf1	1.01396	1.65044e-11	6.32631e-09	48414	44937.2	43775.4	85571.1	110500	91370.3	45708.9	95813.7	FBgn0022355	0.026416	0.136147
AstC-R1	1.00964	3.32208e-05	0.00148306	120.25	154.56	93.59	335.25	218.52	348.7	122.8	300.823	FBgn0036790	0.0876538	0.237991
CG42587	1.00468	0.00163637	0.0303166	7.52	7.11	1.23	96.54	20.2	14.94	5.28667	43.8933	FBgn0260955	0.235552	1.04046
dila	0.994735	0.000824206	0.0187359	38.52	18.65	7.39	91.24	82.64	69.74	21.52	81.2067	FBgn0033447	0.226014	0.133258
CG17122	0.987874	0.0010348	0.021878	8.45	7.99	2.46	25.46	28.46	25.9	6.3	26.6067	FBgn0036962	0.128706	0.0608885
ru	0.986282	4.87247e-06	0.000318602	2826.77	2557.36	1563.89	5065.86	5578.79	5014.25	2316.01	5219.63	FBgn0003295	0.132649	0.0597949
CG7320	0.980063	0.00169235	0.0310532	22.55	9.77	14.78	271.59	33.05	26.9	15.7	110.513	FBgn0036782	0.239386	1.26257
Lim3	0.977526	4.02497e-05	0.00175457	136.22	101.26	67.73	253.56	258.92	222.17	101.737	244.883	FBgn0002023	0.15415	0.0810674
DAT	0.97491	0.000383281	0.0105436	46.03	55.07	17.24	115.64	120.28	115.57	39.4467	117.163	FBgn0034136	0.17094	0.0230391
mey	0.961043	3.51286e-11	1.30163e-08	394.56	432.59	352.18	787.2	806.15	798.02	393.11	797.123	FBgn0039851	0.0504055	0.0119263
CG40006	0.960451	8.23679e-06	0.000479373	413.35	305.57	235.2	790.38	637.21	710.34	318.04	712.643	FBgn0058006	0.126316	0.107503
CG42313	0.960427	0.000164579	0.00564647	78.91	61.29	33.25	153.83	164.35	134.5	57.8167	150.893	NA	0.171207	0.100337
CG43679	0.953717	0.00185203	0.0329395	84.55	12.44	32.02	465.74	24.79	477.22	43.0033	322.583	FBgn0263762	0.0781371	0.799671
rpk	0.948097	7.8241e-16	5.4358e-13	879.31	891.83	849.67	1824.77	1662.8	1690.68	873.603	1726.08	FBgn0022981	0.0128064	0.0501682
gogo	0.946843	0.000196493	0.00648136	1240.06	888.28	435.92	2305.36	2396.42	1969.63	854.753	2223.8	FBgn0052227	0.204666	0.101079
CG42370	0.941937	0.00171628	0.0313271	18.79	47.08	11.08	275.84	32.14	127.52	25.65	145.167	FBgn0259716	0.148644	0.845956
Eip63F-1	0.940479	6.47686e-06	0.000403254	533.6	453.91	437.15	1242.33	747.39	1132.76	474.887	1040.83	FBgn0004910	0.0454934	0.249765
Root	0.939143	0.0012076	0.0243183	95.82	55.07	19.7	384.05	166.19	133.5	56.8633	227.913	FBgn0039152	0.285331	0.597607
Spn88Eb	0.935937	0.0018878	0.0333622	6.58	20.43	6.16	161.26	19.28	41.84	11.0567	74.1267	FBgn0038299	0.194079	1.02929
CG42458	0.933752	0.000145732	0.00517558	257.41	177.66	116.98	498.63	534.37	347.7	184.017	460.233	FBgn0259935	0.202561	0.215285
tyn	0.931015	9.03993e-07	7.85061e-05	3526.65	3032.59	2273.19	6598.88	6522.66	5450.62	2944.14	6190.72	FBgn0284435	0.115839	0.103716
sv	0.925344	0.000323851	0.00932623	157.83	87.94	60.34	314.03	297.49	215.2	102.037	275.573	FBgn0005561	0.233506	0.19209
Tsp42Ep	0.918617	0.000909067	0.0197846	55.43	106.59	83.74	449.83	110.18	263.02	81.92	274.343	FBgn0033137	0.0974394	0.620055
CG7888	0.917985	0.000281467	0.00842026	155.95	115.48	93.59	231.28	246.99	480.2	121.673	319.49	FBgn0036116	0.065885	0.436322
Fbp2	0.914058	0.0018127	0.032418	261.16	152.78	150.23	9135.52	337.89	510.09	188.057	3327.83	FBgn0000640	0.124139	1.5116
SmydA-9	0.911397	5.32993e-05	0.00221901	2979.9	5214.2	3529.22	7406.23	7808.1	11693.3	3907.77	8969.2	FBgn0030102	0.0995667	0.263976
CG8249	0.910131	2.0406e-08	3.60052e-06	243.31	212.3	238.89	467.86	416.85	506.11	231.5	463.607	FBgn0034045	0.0331428	0.0965943
lcs	0.90856	0.00138021	0.0267756	14.09	8.88	1.23	107.15	8.26	692.41	8.06667	269.273	FBgn0028583	0.00934196	1.37321
Eig71Ee	0.899525	0.00136079	0.0265362	307.2	220.29	1018.38	2714.88	885.11	2379.1	515.29	1993.03	FBgn0004592	0.18404	0.488736
Obp99c	0.891504	0.00106145	0.0222623	218.89	195.42	246.28	1367.52	257.09	596.77	220.197	740.46	FBgn0039682	0.0426549	0.768427
CG9919	0.884426	2.50623e-08	4.1581e-06	336.32	373.08	285.69	633.37	691.38	640.6	331.697	655.117	FBgn0030742	0.0684953	0.0482545
CG7342	0.873931	0.000137126	0.004949	615.33	381.96	549.21	1202.01	808.91	1611.97	515.5	1207.63	FBgn0038716	0.0746178	0.332519
CG42339	0.866872	0.000569491	0.0140055	78.91	63.07	29.55	120.94	195.57	154.42	57.1767	156.977	FBgn0259241	0.163206	0.238129
CG14528	0.865277	0.00237513	0.039172	0	10.66	8.62	76.39	25.71	37.86	6.42667	46.6533	FBgn0039611	0.149455	0.567152
NimB3	0.864349	0.00224106	0.0379172	8.45	23.98	6.16	159.14	27.55	39.85	12.8633	75.5133	FBgn0054003	0.243291	0.962525
CG42326	0.861908	0.000428785	0.0112415	178.49	185.65	70.19	339.49	440.72	348.7	144.777	376.303	FBgn0259226	0.185526	0.148753
Cyp6g1	0.858129	0.00105585	0.0222288	44.15	72.84	77.58	227.04	84.47	298.88	64.8567	203.463	FBgn0025454	0.0605207	0.536372
antdh	0.855339	0.000130122	0.00474242	156.89	110.15	97.28	215.37	355.33	266.01	121.44	278.903	FBgn0026268	0.117919	0.254085
CG13203	0.847139	0.000233395	0.00734962	62	47.08	30.79	109.27	120.28	105.61	46.6233	111.72	FBgn0033628	0.147808	0.0683469
CG8909	0.835787	0.000533927	0.0134279	76.09	94.16	34.48	202.63	161.6	169.37	68.2433	177.867	NA	0.180693	0.122534
Sln	0.831706	7.76399e-05	0.00303889	68.58	93.27	55.41	165.5	147.82	163.39	72.42	158.903	FBgn0033657	0.117632	0.0607681
Rpt4R	0.826182	0.0014756	0.0281352	0	0	0	7.43	11.02	4.98	0	7.81	FBgn0036224	0	0.388973
PK2-R2	0.824485	0.000252486	0.00781792	134.34	147.45	94.82	270.53	211.18	401.5	125.537	294.403	FBgn0038139	0.068237	0.330771
CG11409	0.814301	0.000277382	0.00837875	115.55	71.06	54.18	199.45	186.39	178.33	80.2633	188.057	FBgn0024366	0.177778	0.0566754
CG9514	0.812253	0.000957514	0.0206651	15.97	15.1	11.08	47.74	34.89	36.86	14.05	39.83	FBgn0030592	0.070771	0.173756
CG34136	0.812182	5.59622e-05	0.00231255	47.91	53.3	46.79	99.73	99.16	114.57	49.3333	104.487	FBgn0083972	0.0303795	0.083619
trk	0.809458	0.00279622	0.0441291	3.76	0.89	0	21.22	11.94	11.96	1.55	15.04	FBgn0003751	0.164295	0.355854
m	0.808603	0.000811132	0.0185145	87.37	183.87	64.03	307.66	353.49	242.09	111.757	301.08	FBgn0002577	0.262435	0.185966
CG14118	0.805584	0.000870274	0.0193116	665.12	850.97	531.97	1209.44	1160.56	3188.08	682.687	1852.69	FBgn0036323	0.0502572	0.624354
CG8837	0.800064	1.57217e-05	0.000818334	92.06	105.71	113.29	177.17	232.3	214.2	103.687	207.89	FBgn0031520	0.0502271	0.135175
Hsp83	0.78884	0.000563521	0.0139681	42536.8	126924	76058.1	195965	197019	209145	81839.5	200710	FBgn0001233	0.203158	0.0364911
CG6830	0.784622	0.00258503	0.0418398	5.64	8.88	1.23	23.34	29.38	20.92	5.25	24.5467	FBgn0037934	0.183551	0.177506
CG1113	0.782148	0.000783981	0.0180804	26.3	19.54	24.63	50.92	50.5	78.71	23.49	60.0433	FBgn0037304	0.0447368	0.269258
CG10208	0.779769	3.98589e-07	4.06488e-05	358.87	365.97	437.15	643.97	782.28	747.21	387.33	724.487	FBgn0039118	0.0579371	0.0992433
CG8245	0.776793	6.06827e-05	0.00242643	122.13	81.72	88.66	218.55	181.8	202.24	97.5033	200.863	FBgn0033031	0.106842	0.0916725
Sidpn	0.773287	0.000137668	0.00495248	287.47	246.05	147.77	479.53	520.6	454.3	227.097	484.81	FBgn0032741	0.157941	0.0690247
Hmx	0.770154	0.00106722	0.0223413	195.4	170.55	59.11	401.03	424.19	317.81	141.687	381.01	FBgn0264005	0.228391	0.146832
CG7408	0.770138	1.9951e-06	0.00015156	380.47	319.78	274.6	575.01	654.65	619.68	324.95	616.447	FBgn0036765	0.0857281	0.0647555
CG4725	0.764009	0.00320808	0.0486709	4.7	7.99	0	75.32	9.18	31.88	4.23	38.7933	FBgn0039022	0.125962	0.866324
CG7470	0.762755	0.00190631	0.0336357	71.4	60.4	93.59	438.16	95.49	195.27	75.13	242.973	FBgn0037146	0.08658	0.725369
Ddr	0.762428	8.78266e-05	0.00337813	280.89	263.82	166.24	561.22	466.43	442.35	236.983	490	FBgn0053531	0.139838	0.12825
Gba1b	0.758952	8.60023e-05	0.00333102	105.22	86.16	65.26	187.78	171.7	170.36	85.5467	176.613	FBgn0051414	0.117322	0.0548871
fusl	0.754739	0.00163929	0.03032	26.3	32.87	13.55	91.24	44.07	82.69	24.24	72.6667	FBgn0031702	0.118797	0.345849
CG13063	0.752795	0.00132582	0.0261308	672.64	511.65	1715.36	2265.05	2347.75	3355.45	966.55	2656.08	FBgn0036601	0.194747	0.228562
CG8539	0.751251	0.000144894	0.0051623	248.95	310.9	188.41	438.16	650.98	478.21	249.42	522.45	FBgn0035791	0.128074	0.216475
CG18635	0.750672	0.00337108	0.0506392	6.58	1.78	0	25.46	14.69	20.92	2.78667	20.3567	FBgn0034279	0.162693	0.265616
amon	0.745827	0.000497479	0.0126544	227.34	205.19	100.98	406.33	467.35	349.69	177.837	407.79	FBgn0023179	0.192956	0.144299
Odc1	0.742689	0.00330501	0.0499165	1.88	5.33	1.23	14.85	4.59	73.72	2.81333	31.0533	FBgn0013307	0.0298914	1.20131
CG15522	0.739615	3.20542e-05	0.00144843	192.58	160.78	123.14	317.21	311.26	304.86	158.833	311.11	FBgn0039723	0.114023	0.0198527
CG45078	0.731556	3.54589e-06	0.00024482	932.86	719.51	664.96	1519.23	1444.28	1339.99	772.443	1434.5	FBgn0266448	0.105655	0.0627531
CG7328	0.730163	0.000642843	0.0154672	53.55	50.63	102.21	173.99	146.91	152.43	68.7967	157.777	FBgn0036942	0.190078	0.0906969
DIP-delta	0.725544	0.000447311	0.0115912	121.19	87.05	65.26	240.83	203.83	161.4	91.1667	202.02	FBgn0085420	0.174668	0.196743
CG4230	0.722032	2.31398e-08	4.01744e-06	1128.27	1011.75	910.01	1841.74	1804.2	1738.5	1016.68	1794.81	FBgn0031683	0.0628205	0.0291151
CG18003	0.720503	0.00367884	0.0539066	8.45	10.66	3.69	106.09	14.69	20.92	7.6	47.2333	FBgn0061356	0.170263	1.08115
CG13532	0.7163	1.12438e-05	0.000614766	428.38	383.74	298	676.86	757.49	644.59	370.04	692.98	FBgn0034788	0.102795	0.0839138
Phlpp	0.715059	0.0019574	0.0343193	15.97	13.32	7.39	32.89	33.97	40.85	12.2267	35.9033	FBgn0032749	0.107546	0.120263
Cyp4e3	0.709296	0.00322061	0.0487742	0.94	0.89	0	9.55	14.69	6.97	0.61	10.4033	FBgn0015035	0.0758776	0.377774
CG11638	0.707673	0.00012232	0.0045173	76.09	70.17	54.18	137.92	124.87	138.48	66.8133	133.757	FBgn0040351	0.0818467	0.057576
CG9150	0.702787	1.6764e-05	0.000858748	749.67	762.14	1079.95	1561.66	1738.09	1528.29	863.92	1609.35	FBgn0031775	0.122484	0.0700511
CG30340	0.698867	0.00272214	0.0434881	0	0.89	0	12.73	6.43	7.97	0.296667	9.04333	FBgn0050340	0.064472	0.363172
Ekar	0.69869	0.000100676	0.00383627	574	410.39	387.89	1059.85	894.3	734.25	457.427	896.133	FBgn0039916	0.138346	0.181678
CG1850	0.692967	0.00017512	0.00595302	110.85	112.81	96.05	198.39	267.19	173.35	106.57	212.977	FBgn0033154	0.0528592	0.228151
Apoltp	0.687089	0.00392668	0.0564876	33.82	34.64	4.93	238.71	58.76	62.77	24.4633	120.08	FBgn0032136	0.269577	0.855731
CG17018	0.685773	0.0002224	0.0071658	121.19	151.01	163.78	373.44	246.07	255.05	145.327	291.52	FBgn0039972	0.0856946	0.243849
Hsp70Ba	0.685195	0.00407243	0.0578889	3.76	49.74	9.85	96.54	66.11	179.33	21.1167	113.993	FBgn0013277	0.139268	0.514005
CR44923	0.685121	0.000870379	0.0193116	35.7	22.21	36.94	66.84	74.37	71.73	31.6167	70.98	NA	0.113899	0.0538266
CG17104	0.67935	1.14349e-07	1.55013e-05	630.36	571.16	650.19	1073.64	1142.2	980.33	617.237	1065.39	FBgn0040496	0.0419419	0.0762629
pgant4	0.672673	0.0023478	0.0388366	12.21	37.31	32.02	61.53	75.29	90.66	27.18	75.8267	NA	0.145946	0.192181
Bili	0.672648	0.00108894	0.022668	77.97	95.05	48.03	204.76	183.63	121.55	73.6833	169.98	FBgn0039282	0.195815	0.254452
CG11498	0.669952	1.28866e-05	0.000685395	403.02	338.43	280.76	627	606.91	615.7	340.737	616.537	FBgn0039749	0.0993384	0.016335
PICK1	0.666942	7.67925e-07	6.99693e-05	252.71	233.62	231.51	402.09	442.56	402.49	239.28	415.713	FBgn0032447	0.0290156	0.0559298
CG32017	0.666183	0.000175757	0.00595646	169.1	146.57	115.75	335.25	243.31	263.02	143.807	280.527	FBgn0052017	0.101825	0.172553
ADPS	0.665861	0.00088527	0.0194516	128.7	104.82	55.41	217.49	218.52	204.24	96.31	213.417	FBgn0033983	0.183014	0.0373162
CR43765	0.66336	0.00346245	0.0516095	5.64	7.99	12.31	22.28	23.87	41.84	8.64667	29.33	NA	0.080859	0.370375
dpr19	0.661582	2.99774e-05	0.00137698	359.81	310.9	355.88	746.88	601.4	525.04	342.197	624.44	FBgn0032233	0.0517577	0.180482
CG1402	0.656744	0.002924	0.0453956	11.27	19.54	11.08	41.38	56.01	27.9	13.9633	41.7633	FBgn0029962	0.173135	0.336633
gl	0.652196	0.000157186	0.00547079	3972.89	3106.31	2335.99	6146.93	6664.98	5152.73	3138.4	5988.21	FBgn0004618	0.15893	0.128338
CG2157	0.651919	0.00463034	0.0621757	4.7	5.33	0	19.1	15.61	21.92	3.34333	18.8767	FBgn0030244	0.132869	0.167451
Cpr67B	0.649611	0.0021793	0.0371553	1933.36	3095.65	1076.25	3344	4614.71	7729.1	2035.09	5229.27	FBgn0035985	0.131132	0.43146
mrt	0.646204	7.35452e-05	0.00289904	1604.56	1613.12	1078.72	2555.74	2963.84	2408.99	1432.13	2642.86	FBgn0039507	0.127064	0.108784
spab	0.637399	5.98349e-05	0.00240987	116.49	136.8	121.91	202.63	224.03	256.04	125.067	227.567	FBgn0033358	0.0410738	0.11812
CG14260	0.634867	0.00318055	0.0484316	17.85	7.11	18.47	35.01	41.32	47.82	14.4767	41.3833	FBgn0039504	0.133569	0.154778
CG32237	0.625345	0.00175957	0.0318753	105.22	47.08	96.05	161.26	243.31	167.37	82.7833	190.647	FBgn0052237	0.18676	0.239763
CG44102	0.624817	0.00349748	0.0519065	9.39	11.55	20.93	55.17	34.89	31.88	13.9567	40.6467	FBgn0264911	0.192437	0.311644
CG4752	0.621995	1.43468e-05	0.000752257	583.39	572.05	476.56	1013.17	1011.82	813.96	544	946.317	FBgn0034733	0.0720912	0.121129
GNBP2	0.621081	9.62095e-06	0.00053742	222.65	224.73	270.91	387.23	422.36	426.41	239.43	412	FBgn0040322	0.0639814	0.0522981
CG34305	0.620536	0.00392878	0.0564876	97.7	389.95	173.63	430.73	466.43	1192.54	220.427	696.567	FBgn0085334	0.127158	0.617165
CG2010	0.620105	0.00156223	0.0292965	161.58	222.07	91.12	325.7	437.97	300.87	158.257	354.847	FBgn0039667	0.217829	0.205863
pip	0.618793	6.52153e-07	6.24943e-05	857.71	801.23	994.98	1485.28	1447.03	1496.4	884.64	1476.24	FBgn0003089	0.0665883	0.017543
Hsp70Bbb	0.617275	0.00486814	0.0640138	0.94	15.1	0	36.07	18.36	127.52	5.34667	60.65	FBgn0051354	0.0663402	0.965939
CG45782	0.616239	0.00503477	0.0657656	2.82	0.89	0	19.1	13.77	5.98	1.23667	12.95	FBgn0267429	0.241072	0.509523
Drl-2	0.613702	0.00199969	0.0348957	61.06	62.18	32.02	135.8	142.32	84.68	51.7533	120.933	FBgn0033791	0.201922	0.261012
Cyp6d4	0.613182	2.53019e-07	2.92975e-05	763.76	746.15	677.28	1185.04	1289.11	1138.74	729.063	1204.3	FBgn0039006	0.0401337	0.063948
Nrt	0.608302	0.00113781	0.0233356	9254.41	7116.01	3865.4	14696.8	15195.7	12438.5	6745.27	14110.3	FBgn0004108	0.218159	0.104121
salr	0.60757	0.0016214	0.0301396	1285.15	898.05	470.4	1945.71	2154.94	1743.48	884.533	1948.04	FBgn0000287	0.233753	0.105614
CG33474	0.60683	0.00271569	0.0434881	29.12	22.21	45.56	105.03	77.13	56.79	32.2967	79.65	FBgn0053474	0.211212	0.304062
CG7606	0.604352	0.00545579	0.0690735	17.85	70.17	91.12	172.93	65.19	605.73	59.7133	281.283	FBgn0040565	0.0623011	1.01711
tll	0.603386	0.00511496	0.066268	16.91	25.76	13.55	88.06	115.69	17.93	18.74	73.8933	FBgn0003720	0.351777	0.682013
CG15369	0.602278	0.00555469	0.0700068	31.94	57.74	36.94	510.3	57.84	54.8	42.2067	207.647	FBgn0030105	0.249682	1.26229
CG13955	0.598991	0.00566627	0.0709305	2.82	1.78	3.69	13.79	17.45	9.96	2.76333	13.7333	FBgn0033412	0.09601	0.272718
CG6024	0.597224	0.00128024	0.0254284	716.79	472.56	322.63	1200.95	1110.06	847.83	503.993	1052.95	FBgn0036202	0.234659	0.174137
CG15630	0.595813	0.000747919	0.017448	1162.09	896.27	556.6	1784.46	1743.6	1619.94	871.653	1716	NA	0.187349	0.0499197
NT1	0.592683	7.22774e-05	0.0028592	846.43	733.72	561.52	1312.35	1234.94	1208.48	713.89	1251.92	FBgn0261526	0.118733	0.0431157
JhI-26	0.592451	3.64648e-05	0.0016085	628.48	509.87	465.47	864.64	1015.49	884.69	534.607	921.607	FBgn0028424	0.0952575	0.0888894
HDAC1	0.591479	4.99962e-11	1.73674e-08	15424.6	14415.9	15017.1	23487.5	23105.7	23867.8	14952.5	23487	FBgn0015805	0.0212616	0.0162232
Cyp28d1	0.588375	0.00211108	0.0363826	235.8	269.15	242.59	890.11	416.85	362.64	249.18	556.533	FBgn0031689	0.0486008	0.521361
Cpr66D	0.587624	2.11327e-05	0.00101255	1467.4	1906.25	1618.07	2503.75	2847.24	3119.34	1663.91	2823.44	FBgn0052029	0.0714852	0.109258
TkR86C	0.586784	0.00145916	0.0278695	89.25	59.51	45.56	153.83	125.79	128.52	64.7733	136.047	FBgn0004841	0.173634	0.113646
CG30463	0.585923	0.000700251	0.0166257	2532.73	1995.08	1284.36	4221.37	3545.96	3460.06	1937.39	3742.46	FBgn0050463	0.180974	0.111414
sev	0.583766	0.00315207	0.0481297	4829.65	3824.04	1260.97	7842.27	8850.22	7738.06	3304.89	8143.52	FBgn0003366	0.2378	0.0754265
rho-5	0.581382	0.000885438	0.0194516	214.19	203.42	119.45	353.28	399.4	301.87	179.02	351.517	FBgn0041723	0.171827	0.138795
CG4702	0.581381	0.000410803	0.0110036	263.98	283.36	417.45	601.54	516.93	665.51	321.597	594.66	FBgn0037992	0.12558	0.12533
CG32091	0.579931	2.58633e-07	2.93365e-05	1352.79	1302.22	1168.61	1974.36	2022.72	2149.96	1274.54	2049.01	FBgn0052091	0.0442607	0.0442675
CG44296	0.578904	0.00289401	0.0451189	42.27	28.42	75.12	111.4	128.54	101.62	48.6033	113.853	FBgn0265342	0.236032	0.119686
Tace	0.576145	0.00153014	0.0289269	239.56	238.95	113.29	418	444.39	363.64	197.267	408.677	FBgn0039734	0.199996	0.100751
CG15923	0.57564	0.00388454	0.0562247	55.43	34.64	14.78	92.3	94.57	90.66	34.95	92.51	FBgn0038814	0.224209	0.0212241
Syt4	0.572709	0.00162527	0.0301611	1128.27	761.26	466.7	1739.9	1720.65	1423.68	785.41	1628.08	FBgn0028400	0.232809	0.108886
CG9395	0.572261	0.00298206	0.0460397	60.12	44.41	24.63	115.64	112.02	77.71	43.0533	101.79	FBgn0032506	0.228849	0.205642
CG11382	0.570824	8.70631e-05	0.00336039	856.77	803	629.25	1264.61	1498.45	1182.58	763.007	1315.21	FBgn0040367	0.100556	0.12462
GstD2	0.570032	1.99355e-05	0.000976967	336.32	308.23	334.94	486.96	534.37	610.72	326.497	544.017	FBgn0010038	0.0259275	0.114778
SLC5A11	0.568804	2.00425e-06	0.00015156	368.26	330.44	346.03	555.92	549.06	584.81	348.243	563.263	FBgn0031998	0.032501	0.0336833
CG15449	0.568072	0.000525688	0.0133111	93	69.29	70.19	130.49	150.58	149.44	77.4933	143.503	FBgn0031146	0.0899137	0.0786343
CG2254	0.567669	0.00506478	0.0658788	48.85	129.69	68.96	409.51	100.08	242.09	82.5	250.56	NA	0.173847	0.61817
CG14669	0.566548	0.00406637	0.0578768	46.97	15.99	34.48	95.48	95.49	61.77	32.48	84.2467	FBgn0037326	0.252332	0.231052
Npc1a	0.566238	0.000183735	0.00617039	7808.62	8743.34	6796.16	15320.6	10532.3	15132.4	7782.71	13661.8	FBgn0024320	0.0643552	0.198499
teq	0.564166	0.0058739	0.0725492	111.79	127.02	52.95	730.97	124.87	183.31	97.2533	346.383	FBgn0023479	0.213388	0.965234
Cyp4e1	0.550209	0.000123099	0.00453101	132.46	117.25	144.08	222.79	232.3	213.2	131.263	222.763	FBgn0015034	0.0631096	0.0428707
sim	0.549633	0.00702939	0.0814794	7.52	7.99	3.69	45.62	58.76	4.98	6.4	36.4533	FBgn0004666	0.473627	0.76913
CG9616	0.549123	0.00679925	0.0798015	4.7	6.22	0	63.65	10.1	14.94	3.64	29.5633	FBgn0038214	0.217045	1.00188
CG3655	0.54817	0.00071347	0.0168028	3928.73	3141.85	2169.75	6101.31	5979.11	4909.64	3080.11	5663.35	FBgn0040397	0.179466	0.11576
CG16799	0.548096	0.000152648	0.00540394	133.4	135.02	155.16	268.41	233.21	221.17	141.193	240.93	FBgn0034538	0.0548111	0.101888
CG17264	0.544029	0.000267775	0.00813274	139.04	153.67	109.6	240.83	229.54	231.14	134.103	233.837	FBgn0031490	0.0971096	0.0261251
CG32206	0.540788	0.00239462	0.0393767	46.03	46.19	30.79	91.24	99.16	66.75	41.0033	85.7167	FBgn0052206	0.132515	0.197117
Traf4	0.540604	0.00022413	0.00717992	1951.21	1486.09	1281.9	2795.51	2853.66	2458.81	1573.07	2702.66	FBgn0026319	0.139509	0.078875
CG5964	0.539505	0.00390168	0.0563171	21.61	15.99	17.24	37.13	52.34	38.85	18.28	42.7733	FBgn0036206	0.075954	0.194736
qua	0.538842	0.000159474	0.00550533	1380.97	930.03	1103.34	2014.67	1979.57	1790.31	1138.11	1928.18	FBgn0003187	0.127057	0.0625898
LysP	0.537199	0.0050542	0.0658645	302.5	6.22	25.86	5230.3	775.85	816.95	111.527	2274.37	FBgn0004429	0.202802	1.12559
Spn47C	0.536677	8.43022e-06	0.000483043	875.56	761.26	737.62	1360.09	1218.41	1210.47	791.48	1262.99	FBgn0033574	0.0609421	0.0666551
CG32354	0.532876	0.000554565	0.0138218	473.48	327.78	300.46	640.79	713.42	600.75	367.24	651.653	FBgn0052354	0.154832	0.0876465
Syngr	0.531922	0.000374065	0.0104336	223.59	190.09	149	334.19	306.67	338.73	187.56	326.53	FBgn0033876	0.110292	0.0531296
nec	0.53178	6.62559e-05	0.00263979	254.59	214.96	205.65	386.17	362.68	361.65	225.067	370.167	FBgn0002930	0.0718602	0.0374665
CR45045	0.527839	0.0071045	0.0819791	11.27	10.66	3.69	220.67	4.59	14.94	8.54	80.0667	NA	0.28188	1.52218
Rab26	0.527099	0.00524647	0.0675779	29.12	18.65	18.47	65.78	71.62	32.88	22.08	56.76	FBgn0086913	0.185447	0.367967
Idgf5	0.524135	0.0078244	0.0861015	4.7	8.88	12.31	79.57	9.18	35.87	8.63	41.54	FBgn0064237	0.106249	0.855462
kek3	0.51958	0.00423548	0.0591067	43.21	51.52	23.4	108.21	95.49	66.75	39.3767	90.15	FBgn0028370	0.216429	0.235603
SP1029	0.517182	2.44237e-06	0.000179797	11804	13646.6	11662.7	18571.3	18603	20179.5	12371.1	19117.9	FBgn0263236	0.0548517	0.0480968
rau	0.51617	0.000556107	0.0138293	887.77	559.62	603.39	1189.28	1223.92	1143.72	683.593	1185.64	FBgn0031745	0.155782	0.0339257
gammaSnap2	0.515252	0.0044181	0.0607154	22.55	24.87	46.79	63.65	65.19	82.69	31.4033	70.51	FBgn0266721	0.161756	0.149997
cv-d	0.514431	0.000318005	0.00918167	819.19	857.19	588.61	1376	1294.62	1152.69	754.997	1274.44	FBgn0265048	0.12609	0.0886783
rt	0.514195	7.87441e-05	0.0030713	1530.35	1451.45	1130.44	2244.89	2303.68	2105.13	1370.75	2217.9	FBgn0003292	0.10062	0.0459847
Cad88C	0.510438	0.00311535	0.0477	782.55	559.62	305.39	1198.83	1192.7	981.33	549.187	1124.29	FBgn0038247	0.243293	0.110152
Aplip1	0.509457	0.000161063	0.00554297	784.43	778.13	575.07	1214.75	1195.45	1094.91	712.543	1168.37	FBgn0040281	0.108773	0.0550733
pes	0.504512	0.000584606	0.0142511	1128.27	967.34	692.05	1684.73	1558.13	1530.28	929.22	1591.05	FBgn0031969	0.144153	0.0517386
CG32815	0.503092	0.00208762	0.0360342	201.98	201.64	107.13	339.49	328.7	300.87	170.25	323.02	FBgn0052815	0.181686	0.0616887
CG4596	0.502853	0.00349542	0.0519065	97.7	88.83	48.03	145.35	200.16	139.48	78.1867	161.663	FBgn0037849	0.189922	0.207023
GstD10	0.502029	0.0086034	0.0904954	41.34	47.08	11.08	325.7	55.09	55.79	33.1667	145.527	FBgn0042206	0.346688	1.07221
TotC	0.500868	0.00483044	0.0637954	0	1.78	0	18.04	0.92	36.86	0.593333	18.6067	FBgn0044812	0.0278807	0.966143
SPR	0.500232	0.00123927	0.0247766	209.49	146.57	152.7	308.73	248.82	351.68	169.587	303.077	FBgn0029768	0.0986492	0.17046
Hf	0.499615	0.00860492	0.0904954	10.33	15.1	18.47	109.27	12.85	55.79	14.6333	59.3033	FBgn0014000	0.0733109	0.814557
santa-maria	0.498555	1.12821e-05	0.000614766	506.36	535.63	491.33	833.88	734.53	796.02	511.107	788.143	FBgn0025697	0.0283011	0.0636194
CG7378	0.490623	0.000107927	0.00401241	1530.35	1179.64	1480.16	2073.02	2174.22	2393.05	1396.72	2213.43	FBgn0030976	0.0792551	0.0739026
CG30471	0.488555	0.000968925	0.0207525	373.9	511.65	321.4	724.6	617.01	739.24	402.317	693.617	FBgn0050471	0.132916	0.0962288
CG10151	0.488269	0.00226376	0.0380695	292.17	242.5	155.16	415.88	495.81	371.61	229.943	427.767	FBgn0033960	0.186655	0.147154
ase	0.484969	0.000378631	0.0105222	112.73	119.03	112.06	199.45	183.63	179.33	114.607	187.47	FBgn0000137	0.0214428	0.0565179
nonA-l	0.4848	0.000365141	0.0103018	1344.34	998.43	930.95	1781.27	1858.37	1702.63	1091.24	1780.76	FBgn0015520	0.130253	0.0437293
CG30091	0.484406	0.00931593	0.0958851	4.7	7.99	2.46	70.02	6.43	17.93	5.05	31.46	FBgn0050091	0.155135	1.07709
Spat	0.484393	0.00858379	0.0904954	23.49	18.65	39.41	160.2	57.84	38.85	27.1833	85.63	FBgn0014031	0.279579	0.762277
Eo	0.483534	0.00928751	0.0956842	0.94	5.33	1.23	24.4	6.43	18.93	2.5	16.5867	FBgn0030597	0.129696	0.555346
Lsp2	0.482843	0.0090205	0.093609	3073.84	9418.43	1773.23	78893.7	9812.46	19683.4	4755.17	36129.9	FBgn0002565	0.207816	1.0341
qtc	0.482414	9.50815e-05	0.00364457	434.02	416.6	346.03	616.39	649.14	610.72	398.883	625.417	FBgn0028572	0.076293	0.0331614
fu12	0.481044	0.000279218	0.00838862	148.43	159	135.46	227.04	241.48	245.08	147.63	237.867	FBgn0026718	0.0481083	0.0401375
CG5204	0.479438	0.00697187	0.0812277	26.3	13.32	27.09	44.56	44.07	73.72	22.2367	54.1167	NA	0.104885	0.313743
ZnT77C	0.479425	0.000385998	0.0105684	744.04	719.51	906.32	1336.75	1073.34	1433.64	789.957	1281.24	FBgn0037000	0.0708108	0.145525
Sema5c	0.476671	0.000249169	0.00778023	5849.89	5450.48	4211.43	8496.85	8637.2	7580.65	5170.6	8238.23	FBgn0284221	0.112699	0.0696498
schlank	0.476577	1.83246e-06	0.000141456	2467.91	2300.64	2169.75	3424.63	3361.41	3501.9	2312.77	3429.31	FBgn0040918	0.0426767	0.0205178
CR32661	0.476147	0.00976719	0.098841	2.82	1.78	8.62	16.97	20.2	15.94	4.40667	17.7033	NA	0.231225	0.125551
ppk29	0.474355	0.00111162	0.0230373	167.22	154.56	224.12	321.46	330.54	271.98	181.967	307.993	FBgn0034965	0.136225	0.102331
CG9416	0.470303	3.06624e-05	0.0013969	7347.35	7652.53	6319.6	11505.6	10523.1	10254.6	7106.49	10761.1	FBgn0034438	0.0681002	0.0611982
CG12911	0.466197	0.000372696	0.0104336	395.5	339.32	310.32	490.14	583.95	590.79	348.38	554.96	FBgn0033501	0.073303	0.10134
CG34393	0.464415	0.00983043	0.098981	8.45	7.99	2.46	24.4	20.2	18.93	6.3	21.1767	FBgn0085422	0.176095	0.135187
CG5527	0.463186	0.0102565	0.101275	11.27	5.33	4.93	43.5	13.77	22.91	7.17667	26.7267	FBgn0039564	0.154979	0.56977
CG32187	0.455942	0.00223246	0.0378293	75.16	69.29	54.18	113.52	121.2	112.58	66.21	115.767	FBgn0052187	0.0961433	0.0408479
dsb	0.455815	0.00760331	0.0847215	50.73	55.07	49.26	195.21	78.04	83.69	51.6867	118.98	FBgn0035290	0.0360955	0.555367
mthl15	0.454763	0.00759061	0.0847161	75.16	63.07	23.4	124.13	135.89	111.58	53.8767	123.867	FBgn0051720	0.242669	0.098147
CG33993	0.454282	2.3597e-05	0.00111619	513.87	547.18	514.73	798.87	799.72	738.24	525.26	778.943	FBgn0053993	0.0257208	0.0452571
CG12910	0.453554	0.00183636	0.0327131	84.55	89.72	108.36	144.28	151.5	183.31	94.21	159.697	FBgn0033502	0.0683211	0.130034
CG42663	0.452502	0.00111291	0.0230373	1006.14	842.09	704.37	1527.71	1503.04	1154.68	850.867	1395.14	FBgn0261545	0.130838	0.149528
CG7991	0.452465	0.0026156	0.0422331	864.28	673.32	479.02	1204.14	1342.36	1000.26	672.207	1182.25	FBgn0035260	0.192582	0.145567
CG10621	0.451788	0.00201194	0.0350545	182.25	228.29	235.2	325.7	314.93	462.27	215.247	367.633	FBgn0032726	0.0622668	0.223414
CG45105	0.45147	0.00628497	0.0761683	225.47	140.35	80.04	288.57	339.72	299.88	148.62	309.39	FBgn0266566	0.243654	0.0868431
CG13875	0.449538	0.00113114	0.0232416	244.25	169.66	226.58	356.47	360.84	326.78	213.497	348.03	FBgn0035104	0.11928	0.0532491
Prat2	0.448974	0.0112918	0.107927	13.15	31.09	18.47	180.36	14.69	71.73	20.9033	88.9267	FBgn0041194	0.128457	0.946433
SPE	0.446414	0.00123328	0.0247012	113.67	114.59	110.83	163.38	179.96	210.21	113.03	184.517	FBgn0039102	0.00932401	0.128689
CR45831	0.446384	0.0095422	0.0973823	9.39	9.77	12.31	20.16	29.38	30.88	10.49	26.8067	NA	0.0514112	0.216545
CG1504	0.446313	0.00368074	0.0539066	86.43	90.6	54.18	137.92	155.17	128.52	77.07	140.537	FBgn0031100	0.155094	0.0961764
Sgs5	0.444244	0.00508596	0.0660462	358.87	167	369.42	532.58	619.76	558.91	298.43	570.417	FBgn0003375	0.203868	0.0783893
Dbp80	0.44348	0.00030685	0.00897616	4649.28	4193.57	5612.77	7933.51	6991.85	7233.95	4818.54	7386.44	FBgn0024804	0.100164	0.0662023
CG32204	0.443295	0.00957255	0.0973823	20.67	8.88	24.63	49.86	50.5	34.87	18.06	45.0767	FBgn0052204	0.234957	0.196222
CRMP	0.443041	0.000546134	0.0136423	1586.71	1575.81	1164.92	2101.67	2374.38	2283.46	1442.48	2253.17	FBgn0023023	0.105295	0.0616266
CG6357	0.442716	0.000192892	0.00641924	1939	1828.97	2377.86	3188.04	3035.46	3074.5	2048.61	3099.33	FBgn0033875	0.0944536	0.0255743
Reck	0.441782	0.000580952	0.0141931	1359.37	1303.99	974.05	1817.34	1871.23	1996.53	1212.47	1895.03	FBgn0036463	0.104344	0.0485141
CG6106	0.441717	0.00385172	0.0558952	124.01	103.93	89.89	161.26	248.82	164.39	105.943	191.49	FBgn0030914	0.104318	0.259407
CG43886	0.440592	0.0115001	0.108982	5.64	31.98	38.17	128.37	45.91	83.69	25.2633	85.99	FBgn0264478	0.206403	0.480034
E(spl)mdelta-HLH	0.440539	4.9882e-06	0.000324262	2782.62	2668.39	2913.52	4175.75	4034.43	3832.67	2788.18	4014.28	FBgn0002734	0.0320037	0.0429529
CG14516	0.43936	0.00778122	0.0858096	4146.68	3261.76	1205.55	6275.3	6633.76	5642.9	2871.33	6183.99	FBgn0039640	0.267404	0.0811292
CG32368	0.439057	0.0074925	0.0841279	98.64	55.07	161.31	231.28	228.62	203.24	105.007	221.047	FBgn0052368	0.26277	0.0700226
CG8673	0.437394	0.0115747	0.109471	9.39	5.33	3.69	26.52	17.45	16.94	6.13667	20.3033	FBgn0031986	0.173221	0.265465
CG5758	0.436848	0.00102686	0.021878	4667.13	4010.58	3113.01	6510.82	6575	5659.84	3930.24	6248.55	FBgn0032666	0.137843	0.0817549
GstD4	0.435869	0.0116927	0.109777	11.27	14.21	25.86	103.97	28.46	33.87	17.1133	55.4333	FBgn0010040	0.227817	0.759848
CG4607	0.435698	0.000357535	0.0101646	2395.57	1992.41	2238.71	3078.77	3146.56	3868.53	2208.9	3364.62	FBgn0029932	0.0525333	0.130093
CG14569	0.435265	0.00760634	0.0847215	0	0.89	0	11.67	4.59	5.98	0.296667	7.41333	FBgn0037123	0.0859267	0.506024
CG7879	0.434154	0.00156271	0.0292965	1547.26	1405.26	975.28	2259.74	2084.24	2029.41	1309.27	2124.46	FBgn0035235	0.146756	0.0566345
sPLA2	0.43223	0.0114883	0.108962	23.49	31.09	8.62	99.73	42.24	44.83	21.0667	62.2667	FBgn0033170	0.254948	0.521467
chp	0.431798	0.00151133	0.0286688	2476.36	2242.91	1627.93	3601.8	3629.52	2998.79	2115.73	3410.04	FBgn0267435	0.146152	0.104521
CG13937	0.431378	0.00477839	0.063385	117.43	123.47	66.5	207.94	178.12	177.34	102.467	187.8	FBgn0035287	0.176464	0.0928973
Cyp4s3	0.430768	0.0113424	0.108132	15.97	16.88	2.46	246.13	29.38	4.98	11.77	93.4967	FBgn0030615	1.62159	1.4198
CG13894	0.429018	0.00161182	0.030062	891.53	661.77	602.16	1126.69	1291.86	1053.06	718.487	1157.2	FBgn0035157	0.145096	0.105677
E(spl)mgamma-HLH	0.426405	1.01673e-05	0.000565096	3571.75	3375.46	3800.14	5212.27	5172.04	4945.51	3582.45	5109.94	FBgn0002735	0.0429768	0.028144
CG9522	0.425175	0.00159061	0.0297164	334.44	302.02	307.85	591.99	402.16	515.07	314.77	503.073	FBgn0030587	0.0335534	0.189797
CR45525	0.424859	0.0128792	0.116634	4.7	7.99	0	20.16	19.28	19.93	4.23	19.79	NA	0.201489	0.0230621
CG3397	0.424382	0.0129175	0.116634	15.97	27.54	22.17	200.51	10.1	82.69	21.8933	97.7667	FBgn0037975	0.0700201	0.982913
lectin-46Cb	0.423916	0.0096921	0.098211	19.73	14.21	24.63	33.95	54.17	41.84	19.5233	43.32	FBgn0040092	0.124595	0.235248
kcc	0.419839	0.000945799	0.0204543	1730.45	1836.96	1283.13	2514.36	2490.07	2466.78	1616.85	2490.4	FBgn0261794	0.119132	0.00955337
E(spl)m2-BFM	0.419784	5.64869e-05	0.00232558	3541.68	3774.3	3349.44	4787.9	5074.71	5504.42	3555.14	5122.34	FBgn0002592	0.0386507	0.0704028
Cdk5alpha	0.419479	0.00206895	0.0357674	354.17	280.7	227.81	453.01	482.04	455.3	287.56	463.45	FBgn0027491	0.139378	0.0348259
Src64B	0.41917	0.00444183	0.0607323	2835.23	2089.23	1432.13	3998.58	3866.4	3218.96	2118.86	3694.65	FBgn0262733	0.218089	0.112927
cln3	0.418806	0.0129022	0.116634	33.82	104.82	25.86	267.35	67.94	184.31	54.8333	173.2	NA	0.235865	0.578338
B-H1	0.418318	0.00290778	0.0452258	1032.44	838.54	626.79	1426.93	1523.24	1179.59	832.59	1376.59	FBgn0011758	0.172001	0.128775
CG6495	0.417827	0.0102861	0.101275	266.8	246.94	76.35	402.09	540.8	388.55	196.697	443.813	FBgn0027550	0.269451	0.189867
CR44316	0.417727	0.00727214	0.0828249	0	2.66	0	67.9	2.75	2.99	0.886667	24.5467	NA	0.513629	1.52955
repo	0.415994	0.00192357	0.0338329	764.7	664.43	536.9	1032.27	1195.45	899.64	655.343	1042.45	FBgn0011701	0.126908	0.142134
CG3597	0.415239	0.00979935	0.098937	4.7	0.89	0	71.08	9.18	1.99	1.86333	27.4167	FBgn0031417	1.25458	1.38544
l(1)G0469	0.415185	0.00487187	0.0640138	229.22	237.17	150.23	286.45	352.58	442.35	205.54	360.46	FBgn0040153	0.108657	0.217079
scpr-A	0.415056	0.00659286	NA	0	0	0	7.43	2.75	7.97	0	6.05	FBgn0037889	0	0.474481
E(spl)m3-HLH	0.414763	5.81639e-05	0.00237702	2295.05	2491.62	2727.58	3579.52	3546.88	3636.4	2504.75	3587.6	FBgn0002609	0.0595544	0.0126278
NijB	0.41393	0.00841828	0.0895573	20.67	20.43	25.86	45.62	43.15	43.84	22.32	44.2033	FBgn0036822	0.0699835	0.0288316
CG3984	0.413627	0.013309	0.11826	8.45	19.54	3.69	149.59	22.04	11.96	10.56	61.1967	FBgn0038291	0.680012	1.25361
CR46119	0.413433	0.0132731	0.11826	4.7	1.78	0	14.85	15.61	8.97	2.16	13.1433	NA	0.264541	0.2765
CG12950	0.412897	0.00977206	0.098841	131.52	102.15	48.03	257.8	182.72	159.4	93.9	199.973	NA	0.265696	0.257129
Gclc	0.412194	0.00151712	0.0287296	1242.88	1096.14	974.05	1673.06	1456.21	2025.43	1104.36	1718.23	FBgn0040319	0.0664566	0.167199
Hydr2	0.411411	0.000106869	0.00399983	1914.58	2091.9	1738.75	2792.32	2808.67	2668.02	1915.08	2756.34	FBgn0014906	0.0661822	0.0279067
CG17124	0.411303	0.000361931	0.0102372	1510.62	1184.97	1308.99	2062.41	1893.26	1940.74	1334.86	1965.47	FBgn0032297	0.0846889	0.0443886
CG5577	0.411176	0.0039332	0.0564876	366.38	424.6	570.14	695.96	651.9	936.5	453.707	761.453	FBgn0036759	0.112068	0.201177
CG3394	0.411125	0.00901489	0.093609	183.19	228.29	233.97	492.26	218.52	594.78	215.15	435.187	FBgn0034999	0.0467795	0.446968
psh	0.411051	0.0130904	0.117291	66.7	23.1	14.78	119.88	112.02	64.76	34.86	98.8867	FBgn0030926	0.43061	0.301504
dpr1	0.409952	0.00914212	0.0946218	126.82	63.96	54.18	187.78	167.11	142.47	81.6533	165.787	FBgn0040726	0.27669	0.136826
robo3	0.409874	0.00893707	0.0931064	329.74	228.29	115.75	443.46	506.83	402.49	224.593	450.927	FBgn0041097	0.265952	0.11658
CG7214	0.408812	0.0139761	0.121659	5.64	5.33	14.78	36.07	13.77	35.87	8.58333	28.57	FBgn0031940	0.149671	0.448637
Actbeta	0.408199	0.00352242	0.052207	430.26	315.34	280.76	650.34	561.92	480.2	342.12	564.153	FBgn0024913	0.162985	0.150831
comt	0.407495	0.00038306	0.0105436	843.62	874.96	699.44	1187.16	1216.57	1145.72	806.007	1183.15	FBgn0000346	0.0817043	0.0300848
CG9760	0.40731	0.0112136	0.10755	11.27	24.87	24.63	46.68	46.83	41.84	20.2567	45.1167	FBgn0036259	0.186033	0.0629184
AkhR	0.406123	0.01163	0.109726	35.7	34.64	29.55	123.07	53.25	52.8	33.2967	76.3733	FBgn0025595	0.0622672	0.529519
Sdr	0.404435	7.69435e-05	0.00302228	1442.04	1330.64	1344.7	2092.12	1861.13	1895.91	1372.46	1949.72	FBgn0038279	0.0319987	0.0638769
Fim	0.404208	0.00143264	0.0276	5755.94	4771.84	3890.03	7667.22	7165.38	7205.06	4805.94	7345.89	FBgn0024238	0.129551	0.037979
Dhc98D	0.404206	0.0129732	0.116813	17.85	14.21	6.16	30.77	37.64	29.89	12.74	32.7667	FBgn0013813	0.200135	0.129501
CG32762	0.404179	0.00637805	0.0767299	0	1.78	0	3.18	0.92	67.75	0.593333	23.95	FBgn0052762	0.0151688	1.5845
TBC1D16	0.403963	0.002722	0.0434881	494.14	539.19	346.03	743.7	683.12	773.11	459.787	733.31	FBgn0032249	0.130717	0.0625736
IP3K2	0.403332	0.00170629	0.031196	549.57	510.76	379.27	734.15	749.22	737.24	479.867	740.203	FBgn0283680	0.121065	0.0107539
CG14636	0.403232	0.0084309	0.0895964	1023.99	796.79	1210.48	2310.67	1058.65	2410.98	1010.42	1926.77	FBgn0037217	0.0859313	0.39106
CG1136	0.403022	0.00521427	0.0673192	764.7	716.84	438.38	933.6	1050.38	1303.13	639.973	1095.7	FBgn0035490	0.135226	0.17239
ImpE2	0.402178	0.000395654	0.0107761	99428.3	112958	129198	160472	165867	171235	113862	165858	FBgn0001254	0.0870479	0.0324468
onecut	0.402167	0.013301	0.11826	307.2	255.82	55.41	606.84	581.2	402.49	206.143	530.177	FBgn0028996	0.330549	0.209969
spel1	0.401661	1.99507e-05	0.000976967	2561.85	2361.05	2498.53	3335.51	3586.36	3444.12	2473.81	3455.33	FBgn0015546	0.0298065	0.0364076
CG43861	0.400913	0.00472877	0.0629521	905.62	714.18	483.94	1174.43	1251.46	1103.87	701.247	1176.59	FBgn0264443	0.19127	0.0627396
CG13293	0.40063	0.0114134	0.108478	117.43	83.5	35.71	166.56	199.24	149.44	78.88	171.747	FBgn0035677	0.274728	0.147321
CR45177	0.39989	0.00841916	0.0895573	62	37.31	43.1	92.3	73.45	102.62	47.47	89.4567	NA	0.125824	0.165347
Nrk	0.398885	0.00672165	0.079487	374.84	330.44	179.79	516.66	546.31	506.11	295.023	523.027	FBgn0020391	0.202	0.0398498
run	0.398729	0.00465833	0.0623711	194.46	135.91	119.45	234.46	253.41	262.02	149.94	249.963	FBgn0003300	0.150462	0.0564066
CG31871	0.398589	0.0106343	0.103667	78.91	32.87	43.1	119.88	101	97.63	51.6267	106.17	FBgn0051871	0.247622	0.112953
CG31549	0.397522	0.000666622	0.0159358	1321.79	1416.81	1685.8	2018.92	2165.96	2302.39	1474.8	2162.42	FBgn0051549	0.0820046	0.0655598
Sgs1	0.397021	0.0148254	0.126283	26.3	14.21	32.02	141.1	31.22	49.81	24.1767	74.0433	FBgn0003372	0.182551	0.794291
CG6329	0.395878	0.00705396	0.0815137	231.1	151.01	131.76	354.34	315.85	241.1	171.29	303.763	FBgn0033872	0.218514	0.189554
trn	0.395449	0.00126019	0.0251495	8643.78	8021.17	6292.51	11627.6	12177.6	10540.6	7652.49	11448.6	FBgn0010452	0.115574	0.0727673
CG1273	0.394306	0.00274099	0.0435879	1757.69	1530.51	1113.2	2326.58	2362.44	2182.84	1467.13	2290.62	FBgn0035522	0.149752	0.0414939
CR46140	0.393777	0.0126807	0.115669	12.21	12.44	14.78	26.52	30.3	30.88	13.1433	29.2333	NA	0.0460509	0.0809912
Hsp70Bc	0.39369	0.0146629	0.125573	0.94	12.44	1.23	33.95	11.02	44.83	4.87	29.9333	FBgn0013279	0.146273	0.576587
CG1503	0.393381	0.0129704	0.116813	26.3	14.21	33.25	58.35	39.48	68.74	24.5867	55.5233	FBgn0031157	0.140165	0.267156
CG2316	0.393039	0.00205399	0.0356195	5676.09	4346.35	4514.35	8699.49	6852.28	6641.17	4845.6	7397.65	FBgn0039890	0.109035	0.15307
Zip99C	0.393011	0.000528016	0.0133396	2034.82	2170.96	2214.08	2673.5	3304.48	3315.6	2139.95	3097.86	FBgn0039714	0.0282199	0.118646
Adk1	0.392753	0.000218851	0.00707194	1288.91	1211.61	1322.54	1645.48	1860.21	1925.8	1274.35	1810.5	FBgn0022709	0.0295356	0.0809851
Tsp68C	0.392211	0.00683969	0.0798725	145.61	87.94	98.51	213.24	202.92	161.4	110.687	192.52	FBgn0043550	0.190228	0.142532
Dsp1	0.390765	0.0022617	0.0380695	7775.73	5268.39	5951.41	10289.8	9843.67	8905.7	6331.84	9679.72	FBgn0278608	0.145552	0.0729835
CG6805	0.390114	0.000154039	0.00543215	3122.69	2769.66	3263.24	4347.62	4131.75	4416.48	3051.86	4298.62	FBgn0034179	0.0575794	0.0345589
CG7781	0.390005	0.00544973	0.0690735	115.55	113.7	80.04	188.84	147.82	179.33	103.097	171.997	FBgn0032021	0.111465	0.124832
Lip4	0.389815	0.00196441	0.0343881	501.66	514.31	402.67	813.72	690.46	645.59	472.88	716.59	FBgn0032264	0.0946913	0.121489
Idh	0.38971	0.00103268	0.021878	19755.5	19174.4	25477.9	30539.4	31452.7	32682.8	21469.3	31558.3	FBgn0001248	0.106592	0.0340818
CR43975	0.389285	0.0149793	0.12701	7.52	8.88	23.4	33.95	33.05	36.86	13.2667	34.62	FBgn0264706	0.238796	0.0575219
nvy	0.387934	0.00490972	0.064435	728.07	522.31	422.37	895.41	986.11	842.85	557.583	908.123	FBgn0005636	0.184935	0.0798033
PlexA	0.387573	0.00640197	0.0769343	12129.1	8839.27	6579.43	18679.5	14642.9	13262.4	9182.6	15528.3	FBgn0025741	0.210423	0.18128
CG14855	0.387463	0.00791154	0.0862203	356.05	304.68	397.75	597.29	415.93	853.81	352.827	622.343	FBgn0038260	0.0546007	0.353523
CG6201	0.38733	0.0118616	0.110801	37.58	74.62	36.94	120.94	78.96	106.6	49.7133	102.167	FBgn0032343	0.202366	0.208857
dib	0.387163	0.0158981	0.132278	41.34	425.49	336.18	930.42	510.5	1061.03	267.67	833.983	FBgn0000449	0.189467	0.344918
Sox102F	0.38596	0.00220558	0.0374308	900.92	747.93	624.33	1223.23	1126.59	1089.92	757.727	1146.58	FBgn0039938	0.127124	0.0600625
CG43394	0.385855	0.000425253	0.0111753	1607.38	1363.51	1329.92	2086.82	1953.86	2094.17	1433.6	2044.95	FBgn0263256	0.0723099	0.038618
CR30009	0.384823	0.0158431	0.131919	23.49	25.76	11.08	86.99	63.35	22.91	20.11	57.75	NA	0.344921	0.561125
CG13634	0.384378	0.0161702	0.13374	5.64	13.32	8.62	11.67	17.45	98.63	9.19333	42.5833	FBgn0039224	0.0392575	1.14185
CG4666	0.383088	0.00664281	0.0790899	336.32	370.41	496.26	618.51	532.54	865.76	400.997	672.27	FBgn0029838	0.0973051	0.257326
Sardh	0.382186	0.0164899	0.134845	27.24	15.1	33.25	161.26	33.05	44.83	25.1967	79.7133	FBgn0034276	0.206244	0.889019
Syt1	0.381544	0.0138182	0.121043	275.26	184.76	77.58	503.93	366.35	306.85	179.2	392.377	FBgn0004242	0.322494	0.257622
Ptp52F	0.380671	0.00741562	0.0835177	402.08	389.07	337.41	523.03	504.07	891.67	376.187	639.59	FBgn0034085	0.0383615	0.341646
lz	0.380035	0.00349278	0.0519065	1625.23	1404.37	1153.83	2217.31	2439.57	1793.29	1394.48	2150.06	FBgn0002576	0.131521	0.152715
2023-09-04	0.37929	0.00724692	0.0828249	439.66	301.13	229.04	563.34	559.16	513.08	323.277	545.193	FBgn0259923	0.208627	0.051155
CG14406	0.379228	0.0165135	0.134845	9.39	15.99	2.46	24.4	11.94	102.62	9.28	46.32	FBgn0030595	0.0659294	1.06118
CG46301	0.378701	0.0133059	0.11826	95.82	78.17	38.17	172.93	168.94	100.62	70.72	147.497	FBgn0283651	0.293562	0.275568
dsx	0.37777	0.0061374	0.0749707	1152.69	922.92	642.8	1589.25	1533.34	1312.09	906.137	1478.23	FBgn0000504	0.19462	0.099152
GILT2	0.37752	0.00827318	0.0887178	243.31	322.45	400.21	515.6	429.7	714.33	321.99	553.21	FBgn0039099	0.109825	0.263905
neo	0.376236	4.47523e-05	0.00191334	6928.36	6789.12	6238.33	9099.45	8924.59	9272.33	6651.94	9098.79	FBgn0039704	0.0393533	0.0191092
CG6972	0.375221	0.00126282	0.0251568	583.39	648.44	591.08	982.41	778.61	875.73	607.637	878.917	FBgn0039008	0.0405893	0.115981
Orct2	0.375221	0.000326571	0.00938028	2252.77	1953.33	2115.56	2763.68	2941.81	3134.28	2107.22	2946.59	FBgn0086365	0.0478241	0.0629019
Tsp39D	0.375195	0.000309957	0.00902422	2426.57	2216.26	2215.31	3475.55	3118.1	2989.82	2286.05	3194.49	FBgn0032943	0.040704	0.0787963
Fas2	0.37492	0.00951398	0.0972929	13093.9	10475.5	5866.44	18466.2	18780.2	14648.2	9811.94	17298.2	FBgn0000635	0.249801	0.132981
glec	0.374104	0.00233894	0.0387636	4227.47	4015.02	3092.07	6198.91	5357.51	5244.39	3778.19	5600.27	FBgn0015229	0.115097	0.0931229
CR43465	0.373807	0.0124173	0.11435	47.91	55.07	28.32	66.84	88.14	100.62	43.7667	85.2	NA	0.137626	0.200479
CG11158	0.373589	0.00240745	0.0394708	335.38	332.22	396.51	596.23	508.66	471.24	354.703	525.377	FBgn0030511	0.0769037	0.122103
qkr58E-3	0.373325	5.95189e-05	0.00240586	3505.99	3724.56	3345.74	4771.99	4932.4	4751.23	3525.43	4818.54	FBgn0022984	0.0400226	0.0205769
neur	0.372946	0.00845928	0.0898121	1998.19	1599.79	974.05	2886.74	2529.55	2358.18	1524.01	2591.49	FBgn0002932	0.218922	0.104059
CG13070	0.371558	0.00769178	0.0851612	0	0	0	13.79	4.59	1.99	0	6.79	FBgn0036586	0	0.913108
CG1674	0.371093	0.00575595	0.0716496	7364.26	5459.37	4276.69	9715.84	9153.21	8239.19	5700.11	9036.08	FBgn0039897	0.189072	0.0824761
CG15117	0.370196	0.0129267	0.116634	209.49	142.12	76.35	264.17	309.42	255.05	142.653	276.213	FBgn0034417	0.261014	0.105415
l(3)72Dp	0.369169	0.00198909	0.0347652	445.29	415.71	370.65	670.5	575.69	549.94	410.55	598.71	FBgn0263607	0.0683467	0.106046
CG14960	0.368227	0.0178349	0.141114	5.64	8.88	4.93	19.1	19.28	16.94	6.48333	18.44	FBgn0035428	0.124304	0.0706156
Cyp6v1	0.367956	0.000399594	0.0108075	1734.2	1463	1518.33	2206.7	2200.85	2146.97	1571.84	2184.84	FBgn0031126	0.0667456	0.0150705
moody	0.367908	0.0111085	0.106819	1271.06	998.43	525.81	1783.39	1709.63	1519.32	931.767	1670.78	FBgn0025631	0.248184	0.0815513
Cht10	0.367195	0.00353385	0.0523067	79030.3	72829.2	53470.3	111150	97174.2	99397.3	68443.3	102574	FBgn0250907	0.134133	0.0732129
CG3703	0.367057	0.00753633	0.0844818	158.77	147.45	97.28	218.55	236.89	204.24	134.5	219.893	FBgn0040348	0.160236	0.0744288
smog	0.364622	0.017836	0.141114	124.95	92.38	20.93	225.97	226.79	158.41	79.42	203.723	FBgn0051660	0.335883	0.192637
CG7166	0.36437	0.0135384	0.119724	158.77	132.35	62.8	248.25	240.56	189.29	117.973	226.033	FBgn0037107	0.261894	0.141803
pncr017:3R	0.364245	0.0185183	0.144253	5.64	4.44	8.62	13.79	21.12	18.93	6.23333	17.9467	NA	0.113695	0.209657
tfc	0.364235	0.00192002	0.0338239	4505.55	4253.08	5532.73	6707.09	7479.39	6406.04	4763.79	6864.17	FBgn0035199	0.105804	0.0806577
SF1	0.363431	0.000201312	0.00657616	4103.47	4430.74	4135.08	5482.8	6193.04	5656.85	4223.1	5777.56	FBgn0025571	0.0319113	0.0640733
hiw	0.363063	0.0163984	0.134556	623.79	472.56	147.77	912.39	967.75	829.9	414.707	903.347	FBgn0030600	0.293079	0.0767906
CG3964	0.363052	0.000875765	0.0193924	895.29	786.13	768.4	1065.16	1192.7	1179.59	816.607	1145.82	NA	0.0582541	0.0612294
CG33970	0.362003	0.00362654	0.0533942	1751.11	1518.96	1318.84	2369.02	1919.89	2524.56	1529.64	2271.16	FBgn0053970	0.0856912	0.138251
CG8157	0.361288	0.0178292	0.141114	64.82	89.72	78.81	314.03	68.86	177.34	77.7833	186.743	FBgn0034010	0.0703829	0.657883
Syt7	0.360954	0.0163896	0.134556	73.28	52.41	22.17	116.7	104.67	95.64	49.2867	105.67	FBgn0039900	0.268693	0.0999863
TwdlU	0.36087	0.0181254	0.142692	11.27	19.54	14.78	35.01	22.95	54.8	15.1967	37.5867	FBgn0037223	0.075743	0.427827
svp	0.360483	0.0125888	0.115222	898.1	611.14	362.03	1182.92	1221.16	980.33	623.757	1128.14	FBgn0003651	0.27364	0.114724
CG42747	0.36021	0.00438787	0.0604406	3069.15	2635.53	2086.01	4256.38	3971.07	3455.08	2596.9	3894.18	FBgn0261801	0.142604	0.104296
CG3630	0.358255	0.00232938	0.0387625	3769.97	3797.4	3030.5	4488.72	5431.88	5315.12	3532.62	5078.57	FBgn0023540	0.0818547	0.10124
CG3700	0.357147	0.00134799	0.0263807	1040.9	1046.39	1158.76	1352.66	1544.36	1665.77	1082.02	1520.93	FBgn0034796	0.0399325	0.103795
Sytbeta	0.357096	0.00710937	0.0819791	122.13	117.25	105.9	216.43	162.52	162.39	115.093	180.447	FBgn0261090	0.0512788	0.172697
P58IPK	0.35664	0.000726234	0.0170313	4444.48	5136.92	4279.15	6335.77	6137.95	6710.9	4620.18	6394.87	FBgn0037718	0.0678118	0.045507
CrebA	0.356558	0.00887412	0.0926241	2613.52	2158.52	1439.52	3644.24	3552.39	2852.33	2070.52	3349.65	FBgn0004396	0.207524	0.129308
CG13676	0.35608	0.00675086	0.079663	9033.64	7595.68	5413.28	11634	12231.8	10270.6	7347.53	11378.8	FBgn0035844	0.177487	0.0883408
pain	0.356028	0.0012067	0.0243183	4436.03	4412.97	3823.53	5664.21	5514.51	6558.47	4224.18	5912.4	FBgn0060296	0.0529333	0.0954774
CG3328	0.355326	0.00823668	0.088634	3407.34	3173.82	1987.5	4096.18	5112.36	4414.49	2856.22	4541.01	FBgn0034985	0.172464	0.114461
wit	0.35279	0.00544893	0.0690735	2271.56	1935.56	1455.53	2823.09	2975.78	2695.92	1887.55	2831.6	FBgn0024179	0.152129	0.0494858
uex	0.352391	0.00430132	0.0596923	3241.06	2621.31	3125.32	5267.43	4071.15	3871.52	2995.9	4403.37	FBgn0262124	0.0851146	0.171443
CG33926	0.352232	0.016331	0.134371	75.16	42.64	62.8	84.87	100.08	169.37	60.2	118.107	FBgn0053926	0.096919	0.381367
MsR1	0.350221	0.0165257	0.134845	226.4	165.22	185.94	584.56	208.42	333.75	192.52	375.577	FBgn0035331	0.0932322	0.509953
aos	0.349909	0.00492327	0.0645366	1685.35	1167.2	1349.63	2084.69	2243.08	1874.99	1400.73	2067.59	FBgn0004569	0.140175	0.0893022
CG15097	0.349801	0.0125679	0.115222	977.96	786.13	437.15	1205.2	1242.28	1322.06	733.747	1256.51	FBgn0034396	0.207392	0.0475252
CG2681	0.349272	0.0204434	0.153235	7.52	5.33	13.55	28.64	22.04	18.93	8.8	23.2033	FBgn0024997	0.224874	0.213695
Pli	0.349075	0.00432893	0.0598512	3637.51	3074.34	2539.17	4787.9	4612.87	4103.65	3083.67	4501.47	FBgn0025574	0.133839	0.0789667
CG4991	0.348882	0.00818742	0.0883606	85.49	95.05	76.35	120.94	134.05	145.46	85.63	133.483	FBgn0030817	0.0642842	0.0919202
lds	0.347595	0.0017766	0.0319559	4455.76	4244.2	3456.57	5663.15	5720.18	5596.07	4052.18	5659.8	FBgn0002542	0.094092	0.0109761
CG18599	0.346184	0.0204963	0.153407	14.09	4.44	0	32.89	27.55	24.91	6.17667	28.45	FBgn0038592	0.289191	0.142897
CG4133	0.344565	0.0202395	0.151913	120.25	146.57	32.02	184.6	271.78	235.12	99.6133	230.5	FBgn0031257	0.255183	0.189906
Hrb87F	0.344356	0.00611621	0.0747941	13196.3	8626.97	10867.2	16225.6	17421.3	14826.6	10896.8	16157.8	FBgn0004237	0.154102	0.0803761
Snap25	0.343856	0.00664538	0.0790899	107.1	99.49	110.83	169.75	156.09	147.45	105.807	157.763	FBgn0011288	0.0391968	0.0712699
CG8083	0.343158	0.0102755	0.101275	216.07	289.58	195.79	391.48	297.49	423.42	233.813	370.797	NA	0.116547	0.176548
corn	0.342161	0.0106915	0.103916	1688.17	1376.83	907.55	2192.91	2191.67	1929.78	1324.18	2104.79	FBgn0259173	0.203631	0.072008
rdo	0.342148	0.0182744	0.143342	5159.4	4096.75	1530.64	7486.86	7458.27	6252.62	3595.6	7065.92	FBgn0243486	0.298366	0.0997012
nito	0.342008	0.00887035	0.0926241	6494.34	6567.05	4027.95	8905.3	9260.64	8116.65	5696.45	8760.86	FBgn0027548	0.178081	0.0668327
Oatp74D	0.341888	0.0101153	0.100574	5373.59	7181.74	3997.16	9645.82	8091.81	8260.11	5517.5	8665.91	FBgn0036732	0.193358	0.0984069
CG9636	0.33871	0.00725827	0.0828249	3353.8	3367.47	2255.95	4771.99	4348.44	4214.24	2992.41	4444.89	FBgn0037556	0.15135	0.0654944
CG10444	0.338642	0.00402243	0.0573983	2518.64	2154.97	2153.74	3541.33	2725.12	3434.16	2275.78	3233.54	FBgn0034494	0.0612438	0.137172
Cad96Cb	0.337948	0.00839101	0.0894291	412.41	314.45	264.75	510.3	510.5	475.22	330.537	498.673	FBgn0039294	0.158101	0.0407309
CG45081	0.337784	0.0195165	0.149134	11.27	12.44	2.46	7.43	9.18	162.39	8.72333	59.6667	FBgn0266456	0.033596	1.49104
RhoGAP18B	0.336445	0.00742317	0.0835182	1462.71	1169.86	930.95	1731.41	1792.26	1749.46	1187.84	1757.71	FBgn0261461	0.152239	0.0177803
CG5167	0.336359	0.00721994	0.0827844	3050.36	3194.25	4525.44	4940.67	5487.89	5447.63	3590.02	5292.06	FBgn0038038	0.149292	0.0576298
CG46025	0.335934	0.0214943	0.157977	9.39	17.77	23.4	42.44	36.73	31.88	16.8533	37.0167	FBgn0267689	0.221137	0.142796
eya	0.335155	0.00902726	0.093609	8336.58	6514.64	5238.42	10188	11218.2	8878.8	6696.55	10095	FBgn0000320	0.175369	0.116142
GstZ2	0.334983	0.00474319	0.0630685	1102.9	1145.88	878	1572.27	1551.7	1328.03	1042.26	1484	FBgn0037697	0.108331	0.0912837
CG13698	0.334024	0.00128332	0.0254284	2782.62	2800.75	2867.96	4220.31	3467	3770.9	2817.11	3819.4	FBgn0036773	0.0119231	0.0992275
CG15547	0.33386	0.0165341	0.134845	184.13	102.15	109.6	222.79	185.47	279.95	131.96	229.403	FBgn0039809	0.161935	0.207433
dpr12	0.333586	0.0176099	0.140123	283.71	163.44	131.76	374.5	393.89	268	192.97	345.463	FBgn0085414	0.299118	0.196206
fz	0.33318	0.00634199	0.0765446	3663.81	2873.58	2581.04	4849.43	4240.1	4093.69	3039.48	4394.41	FBgn0001085	0.136826	0.0912077
CG33293	0.332502	0.023399	0.16535	10.33	3.55	2.46	20.16	17.45	16.94	5.44667	18.1833	FBgn0053293	0.251716	0.0951823
bnb	0.332128	0.00144059	0.0276688	22022.3	19671.8	20739.4	27073.4	31224.1	26323.6	20811.2	28207	FBgn0001090	0.0447083	0.0935806
CG13101	0.331526	0.0186022	0.144603	103.34	198.97	162.55	367.08	190.06	287.92	154.953	281.687	FBgn0032084	0.167635	0.314798
dao	0.331364	0.0230319	0.164158	45.09	36.42	11.08	91.24	78.04	52.8	30.8633	74.0267	FBgn0028862	0.334712	0.263847
alphaTub84D	0.330156	0.00607505	0.0744545	13588	13741.7	18891.1	21085.7	22537.3	22479.9	15406.9	22034.3	FBgn0003885	0.134268	0.0373084
CR44404	0.329907	0.0106945	0.103916	0	0.89	1.23	56.23	0	5.98	0.706667	20.7367	NA	0.106215	1.4893
CR44440	0.329545	0.0230819	0.164158	19.73	22.21	7.39	41.38	33.05	39.85	16.4433	38.0933	NA	0.199194	0.116402
Wnt4	0.329325	0.0210205	0.156056	317.53	243.39	103.44	484.84	490.3	329.77	221.453	434.97	FBgn0010453	0.329677	0.209547
mthl1	0.329214	0.0122918	0.113579	1713.54	1395.49	938.34	2183.36	2077.81	2021.44	1349.12	2094.2	FBgn0030766	0.192771	0.039249
Hydr1	0.329128	0.00369493	0.0540432	758.13	839.42	650.19	1006.81	1029.27	1087.93	749.247	1041.34	FBgn0033382	0.0872549	0.0402219
jeb	0.329122	0.0190499	0.146647	180.37	108.37	93.59	279.02	252.5	161.4	127.443	230.973	FBgn0086677	0.287656	0.267105
CG5022	0.329078	0.00558174	0.0702535	213.25	185.65	209.34	311.91	274.53	275.97	202.747	287.47	FBgn0032225	0.054117	0.07367
CG42337	0.329053	0.023175	0.164504	95.82	46.19	23.4	147.47	134.05	96.64	55.1367	126.053	FBgn0259239	0.383171	0.208972
out	0.328382	0.00225555	0.0380695	566.48	638.67	534.43	797.81	777.69	798.02	579.86	791.173	FBgn0259834	0.0669063	0.0147596
fog	0.328321	0.0162262	0.13374	1108.54	956.68	511.04	1518.17	1375.41	1400.76	858.753	1431.45	FBgn0000719	0.221704	0.0532096
fend	0.328122	0.0116774	0.109726	192.58	151.9	146.54	285.39	261.68	205.23	163.673	250.767	FBgn0030090	0.122677	0.164213
Sgs3	0.32792	0.0149165	0.126767	353.23	212.3	336.18	477.41	582.12	396.52	300.57	485.35	FBgn0003373	0.193983	0.191726
Cpr78Ca	0.327856	0.0234132	0.16535	74.22	177.66	89.89	290.69	112.93	373.6	113.923	259.073	FBgn0037067	0.149226	0.514063
CG13300	0.327509	0.0173263	0.138461	3106.72	2146.97	1389.03	4011.31	4229.08	3064.54	2214.24	3768.31	FBgn0035699	0.280897	0.1643
cDIP	0.327134	0.0173003	0.138353	148.43	144.79	88.66	161.26	232.3	256.04	127.293	216.533	FBgn0038865	0.130866	0.227761
Lgr1	0.326916	0.0239312	0.167179	229.22	140.35	52.95	484.84	325.95	191.28	140.84	334.023	FBgn0016650	0.46077	0.439929
CG5746	0.325974	0.00826318	0.0887178	4428.51	3659.71	2886.43	5304.56	5570.52	5060.08	3658.22	5311.72	FBgn0039186	0.152377	0.0480626
CG15772	0.325696	0.0244801	0.168751	12.21	16.88	25.86	74.26	26.63	35.87	18.3167	45.5867	FBgn0029799	0.193406	0.554065
CG9171	0.325538	0.0105793	0.103338	1842.24	1345.74	1169.84	2410.39	2052.1	2043.36	1452.61	2168.62	FBgn0031738	0.170653	0.0965719
CG13928	0.325236	0.0102598	0.101275	2317.6	2155.85	1549.12	3244.27	3160.33	2539.5	2007.52	2981.37	FBgn0035246	0.159537	0.129123
toy	0.325036	0.0052703	0.0676021	7854.65	7084.92	6972.25	11681.7	10458.9	8562.98	7303.94	10234.5	FBgn0019650	0.0560838	0.153541
CG42788	0.324991	0.0198946	0.150749	1070.96	781.69	397.75	1425.87	1472.74	1148.7	750.133	1349.1	FBgn0261859	0.293995	0.129812
CG13315	0.323748	0.024232	0.168142	23.49	9.77	3.69	107.15	19.28	24.91	12.3167	50.4467	FBgn0040827	0.407173	0.975033
Best2	0.323535	0.0156645	0.130922	1935.24	1765.01	981.43	2615.15	2486.4	2408.99	1560.56	2503.51	FBgn0035696	0.211172	0.0415975
Sur-8	0.323412	0.0120236	0.111658	3235.43	2605.32	2009.66	4428.25	4081.25	3351.47	2616.8	3953.66	FBgn0038504	0.182895	0.139014
CG42846	0.323196	0.0251738	0.171676	23.49	37.31	51.72	246.13	37.64	60.77	37.5067	114.847	FBgn0262035	0.232286	0.995078
CR18217	0.323141	0.00428528	0.0596381	443.42	478.78	386.66	584.56	637.21	588.8	436.287	603.523	FBgn0036646	0.0789274	0.0484661
CG11131	0.322899	0.01712	0.138003	10837.4	8734.45	17534.1	16706.2	21603.6	22750.9	12368.6	20353.6	FBgn0037204	0.201984	0.157731
CG9312	0.322625	0.0159448	0.132468	552.39	722.17	975.28	1071.52	1039.37	1496.4	749.947	1202.43	FBgn0038179	0.142214	0.212147
CG4998	0.322547	0.0252802	0.172028	23.49	16.88	4.93	40.31	51.42	28.89	15.1	40.2067	FBgn0036612	0.32562	0.280186
sina	0.322547	0.00605282	0.074264	2597.55	2100.78	1912.38	3251.7	3186.04	2852.33	2203.57	3096.69	FBgn0003410	0.124096	0.0691556
CG32073	0.321699	0.0133762	0.118762	0.94	0	0	5.3	15.61	1.99	0.313333	7.63333	FBgn0052073	0.272718	0.930587
CG3568	0.321608	0.0157112	0.131115	673.58	628.9	1082.41	1454.51	1267.99	1064.02	794.963	1262.17	FBgn0029710	0.234898	0.154741
CG15820	0.32154	0.0249987	0.170902	16.91	25.76	8.62	137.92	15.61	36.86	17.0967	63.4633	FBgn0035312	0.232543	1.02974
nAChRbeta2	0.320813	0.0243885	0.16859	19.73	23.98	12.31	54.11	33.05	33.87	18.6733	40.3433	FBgn0004118	0.174382	0.295695
CG15618	0.320394	0.00869914	0.0911401	2060.19	1885.82	1480.16	2245.95	2766.44	2784.59	1808.72	2598.99	NA	0.106874	0.117691
CG31775	0.320381	0.0130345	0.117061	3.76	0	11.08	288.57	37.64	6.97	4.94667	111.06	FBgn0028537	0.808395	1.39106
CG7702	0.320048	0.000380589	0.0105436	5528.6	5254.17	5508.1	6989.29	6846.77	7472.06	5430.29	7102.71	FBgn0038638	0.0204587	0.0461389
CG14395	0.319555	0.0258795	0.173928	31	35.53	6.16	76.39	49.58	63.76	24.23	63.2433	FBgn0038073	0.247995	0.212077
l(3)neo38	0.319001	0.0156606	0.130922	8654.11	5573.07	5226.11	11195.8	11187	8101.7	6484.43	10161.5	FBgn0265276	0.232913	0.175548
CG14218	0.31885	0.0242685	0.16829	3.76	3.55	0	8.49	15.61	11.96	2.43667	12.02	FBgn0031031	0.176658	0.296205
CG30148	0.318327	0.0210303	0.156056	58.25	116.36	77.58	157.02	117.53	170.36	84.0633	148.303	FBgn0050148	0.173706	0.185245
Mal-B1	0.318274	0.0154414	0.129643	208.56	158.11	172.4	213.24	336.05	288.92	179.69	279.403	FBgn0032381	0.0900009	0.221743
jumu	0.318246	0.0124535	0.114502	5479.75	5125.37	3415.94	7477.31	7176.4	6245.64	4673.69	6966.45	FBgn0015396	0.176693	0.0921725
MFS12	0.317272	0.0262006	0.175107	6.58	3.55	2.46	13.79	11.94	15.94	4.19667	13.89	FBgn0033234	0.133925	0.144123
CG9674	0.317133	0.0190422	0.146647	6456.76	6044.74	2986.17	8169.03	9205.55	8271.07	5162.56	8548.55	FBgn0036663	0.229237	0.0668256
pgant5	0.316403	0.0142062	0.122892	5131.21	4482.26	2989.87	7078.41	6061.74	5950.75	4201.11	6363.63	NA	0.184516	0.0976639
CG2901	0.316387	0.0248471	0.170087	5.64	2.66	0	11.67	11.94	15.94	2.76667	13.1833	FBgn0029679	0.177008	0.181377
Dlip3	0.316233	0.0108935	0.105115	173.8	174.99	137.92	238.71	256.17	214.2	162.237	236.36	FBgn0040465	0.0983532	0.0892006
dlp	0.315743	0.00512603	0.0663341	6499.04	5483.35	4945.35	8114.92	7865.02	7260.85	5642.58	7746.93	FBgn0041604	0.108663	0.0566818
Ac13E	0.315724	0.017564	0.139958	707.4	511.65	358.34	789.32	809.82	915.58	525.797	838.24	FBgn0022710	0.191091	0.0808339
CG5756	0.315607	0.0258252	0.173878	243.31	256.71	121.91	299.18	259.84	788.05	207.31	449.023	FBgn0034301	0.0942344	0.655342
CG13784	0.315426	0.0164273	0.134665	1179	842.09	618.17	1424.81	1328.59	1363.9	879.753	1372.43	FBgn0031897	0.206984	0.0354657
CG14455	0.315348	0.0183622	0.143439	108.97	112.81	73.88	127.31	179.04	172.36	98.5533	159.57	FBgn0037175	0.124471	0.17633
so	0.315342	0.0135706	0.119913	2858.71	2369.04	1739.98	3434.18	3889.36	3097.42	2322.58	3473.65	FBgn0003460	0.181057	0.114416
Syx6	0.315189	0.00628237	0.0761683	774.1	837.65	630.48	1011.05	1011.82	1086.94	747.41	1036.6	FBgn0037084	0.0976434	0.0420552
Jupiter	0.31512	0.000860711	0.0192157	26019.6	26997.5	23506.4	34248.4	33230.3	32954.8	25507.8	33477.8	FBgn0051363	0.0546485	0.0203538
CG3117	0.315113	0.021327	0.157313	0	7.11	11.08	116.7	5.51	19.93	6.06333	47.38	FBgn0031471	0.281669	1.27616
Nlg3	0.315039	0.026926	0.177843	33.82	10.66	7.39	46.68	56.01	37.86	17.29	46.85	FBgn0083963	0.380572	0.193729
rho	0.314876	0.014262	0.123183	1117.93	915.82	647.72	1409.95	1367.15	1264.27	893.823	1347.12	FBgn0004635	0.186571	0.0555824
CG31030	0.314565	0.00754856	0.0844818	474.42	532.08	402.67	614.27	651.9	708.35	469.723	658.173	FBgn0051030	0.0915264	0.0719456
svr	0.314525	0.0165687	0.134928	4792.08	4628.83	2701.72	7087.96	6084.7	5687.73	4040.88	6286.8	FBgn0004648	0.204407	0.11479
Rbp1-like	0.314158	0.00273324	0.0435283	3599.93	3051.24	3222.6	4498.27	4651.44	4074.76	3291.26	4408.16	FBgn0030479	0.068891	0.067764
CG42240	0.313814	0.00636523	0.0766965	883.07	683.98	693.28	1041.82	1069.67	1014.21	753.443	1041.9	FBgn0250869	0.110782	0.0266149
Strica	0.313793	0.0145335	0.124992	401.14	337.55	246.28	540	449.9	495.15	328.323	495.017	FBgn0033051	0.157207	0.0910073
Mmp2	0.313443	0.0142544	0.123183	11898.9	9122.63	7186.52	14853.8	15217.7	12161.5	9402.69	14077.7	FBgn0033438	0.194766	0.118584
Cpr64Aa	0.313189	0.00649686	0.0777386	0	0	0	3.18	49.58	0	0	17.5867	FBgn0035510	#DIV/0!	1.57805
CG5773	0.313117	0.0236655	0.166336	222.65	201.64	114.52	473.17	232.3	282.94	179.603	329.47	FBgn0034290	0.202638	0.38546
Cpr49Ac	0.312659	0.0239758	0.167304	21098.9	25904	18744.5	25750.5	28404.4	67008.4	21915.8	40387.8	FBgn0033725	0.0544555	0.571765
smo	0.311962	0.0099745	0.0998888	4359.94	3701.46	2923.37	5518.87	5141.74	4956.47	3661.59	5205.69	FBgn0003444	0.145086	0.0550556
CG3702	0.311961	0.000417149	0.01112	7393.38	7785.77	7945.07	9690.38	9934.57	10364.2	7708.07	9996.4	FBgn0031590	0.0273955	0.0341281
CG13409	0.311671	0.0185982	0.144603	136.22	151.9	87.43	204.76	213.93	179.33	125.183	199.34	FBgn0038926	0.187488	0.0899241
kirre	0.311366	0.0176989	0.14063	565.54	320.67	470.4	738.4	781.36	593.78	452.203	704.513	FBgn0028369	0.207897	0.139492
Diap1	0.311206	0.000894941	0.0195445	15612.5	14176.9	13977.8	18493.8	18849.1	19844.8	14589.1	19062.6	FBgn0260635	0.0449447	0.0367384
CG3812	0.311174	0.0252795	0.172028	166.28	290.47	96.05	397.84	389.3	274.97	184.267	354.037	FBgn0030421	0.358039	0.193784
klg	0.310708	0.0253214	0.172155	500.72	278.92	166.24	614.27	729.94	462.27	315.293	602.16	FBgn0017590	0.368141	0.22294
AstC-R2	0.310443	0.0179854	0.141993	78.91	71.95	54.18	105.03	105.59	110.59	68.3467	107.07	FBgn0036789	0.115315	0.028591
nuf	0.31015	0.0102429	0.101275	5252.4	4007.03	3881.41	6975.5	6142.54	5514.38	4380.28	6210.81	FBgn0013718	0.137438	0.118012
unc-119	0.309573	0.00446511	0.0607518	2063.01	1949.77	1698.12	2581.2	2759.09	2368.14	1903.63	2569.48	FBgn0025549	0.0788673	0.0761783
CG8850	0.30933	0.0282079	0.18262	120.25	153.67	17.24	163.38	292.9	353.68	97.0533	269.987	FBgn0033708	0.201062	0.360007
CG1146	0.309316	0.000912022	0.0198009	2186.07	2132.76	2225.16	2740.34	2769.19	3021.7	2181.33	2843.74	FBgn0035346	0.0153496	0.0544313
CG8915	0.309078	0.0105164	0.103177	813.55	714.18	561.52	1013.17	1024.67	925.54	696.417	987.793	FBgn0030833	0.137164	0.0548887
Nhe1	0.309015	0.0107422	0.104289	928.17	1129	806.57	1506.5	1218.41	1343.97	954.58	1356.29	FBgn0026787	0.121155	0.106496
CG7322	0.308924	0.016961	0.137119	478.17	478.78	777.02	878.44	818.09	939.49	577.99	878.673	FBgn0030968	0.183467	0.0690818
kat-60L1	0.308431	0.0190494	0.146647	278.07	240.72	156.39	317.21	401.24	342.72	225.06	353.723	FBgn0037375	0.181878	0.121796
CG13386	0.30836	0.0183111	0.143342	103.34	87.94	80.04	124.13	127.63	169.37	90.44	140.377	FBgn0032040	0.0699621	0.179302
Cda5	0.307877	0.0232807	0.164834	154.07	119.92	72.65	205.82	227.71	162.39	115.547	198.64	FBgn0051973	0.251775	0.167371
CG33120	0.30764	0.0279465	0.181685	15.97	8.88	6.16	73.2	13.77	20.92	10.3367	35.9633	FBgn0053120	0.242095	0.902182
Hr39	0.307559	0.0195839	0.149219	4889.78	4128.72	2491.15	6736.8	5959.82	5431.69	3836.55	6042.77	FBgn0261239	0.22566	0.108642
Mes2	0.307547	0.00992549	0.0997575	493.21	502.77	380.51	704.45	624.35	606.73	458.83	645.177	FBgn0037207	0.112069	0.0807263
hid	0.30731	0.0138641	0.121158	1468.34	1149.43	981.43	1937.23	1801.44	1503.38	1199.73	1747.35	FBgn0003997	0.164511	0.127007
fred	0.306148	0.0255945	0.173095	0	4.44	2.46	11.67	17.45	7.97	2.3	12.3633	FBgn0051774	0.279087	0.386456
CG43313	0.305704	0.0181409	0.142713	1298.3	1127.23	724.07	1734.59	1468.15	1599.02	1049.87	1600.59	FBgn0263005	0.184381	0.0832363
Spred	0.305413	0.0092878	0.0956842	2993.05	2457.87	2177.14	3741.84	3634.11	3220.96	2542.69	3532.3	FBgn0020767	0.128693	0.0778413
CG1718	0.305392	0.0277455	0.181181	389.87	302.9	105.9	587.75	605.07	413.45	266.223	535.423	NA	0.351903	0.197949
Xpc	0.305253	0.00595245	0.0734377	4677.47	3903.99	3876.48	5805.32	6014	5049.12	4152.65	5622.81	FBgn0004698	0.0900589	0.0902877
CG42751	0.305205	0.0269011	0.177784	0.94	1.78	4.93	9.55	15.61	7.97	2.55	11.0433	FBgn0261805	0.263927	0.365196
CCHa2-R	0.305081	0.0186782	0.145092	103.34	83.5	99.74	150.65	119.36	168.37	95.5267	146.127	FBgn0033058	0.0627772	0.169826
CG30059	0.30498	0.0192659	0.147798	85.49	88.83	70.19	122	108.34	148.44	81.5033	126.26	FBgn0260475	0.0669559	0.161465
Scr	0.304762	0.0240571	0.167455	656.67	493	339.87	736.27	645.47	1153.69	496.513	845.143	FBgn0003339	0.137324	0.320701
CG34382	0.304662	0.0156642	0.130922	430.26	420.16	301.7	481.65	641.8	571.86	384.04	565.103	FBgn0085411	0.125008	0.142078
beat-IIIc	0.304518	0.0200085	0.150934	607.82	433.48	366.96	863.58	751.98	579.83	469.42	731.797	FBgn0032629	0.214523	0.195338
Rab3-GEF	0.304443	0.0284048	0.183255	81.73	55.07	22.17	95.48	122.12	113.58	52.99	110.393	FBgn0030613	0.262673	0.123222
sosie	0.30443	0.0139064	0.121433	355.11	300.24	235.2	433.91	436.13	416.44	296.85	428.827	FBgn0039232	0.144143	0.0251487
Lrt	0.304151	0.0245464	0.168952	1045.6	716.84	406.37	1182.92	1354.3	1183.57	722.937	1240.26	FBgn0034540	0.27008	0.0796276
CG17075	0.304082	0.0230582	0.164158	285.59	238.95	132.99	369.2	387.47	329.77	219.177	362.147	FBgn0031239	0.237129	0.0814299
hbs	0.303766	0.0262382	0.175107	4182.38	2890.46	1418.59	5592.07	5567.77	4189.33	2830.48	5116.39	FBgn0029082	0.330094	0.156937
Art1	0.302934	0.00231264	0.0385995	10802.6	10729.5	12466.8	14484.6	14666.8	15449.2	11333	14866.9	FBgn0037834	0.063602	0.0344711
ap	0.302748	0.0233538	0.165141	263.98	203.42	124.37	333.13	349.82	290.91	197.257	324.62	FBgn0267978	0.240654	0.093534
Pmp70	0.3025	0.00419754	0.0588397	2404.96	2116.77	1971.49	2951.46	2966.6	2721.82	2164.41	2879.96	FBgn0031069	0.0810584	0.0476265
sdk	0.302353	0.024502	0.168751	9431.97	6953.45	3795.21	11930	11880.2	10156	6726.88	11322.1	FBgn0021764	0.27818	0.0892172
CG8910	0.3009	0.0293447	0.186504	108.04	82.61	29.55	148.53	178.12	126.53	73.4	151.06	FBgn0025833	0.316505	0.171375
SppL	0.300828	0.00738962	0.0833152	4212.44	3674.81	3141.33	5163.46	4926.89	4863.81	3676.19	4984.72	FBgn0039381	0.11011	0.0316916
st	0.300652	0.0240578	0.167455	54.49	43.53	48.03	68.96	97.33	72.73	48.6833	79.6733	FBgn0003515	0.0757477	0.193375
Start1	0.299878	0.0172293	0.138021	2252.77	2823.84	3050.21	4269.11	3040.97	4604.78	2708.94	3971.62	FBgn0035028	0.089244	0.207285
CG15056	0.299315	0.0184089	0.143602	1.88	0	0	2.12	11.02	14.94	0.626667	9.36	FBgn0030918	0.0726518	0.701841
CG11155	0.299136	0.0200412	0.150934	1349.97	1074.82	800.42	1932.98	1430.5	1515.33	1075.07	1626.27	FBgn0039927	0.18133	0.165399
CG13075	0.298628	0.0279579	0.181685	4.7	0.89	1.23	7.43	11.94	12.95	2.27333	10.7733	FBgn0036563	0.162812	0.272814
GMF	0.29827	0.00727209	0.0828249	1013.65	860.74	1093.49	1391.92	1253.3	1351.94	989.293	1332.39	FBgn0028894	0.0874826	0.0535495
esn	0.297728	0.0149397	0.126771	1566.98	1391.05	1018.38	1829.01	1984.16	1846.1	1325.47	1886.42	FBgn0263934	0.151735	0.0450973
CG18812	0.297264	0.0153594	0.129374	5379.23	5269.27	4260.68	6254.08	6283.02	8716.41	4969.73	7084.5	FBgn0042135	0.0707297	0.199498
Sobp	0.29726	0.0128525	0.116634	1248.51	999.31	865.68	1374.94	1439.69	1536.26	1037.83	1450.3	FBgn0033654	0.126476	0.0559757
side	0.297137	0.0254588	0.172666	288.41	230.06	131.76	391.48	340.64	338.73	216.743	356.95	FBgn0016061	0.233724	0.0838187
CG2543	0.296871	0.00716915	0.0825827	325.99	317.12	375.58	454.07	458.17	453.3	339.563	455.18	NA	0.0695016	0.00575131
Orct	0.296839	0.0240177	0.167386	723.37	781.69	833.67	1262.49	792.38	1660.79	779.577	1238.55	FBgn0019952	0.0332254	0.350974
Rbp6	0.296665	0.030286	0.188993	570.24	410.39	188.41	950.58	915.41	451.31	389.68	772.433	FBgn0260943	0.424887	0.360751
pasha	0.296441	0.00785468	0.0861015	955.41	970	781.95	1204.14	1300.13	1146.71	902.453	1216.99	FBgn0039861	0.0912294	0.0636926
sn	0.295712	0.0206618	0.154145	6968.76	5724.96	3819.84	8443.81	8499.48	7777.91	5504.52	8240.4	FBgn0003447	0.20391	0.0487227
eEF1alpha2	0.295703	0.0209289	0.155615	2097.77	2091.9	1235.11	2851.73	2835.3	2463.79	1808.26	2716.94	FBgn0000557	0.201466	0.0807483
CG10311	0.295557	0.00957129	0.0973823	949.77	806.56	759.78	1249.76	1037.53	1135.75	838.703	1141.01	FBgn0038420	0.0871579	0.0930864
Hrb27C	0.294478	0.0227771	0.163329	38571.5	26414.8	21012.8	46115.8	48311.2	37183	28666.3	43870	FBgn0004838	0.241866	0.134357
CG12075	0.294364	0.0212759	0.157145	2071.46	1822.75	1164.92	2418.88	2752.67	2408.99	1686.38	2526.85	FBgn0030065	0.19444	0.0774211
Syn2	0.294236	0.0296861	0.187282	91.13	65.73	34.48	125.19	118.44	106.6	63.78	116.743	FBgn0034135	0.266185	0.0806078
RhoU	0.293843	0.00681285	0.0798015	1793.39	1826.3	1457.99	2328.7	2230.23	2209.74	1692.56	2256.22	FBgn0083940	0.0922321	0.0281875
CG10407	0.293632	0.0190988	0.14682	127.76	95.05	124.37	165.5	162.52	176.34	115.727	168.12	FBgn0038395	0.101999	0.0432607
PK2-R1	0.293246	0.0323037	0.195263	15.03	14.21	7.39	29.71	21.12	31.88	12.21	27.57	FBgn0038140	0.131566	0.206393
CG9925	0.292958	0.0236874	0.166336	99.58	94.16	99.74	186.72	147.82	116.56	97.8267	150.367	FBgn0038191	0.0272515	0.233757
pdm2	0.292921	0.0290862	0.185847	6.58	2.66	0	12.73	22.04	9.96	3.08	14.91	FBgn0004394	0.332334	0.424425
mGluR	0.292696	0.0299239	0.187929	4.7	5.33	0	18.04	9.18	16.94	3.34333	14.72	FBgn0019985	0.17193	0.328071
CG2269	0.292541	0.0265972	0.176615	1066.26	873.18	493.8	1351.6	1462.64	1122.8	811.08	1312.35	FBgn0033484	0.259386	0.132044
Pdk1	0.291487	0.0196086	0.149294	3113.3	2415.23	1906.22	3980.55	3484.45	3315.6	2478.25	3593.53	FBgn0020386	0.182773	0.0961827
ara	0.290765	0.0200341	0.150934	904.68	850.08	559.06	1067.28	1146.79	1146.71	771.273	1120.26	FBgn0015904	0.162028	0.0409566
numb	0.290721	0.0188586	0.145695	8380.73	6718.95	5091.89	10078.7	9652.69	9242.44	6730.52	9657.93	FBgn0002973	0.177924	0.0432949
Pabp2	0.290525	0.00789877	0.0862203	7741.91	7588.57	9558.22	11139.6	11520.2	10489.8	8296.23	11049.9	FBgn0005648	0.104444	0.0471558
CG5282	0.289988	0.0171777	0.138021	127.76	111.92	135.46	165.5	179.96	182.32	125.047	175.927	FBgn0036986	0.0658308	0.0517632
CG15544	0.288719	0.0229606	0.164104	2722.49	2633.75	1722.74	3666.52	3967.4	2867.28	2359.66	3500.4	FBgn0039804	0.192995	0.162428
CG2121	0.288291	0.032909	0.197484	77.03	256.71	65.26	151.71	165.27	951.44	133	422.807	FBgn0033289	0.112774	1.08291
alpha-Man-Ia	0.288282	0.0214003	0.157645	1803.72	1583.8	1097.19	2388.12	2169.63	1968.64	1494.9	2175.46	FBgn0259170	0.183658	0.0964396
mew	0.28801	0.025134	0.171676	4336.45	4206	2366.77	5805.32	5712.84	5064.06	3636.41	5527.41	FBgn0004456	0.217507	0.0730768
obst-A	0.28796	0.0182865	0.143342	13053.5	13591.6	9158.01	18534.2	16803.4	15249	11934.4	16862.2	FBgn0031097	0.158659	0.0974592
Ent1	0.287832	0.00494132	0.0646969	2674.58	2657.73	2370.47	3494.65	3069.43	3489.95	2567.59	3351.34	FBgn0031250	0.0489754	0.072853
SP2353	0.287646	0.033815	0.200009	1987.85	1134.33	428.53	2651.22	2951.91	1791.3	1183.57	2464.81	FBgn0034070	0.435899	0.244376
CG3999	0.287528	0.0308758	0.190839	17.85	42.64	6.16	220.67	12.85	57.78	22.2167	97.1	FBgn0037801	0.322393	1.12613
CG9427	0.28722	0.0229693	0.164104	2333.57	2544.03	3770.58	3710.01	4202.45	4808.02	2882.73	4240.16	FBgn0037721	0.161412	0.129706
Mal-A6	0.286947	0.0306093	0.189737	1.88	14.21	2.46	53.05	9.18	23.91	6.18333	28.7133	FBgn0050360	0.290981	0.777547
mle	0.286539	0.0177318	0.140791	4044.28	3805.39	2706.64	5083.89	5107.77	4588.84	3518.77	4926.83	FBgn0002774	0.155463	0.059461
alpha-Man-IIb	0.286305	0.027329	0.179349	1166.78	907.82	567.68	1457.69	1387.35	1265.27	880.76	1370.1	FBgn0026616	0.237471	0.0710621
amd	0.286273	0.0239428	0.167179	454.69	447.69	698.21	750.07	713.42	902.62	533.53	788.703	FBgn0000075	0.158051	0.127224
mael	0.286031	0.0253409	0.172182	87.37	96.82	128.07	176.11	139.56	152.43	104.087	156.033	FBgn0016034	0.139742	0.118818
blow	0.285127	0.00167751	0.0309241	6130.78	5972.79	5980.97	7264.07	8143.23	7645.41	6028.18	7684.24	FBgn0004133	0.0116342	0.0573725
CG10232	0.284758	0.0346442	0.201939	30.06	15.99	27.09	64.72	32.14	50.81	24.38	49.2233	FBgn0039108	0.145958	0.332116
CG30288	0.284744	0.0266406	0.176798	1.88	2.66	4.93	62.59	3.67	2.99	3.15667	23.0833	FBgn0050288	0.529932	1.48226
CG31301	0.284689	0.0210747	0.156282	3551.08	3088.55	5001.99	5452.03	5595.31	5562.2	3880.54	5536.51	FBgn0051301	0.17949	0.013549
Ide	0.284626	0.00297373	0.045975	3626.23	3246.66	3470.12	4633.01	4462.29	4191.33	3447.67	4428.88	FBgn0001247	0.0455174	0.0502899
CG2918	0.284562	0.000753447	0.0175216	14939.9	15249.1	16077.3	19416.8	19755.3	19289.9	15422.1	19487.3	FBgn0023529	0.0304882	0.0123458
wap	0.28436	0.0202166	0.151843	5398.02	4311.71	3615.42	6999.9	6448.29	5410.77	4441.72	6286.32	FBgn0266848	0.166036	0.12835
Ilp6	0.284261	0.0229858	0.164104	192.58	198.97	157.62	318.27	224.95	255.05	183.057	266.09	FBgn0044047	0.0872742	0.178998
CG4670	0.283763	0.00181396	0.032418	3118	3170.27	3411.01	3987.97	4218.98	4145.5	3233.09	4117.48	NA	0.037699	0.0286646
Oatp30B	0.283684	0.0279053	0.181626	3974.77	2748.34	1980.11	4899.3	4132.67	4349.73	2901.07	4460.57	FBgn0032123	0.231293	0.0885875
tutl	0.283499	0.0337676	0.199979	4122.26	3007.71	1308.99	5187.86	6004.82	4113.62	2812.99	5102.1	FBgn0010473	0.344394	0.185906
Leash	0.283318	0.00852384	0.0901532	2362.69	2135.42	1856.97	2906.9	2731.55	2740.75	2118.36	2793.07	FBgn0037856	0.0924168	0.0353339
Zn72D	0.283265	0.0194357	0.148793	4626.74	4943.28	3314.96	6029.17	6529.09	5496.45	4294.99	6018.24	FBgn0263603	0.157077	0.085807
CG16700	0.283238	0.00982577	0.098981	3117.06	2802.52	2393.86	3777.91	3511.99	3737.03	2771.15	3675.64	FBgn0030816	0.0970341	0.0389576
pico	0.283218	0.0300247	0.188349	3474.98	2762.55	1554.04	4256.38	4420.98	3741.01	2597.19	4139.46	FBgn0261811	0.259579	0.0856981
CG42724	0.28307	0.0254376	0.172666	3337.83	2377.04	1872.98	3820.35	4016.98	3387.33	2529.28	3741.55	FBgn0261641	0.2197	0.0860968
Tsp42Ek	0.283043	0.0260401	0.17448	522.33	572.05	538.13	1094.86	642.72	695.4	544.17	810.993	FBgn0033133	0.036532	0.304864
caps	0.283004	0.0311593	0.191554	3448.68	2834.5	1443.21	4435.68	4384.25	3803.78	2575.46	4207.9	FBgn0023095	0.270132	0.0833965
E23	0.282926	0.0256379	0.173147	1042.78	1014.42	630.48	1468.3	1152.3	1363.9	895.893	1328.17	FBgn0020445	0.168848	0.121221
CG5921	0.282732	0.0244029	0.16859	752.49	626.24	440.85	849.79	952.14	855.8	606.527	885.91	FBgn0029835	0.183165	0.0648322
yellow-c	0.282624	0.0316677	0.193098	1451.43	1439.9	1224.02	2290.51	1297.37	3197.04	1371.78	2261.64	FBgn0041713	0.0400672	0.420122
salm	0.28262	0.0344417	0.20129	1473.98	913.15	438.38	1656.09	2082.4	1483.45	941.837	1740.65	FBgn0261648	0.349453	0.177117
CG13794	0.282279	0.0353402	0.204392	18.79	16.88	24.63	38.19	51.42	27.9	20.1	39.17	FBgn0031936	0.144719	0.301011
Sema1b	0.282241	0.0108196	0.104709	12371.5	11095.5	9566.83	15601.8	14806.4	13516.5	11011.3	14641.5	FBgn0016059	0.103889	0.0718771
CG8736	0.282089	0.0347728	0.202333	26.3	13.32	11.08	56.23	89.06	11.96	16.9	52.4167	FBgn0033308	0.687067	0.738147
CG34377	0.281988	0.0342063	0.200759	5127.46	3420.76	1754.76	6894.87	7126.82	4476.26	3434.33	6165.98	FBgn0263117	0.376741	0.238069
Pvf1	0.28139	0.0128148	0.11657	600.3	741.71	581.23	848.73	828.19	902.62	641.08	859.847	FBgn0030964	0.0971264	0.0447058
Rox8	0.281218	0.0126922	0.115669	9874.44	7748.46	7618.74	11781.4	11547.8	10462.9	8413.88	11264	FBgn0005649	0.121051	0.0624638
shg	0.281152	0.0334206	0.198898	19972.5	16370.1	7313.35	26408.2	26136.5	21986.8	14552	24843.9	FBgn0003391	0.296654	0.0997442
prtp	0.2808	0.00801587	0.0869311	7148.19	7632.99	8621.11	9746.61	9767.47	11113.4	7800.76	10209.2	FBgn0030329	0.0675449	0.0767141
CG8611	0.280457	0.00747802	0.0840502	1477.74	1297.78	1198.16	1743.08	1715.14	1729.53	1324.56	1729.25	FBgn0027602	0.0819302	0.00807986
CG6701	0.280083	0.0298644	0.187723	2924.47	2302.42	1395.19	3411.9	3482.61	3320.58	2207.36	3405.03	FBgn0033889	0.231604	0.0238568
CG31731	0.279925	0.0244332	0.16859	8254.85	7746.69	4963.82	10472.3	9702.28	9994.63	6988.45	10056.4	NA	0.177265	0.0386513
ImpL1	0.27965	0.0359829	0.206475	117.43	206.97	76.35	345.86	235.05	179.33	133.583	253.413	FBgn0001256	0.37245	0.334513
sda	0.279491	0.0303621	0.189078	3941.89	3126.74	1902.53	5159.22	4401.69	4325.82	2990.39	4628.91	NA	0.237295	0.0995539
Gpdh	0.279379	0.0030158	0.0464316	1625.23	1670.85	1523.26	2135.62	1995.18	2020.44	1606.45	2050.41	NA	0.0374011	0.0365118
wus	0.277907	0.00445303	0.0607401	2236.8	2560.02	2551.48	3126.51	3065.76	3228.93	2449.43	3140.4	FBgn0030805	0.0570453	0.02626
prage	0.277885	0.0318925	0.194125	2109.98	1535.84	976.51	2463.44	2148.51	2643.12	1540.78	2418.36	FBgn0283741	0.214425	0.103528
t	0.277827	0.0331595	0.198279	830.46	826.99	406.37	974.98	1022.84	1336	687.94	1111.27	FBgn0086367	0.182525	0.17645
phyl	0.27766	0.011669	0.109726	1013.65	909.6	812.73	1203.08	1290.94	1124.79	911.993	1206.27	FBgn0013725	0.0893335	0.0689074
Cad74A	0.277517	0.032826	0.197347	7235.56	6631.01	3257.08	9247.98	9644.43	8420.51	5707.88	9104.31	FBgn0036715	0.254602	0.0685918
sxc	0.277113	0.0182162	0.143205	8397.64	6682.53	6180.45	10836.2	9362.55	8772.2	7086.87	9656.97	FBgn0261403	0.132531	0.110078
CG13023	0.276711	0.0302524	0.188993	221.71	288.69	194.56	314.03	301.16	450.32	234.987	355.17	FBgn0036677	0.107588	0.232714
CG18335	0.276643	0.0372769	0.210233	22.55	26.65	44.33	45.62	77.13	52.8	31.1767	58.5167	FBgn0033610	0.219207	0.28222
Hr3	0.276532	0.0370682	0.209826	101.46	135.02	51.72	176.11	234.13	126.53	96.0667	178.923	FBgn0000448	0.331234	0.300996
CG6959	0.276485	0.0153629	0.129374	6632.44	6345.87	4840.68	8152.06	7955.92	7784.89	5939.66	7964.29	FBgn0037956	0.123633	0.023069
baz	0.27645	0.0334123	0.198898	2221.77	1599.79	948.19	2554.68	2652.59	2410.98	1589.92	2539.42	FBgn0000163	0.264145	0.0478559
Cyp311a1	0.27622	0.0368002	0.209244	28.18	23.98	23.4	32.89	48.66	54.8	25.1867	45.45	FBgn0030367	0.0475999	0.248674
l(1)1Bi	0.276172	0.00603536	0.0741316	3030.63	2538.7	2683.25	3635.75	3512.91	3478.99	2750.86	3542.55	NA	0.0726757	0.0232816
dock	0.275823	0.0264407	0.175997	2753.5	2242.91	1645.17	3406.59	3275.1	2856.32	2213.86	3179.34	FBgn0010583	0.194213	0.0903844
ed	0.275806	0.0357352	0.205843	18151.8	13380.2	6743.21	22580.5	24574.8	17789.5	12758.4	21648.2	FBgn0000547	0.322082	0.161093
stas	0.275497	0.00791086	0.0862203	1492.77	1388.38	1295.44	1938.29	1675.66	1802.26	1392.2	1805.4	FBgn0030850	0.0547759	0.0727501
CG33307	0.275397	0.0378535	0.212622	12.21	15.99	28.32	67.9	16.53	62.77	18.84	49.0667	FBgn0053307	0.134215	0.576646
Zasp66	0.275236	0.00368051	0.0539066	29657.1	27898.2	29558.8	35909.8	35034.5	39940.6	29038	36961.6	FBgn0035917	0.0247457	0.0707962
Ank2	0.274753	0.0341974	0.200759	3534.17	2808.74	1609.45	4299.88	4861.7	3511.87	2650.79	4224.48	FBgn0261788	0.276785	0.160509
nrv3	0.274723	0.0367415	0.209124	404.9	223.85	158.85	526.21	476.53	363.64	262.533	455.46	FBgn0032946	0.350634	0.182909
nerfin-1	0.27416	0.0370538	0.209826	724.31	722.17	280.76	1148.97	1023.76	828.9	575.747	1000.54	FBgn0028999	0.308201	0.161206
C1GalTA	0.274023	0.00380205	0.0553419	1266.36	1156.54	1188.31	1484.22	1571.9	1535.26	1203.74	1530.46	FBgn0032078	0.0368093	0.0287735
CG32603	0.273697	0.0303153	0.188993	3719.24	5427.39	3939.28	4759.26	7022.14	7543.79	4361.97	6441.73	FBgn0052603	0.123176	0.229786
CG9914	0.27346	0.0278478	0.181558	1920.21	2023.5	2629.06	2593.93	2914.26	3930.3	2190.92	3146.16	FBgn0030737	0.0974318	0.221767
unc-5	0.273401	0.0327238	0.196849	2080.86	1515.41	1040.54	2482.54	2529.55	2060.3	1545.6	2357.46	FBgn0034013	0.252787	0.109619
CG3842	0.273305	0.0106498	0.103667	1946.52	2349.5	2267.03	2818.85	2665.44	3080.48	2187.68	2854.92	FBgn0029866	0.0691078	0.0735075
Gagr	0.273131	0.0393088	0.216057	18.79	37.31	27.09	60.47	30.3	90.66	27.73	60.4767	FBgn0036627	0.102323	0.499035
Pp2C1	0.272721	0.0354991	0.205098	1923.97	1486.98	809.04	2206.7	2412.94	2146.97	1406.66	2255.54	FBgn0022768	0.261665	0.0618693
lili	0.272609	0.00985014	0.0990898	1292.67	1275.57	1183.39	1746.26	1447.03	1683.7	1250.54	1625.66	FBgn0027539	0.0349122	0.0970876
mub	0.271991	0.027167	0.178798	8474.68	6149.56	5338.17	10194.3	9772.97	8324.87	6654.14	9430.72	FBgn0262737	0.195558	0.103978
Acsl	0.271694	0.0162169	0.13374	4483	3787.62	3333.43	5376.71	5286.81	4772.15	3868.02	5145.22	FBgn0263120	0.121326	0.0633992
CG7206	0.271378	0.0106362	0.103667	841.74	734.61	848.44	1052.43	1120.16	978.34	808.263	1050.31	FBgn0030892	0.0652877	0.067536
CG15894	0.271359	0.0383442	0.213437	93	72.84	38.17	120.94	129.46	104.61	68.0033	118.337	FBgn0029864	0.26511	0.106712
CG6280	0.271322	0.0150255	0.127207	319.41	321.56	358.34	436.04	405.83	478.21	333.103	440.027	FBgn0033866	0.0457582	0.0826184
GstS1	0.271171	0.00118155	0.0239674	17234.9	17550.6	18426.8	21966.2	21974.5	22543.7	17737.5	22161.5	FBgn0010226	0.0273924	0.0149381
egr	0.271107	0.00811723	0.0876881	1272.94	1307.55	1180.92	1708.07	1662.8	1474.49	1253.8	1615.12	FBgn0033483	0.0443869	0.0766969
RhoGAP68F	0.27102	0.00176066	0.0318753	2806.1	2722.58	2915.98	3573.15	3493.63	3519.84	2814.89	3528.87	FBgn0036257	0.0275578	0.0114831
Rip11	0.270934	0.0187386	0.145376	4014.22	3165.83	2906.13	4456.9	4790.08	4292.95	3362.06	4513.31	FBgn0027335	0.134994	0.0561274
CG16959	0.270437	0.0216864	0.159014	886.83	890.06	923.56	1129.87	1051.3	1490.43	900.15	1223.87	FBgn0036481	0.0136456	0.191336
CG9510	0.27021	0.0388023	0.21484	165.34	156.34	236.43	473.17	199.24	286.93	186.037	319.78	FBgn0032076	0.152906	0.437452
CR44982	0.270159	0.0272276	0.178984	0.94	0	1.23	5.3	7.35	5.98	0.723333	6.21	NA	0.107523	0.168144
ari-2	0.269328	0.0129197	0.116634	3012.78	2783.87	2411.1	3486.16	3861.81	3373.39	2735.92	3573.79	FBgn0025186	0.090026	0.0715569
CG18869	0.269264	0.0343348	0.201194	2.82	2.66	0	11.67	9.18	6.97	1.82667	9.27333	FBgn0042179	0.227254	0.253565
CG31522	0.269164	0.034784	0.202333	2366.45	1645.98	1150.14	2709.57	2589.23	2528.54	1720.86	2609.11	FBgn0051522	0.24188	0.035314
Cyp6a22	0.269064	0.0343771	0.20129	1.88	3.55	0	9.55	9.18	8.97	1.81	9.23333	FBgn0013773	0.197997	0.0318038
CG33096	0.268972	0.0355611	0.205349	71.4	60.4	99.74	125.19	110.18	117.56	77.18	117.643	FBgn0053096	0.172652	0.0637975
CG3348	0.268926	0.0402563	0.218501	129.64	107.48	76.35	501.81	56.93	245.08	104.49	267.94	FBgn0040609	0.109232	0.833467
CycB	0.268809	0.000678923	0.0161951	10036	10082.9	10098.8	12430.7	12659.7	12416.6	10072.6	12502.3	FBgn0000405	0.00262817	0.0109151
Hsc70-3	0.268511	0.00853808	0.090218	61348.2	71351.1	59235.8	85760	81692.1	79007.6	63978.3	82153.2	FBgn0001218	0.0819127	0.0413828
CG33469	0.26834	0.0412457	0.221487	23.49	10.66	36.94	63.65	49.58	38.85	23.6967	50.6933	FBgn0053469	0.338255	0.245346
gish	0.268316	0.0299735	0.188134	7237.44	5441.6	4289.01	8515.95	8313.09	7327.6	5656.02	8052.21	FBgn0250823	0.202776	0.0789445
Ppn	0.268051	0.0357819	0.205876	10177.9	8987.61	4971.21	12423.3	12879.1	11497	8045.57	12266.5	FBgn0003137	0.237294	0.0574148
Atf6	0.267644	0.0361009	0.206855	2115.62	1175.19	1705.5	3234.72	2271.55	2121.07	1665.44	2542.45	FBgn0033010	0.22229	0.237657
Sb	0.267376	0.0361885	0.207143	850.19	705.29	430.99	1082.13	1084.36	864.77	662.157	1010.42	FBgn0003319	0.246196	0.124841
CG10274	0.267311	0.00539782	0.0687728	1167.72	1157.43	1050.39	1398.28	1454.38	1428.66	1125.18	1427.11	FBgn0035690	0.045479	0.0196777
sfl	0.267273	0.0365626	0.208533	1584.83	1190.29	757.32	1995.58	1784.92	1638.87	1177.48	1806.46	FBgn0020251	0.252554	0.0992703
scrt	0.267271	0.0416807	0.222644	2290.35	1084.59	407.6	3064.98	3344.88	1817.2	1260.85	2742.35	FBgn0004880	0.524802	0.296584
CG10188	0.267128	0.0312503	0.19171	2035.76	1811.2	1189.54	2412.52	2508.43	2284.46	1678.83	2401.8	FBgn0032796	0.191889	0.0467852
CG3961	0.266822	0.0383362	0.213437	1664.69	1192.96	807.81	2353.1	1981.41	1479.47	1221.82	1937.99	FBgn0036821	0.290083	0.226229
CG7185	0.266801	0.0102212	0.101275	8188.15	8023.83	6799.85	9664.92	10486.4	9482.54	7670.61	9877.95	FBgn0035872	0.0799957	0.0541364
CG2025	0.266469	0.020554	0.153547	3721.12	3601.09	2744.82	4850.49	4298.86	4308.89	3355.68	4486.08	NA	0.123561	0.0703572
CG33493	0.266383	0.041112	0.221094	39.46	27.54	36.94	171.87	24.79	72.73	34.6467	89.7967	FBgn0053493	0.0863771	0.835338
rst	0.266148	0.0370205	0.209826	4446.36	3095.65	2172.21	5282.29	5324.45	4231.18	3238.07	4945.97	FBgn0003285	0.270314	0.125231
CG14850	0.266142	0.00836505	0.0894095	1.88	0	0	5.3	206.59	1	0.626667	70.9633	FBgn0038239	1.08542	1.65544
CG5273	0.266045	0.0120132	0.111658	4109.11	5039.21	4223.74	5491.29	5737.63	6070.3	4457.35	5766.41	FBgn0040382	0.0835464	0.0503911
CG9135	0.266029	0.00181089	0.032418	18214.8	18226.6	17811.1	22888.1	23278.3	21481.7	18084.2	22549.4	FBgn0031769	0.0110111	0.0419085
RN-tre	0.265965	0.0257549	0.17351	1858.21	1624.66	1230.18	2222.61	2203.6	2026.42	1571.02	2150.88	FBgn0020620	0.156647	0.0503055
CG6163	0.265767	0.00302132	0.0464522	2541.18	2506.73	2468.98	3051.19	3064.84	3307.63	2505.63	3141.22	FBgn0036155	0.010918	0.0459302
Spn43Ab	0.265214	0.0351468	0.203697	124.95	135.91	98.51	168.69	149.66	212.21	119.79	176.853	FBgn0024293	0.0906014	0.181303
Inx2	0.265131	0.0150684	0.127473	47263.2	47662.4	38049.4	62144	56707.9	54628.7	44325	57826.9	FBgn0027108	0.0995539	0.0671074
CG10512	0.265089	0.0117762	0.110156	1531.29	1335.08	1354.55	1774.91	1978.65	1692.67	1406.97	1815.41	FBgn0037057	0.063864	0.0810995
Sgs7	0.265008	0.0313279	0.191889	402.08	479.67	602.16	656.71	817.17	621.68	494.637	698.52	FBgn0003377	0.162264	0.149224
Rgl	0.264953	0.0361811	0.207143	1991.61	1646.87	1013.45	2369.02	2360.61	2197.78	1550.64	2309.14	FBgn0026376	0.225741	0.0418032
CG1603	0.26491	0.0131822	0.117698	1043.72	1061.49	870.61	1302.8	1229.43	1327.04	991.94	1286.42	FBgn0033185	0.0794624	0.039508
PVRAP	0.26482	0.0428139	0.224914	89.25	64.84	20.93	115.64	149.66	99.63	58.34	121.643	FBgn0052406	0.347493	0.210037
Tudor-SN	0.264708	0.00175583	0.0318753	34598.6	33443.7	32658.3	42919.2	42075	40343.1	33566.9	41779.1	FBgn0035121	0.0241927	0.031434
Syt14	0.264691	0.0422267	0.22352	93	98.6	35.71	128.37	142.32	138.48	75.77	136.39	FBgn0261086	0.251342	0.0528339
emc	0.264674	0.0135203	0.119659	20246.8	20719.1	16853.1	26322.3	25601.3	23047.8	19273	24990.5	FBgn0000575	0.0915037	0.0688495
sns	0.264669	0.0424765	0.224062	356.05	262.93	113.29	439.22	564.67	340.73	244.09	448.207	FBgn0024189	0.359439	0.250421
CG30345	0.264586	0.0167477	0.136087	1009.9	957.57	960.5	1252.94	1123.84	1461.53	975.99	1279.44	FBgn0050345	0.0201183	0.133181
CG12825	0.264559	0.0418492	0.222772	26.3	11.55	22.17	95.48	34.89	23.91	20.0067	51.4267	FBgn0033221	0.318245	0.7495
CG12206	0.264546	0.0138544	0.121158	1418.55	1226.71	1178.46	1682.61	1756.45	1524.3	1274.57	1654.45	FBgn0029662	0.0833169	0.0716905
Octbeta3R	0.264419	0.0387288	0.21484	56.37	58.63	41.87	76.39	92.73	74.72	52.29	81.28	FBgn0250910	0.121714	0.12243
fz2	0.263591	0.0382864	0.213437	12730.3	9840.36	6012.98	14737.1	15216.8	13452.7	9527.89	14468.9	FBgn0016797	0.250475	0.0630411
dgo	0.26356	0.0257294	0.173443	1669.38	1494.09	1148.91	1949.96	2093.42	1809.23	1437.46	1950.87	FBgn0086898	0.146369	0.0728379
Dfd	0.263525	0.0243448	0.168503	1166.78	1005.53	849.67	1429.05	1442.44	1202.5	1007.33	1358	FBgn0000439	0.131861	0.0992862
pigeon	0.263521	0.0238245	0.166981	853.95	926.48	653.88	1060.91	1129.35	1084.94	811.437	1091.73	FBgn0010309	0.130132	0.0318045
EndoB	0.263076	0.00346354	0.0516095	1179	1145.88	1140.29	1451.33	1467.23	1418.69	1155.06	1445.75	FBgn0034433	0.0147482	0.0171167
Esp	0.262971	0.0417047	0.222665	509.18	472.56	240.13	559.1	573.85	879.71	407.29	670.887	FBgn0013953	0.165871	0.269787
Atg9	0.262591	0.0040167	0.0573902	4196.47	4457.39	4048.88	5111.48	5317.11	5494.45	4234.25	5307.68	FBgn0034110	0.0376486	0.0361098
pan	0.262368	0.0410891	0.221094	2937.63	2241.13	1275.74	3967.81	3443.13	2862.3	2151.5	3424.41	FBgn0085432	0.291571	0.161485
Mdr49	0.262361	0.0067999	0.0798015	1429.83	1442.57	1305.3	1707.01	1725.24	1853.07	1392.57	1761.77	FBgn0004512	0.0409284	0.0451755
CG32641	0.262345	0.0380801	0.213134	219.83	188.32	342.33	390.42	350.74	376.59	250.16	372.583	FBgn0052641	0.216048	0.0540581
CG12592	0.262318	0.041164	0.221159	3.76	3.55	3.69	10.61	12.85	9.96	3.66667	11.14	FBgn0037811	0.0107356	0.136099
CG11842	0.261861	0.0434372	0.226583	23.49	39.97	23.4	46.68	52.34	53.8	28.9533	50.94	FBgn0039629	0.177339	0.073828
CG30156	0.261727	0.0424456	0.224062	61.06	36.42	38.17	74.26	66.11	83.69	45.2167	74.6867	FBgn0050156	0.16428	0.117796
csw	0.261418	0.0295114	0.18668	1752.05	1384.83	1152.6	2048.62	2059.45	1784.33	1429.83	1964.13	FBgn0000382	0.16939	0.0793268
CG5958	0.261179	0.042032	0.223036	178.49	229.18	248.75	419.06	212.1	420.43	218.807	350.53	FBgn0031913	0.0862461	0.342013
CG10361	0.261037	0.0137151	0.120566	829.52	827.88	848.44	1103.35	1169.75	954.43	835.28	1075.84	FBgn0036208	0.0119719	0.102491
CG8180	0.260854	0.0131196	0.117327	1344.34	1144.99	1115.66	1490.58	1534.26	1610.98	1201.66	1545.27	FBgn0034021	0.077238	0.0394434
bif	0.260722	0.0388031	0.21484	7319.17	5629.92	3720.09	8161.6	9115.57	7488	5556.39	8255.06	FBgn0014133	0.240474	0.0990665
DIP-alpha	0.260651	0.042987	0.225718	52.61	62.18	36.94	97.6	88.14	64.76	50.5767	83.5	FBgn0052791	0.196761	0.20245
CG31051	0.260496	0.0435351	0.226987	48.85	55.07	29.55	61.53	78.04	85.68	44.49	75.0833	FBgn0051051	0.15531	0.164397
ci	0.260479	0.0407974	0.21997	15609.7	11076.9	7406.94	19967.4	17476.4	14859.4	11364.5	17434.4	FBgn0004859	0.276521	0.146507
CG31195	0.260395	0.0319825	0.194378	14667.5	12633.1	9084.12	17581.5	17341.4	15577.8	12128.2	16833.5	FBgn0051195	0.181394	0.0649982
CG16786	0.260178	0.0252259	0.171926	3116.12	3633.06	2488.68	4240.47	4046.36	4080.74	3079.29	4122.52	FBgn0034974	0.140435	0.0251257
boss	0.260132	0.0430177	0.225732	248.01	183.87	103.44	269.47	288.3	312.83	178.44	290.2	FBgn0000206	0.231556	0.074922
Rat1	0.260039	0.0327255	0.196849	3838.55	3321.28	2334.76	4364.6	4580.74	4278	3164.86	4407.78	FBgn0031868	0.178588	0.035374
hebe	0.259887	0.0271961	0.178883	344.77	360.64	305.39	381.93	503.16	479.21	336.933	454.767	FBgn0033448	0.0593611	0.141182
scb	0.259819	0.0302993	0.188993	4751.68	4886.43	3415.94	6772.87	5354.75	5762.45	4351.35	5963.36	FBgn0003328	0.141066	0.12243
CG7692	0.259751	0.0199778	0.150934	1166.78	1097.03	934.64	1518.17	1414.9	1261.28	1066.15	1398.12	FBgn0036714	0.0944366	0.0924563
CG3246	0.259468	0.044556	0.228769	16.91	32.87	34.48	119.88	32.14	46.82	28.0867	66.28	FBgn0031538	0.207448	0.709048
ktub	0.259413	0.0437331	0.227153	140.92	81.72	65.26	176.11	152.42	145.46	95.9667	157.997	FBgn0015721	0.273554	0.101698
Best1	0.25904	0.024583	0.168995	2023.55	1634.43	1453.07	2181.24	2197.17	2422.94	1703.68	2267.12	FBgn0040238	0.120299	0.0596272
eIF5B	0.258662	0.0212638	0.157145	6591.1	5153.8	5037.7	7187.69	7834.72	7010.78	5594.2	7344.4	FBgn0026259	0.123423	0.0590583
Cap-D3	0.2584	0.0301091	0.18835	992.05	857.19	652.65	1162.76	1142.2	1102.88	833.963	1135.95	FBgn0051989	0.154947	0.0267846
CR42868	0.258223	0.026487	0.176199	1.88	1.78	0	41.38	1.84	1.99	1.22	15.07	NA	0.531524	1.51196
Gli	0.258187	0.0395512	0.216578	16369.7	17145.6	9272.53	22112.6	20936	19649.5	14262.6	20899.4	FBgn0001987	0.220815	0.0589469
Hcf	0.258066	0.0320178	0.194426	7329.5	6193.09	4972.44	9742.36	8209.34	7452.13	6165.01	8467.94	FBgn0039904	0.15818	0.137791
Ppa	0.257288	0.0362783	0.207375	6238.81	5169.79	3752.11	7337.27	7744.74	6269.56	5053.57	7117.19	FBgn0020257	0.198964	0.107039
CG5522	0.257134	0.0267548	0.177161	1960.61	1602.46	1425.97	2436.92	2196.26	2025.43	1663.01	2219.54	FBgn0034158	0.134497	0.0931411
slim	0.256777	0.0217944	0.159328	3124.57	2843.38	2295.35	3675	3628.6	3515.85	2754.43	3606.48	FBgn0261477	0.119944	0.0226946
toc	0.256757	0.0437301	0.227153	2220.83	1646.87	1052.86	2771.1	2859.17	2006.5	1640.19	2545.59	FBgn0015600	0.291061	0.184216
CG1703	0.256665	0.0208468	0.155109	5972.01	4585.3	5705.13	6881.08	7607.02	6725.85	5420.81	7071.32	FBgn0030321	0.109395	0.0665195
Nedd4	0.256484	0.0379473	0.212709	3418.62	2993.5	1982.57	4240.47	4084.01	3607.51	2798.23	3977.33	FBgn0259174	0.204482	0.0828921
fz4	0.256236	0.031906	0.194125	3184.7	3152.5	2154.97	4098.31	3659.82	3810.75	2830.72	3856.29	FBgn0027342	0.153629	0.0577665
pkaap	0.255807	0.0078338	0.0861015	1642.14	1657.53	1464.15	1989.21	2035.58	1962.66	1587.94	1995.82	FBgn0040079	0.054763	0.0184918
CG13999	0.255319	0.0465756	0.23328	6.58	17.77	8.62	20.16	27.55	28.89	10.99	25.5333	FBgn0031753	0.206286	0.184129
CG9444	0.255201	0.0437568	0.227153	21.61	36.42	12.31	122	12.85	80.7	23.4467	71.85	FBgn0037730	0.150675	0.767022
stet	0.255156	0.047117	0.234972	65.76	52.41	29.55	102.91	84.47	69.74	49.24	85.7067	FBgn0020248	0.262575	0.193912
HGTX	0.255042	0.045133	0.230565	182.25	262.04	119.45	283.26	289.22	310.84	187.913	294.44	FBgn0040318	0.229904	0.049287
bves	0.254757	0.0441422	0.227485	816.37	619.13	418.68	1073.64	990.7	752.19	618.06	938.843	FBgn0031150	0.264358	0.177752
roq	0.254348	0.0357496	0.205843	5451.56	4866.88	3459.03	7032.79	5924.02	6065.32	4592.49	6340.71	FBgn0036621	0.168864	0.09518
eff	0.253997	0.0199644	0.150934	25145	21343.6	20313.4	31309.7	28986.5	26093.4	22267.3	28796.5	FBgn0011217	0.097528	0.0907507
Cpr35B	0.25397	0.0201586	NA	0	0	0	4.24	4.59	3.99	0	4.27333	FBgn0028871	0	0.0705271
CG5694	0.253861	0.0231012	0.164178	2183.26	1781.89	1934.55	2912.21	2435.9	2351.21	1966.57	2566.44	FBgn0032197	0.0861647	0.117838
snoRNA:Psi28S-1135c	0.253686	0.0458194	0.231408	8.45	3.55	4.93	12.73	14.69	17.93	5.64333	15.1167	FBgn0083010	0.140919	0.173724
aop	0.253298	0.04454	0.228769	8635.32	6233.95	4275.46	9986.37	10625	8085.76	6381.58	9565.72	FBgn0000097	0.270064	0.138083
Cals	0.253279	0.0451075	0.230565	9019.55	6258.82	4696.6	12563.3	9412.13	8291.99	6658.32	10089.1	FBgn0039928	0.263988	0.219512
CG44247	0.253063	0.0459785	0.231685	335.38	251.38	173.63	436.04	432.46	304.86	253.463	391.12	FBgn0265182	0.265352	0.191053
CG34404	0.253006	0.0322836	0.195248	2008.52	1994.19	1387.8	2470.87	2486.4	2307.37	1796.84	2421.55	FBgn0085433	0.153555	0.0409591
ltl	0.252982	0.0418363	0.222772	944.14	902.49	545.52	1255.06	1065.07	1123.8	797.383	1147.98	FBgn0268063	0.194974	0.0847361
CG8289	0.252981	0.00739014	0.0833152	7041.09	6241.94	6283.89	8099.01	8441.63	7914.4	6522.31	8151.68	FBgn0030854	0.0568292	0.0328193
Unc-76	0.25293	0.0312331	0.19171	3082.3	2605.32	2093.4	3688.79	3514.74	3228.93	2593.67	3477.49	FBgn0040395	0.153163	0.0667673
hh	0.252883	0.00671168	0.079487	2900.05	2643.52	2589.66	3382.19	3298.98	3466.04	2711.08	3382.4	FBgn0004644	0.0478519	0.0246955
Axn	0.252647	0.0401168	0.218312	3426.13	3070.78	2034.29	4255.32	4222.65	3563.67	2843.73	4013.88	FBgn0026597	0.202927	0.0972215
fax	0.252345	0.0437566	0.227153	26736.4	17348.1	17242.2	32804.5	34497.4	22469	20442.2	29923.6	FBgn0014163	0.242609	0.217593
dpr5	0.252343	0.0432079	0.225732	74.22	95.93	115.75	141.1	144.15	128.52	95.3	137.923	FBgn0037908	0.161626	0.0600702
CG10947	0.251742	0.0481028	0.238497	308.14	379.3	229.04	411.63	355.33	704.37	305.493	490.443	FBgn0032857	0.106712	0.382088
Pep	0.251735	0.0193236	0.148037	26679.1	21428	23116	29357.6	33282.7	28857.1	23741	30499.1	FBgn0004401	0.0928987	0.0794637
HIP	0.251655	0.0244877	0.168751	1582.95	1316.43	1565.12	2133.5	1983.24	1700.64	1488.17	1939.13	FBgn0260484	0.0876113	0.113338
betaGlu	0.251495	0.00798301	0.0866593	1457.07	1388.38	1563.89	1875.69	1804.2	1825.17	1469.78	1835.02	FBgn0270927	0.0484572	0.0200264
CG9279	0.251398	0.0464117	0.233002	164.4	129.69	89.89	217.49	199.24	166.38	127.993	194.37	FBgn0036882	0.224089	0.133255
z	0.251339	0.0291648	0.185918	2311.96	2316.63	1711.66	2688.35	3014.34	2684.96	2113.42	2795.88	FBgn0004050	0.129588	0.0676697
CG10508	0.25133	0.0459143	0.231581	259.29	234.51	137.92	300.24	350.74	296.89	210.573	315.957	FBgn0037060	0.215999	0.0954871
CG14915	0.251329	0.0404324	0.219242	1.88	0.89	2.46	8.49	7.35	6.97	1.74333	7.60333	FBgn0032335	0.113898	0.104038
orb	0.251089	0.0479708	0.238162	48.85	41.75	33.25	73.2	62.44	59.78	41.2833	65.14	FBgn0004882	0.130653	0.109084
CG12224	0.250936	0.049833	0.243631	24.43	26.65	19.7	54.11	39.48	32.88	23.5933	42.1567	FBgn0037974	0.10796	0.257733
Appl	0.250629	0.0500614	0.244393	3406.4	1844.07	860.76	4081.33	4830.48	2709.87	2037.08	3873.89	FBgn0000108	0.473731	0.277606
aust	0.250211	0.0264042	NA	0	0.89	0	5.3	4.59	4.98	0.296667	4.95667	FBgn0032104	0.103181	0.0717366
Parp	0.250087	0.041886	0.222772	4161.71	2854.93	3127.78	5850.94	4515.55	3912.37	3381.47	4759.62	FBgn0010247	0.176195	0.208433
Rsf1	0.249404	0.0155051	0.130079	6995.06	6361.86	7953.69	9047.47	8979.68	8968.46	7103.54	8998.54	FBgn0011305	0.0893621	0.00475046
CG10702	0.249391	0.0422614	0.223597	186.01	162.56	124.37	247.19	208.42	211.21	157.647	222.273	FBgn0032752	0.147305	0.0972834
na	0.24926	0.0503097	0.244638	264.92	186.54	46.79	395.72	352.58	295.89	166.083	348.063	FBgn0002917	0.373431	0.143847
St4	0.249081	0.0406378	0.21982	0	4.44	2.46	9.55	13.77	8.97	2.3	10.7633	FBgn0033887	0.247973	0.243414
CG7065	0.248693	0.050465	0.245072	1478.68	1390.16	583.69	1952.08	2010.79	1656.8	1150.84	1873.22	FBgn0030091	0.297658	0.101276
Swip-1	0.248689	0.00848716	0.0899363	2310.08	2585.78	2385.24	2909.02	3025.36	3135.28	2427.03	3023.22	FBgn0032731	0.0454576	0.0374254
stan	0.248418	0.0513883	0.24718	9666.82	7090.25	2669.7	12257.8	12620.2	9790.39	6475.59	11556.1	FBgn0024836	0.361459	0.133252
CG4115	0.247924	0.0362654	0.207375	633.18	574.72	838.59	924.06	863.08	961.4	682.163	916.18	FBgn0038017	0.144151	0.0541721
bdg	0.247876	0.0366987	0.20906	3561.41	3348.81	2372.93	3980.55	4087.68	4439.4	3094.38	4169.21	FBgn0034049	0.142761	0.0575754
CG4496	0.247456	0.0169282	0.136953	1039.02	1004.64	875.53	1284.77	1235.85	1179.59	973.063	1233.4	FBgn0031894	0.0730744	0.0426727
Rfx	0.247398	0.0405298	0.219342	509.18	556.95	362.03	689.59	670.26	601.75	476.053	653.867	FBgn0020379	0.168832	0.0705917
CR45136	0.247373	0.0251859	NA	0	0.89	0	9.55	1.84	5.98	0.296667	5.79	NA	0.0859267	0.666409
nmo	0.247365	0.0431156	0.225732	6031.2	4146.49	4039.03	7076.29	7320.55	5441.65	4738.91	6612.83	FBgn0011817	0.205902	0.154487
bib	0.247237	0.0403449	0.218874	4196.47	3978.6	2638.91	4932.18	5077.47	4795.07	3604.66	4934.91	FBgn0000180	0.175895	0.0286165
PRL-1	0.246994	0.0521087	0.249136	1279.52	903.38	410.06	1615.77	1498.45	1299.14	864.32	1471.12	FBgn0024734	0.335641	0.108811
CG4341	0.246954	0.0513856	0.24718	172.86	162.56	77.58	225.97	237.81	199.25	137.667	221.01	FBgn0028481	0.262438	0.0893747
CG43338	0.246722	0.0522732	0.249386	157.83	115.48	59.11	160.2	219.44	186.3	110.807	188.647	FBgn0263079	0.265838	0.157382
pum	0.246602	0.0501495	0.244459	4489.58	3045.02	2089.71	5020.24	5451.16	4135.54	3208.1	4868.98	FBgn0003165	0.292155	0.137755
CG31038	0.246344	0.032028	0.194426	3440.22	2780.32	2408.64	3644.24	3926.08	3780.86	2876.39	3783.73	FBgn0051038	0.138185	0.0372495
Inos	0.246335	0.015918	0.132345	5379.23	5668.11	5904.62	6532.04	6949.61	7897.47	5650.65	7126.37	FBgn0025885	0.0333182	0.0981799
Map205	0.246052	0.0505249	0.245255	16445.8	12731.7	7372.46	19965.3	18599.3	16831.1	12183.3	18465.2	FBgn0002645	0.271015	0.0851019
en	0.245925	0.0330284	0.197708	1353.73	1106.8	972.81	1441.78	1634.34	1450.58	1144.45	1508.9	FBgn0000577	0.133209	0.0720547
CG13795	0.24587	0.0506354	0.245363	31.94	46.19	93.59	263.11	78.04	68.74	57.24	136.63	FBgn0031937	0.469541	0.802412
NimC2	0.245823	0.0513698	0.24718	96.76	318.89	125.6	691.72	167.11	362.64	180.417	407.157	FBgn0028939	0.333072	0.651157
alpha-Est7	0.245706	0.0530504	0.250956	255.53	290.47	124.37	632.3	356.25	244.09	223.457	410.88	FBgn0015575	0.358769	0.486243
CG5937	0.245302	0.0518673	0.248409	299.68	218.52	41.87	438.16	447.15	353.68	186.69	412.997	FBgn0029834	0.372708	0.124858
NTPase	0.245009	0.0155765	0.130481	3065.39	3221.79	2750.97	3979.48	3531.27	3857.57	3012.72	3789.44	FBgn0024947	0.0621606	0.0611547
CG17646	0.244968	0.0477278	0.237379	1466.46	1610.45	1046.7	1944.65	1543.44	2403.01	1374.54	1963.7	FBgn0264494	0.121889	0.219026
mid	0.244699	0.031453	0.192105	1737.02	1587.36	1257.27	1922.37	2104.44	1960.67	1527.22	1995.83	FBgn0261963	0.125194	0.0480961
Src42A	0.244604	0.0384504	0.213707	10761.3	9871.45	7126.18	13080	12381.5	11721.2	9252.97	12394.2	FBgn0264959	0.161658	0.0548243
CG8500	0.244594	0.0531117	0.251123	168.16	102.15	75.12	203.7	183.63	167.37	115.143	184.9	FBgn0037754	0.285963	0.0984222
CG34355	0.24454	0.0393719	0.216127	1012.71	827.88	692.05	1243.39	1144.04	1020.19	844.213	1135.87	FBgn0085384	0.157767	0.0984475
HP5	0.244471	0.0432038	0.225732	2028.25	1564.26	1338.54	2462.38	2398.25	1904.88	1643.68	2255.17	FBgn0030301	0.184604	0.135267
Ude	0.243782	0.0454203	0.23065	1019.29	704.41	680.97	1103.35	1262.48	968.38	801.557	1111.4	FBgn0039226	0.195095	0.132459
CG1941	0.243539	0.0453729	0.230647	3.76	18.65	1.23	15.91	25.71	49.81	7.88	30.4767	FBgn0033214	0.188968	0.57242
Obp99b	0.243429	0.0439726	0.227485	1266.36	2320.19	1486.31	16831.4	3389.87	1138.74	1690.95	7120	FBgn0039685	0.48819	1.19175
tws	0.243244	0.0479608	0.238162	6991.3	5562.41	3925.74	8421.53	7845.74	6963.96	5493.15	7743.74	FBgn0004889	0.22027	0.0948015
CG6422	0.243078	0.0384107	0.213594	5278.71	4704.33	3545.23	6216.95	6216.91	5575.15	4509.42	6003	NA	0.158386	0.0617244
Mlf	0.242705	0.00385889	0.0559263	5294.68	5471.8	5159.61	6477.93	6608.05	6386.12	5308.7	6490.7	FBgn0034051	0.0245167	0.0171807
Dok	0.242694	0.0420466	0.223036	2195.47	1955.99	1437.06	2767.92	2344.08	2437.88	1862.84	2516.63	FBgn0029944	0.159028	0.0884608
peb	0.242511	0.054955	0.255867	2194.53	1086.37	529.51	2370.08	2836.22	1926.79	1270.14	2377.7	FBgn0003053	0.439895	0.191262
CG6841	0.242335	0.0126949	0.115669	3123.63	3207.58	2871.65	3812.92	3590.95	4054.84	3067.62	3819.57	FBgn0036828	0.0431161	0.0607441
CR43961	0.242084	0.0542235	0.254158	20.67	10.66	16.01	33.95	20.2	44.83	15.78	32.9933	NA	0.111732	0.374101
CG8668	0.241759	0.0199615	0.150934	2618.22	2542.26	2119.26	3073.46	3062.09	3050.59	2426.58	3062.05	FBgn0031988	0.0881283	0.00373445
kek1	0.24174	0.0556758	0.256849	4716.92	2887.8	1562.66	5518.87	5876.27	4085.72	3055.79	5160.29	FBgn0015399	0.387649	0.183634
Dscam2	0.241682	0.0542339	0.254158	552.39	345.54	87.43	727.79	859.4	515.07	328.453	700.753	FBgn0265296	0.45227	0.247947
lqfR	0.241646	0.0200179	0.150934	4589.16	4460.94	3715.17	5462.64	5217.03	5424.71	4255.09	5368.13	FBgn0261279	0.0870017	0.0246307
CG41099	0.241368	0.0436468	0.227153	4100.65	3203.14	3269.4	5853.06	4380.58	4067.79	3524.4	4767.14	FBgn0039955	0.122953	0.199983
CR44947	0.241308	0.0134416	0.119247	0	0	0	30.77	0	4.98	0	11.9167	NA	0	1.38598
CR44043	0.241303	0.0533022	0.251565	10.33	5.33	19.7	31.83	21.12	27.9	11.7867	26.95	NA	0.261466	0.201033
CR44366	0.241031	0.0476151	0.237031	5.64	0.89	3.69	9.55	14.69	10.96	3.40667	11.7333	NA	0.217851	0.226349
p120ctn	0.240776	0.037148	0.209826	8311.21	6655.88	6597.9	11025	8751.05	8558.99	7188.33	9445.02	FBgn0260799	0.113667	0.145228
CG45072	0.2407	0.022419	NA	0	0	0	3.18	5.51	3.99	0	4.22667	FBgn0266442	0	0.279864
snoRNA:Psi28S-3405c	0.240666	0.0450041	0.230417	3.76	3.55	0	14.85	7.35	9.96	2.43667	10.72	FBgn0082958	0.212131	0.355161
Fas3	0.240637	0.0370977	0.209826	18014.7	16193.3	12852.2	21284	22036.9	18472.9	15686.8	20598	FBgn0000636	0.141734	0.091196
Keap1	0.240002	0.0222314	0.160888	930.98	918.48	799.19	1118.2	1043.04	1186.56	882.883	1115.93	FBgn0038475	0.0613113	0.064329
CycA	0.23997	0.0187412	0.145376	9127.59	8275.21	8073.13	11347.5	10998.7	9610.06	8491.98	10652.1	FBgn0000404	0.0582362	0.0862868
Pu	0.239829	0.0568154	0.259901	1244.76	1549.16	943.26	1453.45	1492.02	3096.42	1245.73	2013.96	FBgn0003162	0.0978392	0.465566
cdc14	0.239546	0.0482054	0.238793	1503.1	1221.38	890.31	1690.03	1699.53	1581.09	1204.93	1656.88	FBgn0031952	0.193997	0.0397195
CG7369	0.239538	0.0512234	0.247028	2878.44	2806.96	1672.26	3530.72	3649.72	3178.12	2452.55	3452.85	FBgn0037188	0.212924	0.0710291
B-H2	0.239531	0.0557276	0.256849	882.13	616.47	423.61	1013.17	1103.64	791.04	640.737	969.283	FBgn0004854	0.291036	0.165952
brk	0.23921	0.0569362	0.259988	2331.69	1767.68	938.34	2582.26	3025.36	2310.36	1679.24	2639.33	FBgn0024250	0.303361	0.136739
aru	0.238849	0.031714	0.193234	4555.34	3700.57	3487.36	4784.72	5451.16	4870.79	3914.42	5035.56	FBgn0029095	0.116038	0.0719854
snoRNA:Psi28S-1192b	0.23881	0.0522174	0.249334	13.15	13.32	2.46	37.13	14.69	28.89	9.64333	26.9033	FBgn0083000	0.215352	0.421923
Gnmt	0.238556	0.040112	0.218312	9.39	20.43	0	159.14	12.85	13.95	9.94	61.98	FBgn0038074	0.733054	1.35761
Chd64	0.238543	0.00734812	0.0831842	17991.2	17711.4	16664.7	22418.2	21147.2	20624.9	17455.8	21396.8	FBgn0035499	0.0339021	0.0431052
Atet	0.238219	0.0498666	0.243656	868.98	1127.23	763.48	1261.43	1051.3	1491.42	919.897	1268.05	FBgn0020762	0.12548	0.173601
Sirt1	0.238214	0.0444876	0.228629	4386.24	3874.68	2812.54	5002.2	5050.84	4761.2	3691.15	4938.08	FBgn0024291	0.168601	0.0314092
CG10337	0.238195	0.0466261	0.233361	753.43	677.76	519.66	830.69	793.3	1014.21	650.283	879.4	FBgn0032805	0.117611	0.134451
CG31676	0.238166	0.0326957	0.196849	4051.8	4896.2	3566.17	5250.46	5441.06	5418.74	4171.39	5370.09	FBgn0051676	0.124204	0.0194036
Ziz	0.237949	0.0582044	0.263759	2823.95	2158.52	1033.15	3458.58	3269.59	2922.07	2005.21	3216.75	FBgn0260486	0.309777	0.0845981
CG12071	0.2378	0.0564883	0.258938	194.46	121.69	32.02	235.52	307.59	199.25	116.057	247.453	FBgn0039808	0.408363	0.222858
CG33082	0.237777	0.0555484	0.256849	131.52	97.71	82.5	132.61	171.7	150.44	103.91	151.583	FBgn0053082	0.166786	0.129104
Epac	0.237689	0.058438	0.263961	279.01	207.86	77.58	314.03	348.9	344.71	188.15	335.88	FBgn0085421	0.29634	0.0566818
Blimp-1	0.237685	0.0584286	0.263961	2916.02	2401.02	1091.03	3698.34	3627.68	2971.89	2136.02	3432.64	FBgn0035625	0.316604	0.116697
CG9503	0.237679	0.0444676	0.228629	733.7	618.24	891.54	1032.27	879.6	1078.97	747.827	996.947	FBgn0030598	0.127155	0.104593
Cyp12e1	0.237537	0.0412765	0.221487	819.19	704.41	996.21	1178.67	1130.26	1007.23	839.937	1105.39	FBgn0037817	0.145947	0.0799586
Csp	0.237229	0.0171715	0.138021	6969.7	6098.04	6528.94	8806.64	7832.89	7756.99	6532.23	8132.17	FBgn0004179	0.0561867	0.0719779
Mink	0.237206	0.0224161	0.161803	3167.79	2623.09	2939.38	3728.05	3844.37	3397.3	2910.09	3656.57	FBgn0039250	0.0805136	0.063433
CG5849	0.236602	0.0471763	0.235057	510.12	452.13	453.16	597.29	526.11	779.09	471.803	634.163	FBgn0038897	0.0425974	0.205718
CG12769	0.236536	0.0586859	0.264646	59.18	28.42	18.47	66.84	67.03	68.74	35.3567	67.5367	FBgn0033252	0.308743	0.0154944
eas	0.236467	0.0269962	0.177989	1598.92	1356.4	1574.98	2095.3	1873.06	1765.4	1510.1	1911.25	FBgn0000536	0.0757025	0.0880227
CG1638	0.236396	0.0591379	0.265578	15.03	13.32	16.01	24.4	28.46	27.9	14.7867	26.92	FBgn0039855	0.048796	0.0817338
slp2	0.236368	0.0292972	0.186416	1073.78	979.77	894	1262.49	1356.13	1130.77	982.517	1249.8	FBgn0004567	0.0795223	0.0905867
Gr28b	0.236257	0.058046	0.263363	48.85	65.73	80.04	105.03	89.98	93.65	64.8733	96.22	FBgn0045495	0.166713	0.0815553
CG16721	0.2357	0.0239196	0.167179	6027.44	6010.99	5163.31	6840.77	6879.83	7895.48	5733.91	7205.36	FBgn0029820	0.062596	0.0829911
drm	0.235627	0.052421	0.249512	6460.52	5258.62	3798.9	7207.84	7722.71	6438.92	5172.68	7123.16	FBgn0024244	0.207005	0.0907001
CG3548	0.235479	0.0195204	0.149134	2171.98	1809.43	1901.3	2432.67	2489.15	2409.99	1960.9	2443.94	FBgn0035033	0.0782082	0.01668
CG15784	0.235364	0.0443405	0.228189	10526.4	9185.7	6979.64	11691.3	12376	11182.2	8897.25	11749.8	FBgn0029766	0.160156	0.0509838
loh	0.235302	0.0603745	0.268203	39.46	63.96	70.19	119.88	83.55	76.71	57.87	93.38	FBgn0032252	0.211771	0.24848
Plc21C	0.235293	0.0557784	0.256849	2175.74	1892.04	1167.38	2518.61	2377.14	2509.62	1745.05	2468.46	FBgn0004611	0.207203	0.032089
NetB	0.235213	0.0604878	0.268351	1036.2	733.72	385.43	1378.13	1254.22	898.64	718.45	1177	FBgn0015774	0.362385	0.211469
Drep4	0.235157	0.0183351	0.143429	940.38	891.83	853.37	1188.22	1063.24	1088.93	895.193	1113.46	FBgn0028406	0.0400415	0.0592773
pon	0.235029	0.0265434	0.176469	3139.6	3389.68	2685.71	3871.27	4051.87	3699.17	3071.66	3874.1	FBgn0025739	0.0964725	0.0455246
spz3	0.234771	0.0401233	0.218312	364.5	405.94	341.1	480.59	425.11	540.98	370.513	482.227	FBgn0031959	0.0606965	0.120177
kni	0.23462	0.0471437	0.235	1422.31	1346.63	949.42	1639.11	1573.74	1738.5	1239.45	1650.45	FBgn0001320	0.146109	0.0502671
CG42404	0.234583	0.0604168	0.268208	84.55	53.3	24.63	100.79	101.92	95.64	54.16	99.45	FBgn0259823	0.313355	0.0336609
CG2747	0.234533	0.055657	0.256849	7267.5	6456.9	4014.4	8630.53	8437.96	7789.87	5912.93	8286.12	FBgn0037541	0.217384	0.0531514
Kap-alpha3	0.234514	0.0336925	0.199762	19537.5	18653.9	14592.2	23103.5	22510.7	21846.3	17594.5	22486.8	FBgn0027338	0.120723	0.027969
CG16953	0.234505	0.0288898	0.185308	6187.14	6273.03	4908.41	7272.56	7286.58	7419.26	5789.53	7326.13	FBgn0038809	0.103013	0.01105
CG43658	0.234478	0.0610787	0.269639	5530.48	3967.06	1797.86	6106.62	6716.39	5795.33	3765.13	6206.11	FBgn0263706	0.323447	0.0754935
jar	0.234328	0.0498318	0.243631	9462.97	8520.38	5891.07	10878.6	10886.7	10350.3	7958.14	10705.2	FBgn0011225	0.178848	0.0287133
CG4538	0.234265	0.0417697	0.222772	5357.62	4843.79	3754.57	6061	6461.14	5678.76	4651.99	6066.97	FBgn0038745	0.144143	0.0644843
boi	0.233847	0.059681	0.26658	3557.65	3140.07	1699.35	4076.03	4300.7	3961.19	2799.02	4112.64	FBgn0040388	0.246129	0.0419902
tkv	0.233669	0.0298356	0.187693	17899.1	17686.5	13953.1	21217.2	20544	20919.8	16512.9	20893.7	FBgn0003716	0.106091	0.0161465
CG9664	0.233583	0.0598753	0.266786	132.46	116.36	126.84	202.63	126.71	222.17	125.22	183.837	FBgn0031515	0.0367797	0.274312
nonA	0.233553	0.0477268	0.237379	7299.44	5451.37	4795.12	8006.71	7999.07	7287.75	5848.64	7764.51	FBgn0004227	0.178185	0.0531784
wg	0.233326	0.0379469	0.212709	2462.27	2633.75	1921	3118.02	2911.51	3002.77	2339.01	3010.77	FBgn0284084	0.123892	0.0343723
CG9005	0.233149	0.0588871	0.265123	4536.55	3774.3	2299.05	5314.11	4870.88	5006.28	3536.63	5063.76	FBgn0033638	0.22722	0.0448553
CG8420	0.23297	0.0238639	0.167047	1476.8	1811.2	1720.28	2053.93	2085.16	2120.07	1669.43	2086.39	FBgn0037664	0.0815552	0.0158585
CG32695	0.232949	0.0468996	0.234203	5.64	4.44	0	29.71	7.35	9.96	3.36	15.6733	FBgn0052695	0.298299	0.780048
Kal1	0.232819	0.0136152	0.120117	4270.69	4170.47	4302.55	4922.64	5088.48	5653.86	4247.9	5221.66	FBgn0039155	0.0121909	0.0734194
Ephrin	0.232753	0.0561833	0.257965	4812.74	3972.39	3080.99	6671.02	5163.77	4601.79	3955.37	5478.86	FBgn0040324	0.188188	0.195295
CG4404	0.232715	0.0570999	0.260452	108.97	90.6	123.14	164.44	157.01	127.52	107.57	149.657	FBgn0030432	0.127942	0.130482
Notum	0.232674	0.0609392	0.269291	394.56	357.98	195.79	488.02	468.27	444.34	316.11	466.877	FBgn0044028	0.238091	0.0468503
CG18675	0.232443	0.0303959	NA	0.94	0	0	3.18	4.59	6.97	0.313333	4.91333	FBgn0040696	0.0778636	0.389873
Gabat	0.232301	0.0100098	0.100056	1421.37	1423.02	1520.79	1775.97	1799.61	1754.44	1455.06	1776.67	FBgn0036927	0.032449	0.0127166
CG5787	0.231787	0.0430591	0.225732	5677.03	5020.56	3962.68	6319.86	6691.6	6019.49	4886.76	6343.65	FBgn0032454	0.143695	0.0530745
Sik2	0.231737	0.0624758	0.273076	327.86	279.81	88.66	477.41	458.17	334.75	232.11	423.443	FBgn0025625	0.377993	0.182813
Buffy	0.231669	0.0629362	0.273564	112.73	86.16	137.92	168.69	124.87	221.17	112.27	171.577	FBgn0040491	0.117028	0.281011
Tollo	0.231598	0.0603914	0.268203	8573.32	7060.94	4321.02	10015	9538.84	8995.36	6651.76	9516.41	FBgn0029114	0.239621	0.0536127
crb	0.231324	0.0622571	0.272572	10720.9	8849.04	4929.34	12186.7	12719.4	11234	8166.42	12046.7	FBgn0259685	0.263085	0.0624673
Or43b	0.231307	0.0482274	0.238795	236.74	231.84	184.71	307.66	292.9	262.02	217.763	287.527	FBgn0026393	0.109647	0.0809999
CG43248	0.231064	0.05263	0.250015	7.52	2.66	1.23	16.97	9.18	12.95	3.80333	13.0333	FBgn0262893	0.254609	0.2989
CG13912	0.230905	0.0431729	0.225732	4.7	3.55	0	37.13	2.75	10.96	2.75	16.9467	FBgn0035186	0.22354	1.05949
CG7536	0.230746	0.0493706	0.242512	1996.31	1781.89	1357.02	2487.84	2101.69	2188.82	1711.74	2259.45	FBgn0030890	0.14865	0.089638
hig	0.230735	0.0549226	0.255867	249.89	268.26	219.19	267.35	341.56	389.54	245.78	332.817	FBgn0010114	0.0636439	0.184974
CG43693	0.230733	0.0248489	0.170087	478.17	470.79	454.39	598.35	607.83	543.97	467.783	583.383	FBgn0263776	0.0223758	0.0590701
Cpr65Au	0.230698	0.0559832	0.257395	57.31	83.5	6.16	128.37	209.34	73.72	48.99	137.143	FBgn0042119	0.53358	0.49754
LPCAT	0.230601	0.0359975	0.206475	2490.45	2235.8	1950.56	3099.99	2777.46	2616.22	2225.6	2831.22	FBgn0052699	0.103237	0.0870032
Eph	0.230342	0.0598943	0.266786	8401.4	6982.77	4923.18	11330.5	8840.12	8253.14	6769.12	9474.6	FBgn0025936	0.21191	0.172448
sm	0.230325	0.0644234	0.277033	1180.87	980.66	518.42	1586.06	1604.96	1022.18	893.317	1404.4	FBgn0003435	0.33238	0.235793
pcs	0.230204	0.024431	0.16859	3984.16	3317.72	3771.81	4826.09	4633.07	4322.83	3691.23	4594	FBgn0033988	0.078756	0.0552667
CR45693	0.230168	0.0501517	0.244459	0.94	2.66	4.93	8.49	18.36	5.98	2.84333	10.9433	NA	0.334667	0.598034
elav	0.229916	0.0647273	0.277545	1662.81	986.88	757.32	2064.54	1943.76	1301.13	1135.67	1769.81	FBgn0260400	0.361782	0.231865
CG3408	0.229662	0.0300513	0.18835	3642.2	3575.33	3015.73	4470.69	4454.03	3919.34	3411.09	4281.35	FBgn0036008	0.0877744	0.0732533
otk	0.229451	0.0647297	0.277545	3844.18	3070.78	1634.08	4522.67	4467.8	3926.32	2849.68	4305.6	FBgn0004839	0.285641	0.0765532
prominin-like	0.229403	0.0593368	0.265749	11125.8	9318.05	6319.6	13341	12290.6	11296.8	8921.14	12309.4	FBgn0026189	0.214889	0.0830452
CG12531	0.229366	0.0648709	0.277628	85.49	70.17	29.55	112.46	113.85	95.64	61.7367	107.317	FBgn0031064	0.302257	0.0944508
Tbce	0.228674	0.00617023	0.075289	3700.45	3619.74	3690.54	4498.27	4311.71	4496.19	3670.24	4435.39	FBgn0033055	0.00978983	0.0241501
HIP-R	0.228565	0.0544368	0.25468	2206.74	1609.56	2251.02	3160.46	2510.27	2413.97	2022.44	2694.9	FBgn0029676	0.148407	0.150674
CG31122	0.228375	0.0528126	0.250561	2715.92	2353.05	1849.58	3189.1	3305.4	2657.06	2306.18	3050.52	FBgn0051122	0.16374	0.113316
CG8671	0.22833	0.0643247	0.276716	2506.42	2070.58	1247.42	3161.52	2617.7	2639.13	1941.47	2806.12	FBgn0032938	0.242259	0.109751
AGO2	0.228197	0.0449232	0.230123	13465	9938.96	10419	15285.6	15106.6	13211.6	11274.3	14534.6	FBgn0087035	0.144744	0.0790702
CG17265	0.22816	0.0628787	0.273564	1435.46	1060.61	802.88	1648.66	1701.36	1302.13	1099.65	1550.72	FBgn0031488	0.244286	0.139864
CG5639	0.22812	0.0644549	0.277036	1925.85	2176.29	1075.02	2564.23	2482.72	2423.94	1725.72	2490.3	FBgn0039527	0.238153	0.0282903
CG14664	0.227948	0.0334419	0.198898	32.88	115.48	14.78	25.46	56.01	1862.04	54.38	647.837	FBgn0040682	0.0288299	1.62331
CG7120	0.227919	0.0664801	0.281307	51.67	33.75	36.94	60.47	89.06	51.81	40.7867	67.1133	FBgn0035888	0.184506	0.290454
CG12288	0.227883	0.0584627	0.263961	724.31	611.14	1002.37	1002.56	1078.85	1082.95	779.273	1054.79	FBgn0032620	0.185902	0.0429244
Csat	0.227822	0.0168576	0.136836	2382.42	2425.89	2422.19	2934.49	2748.99	3182.1	2410.17	2955.19	NA	0.00757375	0.0735302
CG17378	0.227798	0.0642031	0.276407	42.27	23.1	12.31	42.44	54.17	56.79	25.8933	51.1333	FBgn0031858	0.267196	0.149448
DAAM	0.227398	0.062923	0.273564	2982.72	2192.27	1632.85	3218.81	3444.05	2850.34	2269.28	3171.07	FBgn0025641	0.237944	0.0945173
CG3649	0.226899	0.0670104	0.282047	600.3	595.15	1196.93	1229.6	1121.08	1227.41	797.46	1192.7	FBgn0034785	0.281862	0.0520095
CG1486	0.226793	0.039475	0.216568	3113.3	3096.54	2375.39	3562.55	3629.52	3700.16	2861.74	3630.74	FBgn0031174	0.113854	0.0189529
stj	0.22654	0.0672197	0.282821	199.16	143.9	66.5	279.02	246.99	179.33	136.52	235.113	FBgn0261041	0.37159	0.216471
Klp67A	0.226487	0.0333465	0.198871	1976.58	1680.63	1876.67	2319.16	2527.71	2088.19	1844.63	2311.69	FBgn0004379	0.0720981	0.095106
Nek2	0.226228	0.0214459	0.157778	1804.66	1825.41	2019.51	2186.54	2306.44	2457.81	1883.19	2316.93	FBgn0029970	0.0482172	0.058672
for	0.225836	0.0668722	0.281983	4029.25	3610.86	1969.03	4759.26	4510.96	4598.8	3203.05	4623.01	FBgn0000721	0.236795	0.027235
CycB3	0.225797	0.0140793	0.122079	3859.21	3790.29	3529.22	4431.43	4772.63	4412.5	3726.24	4538.85	FBgn0015625	0.0394492	0.0446539
app	0.225764	0.0657228	0.27924	1720.11	1334.2	910.01	1973.3	2000.69	1632.89	1321.44	1868.96	FBgn0260941	0.248149	0.109634
dbo	0.225694	0.0515038	0.247628	3209.12	3122.3	2326.14	4131.2	3770	3368.4	2885.85	3756.53	FBgn0040230	0.14448	0.101577
N	0.22567	0.0683044	0.285558	16164	12038.9	4824.67	17968.7	19153.9	17904	11009.2	18342.2	FBgn0004647	0.320562	0.038364
eg	0.225335	0.0689412	0.286701	31.94	26.65	35.71	50.92	47.74	46.82	31.4333	48.4933	FBgn0000560	0.0972063	0.044363
VepD	0.225247	0.0595485	0.266327	105.22	120.81	141.61	158.08	164.35	168.37	122.547	163.6	FBgn0053200	0.108434	0.0316983
if	0.225244	0.0688704	0.286621	4749.8	3892.44	1954.25	5162.4	5785.37	5137.79	3532.16	5361.85	FBgn0001250	0.278753	0.0684432
twz	0.225071	0.0224861	0.162204	5672.33	5989.67	6767.84	7691.62	7326.06	7651.39	6143.28	7556.36	FBgn0034636	0.07367	0.0265279
ZnT63C	0.224971	0.0289563	0.185342	4852.2	4741.64	4089.52	5777.73	5241.82	5965.69	4561.12	5661.75	FBgn0035432	0.0690853	0.0663425
Su(H)	0.224723	0.0653097	0.278348	996.74	703.52	559.06	1069.4	1109.15	959.41	753.107	1045.99	FBgn0004837	0.232449	0.0741569
CG11456	0.224647	0.0293429	0.186504	631.3	707.07	610.78	837.06	773.1	810.97	649.717	807.043	FBgn0037031	0.06254	0.0398495
Tep3	0.224461	0.0696855	0.288136	4152.32	3594.87	1700.58	4669.08	5111.44	4622.71	3149.26	4801.08	FBgn0041181	0.278014	0.0561917
CG34402	0.224372	0.0637871	0.275362	4.7	14.21	8.62	20.16	19.28	22.91	9.17667	20.7833	FBgn0085431	0.208615	0.0911104
Pdcd4	0.223724	0.0607345	0.268918	12766	10450.6	8259.08	14653.3	15363.7	12001.1	10491.9	14006	FBgn0030520	0.187796	0.126537
Sp1	0.223613	0.0627555	0.27329	878.38	633.34	543.05	868.89	979.68	923.55	684.923	924.04	FBgn0020378	0.187877	0.0599505
wtrw	0.223569	0.0690065	0.286865	312.83	337.55	89.89	473.17	441.64	412.46	246.757	442.423	FBgn0260005	0.330727	0.0686279
CR45600	0.223513	0.0697742	0.288136	367.32	251.38	181.02	418	388.38	361.65	266.573	389.343	NA	0.260126	0.0723972
blot	0.223359	0.0575772	0.261694	6226.6	5445.15	3995.93	7137.82	6680.59	6781.64	5222.56	6866.68	FBgn0027660	0.166902	0.0349784
ogre	0.223296	0.0162302	0.13374	20767.2	22685.8	20921.7	27765.2	25606.8	24976.6	21458.2	26116.2	FBgn0004646	0.0426753	0.0559961
CG12316	0.223277	0.0651747	0.278083	1158.33	1051.72	685.9	1354.79	1402.96	1201.51	965.317	1319.75	FBgn0036483	0.206227	0.0797088
sha	0.223166	0.0592749	0.265746	5.64	3.55	4.93	11.67	7.35	21.92	4.70667	13.6467	FBgn0003382	0.048483	0.54837
Cbl	0.223156	0.0611921	0.269711	3182.82	3053.91	2019.51	3735.47	3795.7	3478.99	2752.08	3670.05	FBgn0020224	0.183297	0.045826
CG7332	0.222873	0.0138104	0.121043	2338.26	2178.06	2115.56	2675.62	2714.1	2654.08	2210.63	2681.27	FBgn0030973	0.0432791	0.0113401
CG3556	0.222817	0.0700642	0.288671	690.49	447.69	357.11	776.59	754.73	624.66	498.43	718.66	FBgn0029708	0.275966	0.114292
unk	0.222798	0.0622074	0.272565	2161.65	1709.05	1460.45	2653.34	2503.84	1971.63	1777.05	2376.27	FBgn0004395	0.180313	0.150788
CG6812	0.222764	0.0359099	0.206185	3859.21	3462.51	4447.86	4884.44	4735.91	5071.04	3923.19	4897.13	NA	0.0977672	0.0342905
Hs6st	0.22263	0.0614448	0.269968	1608.32	1565.15	1039.31	1963.75	1774.82	1870.01	1404.26	1869.53	FBgn0038755	0.169407	0.0505293
sti	0.22263	0.0678482	0.284711	6250.09	5255.95	3372.84	6991.42	7345.34	6337.3	4959.63	6891.35	FBgn0002466	0.230593	0.0742112
Met	0.222626	0.069544	0.288136	545.81	478.78	300.46	654.58	697.81	532.01	441.683	628.133	FBgn0002723	0.238364	0.136923
CG14767	0.222619	0.0105605	0.103337	10025.7	10723.3	10601.2	12818	12090.4	12941.6	10450.1	12616.7	FBgn0040777	0.0287879	0.0364523
E(spl)m5-HLH	0.222617	0.0701411	0.28888	246.13	287.8	149	344.8	314.93	323.79	227.643	327.84	FBgn0002631	0.219966	0.0467951
CG5830	0.222531	0.065753	0.27924	3154.64	2736.79	1842.19	3752.45	3622.17	3168.15	2577.87	3514.26	FBgn0036556	0.211638	0.0872827
CG31176	0.222487	0.0716687	0.29207	747.79	697.3	325.09	869.95	1030.18	807.98	590.06	902.703	FBgn0051176	0.285719	0.127023
CG12009	0.222392	0.0704805	0.289507	745.91	803.89	565.22	825.39	823.6	1395.78	705.007	1014.92	FBgn0035430	0.0891842	0.324983
Paip2	0.222178	0.0606911	0.268918	3698.57	2903.79	2361.85	4306.25	3833.35	3720.09	2988.07	3953.23	FBgn0038100	0.18073	0.0786509
CG6051	0.222057	0.0710106	0.290557	2172.92	1872.49	1044.24	2416.76	2314.7	2622.19	1696.55	2451.22	FBgn0039492	0.222923	0.0638924
CG4995	0.222026	0.0513121	0.24718	0.94	1.78	3.69	18.04	5.51	4.98	2.13667	9.51	FBgn0032219	0.282985	0.777282
Nep2	0.221692	0.0375988	0.211512	14027.7	13848.3	13023.4	15920.1	15539.1	19620.6	13633.1	17026.6	FBgn0027570	0.0272978	0.132415
CanB	0.221663	0.056921	0.259988	309.08	299.35	318.94	469.98	401.24	335.74	309.123	402.32	FBgn0010014	0.0291746	0.166849
Tusp	0.22163	0.0725487	0.29447	85.49	87.94	43.1	109.27	113.85	112.58	72.1767	111.9	FBgn0039530	0.223938	0.0211305
CG16791	0.221546	0.0714515	0.291714	3891.16	3051.24	1876.67	4409.15	4545.85	3745	2939.69	4233.33	FBgn0038881	0.270191	0.101196
CG31467	0.221511	0.0713249	0.291389	119.31	116.36	88.66	170.81	179.04	116.56	108.11	155.47	FBgn0051467	0.145064	0.218353
spz	0.221493	0.0709918	0.290557	262.1	222.07	150.23	350.1	257.09	298.88	211.467	302.023	FBgn0003495	0.189654	0.154242
tty	0.221454	0.0725692	0.29447	590.91	361.53	233.97	665.19	745.55	481.2	395.47	630.647	FBgn0015558	0.375882	0.214888
E(spl)m7-HLH	0.221152	0.0259159	0.174014	2637	2901.12	3179.5	3520.11	3562.49	3616.48	2905.87	3566.36	FBgn0002633	0.0750125	0.0135436
CG33298	0.220948	0.0674518	0.283476	3182.82	2674.61	1834.8	3760.94	3476.18	3228.93	2564.08	3488.68	FBgn0032120	0.210836	0.0763111
Mcr	0.220688	0.0708053	0.290218	23488.8	22501.9	12724.2	29312	27344.9	25542.5	19571.6	27399.8	FBgn0267488	0.232967	0.0688084
CycE	0.220592	0.0702351	0.289161	1889.21	1640.65	1028.23	2137.74	2251.35	1942.74	1519.36	2110.61	FBgn0010382	0.22809	0.0739518
CG13325	0.220509	0.0516564	0.247885	2.82	3.55	0	4.24	15.61	10.96	2.12333	10.27	FBgn0033792	0.171053	0.556604
Pez	0.220312	0.0715505	0.291903	1593.29	1365.29	832.43	1800.37	1895.1	1635.88	1263.67	1777.12	FBgn0031799	0.238695	0.0738078
CG43340	0.220295	0.0737619	0.296327	947.89	707.07	336.18	979.22	1071.5	1097.89	663.713	1049.54	FBgn0263077	0.280676	0.0593683
CG12539	0.220258	0.0694901	0.288121	1449.55	1331.53	1503.55	2057.11	1371.74	2453.82	1428.21	1960.89	FBgn0030586	0.0358515	0.279169
aPKC	0.219597	0.0705016	0.289507	4624.86	3847.14	2598.28	5450.97	5316.19	4460.32	3690.09	5075.83	FBgn0261854	0.229216	0.105852
pod1	0.219579	0.074356	0.297853	7854.65	5580.17	3499.67	8792.85	9125.67	7082.52	5644.83	8333.68	FBgn0029903	0.307547	0.131543
kug	0.219391	0.0737349	0.296326	7426.26	5519.77	3649.9	8705.85	8347.06	6750.76	5531.98	7934.56	FBgn0261574	0.279703	0.13117
CG8176	0.219289	0.070429	0.289507	2873.74	2386.81	1595.91	3300.5	3169.51	2924.07	2285.49	3131.36	FBgn0037702	0.220553	0.0610255
Dscam3	0.219035	0.0677114	0.284352	152.19	96.82	19.7	222.79	235.97	139.48	89.57	199.413	FBgn0261046	0.477071	0.262372
chas	0.219	0.0751052	0.298808	4596.67	3531.8	1994.89	4929	5732.12	4406.52	3374.45	5022.55	FBgn0263258	0.296835	0.132947
CG4928	0.218981	0.0745577	0.297989	4556.28	3370.13	2093.4	4950.22	4435.67	5125.83	3339.94	4837.24	FBgn0027556	0.240296	0.0741504
CG10555	0.218931	0.0717177	0.29207	3828.21	2728.8	2279.34	4325.34	4560.54	3313.61	2945.45	4066.5	FBgn0030034	0.240475	0.162926
caix	0.218835	0.0626966	0.27329	6.58	3.55	2.46	12.73	12.85	9.96	4.19667	11.8467	FBgn0039486	0.214334	0.138014
Msh6	0.218833	0.072747	0.294592	2331.69	1915.13	1222.79	2681.99	2596.58	2352.2	1823.2	2543.59	FBgn0036486	0.238133	0.0672914
Eip63E	0.218788	0.0641022	0.276186	2397.45	2465.86	1635.31	3092.56	2720.53	2745.73	2166.21	2852.94	FBgn0005640	0.167912	0.0728719
CG3770	0.218653	0.0617939	0.271181	853.01	909.6	1231.41	1209.44	1285.43	1407.74	998.007	1300.87	FBgn0035085	0.144987	0.0769082
qkr54B	0.218438	0.0751761	0.298876	1897.67	1294.22	949.42	2102.73	2271.55	1623.93	1380.44	1999.4	FBgn0022987	0.29556	0.168023
Fancm	0.218388	0.0627662	0.27329	1148.93	1019.75	794.26	1354.79	1391.02	1129.78	987.647	1291.86	FBgn0038889	0.158882	0.109557
CG42300	0.218251	0.0561601	0.257965	0.94	5.33	1.23	12.73	7.35	9.96	2.5	10.0133	FBgn0259196	0.2465	0.268681
Toll-6	0.218075	0.0732356	0.295381	35.7	22.21	14.78	48.8	50.5	33.87	24.23	44.39	FBgn0036494	0.313117	0.206131
Crys	0.217897	0.0520604	0.249012	2.82	0	2.46	9.55	5.51	9.96	1.76	8.34	FBgn0005664	0.154096	0.294893
CG3277	0.21776	0.0760488	0.301054	64.82	61.29	32.02	73.2	78.04	104.61	52.71	85.2833	FBgn0031518	0.172113	0.198297
Rbp4	0.217497	0.0767178	0.301844	36.64	50.63	44.33	57.29	66.11	71.73	43.8667	65.0433	FBgn0010258	0.0976788	0.111908
Rnp4F	0.217326	0.0348982	0.202642	3378.22	2906.45	2869.19	3701.53	4036.26	3549.73	3051.29	3762.51	FBgn0014024	0.0799342	0.0661609
ptc	0.217263	0.0766589	0.301844	7695.88	5924.83	2597.05	8480.94	9570.98	7808.8	5405.92	8620.24	FBgn0003892	0.331513	0.103165
CG14298	0.217138	0.044129	0.227485	1056.87	882.95	940.8	1175.49	1316.65	1103.87	960.207	1198.67	FBgn0038654	0.0802352	0.0903229
CG45218	0.217081	0.0772591	0.302841	46.97	38.2	62.8	80.63	60.6	83.69	49.3233	74.9733	FBgn0266745	0.148975	0.167277
Hr4	0.217045	0.0767718	0.301844	2521.45	1518.96	914.94	2681.99	3244.8	2030.41	1651.78	2652.4	FBgn0264562	0.399648	0.229127
CG12038	0.216876	0.0774182	0.303128	133.4	147.45	72.65	141.1	186.39	220.18	117.833	182.557	FBgn0035179	0.180559	0.217352
bur	0.216841	0.0522461	0.249363	4850.32	3948.4	3540.31	5504.02	5085.73	5022.22	4113.01	5203.99	FBgn0000239	0.133475	0.0503012
Rab35	0.216833	0.0637276	0.275212	2011.34	1621.11	1348.4	2248.07	2280.73	1956.68	1660.28	2161.83	FBgn0031090	0.170289	0.082528
GATAd	0.216831	0.0758874	0.30067	1653.41	1350.19	841.05	1921.31	1859.29	1637.88	1281.55	1806.16	FBgn0032223	0.250633	0.082494
dos	0.216817	0.0629715	0.273564	2176.68	2146.08	1483.85	2546.19	2565.36	2430.91	1935.54	2514.15	FBgn0016794	0.161039	0.0289263
Mnn1	0.216515	0.0762628	0.301363	2168.22	1616.67	1143.98	2479.35	2528.63	1935.76	1642.96	2314.58	FBgn0031885	0.264819	0.142139
pyr	0.216431	0.0775531	0.303347	560.84	349.98	208.11	654.58	647.31	477.22	372.977	593.037	FBgn0033649	0.371916	0.169241
CG32344	0.216404	0.0262099	0.175107	2264.05	1935.56	2143.89	2564.23	2642.49	2521.57	2114.5	2576.1	FBgn0052344	0.0659135	0.0238062
PGRP-SB2	0.216327	0.0135899	0.119988	0	1.78	13.55	5.3	0.92	1494.41	5.11	500.21	FBgn0043577	0.00492719	1.72129
ds	0.216304	0.0769541	0.302269	13610.6	10376	4052.57	16138.6	16701.5	13528.4	9346.38	15456.2	FBgn0284247	0.359354	0.109538
CG8858	0.216291	0.0584338	0.263961	6499.04	5709.86	4442.93	7236.49	7119.47	6955.99	5550.61	7103.98	FBgn0033698	0.149118	0.0198325
CR32027	0.216266	0.0717564	0.29207	150.31	162.56	217.96	218.55	231.38	261.02	176.943	236.983	NA	0.138095	0.0919154
NaPi-T	0.216036	0.0762903	0.301363	25.36	40.86	22.17	37.13	52.34	63.76	29.4633	51.0767	FBgn0016684	0.156804	0.261565
Csk	0.215977	0.0772668	0.302841	4645.52	3837.37	2291.66	5071.16	5531.96	4672.53	3591.52	5091.88	FBgn0262081	0.255971	0.0844657
CG8963	0.215822	0.0225122	0.162286	9544.7	8835.72	8413	11061.1	11187	10241.7	8931.14	10829.9	FBgn0034181	0.0558357	0.0473945
G6P	0.215773	0.0786986	0.305665	56.37	47.97	39.41	81.69	57.84	76.71	47.9167	72.08	FBgn0031463	0.110548	0.174543
sano	0.215768	0.0786202	0.305665	5622.54	4081.65	2402.48	6132.08	6417.99	5331.06	4035.56	5960.38	FBgn0034408	0.302102	0.0945311
CG6908	0.215743	0.0786831	0.305665	347.59	369.52	463.01	918.75	456.33	431.39	393.373	602.157	FBgn0037936	0.142089	0.455797
CG34384	0.215509	0.0732312	0.295381	52.61	55.07	13.55	60.47	97.33	83.69	40.41	80.4967	FBgn0085413	0.278336	0.231517
Magi	0.215442	0.0789406	0.305875	2746.92	2117.66	1188.31	2964.19	3176.86	2758.68	2017.63	2966.58	FBgn0034590	0.284232	0.0704854
CG4612	0.215265	0.0783284	0.305234	4769.53	3096.54	2537.94	5403.23	5449.32	3960.19	3468	4937.58	FBgn0035016	0.293229	0.171493
GstE14	0.21526	0.0667881	0.281973	32.88	399.73	338.64	763.86	313.1	901.63	257.083	659.53	FBgn0033817	0.217998	0.466732
CG7115	0.215248	0.0666698	0.281895	3821.64	3884.45	2641.38	4502.51	4139.1	4858.83	3449.16	4500.15	FBgn0027515	0.144121	0.0799687
MED15	0.214984	0.01318	0.117698	2891.59	2843.38	3052.67	3447.97	3540.45	3549.73	2929.21	3512.72	FBgn0027592	0.0308757	0.0160172
nrm	0.214866	0.0791485	0.306449	2200.17	1405.26	829.97	2684.11	2657.18	1707.61	1478.47	2349.63	FBgn0262509	0.402918	0.236706
PMCA	0.214707	0.0749882	0.298807	20044.8	17411.2	12034.6	25653.9	22038.8	19318.8	16496.9	22337.2	FBgn0259214	0.21133	0.142279
Klp98A	0.214554	0.0746193	0.298048	2934.81	2274.88	1657.48	3159.4	3048.32	3054.58	2289.06	3087.43	FBgn0004387	0.209123	0.0202121
CG10924	0.214343	0.0739941	0.297045	543.94	614.69	567.68	998.32	624.35	692.41	575.437	771.693	NA	0.0520026	0.258124
Ubqn	0.21426	0.0412979	0.221487	9921.41	9281.63	7885.96	11549.1	11394.5	10528.6	9029.67	11157.4	FBgn0031057	0.0988595	0.0492938
not	0.214203	0.0211467	0.156503	2779.8	2504.06	2755.9	3263.37	3121.77	3325.56	2679.92	3236.9	FBgn0013717	0.0459373	0.032266
CG14478	0.214021	0.072981	0.295002	9055.25	7577.03	5455.15	10155.1	10272.5	8939.57	7362.48	9789.03	FBgn0028953	0.202427	0.0753897
Sam-S	0.213996	0.0480175	0.238287	13666	13545.4	11494	18099.2	15504.2	14642.2	12901.8	16081.9	FBgn0005278	0.0833675	0.111891
CG31145	0.213917	0.0803401	0.308697	319.41	329.55	177.32	453.01	342.48	396.52	275.427	397.337	FBgn0051145	0.214652	0.1391
Zip89B	0.21388	0.0803722	0.308705	452.81	335.77	222.89	458.31	448.98	549.94	337.157	485.743	FBgn0038412	0.209052	0.114858
drpr	0.213848	0.0732222	0.295381	5077.67	4412.09	3016.96	5626.02	5530.12	5473.53	4168.91	5543.22	FBgn0027594	0.192135	0.0139061
RluA-2	0.213769	0.064474	0.277036	583.39	428.15	605.85	700.2	689.54	689.42	539.13	693.053	FBgn0032256	0.140358	0.00893075
Teh4	0.213683	0.0767916	0.301844	81.73	77.28	23.4	115.64	132.22	88.67	60.8033	112.177	FBgn0035504	0.366173	0.195946
Lkr	0.213542	0.0811243	0.309183	52.61	45.3	40.64	75.32	56.93	71.73	46.1833	67.9933	FBgn0035610	0.0841167	0.143364
CG3301	0.213503	0.0801818	0.308557	1554.77	1053.5	596	1499.07	2389.07	1300.14	1068.09	1729.43	FBgn0038878	0.368846	0.335292
CG5191	0.213231	0.0607944	0.268918	1751.11	2014.62	1409.97	2093.18	2232.07	2264.53	1725.23	2196.59	FBgn0038803	0.133871	0.0414357
Pc	0.21315	0.0521485	0.249219	963.86	875.84	742.54	1130.93	1089.86	1014.21	860.747	1078.33	FBgn0003042	0.109868	0.0549066
SRm160	0.213146	0.0763439	0.301363	4235.93	3113.42	2491.15	4339.13	4896.59	4013.99	3280.17	4416.57	FBgn0036340	0.220295	0.101066
da	0.21307	0.0805935	0.30871	5053.24	4101.19	2477.6	5500.83	5763.34	5123.84	3877.34	5462.67	FBgn0267821	0.254171	0.0588454
CR45210	0.212942	0.0395856	0.216648	6.58	0.89	0	2.12	1.84	77.71	2.49	27.2233	NA	0.0459386	1.60608
CG15211	0.212899	0.0811341	0.309183	298.74	246.05	171.17	392.54	354.41	270.99	238.653	339.313	FBgn0030234	0.236562	0.183209
CG14696	0.212847	0.0420975	0.223054	1966.25	1718.82	1658.71	2006.19	2302.76	2281.47	1781.26	2196.81	FBgn0037853	0.0714455	0.075301
Khc-73	0.21278	0.0820961	0.310719	4588.22	3686.36	1901.3	5284.41	5146.33	4675.52	3391.96	5035.42	FBgn0019968	0.292468	0.0633984
gro	0.212646	0.0808486	0.308822	5641.33	3974.16	3009.57	6117.22	6678.75	4892.7	4208.35	5896.22	FBgn0001139	0.272123	0.154896
pit	0.212645	0.0336298	0.199588	4563.79	3912.87	4722.46	5384.13	5263.85	5460.58	4399.71	5369.52	FBgn0266581	0.0785653	0.0184701
MED6	0.212575	0.0223352	0.161534	1814.06	1836.96	1818.79	2050.74	2304.6	2243.61	1823.27	2199.65	FBgn0024330	0.0053884	0.0602443
Wnt5	0.212415	0.080513	0.30871	3357.55	2558.25	1749.84	3533.9	3879.26	3221.95	2555.21	3545.04	FBgn0010194	0.249495	0.0927484
chn	0.212383	0.0825125	0.311129	3589.6	2607.1	1497.4	3935.99	4540.34	3128.3	2564.7	3868.21	FBgn0015371	0.334605	0.183148
CG14657	0.212317	0.0635638	0.275088	2701.83	2390.36	1875.44	3101.05	3018.93	2776.62	2322.54	2965.53	FBgn0037282	0.150308	0.0568793
mon2	0.212264	0.0787483	0.305751	3974.77	3568.22	2217.77	4539.65	4454.03	4267.04	3253.59	4420.24	FBgn0031985	0.215556	0.0315392
CG9706	0.212124	0.059291	0.265746	865.22	1037.51	1161.22	1326.14	1178.93	1365.89	1021.32	1290.32	FBgn0036662	0.10884	0.076332
Kcmf1	0.212123	0.0366422	0.208879	4108.17	3536.24	3641.28	4264.87	4912.2	4630.68	3761.9	4602.58	FBgn0037655	0.0657454	0.0705209
CG2930	0.212106	0.0699104	0.288358	1332.12	1379.5	1497.4	1690.03	1511.3	2260.55	1403.01	1820.63	FBgn0028491	0.0376503	0.21494
LIMK1	0.211998	0.0820251	0.310661	1699.44	1443.45	845.98	1993.46	1914.38	1720.57	1329.62	1876.14	FBgn0283712	0.254548	0.0748384
Lam	0.211909	0.0750531	0.298808	19218.1	16293.7	12023.5	21309.5	23136	18438	15845.1	20961.2	FBgn0002525	0.196236	0.112983
chrb	0.211815	0.0830771	0.312305	2250.9	1289.78	1086.1	2917.51	2467.12	1657.8	1542.26	2347.48	FBgn0036165	0.375252	0.271918
disp	0.211733	0.076182	0.301259	4876.63	4285.06	2897.51	5545.39	5310.68	5169.67	4019.73	5341.91	FBgn0029088	0.196509	0.0355298
Nop17l	0.211592	0.0818965	0.310599	3654.42	4204.23	2154.97	4784.72	4829.56	4338.78	3337.87	4651.02	FBgn0033224	0.244462	0.0583389
CG32473	0.211428	0.014859	0.126472	8606.2	8159.74	7793.6	9769.95	9750.94	9857.14	8186.51	9792.68	FBgn0052473	0.0412859	0.00578292
Cul1	0.211365	0.0235784	0.165989	12673	12422.6	11011.3	14588.6	14577.7	14377.2	12035.6	14514.5	FBgn0015509	0.0623145	0.00820011
CG14764	0.211271	0.0319748	0.194378	1526.59	1434.57	1385.34	1805.67	1850.11	1628.91	1448.83	1761.56	FBgn0033236	0.0440154	0.0664241
mura	0.21123	0.0821532	0.310733	3087.94	2020.84	939.57	3517.99	3756.22	2663.04	2016.12	3312.42	FBgn0037705	0.403371	0.173545
CR32745	0.210945	0.0795323	0.306946	159.7	111.03	160.08	205.82	179.04	194.27	143.603	193.043	FBgn0052745	0.14521	0.0695806
CG1737	0.210879	0.0822886	0.310812	4371.21	3808.94	2290.43	4694.54	5128.88	4646.62	3490.19	4823.35	FBgn0030293	0.23165	0.0550825
CG30187	0.210805	0.0838835	0.313281	99.58	111.92	86.2	172.93	105.59	146.45	99.2333	141.657	FBgn0050187	0.0878355	0.239487
CG11412	0.210696	0.0641863	0.276407	2331.69	1944.44	1620.54	2435.86	2614.94	2443.86	1965.56	2498.22	NA	0.14569	0.0404935
Ac3	0.210589	0.0810891	0.309183	180.37	135.91	55.41	253.56	245.15	151.43	123.897	216.713	FBgn0023416	0.418281	0.261605
CG1090	0.210565	0.0812789	0.309416	97.7	95.93	32.02	145.35	140.48	107.6	75.2167	131.143	FBgn0037238	0.347768	0.156577
Rac2	0.210557	0.0376697	0.211804	4265.05	3818.71	4074.74	5305.63	5089.4	4454.34	4052.83	4949.79	FBgn0014011	0.0502824	0.0893945
yem	0.210511	0.0835865	0.313217	1456.13	1435.46	779.48	1697.46	1851.03	1591.05	1223.69	1713.18	FBgn0005596	0.241875	0.0762914
CG7497	0.210414	0.0806723	0.308799	395.5	525.86	419.91	552.74	495.81	764.14	447.09	604.23	FBgn0036742	0.0906903	0.233986
Herp	0.210304	0.0328893	0.197484	2101.52	2294.43	1981.34	2565.29	2464.36	2719.83	2125.76	2583.16	FBgn0031950	0.0580722	0.0498107
Usp7	0.210299	0.0850119	0.315629	7761.64	5708.97	3354.36	8821.49	8560.07	7219	5608.32	8200.19	FBgn0030366	0.305494	0.104842
CG30015	0.210231	0.084921	0.315629	3878.94	3038.8	1494.93	4536.46	4492.59	3743	2804.22	4257.35	FBgn0050015	0.323054	0.104755
CG32085	0.210188	0.0826061	0.311377	194.46	302.9	87.43	349.04	332.38	302.87	194.93	328.097	FBgn0052085	0.355716	0.0712629
Hsp68	0.210097	0.0788759	0.305875	711.16	3049.46	1379.18	3131.82	1954.78	4698.43	1713.27	3261.68	FBgn0001230	0.256345	0.422
CG14440	0.210056	0.0814635	0.309904	1504.98	1217.83	879.23	1788.7	1692.18	1397.77	1200.68	1626.22	FBgn0029894	0.224091	0.125224
CG17816	0.209982	0.0839705	0.313281	1166.78	629.79	402.67	1267.79	1346.95	929.52	733.08	1181.42	FBgn0037525	0.422139	0.187667
Nep1	0.209955	0.0777983	0.303974	602.18	501.88	417.45	652.46	785.95	573.85	507.17	670.753	FBgn0029843	0.161155	0.15986
uzip	0.2098	0.0389836	0.215272	4274.45	4003.48	3553.85	5053.13	4867.21	4533.05	3943.93	4817.8	FBgn0004055	0.0802931	0.0547009
CG33090	0.209753	0.0569514	0.259988	742.16	747.04	579.99	849.79	867.67	871.74	689.73	863.067	FBgn0028916	0.109057	0.0135292
CR45895	0.209702	0.0731067	0.295296	8.45	6.22	3.69	14.85	12.85	15.94	6.12	14.5467	NA	0.149409	0.107734
foxo	0.209519	0.0858543	0.317484	916.89	775.47	433.46	1087.44	1098.13	884.69	708.607	1023.42	FBgn0038197	0.280951	0.11751
rig	0.209516	0.0457706	0.23136	2585.34	2309.53	2109.41	3004.51	2959.25	2654.08	2334.76	2872.61	FBgn0250850	0.0900372	0.066352
Nrx-IV	0.209305	0.0753378	0.299349	19375	18169.8	12636.7	23711.4	21439.2	20212.4	16727.2	21787.7	FBgn0013997	0.177777	0.0814831
CG1620	0.209256	0.0324699	0.195629	5863.98	6603.47	5698.97	6935.19	7503.26	7583.64	6055.47	7340.7	FBgn0033183	0.063518	0.0481523
eys	0.20897	0.0814368	0.309904	75.16	57.74	19.7	95.48	98.24	84.68	50.8667	92.8	FBgn0031414	0.334928	0.0772226
Caper	0.208933	0.0140477	0.122079	5579.33	5533.09	5269.21	6337.89	6682.42	6499.69	5460.54	6506.67	FBgn0031883	0.0257404	0.0264914
Pat1	0.208913	0.0301095	0.18835	3239.18	3107.2	2782.99	3795.95	3612.99	3629.43	3043.12	3679.46	FBgn0029878	0.0646791	0.0275096
Ulp1	0.208859	0.0836244	0.313217	5581.21	4946.83	3169.65	6303.94	6855.96	5458.59	4565.9	6206.16	FBgn0027603	0.229014	0.113403
pgant2	0.208808	0.0867642	0.319044	633.18	512.54	310.32	797.81	731.78	574.85	485.347	701.48	NA	0.283794	0.163264
Sesn	0.208391	0.0793433	0.306806	987.35	865.18	626.79	1186.1	983.36	1096.9	826.44	1088.79	FBgn0034897	0.167176	0.093327
CCHa2	0.208352	0.0617204	0.271072	6.58	21.32	3.69	92.3	6.43	23.91	10.53	40.88	FBgn0038147	0.395461	1.11009
Cpr11B	0.208277	0.0875234	0.320563	2149.44	2615.98	1221.56	2442.22	3634.11	2712.86	1995.66	2929.73	FBgn0030398	0.261648	0.213276
Fur2	0.208237	0.0867484	0.319044	7178.25	6160.22	3615.42	8005.65	8770.34	7004.81	5651.3	7926.93	FBgn0004598	0.261981	0.111694
CG31998	0.208198	0.0875844	0.320681	6197.48	4696.33	2565.03	7540.97	6540.11	5870.05	4486.28	6650.38	FBgn0051998	0.310953	0.126444
CG33229	0.208178	0.0786656	0.305665	2877.5	2184.28	1812.64	3167.89	3124.52	2717.84	2291.47	3003.42	FBgn0053229	0.198857	0.082661
vvl	0.208136	0.0847859	0.315629	542.06	475.23	314.01	677.92	568.35	567.88	443.767	604.717	FBgn0086680	0.206444	0.104837
bin3	0.208094	0.086482	0.318518	2922.59	2314.86	1499.86	3272.92	3342.13	2749.72	2245.77	3121.59	FBgn0263144	0.259618	0.103762
tadr	0.208008	0.0837821	0.313217	165.34	129.69	109.6	180.36	196.49	169.37	134.877	182.073	FBgn0032911	0.166674	0.07492
slmb	0.208002	0.0506235	0.245363	5437.47	5008.12	4302.55	6481.12	5693.56	6017.5	4916.05	6064.06	FBgn0283468	0.0952281	0.0652762
Axud1	0.207979	0.0804255	0.308705	2212.38	1824.53	1320.07	2443.28	2322.96	2302.39	1785.66	2356.21	FBgn0261647	0.19433	0.0322989
bbg	0.207924	0.0879221	0.321302	6990.36	5782.7	3175.81	8080.97	8419.6	6591.35	5316.29	7697.31	FBgn0087007	0.295778	0.126361
CG10026	0.207604	0.0865392	0.318533	430.26	615.58	596	735.21	574.77	949.45	547.28	753.143	FBgn0032785	0.107235	0.249597
CG9593	0.207557	0.0881009	0.321408	379.53	363.31	624.33	533.64	615.17	791.04	455.723	646.617	FBgn0038365	0.184874	0.203443
sens-2	0.207528	0.0868558	0.319062	207.62	169.66	76.35	211.12	286.47	229.14	151.21	242.243	FBgn0051632	0.294806	0.162427
CG11970	0.20738	0.0886521	0.322361	1510.62	1288.01	651.42	1717.62	1753.7	1581.09	1150.02	1684.14	FBgn0027503	0.282028	0.054061
Hip1	0.207374	0.0727332	0.294592	1116.99	877.62	823.81	1332.51	1215.65	1060.04	939.473	1202.73	FBgn0036309	0.147231	0.113652
CG17230	0.207368	0.0457558	0.23136	1724.81	1744.58	1443.21	2016.8	2086.99	1914.84	1637.53	2006.21	FBgn0046225	0.0880382	0.0431471
bon	0.206949	0.0824876	0.311129	4764.83	3588.65	2853.18	5130.58	5172.04	4515.12	3735.55	4939.25	FBgn0023097	0.213561	0.0744828
Graf	0.2068	0.0862128	0.317963	2008.52	1726.82	1132.9	2394.48	2230.23	1968.64	1622.75	2197.78	FBgn0030685	0.227056	0.0977195
CR44019	0.2067	0.087944	0.321302	82.67	73.73	103.44	101.85	123.03	131.51	86.6133	118.797	NA	0.115904	0.128593
CG3808	0.206512	0.0531791	0.251234	1589.53	1415.03	1230.18	1758.99	1694.94	1770.38	1411.58	1741.44	FBgn0036838	0.101504	0.0233531
Rab8	0.206458	0.0256542	0.173147	5344.47	5001.01	4669.51	6135.26	5946.05	5932.81	5005	6004.71	FBgn0262518	0.0568866	0.0188612
wnd	0.206452	0.0887018	0.32243	3084.18	2449.88	1562.66	3377.95	3516.58	2956.94	2365.57	3283.82	FBgn0036896	0.258462	0.0887538
Rab32	0.206333	0.0215023	0.157977	1208.12	1267.58	1208.01	1492.7	1464.48	1446.59	1227.9	1467.92	FBgn0002567	0.0237531	0.0158367
Tsp66E	0.206185	0.0411319	0.221094	4002.95	3890.66	4412.15	5287.59	5142.66	4530.06	4101.92	4986.77	FBgn0035936	0.0605888	0.0806345
Pi3K21B	0.205886	0.0801353	0.308557	2400.27	1886.71	1563.89	2795.51	2508.43	2298.41	1950.29	2534.12	FBgn0020622	0.183518	0.0984736
CG17598	0.205631	0.082088	0.310719	2589.09	2398.36	1614.38	2783.84	2945.48	2900.16	2200.61	2876.49	FBgn0031194	0.178117	0.0289861
fwd	0.205533	0.0910144	0.32731	4896.35	4193.57	2103.25	5865.79	5547.57	4952.48	3731.06	5455.28	FBgn0004373	0.293359	0.0849813
CR45951	0.205425	0.0761104	0.301083	3.76	7.99	6.16	13.79	16.53	11.96	5.97	14.0933	NA	0.177374	0.163201
klu	0.20533	0.090356	0.325899	1979.4	1438.12	983.9	1990.27	2185.24	1942.74	1467.14	2039.42	FBgn0013469	0.256537	0.0630099
CG17270	0.205139	0.0848787	0.315629	108.04	93.27	98.51	131.55	145.07	118.56	99.94	131.727	FBgn0038828	0.0631589	0.100632
CG32066	0.205017	0.0572981	0.260981	1108.54	888.28	1116.89	1329.32	1252.38	1262.28	1037.9	1281.33	FBgn0052066	0.102707	0.0326671
CG15744	0.204836	0.0919375	0.32861	4629.55	4022.13	2052.76	5238.79	5461.26	4773.15	3568.15	5157.73	FBgn0030466	0.282214	0.0680809
Glut1	0.204617	0.027794	0.181313	2671.76	2586.67	2419.72	3029.97	2956.5	3217.97	2559.38	3068.15	FBgn0264574	0.0398439	0.0439519
didum	0.204559	0.0903581	0.325899	2260.29	1930.23	1233.87	2667.14	2583.72	2158.93	1808.13	2469.93	FBgn0261397	0.242708	0.110345
Stim	0.20453	0.0344335	0.20129	5743.73	5547.31	6424.27	7464.58	6935.84	6944.03	5905.1	7114.82	FBgn0045073	0.0662746	0.0425776
tacc	0.204471	0.066913	0.281983	10752.8	8912.11	7711.1	11765.5	11626.8	10852.4	9125.34	11414.9	FBgn0026620	0.141169	0.0431047
CG4747	0.204408	0.0552898	0.25656	14144.2	12327.5	10830.3	15756.7	15469.3	14665.2	12434	15297	FBgn0043456	0.113161	0.0369861
Fmo-1	0.204386	0.0821557	0.310733	17.85	22.21	23.4	74.26	27.55	25.9	21.1533	42.57	FBgn0034943	0.112818	0.644979
Nlg4	0.204299	0.0835033	0.313217	38.52	31.09	9.85	42.44	64.27	48.82	26.4867	51.8433	FBgn0083975	0.304773	0.216511
CG43901	0.204161	0.0819437	0.310599	454.69	204.3	71.42	543.19	616.09	328.77	243.47	496.017	FBgn0264502	0.591946	0.301111
dpr10	0.203832	0.0918537	0.328601	90.19	65.73	38.17	105.03	108.34	90.66	64.6967	101.343	FBgn0052057	0.287066	0.0927431
cv-2	0.203751	0.0783405	0.305234	1295.49	1051.72	870.61	1372.82	1441.52	1298.15	1072.61	1370.83	FBgn0000395	0.16424	0.0523082
CG9360	0.203706	0.0905235	0.326284	90.19	84.39	92.36	97.6	132.22	129.52	88.98	119.78	FBgn0030332	0.0318134	0.16076
atilla	0.203304	0.0860452	0.317831	1140.48	1215.17	834.9	1333.57	1627.91	1211.47	1063.52	1390.98	FBgn0032422	0.16631	0.153901
lbk	0.203267	0.0939912	0.332372	5127.46	4232.65	2299.05	5647.24	5723.86	5278.26	3886.39	5549.79	FBgn0034083	0.273887	0.0429294
Su(var)3-9	0.203223	0.0438699	0.227346	1076.6	959.34	1103.34	1225.35	1343.28	1235.38	1046.43	1268	FBgn0263755	0.0620013	0.0515646
Ent3	0.203161	0.0941584	0.332591	138.1	144.79	80.04	171.87	197.41	152.43	120.977	173.903	FBgn0036319	0.233613	0.129721
PP2A-B'	0.203097	0.0484941	0.239689	5990.8	5422.06	4920.72	6905.48	6825.66	6158.97	5444.53	6630.04	NA	0.0869291	0.0618252
Ect3	0.203006	0.0893475	0.32383	720.55	894.5	1102.11	1068.34	1088.03	1445.59	905.72	1200.65	FBgn0260746	0.132145	0.176862
RhoGAP1A	0.202725	0.0947692	0.333281	6834.42	5603.27	2965.24	7905.92	7546.42	6796.58	5134.31	7416.31	FBgn0025836	0.290846	0.0763183
Vps54L	0.202584	0.062402	0.273076	1351.85	1309.32	1047.93	1598.8	1497.53	1490.43	1236.37	1528.92	NA	0.110418	0.0396501
Sxl	0.202575	0.094973	0.33356	5777.55	4788.72	2782.99	7242.85	6889.93	5025.21	4449.75	6386	FBgn0264270	0.303626	0.186598
CR11538	0.202551	0.053496	0.252189	0	7.11	0	26.52	9.18	11.96	2.37	15.8867	NA	0.343224	0.586218
CG7896	0.202464	0.0945006	0.332954	6218.15	6046.52	2484.99	7335.15	7826.46	7041.67	4916.55	7401.09	FBgn0039728	0.299296	0.0535771
chm	0.202394	0.0840464	0.313405	1013.65	750.6	663.73	1065.16	1065.07	1003.25	809.327	1044.49	FBgn0028387	0.181612	0.0341963
Exn	0.202292	0.0879971	0.321302	2984.6	2591.11	1888.99	3196.53	3670.83	2904.14	2488.23	3257.17	FBgn0261547	0.191107	0.118792
eIF5	0.202088	0.0950028	0.33356	124.01	93.27	160.08	260.98	157.92	147.45	125.787	188.783	FBgn0030719	0.226792	0.332354
CG30419	0.201952	0.0890671	0.323226	135.28	71.06	39.41	179.29	154.25	104.61	81.9167	146.05	FBgn0050419	0.466957	0.260248
CG7466	0.201944	0.0945645	0.333073	2727.19	2330.85	976.51	3275.04	3165.84	2836.39	2011.52	3092.42	FBgn0031981	0.323646	0.0738434
CR44690	0.201851	0.0958584	0.335273	636.94	595.15	315.24	793.56	693.22	704.37	515.777	730.383	NA	0.248339	0.0752973
CG13038	0.20159	0.0801376	0.308557	144.67	145.68	169.93	183.54	197.41	202.24	153.427	194.397	FBgn0040795	0.0707141	0.0499358
CG9940	0.201527	0.0837192	0.313217	2197.35	1836.07	1411.2	2394.48	2293.58	2296.41	1814.87	2328.16	NA	0.171356	0.0246784
how	0.201516	0.0964213	0.33655	5435.59	3940.41	2296.58	5844.57	5727.53	5283.24	3890.86	5618.45	FBgn0264491	0.297183	0.052708
rols	0.201476	0.0947734	0.333281	4097.83	3622.4	2193.14	4222.43	4892	4380.62	3304.46	4498.35	FBgn0041096	0.226304	0.0777988
kat80	0.201438	0.0722317	0.293682	2768.53	2949.98	2120.49	3328.08	3301.73	3171.14	2613	3266.98	FBgn0040207	0.137512	0.0257246
CG8483	0.201345	0.0793859	0.306806	2282.84	2862.93	2643.84	2846.43	3114.42	3908.38	2596.54	3289.74	FBgn0038126	0.0749476	0.167872
Tsc1	0.201335	0.0692425	0.287523	2201.11	2058.14	1639.01	2380.69	2603	2353.2	1966.09	2445.63	FBgn0026317	0.124145	0.0560092
CG8485	0.201164	0.0695807	0.288136	2041.4	1697.5	1487.54	2155.78	2229.31	2116.09	1742.15	2167.06	FBgn0033915	0.132138	0.026509
CR45952	0.201163	0.0756383	0.30007	9.39	5.33	2.46	8.49	20.2	17.93	5.72667	15.54	NA	0.194199	0.399619
Cnx99A	0.201153	0.0425175	0.224099	10501	10809.5	9036.1	12389.3	12455.9	11772	10115.5	12205.7	FBgn0015622	0.0804843	0.0308958
CG11357	0.201142	0.0503629	0.24479	2814.56	2544.92	2338.45	3269.73	2897.74	3189.07	2565.98	3118.85	FBgn0035558	0.0748658	0.0627428
FucTA	0.20114	0.0753793	0.299349	56.37	31.09	2.46	91.24	63.35	89.66	29.9733	81.4167	FBgn0036485	0.300829	0.192419
CG8195	0.201047	0.0419552	0.222932	1331.18	1429.24	1302.83	1756.87	1532.42	1611.97	1354.42	1633.75	FBgn0034032	0.0411492	0.0696553
CG3288	0.200844	0.0632896	0.274387	4.7	1.78	0	6.37	14.69	7.97	2.16	9.67667	FBgn0037030	0.297733	0.456228
CG7910	0.200833	0.0453019	0.230565	0	5.33	0	29.71	0.92	24.91	1.77667	18.5133	FBgn0037547	0.123536	0.833137
wake	0.200642	0.0966381	0.336734	4665.25	3845.36	2366.77	5135.88	5202.34	4598.8	3625.79	4979.01	FBgn0266418	0.253298	0.0664673
CG42668	0.200568	0.0942317	0.332613	2203.92	1907.14	1233.87	2462.38	2373.46	2301.39	1781.64	2379.08	FBgn0261550	0.215979	0.0338963
Nop60B	0.200521	0.0388281	0.21484	14368.7	12956.5	15024.5	16063.3	17003.5	17816.4	14116.5	16961.1	FBgn0259937	0.0593169	0.0517256
pst	0.200498	0.0629863	0.273564	5358.56	5552.64	4293.93	6173.45	5980.94	6552.5	5068.38	6235.63	FBgn0035770	0.103422	0.0466367
CG42327	0.200287	0.0932125	0.330909	1827.21	1555.38	1087.34	1779.15	2154.94	1974.62	1489.98	1969.57	FBgn0259227	0.189528	0.0954248
trbd	0.200274	0.0839663	0.313281	1984.09	1970.2	1353.32	2285.21	2246.76	2238.63	1769.2	2256.87	FBgn0037734	0.160916	0.0110243
Actn	0.200255	0.0981727	0.338489	16204.4	12461.7	7006.73	16683.9	19327.4	15441.3	11890.9	17150.9	FBgn0000667	0.299542	0.115721
CG3764	0.200194	0.0973498	0.336894	2617.28	1970.2	965.43	2915.39	2952.83	2511.61	1850.97	2793.28	FBgn0036684	0.331403	0.0875845
CG17026	0.200194	0.095849	0.335273	270.56	462.79	347.26	410.57	399.4	892.66	360.203	567.543	FBgn0036550	0.108402	0.496199
Atg10	0.20002	0.0983061	0.338597	277.13	195.42	381.74	433.91	353.49	405.48	284.763	397.627	FBgn0040780	0.23033	0.102561
CG13604	0.199783	0.0387987	0.21484	1991.61	1892.04	1736.29	2329.76	2265.12	2151.95	1873.31	2248.94	FBgn0039137	0.0597997	0.0400197
CG15365	0.199671	0.0950385	0.33358	1446.74	1121.9	827.51	1475.73	1620.57	1416.7	1132.05	1504.33	FBgn0030077	0.218635	0.069733
Fmr1	0.199619	0.0987819	0.339431	6516.89	4449.39	2787.92	7120.85	7764.02	5332.06	4584.73	6738.98	FBgn0028734	0.350365	0.186994
kek2	0.19951	0.0973979	0.336894	141.86	97.71	59.11	171.87	167.11	124.53	99.56	154.503	FBgn0015400	0.332498	0.168712
CG1172	0.199496	0.066418	0.281151	2745.04	2775.87	2243.63	3193.35	2905.08	3472.02	2588.18	3190.15	FBgn0264712	0.0860557	0.0888621
achi	0.199423	0.050279	0.244638	445.29	435.26	450.7	543.19	505.91	562.9	443.75	537.333	FBgn0033749	0.0139178	0.0538639
Fhos	0.199404	0.0989752	0.339547	3314.34	2688.82	1315.15	3585.89	3868.24	3352.46	2439.44	3602.2	FBgn0266084	0.305048	0.0716997
flfl	0.199394	0.0990556	0.33956	7836.8	6004.77	3840.77	8744.04	8677.6	7152.25	5894.11	8191.3	FBgn0024555	0.279676	0.109928
CG12851	0.19928	0.0849515	0.315629	56.37	23.98	9.85	80.63	58.76	52.8	30.0667	64.0633	FBgn0035086	0.451701	0.228733
stau	0.19898	0.0990968	0.33956	3820.7	2715.47	1991.19	4109.98	4199.7	3377.37	2842.45	3895.68	FBgn0003520	0.272799	0.115797
CG31183	0.198903	0.0944796	0.332954	291.23	198.97	78.81	305.54	285.55	371.61	189.67	320.9	FBgn0051183	0.286631	0.140353
NAAT1	0.198876	0.0805822	0.30871	36.64	17.77	13.55	84.87	14.69	65.75	22.6533	55.1033	FBgn0029762	0.186999	0.65842
CG15890	0.198702	0.100051	0.341433	253.65	181.21	123.14	323.58	213.01	284.93	186	273.84	FBgn0030576	0.229483	0.204912
MESR3	0.198689	0.0491192	0.242025	3187.52	3118.75	3371.6	3708.95	3644.21	4336.78	3225.96	3896.65	FBgn0032694	0.0301453	0.0981712
otk2	0.198687	0.0560627	0.257624	1349.97	1434.57	1558.97	1598.8	1774.82	1904.88	1447.84	1759.5	FBgn0267728	0.0551897	0.0873055
tow	0.198345	0.0966738	0.336734	116.49	76.39	44.33	140.04	153.33	94.65	79.07	129.34	FBgn0035719	0.381982	0.237889
CG7627	0.198309	0.073579	0.296128	4095.95	4082.53	3088.38	4916.27	4509.12	4550.98	3755.62	4658.79	FBgn0032026	0.126981	0.0480735
CG8924	0.19826	0.0907652	0.32663	1719.17	1677.96	1141.52	2088.94	1931.82	1822.19	1512.88	1947.65	FBgn0030710	0.176858	0.0688408
Trc8	0.19822	0.0935036	0.33112	3522.9	3322.17	2184.52	3869.15	4071.15	3797.8	3009.86	3912.7	FBgn0039668	0.190052	0.0362367
Acf	0.198099	0.100268	0.341793	1904.24	1347.52	986.36	2039.07	1997.01	1751.45	1412.71	1929.18	FBgn0027620	0.264009	0.0805244
CG11835	0.198029	0.0969186	0.336858	2384.3	2011.95	1409.97	2261.87	2747.16	2659.06	1935.41	2556.03	FBgn0031264	0.184898	0.101145
E(spl)malpha-BFM	0.197917	0.0694208	0.287941	6982.85	7887.04	9182.63	9357.25	9593.93	10672.1	8017.51	9874.42	FBgn0002732	0.103605	0.0709776
CG31496	0.197643	0.0414301	0.222052	117.43	0	23.4	1157.46	177.21	532.01	46.9433	622.227	FBgn0051496	0.116829	0.797641
ebd1	0.197629	0.0983067	0.338597	198.22	167.88	128.07	215.37	239.64	202.24	164.723	219.083	FBgn0035153	0.173959	0.0866086
CG7564	0.197597	0.0306385	0.189737	4832.47	4454.72	4642.42	5645.12	5716.51	5200.55	4643.2	5520.73	FBgn0036734	0.0363185	0.0506399
CG14291	0.197562	0.0414978	0.222201	5907.19	6452.46	5485.94	6869.41	7121.31	7395.35	5948.53	7128.69	FBgn0038660	0.0655255	0.0368999
Rb97D	0.197446	0.101922	0.344027	2387.11	2541.37	1334.85	3165.76	3042.81	2465.78	2087.78	2891.45	FBgn0004903	0.266285	0.129254
Drice	0.197349	0.040746	0.21997	8482.19	9013.37	7787.45	10310	9525.07	10436	8427.67	10090.3	FBgn0019972	0.0589093	0.0489153
RASSF8	0.197087	0.0868234	0.319062	1200.6	1033.96	822.58	1387.67	1261.56	1220.44	1019.05	1289.89	FBgn0261986	0.155232	0.0675563
dve	0.196952	0.103002	0.345494	1047.47	895.39	482.71	1120.32	1223	1091.92	808.523	1145.08	FBgn0020307	0.267629	0.0602216
AMPdeam	0.196907	0.0837791	0.313217	12686.2	12183.6	8947.44	14307.5	13251	14910.2	11272.4	14156.2	FBgn0052626	0.136088	0.0593308
CR30029	0.19678	0.0933195	0.331101	125.88	170.55	347.26	217.49	308.5	648.57	214.563	391.52	FBgn0050029	0.180503	0.580341
Sox14	0.196766	0.0980204	0.338174	6695.38	5447.82	3875.25	6921.4	6679.67	7413.28	5339.48	7004.78	FBgn0005612	0.190629	0.05337
cue	0.196716	0.103122	0.345689	1552.89	1902.7	971.58	1970.12	1773.9	2403.01	1475.72	2049.01	FBgn0011204	0.195726	0.157095
Eip78C	0.196713	0.0662838	0.280882	4222.78	3740.55	3712.71	4714.7	4218.06	5351.99	3892.01	4761.58	FBgn0004865	0.0535857	0.119376
CG32150	0.196663	0.0883722	0.321868	256.47	200.75	242.59	287.51	325.03	272.98	233.27	295.173	NA	0.106256	0.0909902
Bre1	0.196648	0.0927931	0.330499	3229.79	2541.37	2111.87	3392.8	3682.77	3036.64	2627.68	3370.74	FBgn0086694	0.18571	0.0960115
Bx	0.196633	0.0989001	0.339547	585.27	449.47	365.73	659.89	651.9	534	466.823	615.263	FBgn0265598	0.207479	0.114568
Afti	0.196506	0.102174	0.344276	1571.68	1266.69	848.44	1729.29	1788.59	1467.51	1228.94	1661.8	FBgn0038223	0.247423	0.10281
Atxn7	0.196428	0.0998233	0.341111	2171.98	1984.42	1263.43	2247.01	2521.29	2396.04	1806.61	2388.11	FBgn0031420	0.200191	0.057498
ICA69	0.196382	0.0904358	0.326074	301.56	415.71	350.95	490.14	463.67	405.48	356.073	453.097	FBgn0037050	0.141184	0.0955846
5PtaseI	0.19638	0.0491897	0.242037	833.28	818.99	722.84	959.07	964.08	936.5	791.703	953.217	FBgn0259178	0.0641366	0.0154133
CG14526	0.196327	0.102321	0.344486	151.25	229.18	190.87	299.18	210.26	262.02	190.433	257.153	FBgn0027578	0.148717	0.173668
Fcp1	0.196272	0.0339613	0.200182	1825.33	1684.18	1776.93	2062.41	2198.09	2026.42	1762.15	2095.64	FBgn0035026	0.0353958	0.0431996
CG17684	0.19624	0.101685	0.344027	147.49	135.02	318.94	356.47	282.8	285.93	200.483	308.4	FBgn0263780	0.359444	0.135082
pdm3	0.196237	0.10386	0.34722	779.73	634.23	334.94	869.95	886.95	772.11	582.967	843.003	FBgn0261588	0.293718	0.0735241
Ccp84Ab	0.196219	0.0949554	0.33356	129.64	108.37	86.2	141.1	342.48	95.64	108.07	193.073	FBgn0004782	0.227118	0.680422
CG11878	0.1962	0.0726678	0.294592	12.21	23.98	0	60.47	29.38	33.87	12.0633	41.24	FBgn0039310	0.35402	0.407476
CG11601	0.196066	0.0915382	0.328132	704.58	807.45	1062.71	1089.56	1056.81	1129.78	858.247	1092.05	FBgn0031244	0.163208	0.0334679
phtf	0.196064	0.100774	0.342506	1569.8	1555.38	939.57	1900.1	1805.12	1680.72	1354.92	1795.31	FBgn0028579	0.214059	0.0612808
Piezo	0.195858	0.100786	0.342506	3758.69	3240.44	1169.84	4652.1	4546.77	3802.78	2722.99	4333.88	FBgn0264953	0.36021	0.106822
Moe	0.195722	0.0848264	0.315629	29086	22110.2	22297.2	32700.5	32573.8	26770.9	24497.8	30681.7	FBgn0011661	0.148467	0.110407
unc-104	0.195667	0.103954	0.347431	2305.38	1703.72	900.16	2690.48	2546.08	2051.33	1636.42	2429.3	FBgn0267002	0.343691	0.137981
Ugt	0.195472	0.0683632	0.285579	11650.9	11933.1	9302.08	14079.4	12815.8	13309.2	10962	13401.5	NA	0.108533	0.0475194
CG8726	0.195386	0.0596902	0.26658	1768.02	1689.51	1488.78	2149.41	1987.83	1858.05	1648.77	1998.43	FBgn0033244	0.0775054	0.0730418
PEK	0.195348	0.101439	0.344012	5388.62	5884.85	3403.62	6643.44	6647.53	6069.3	4892.36	6453.42	FBgn0037327	0.216326	0.0515489
CG32758	0.195112	0.10572	0.350319	2059.25	1379.5	985.13	2182.3	2175.14	1818.2	1474.63	2058.55	FBgn0052758	0.298835	0.101128
CG4151	0.194952	0.028189	0.18262	0.94	6.22	0	4.24	0.92	231.14	2.38667	78.7667	FBgn0029770	0.0145058	1.67545
CG42709	0.194893	0.0388227	0.21484	1042.78	1120.12	1147.68	1354.79	1304.72	1282.21	1103.53	1313.91	FBgn0261674	0.0424135	0.0282759
ato	0.194881	0.0816395	0.310172	2261.23	2592	3127.78	3114.84	3523.93	3268.78	2660.34	3302.52	FBgn0010433	0.13378	0.0625647
CG6293	0.194718	0.0994468	0.340244	197.28	285.14	242.59	326.76	338.8	274.97	241.67	313.51	FBgn0037807	0.159789	0.108179
Rtnl1	0.194714	0.0255636	0.17306	23923.8	25195.2	23884.5	30236	28169.4	27774.1	24334.5	28726.5	FBgn0053113	0.026847	0.0460245
sd	0.194648	0.106353	0.351015	6207.81	4820.69	3154.88	7147.37	7235.16	5288.22	4727.79	6556.92	FBgn0003345	0.289054	0.167701
elB	0.194615	0.10599	0.350319	1485.25	1224.05	765.94	1597.73	1750.95	1407.74	1158.41	1585.47	FBgn0004858	0.258655	0.108443
JIL-1	0.194504	0.106136	0.350512	3644.08	2451.65	1454.3	4022.98	3653.39	3341.5	2516.68	3672.62	FBgn0020412	0.328097	0.0928892
CkIalpha	0.194464	0.0973117	0.336894	9238.44	6367.19	6610.22	10206	10164.1	8155.5	7405.28	9508.53	FBgn0015024	0.195231	0.123252
Cap-G	0.194414	0.0907287	0.32663	3734.27	3270.65	2521.93	4036.77	4239.18	3737.03	3175.62	4004.33	FBgn0259876	0.163695	0.0630923
Khc	0.194196	0.100041	0.341433	8861.73	6825.54	5387.42	8929.7	9861.12	8500.21	7024.9	9097.01	FBgn0001308	0.205373	0.0764769
CG5850	0.194187	0.0743966	0.297857	3265.49	3441.2	2654.92	4012.37	3538.62	3938.27	3120.54	3829.75	FBgn0032172	0.104791	0.0665412
CG34113	0.19416	0.0933593	0.33112	64.82	66.62	18.47	111.4	127.63	53.8	49.97	97.61	NA	0.507335	0.397487
Su(var)2-10	0.19413	0.0655367	0.278907	5574.63	5383.86	4445.4	6582.96	6196.71	5938.79	5134.63	6239.49	FBgn0003612	0.101782	0.0519608
CG6966	0.194045	0.10031	0.341829	3685.42	3622.4	2307.66	4111.04	4085.85	4256.08	3205.16	4150.99	FBgn0038286	0.182773	0.022134
rb	0.19396	0.0971807	0.336894	4058.38	3679.25	2566.26	4374.14	4481.58	4328.81	3434.63	4394.84	FBgn0003210	0.179161	0.017853
Gbeta5	0.193832	0.0826445	0.311416	309.08	308.23	355.88	360.71	402.16	441.35	324.397	401.407	FBgn0030011	0.0617847	0.10046
Lnk	0.19368	0.0469741	0.23447	1951.21	1725.04	1888.99	2122.89	2353.26	2174.87	1855.08	2217.01	FBgn0028717	0.0537209	0.0545001
CG12880	0.193674	0.029461	0.18668	7746.61	8452.87	8014.03	9121.73	9667.38	9824.26	8071.17	9537.79	FBgn0046258	0.0362959	0.0386628
slgA	0.193091	0.0874993	0.320563	11109.8	10053.5	7808.38	12019.1	12754.3	11325.6	9657.24	12033	FBgn0003423	0.148867	0.0593706
CG7510	0.192982	0.107251	0.351888	1315.21	1287.12	944.49	1441.78	1257.89	2044.36	1182.27	1581.34	FBgn0036741	0.100963	0.260153
CG14967	0.192974	0.108913	0.355183	2462.27	2404.57	1256.04	2945.09	2833.46	2661.05	2040.96	2813.2	FBgn0035420	0.255678	0.0508672
CG13996	0.192934	0.0974678	0.336894	10.33	11.55	11.08	19.1	19.28	21.92	10.9867	20.1	FBgn0031763	0.0280717	0.078544
CG13366	0.19272	0.108899	0.355183	3388.56	2835.39	1707.97	3611.35	3791.11	3393.31	2643.97	3598.59	FBgn0025633	0.252406	0.0553569
nrv2	0.192676	0.050001	0.244205	8361.01	8029.16	7924.13	10209.2	10189.8	8679.54	8104.77	9692.84	FBgn0015777	0.0262736	0.090541
CG1440	0.192592	0.0321306	0.194533	5786.94	5846.66	5263.05	6784.54	6666.81	6521.61	5632.22	6657.65	FBgn0030038	0.0492362	0.0197823
Sema2a	0.192577	0.108592	0.354719	21702	18098.7	11448.4	25204.1	23164.5	20701.6	17083	23023.4	FBgn0011260	0.25127	0.0979253
Ccn	0.192567	0.106545	0.351128	71.4	36.42	36.94	72.14	75.29	76.71	48.2533	74.7133	FBgn0052183	0.261339	0.0313055
Top2	0.192312	0.076587	0.301844	21491.5	18780	16200.5	23514.1	24122.1	21480.7	18824	23038.9	FBgn0284220	0.123172	0.0600429
Sodh-2	0.19231	0.109568	0.356232	633.18	824.32	467.94	827.51	1055.89	737.24	641.813	873.547	FBgn0022359	0.241911	0.188012
CR43717	0.192162	0.078687	0.305665	6.58	2.66	1.23	8.49	10.1	13.95	3.49	10.8467	NA	0.198559	0.258654
CG32040	0.192115	0.109917	0.35694	69.52	63.07	91.12	88.06	92.73	141.47	74.57	107.42	FBgn0052040	0.103846	0.275372
egl	0.192041	0.109601	0.356235	3232.61	2607.1	1678.41	3485.1	3580.85	3081.48	2506.04	3382.48	FBgn0000562	0.253778	0.078354
fra	0.191986	0.108059	0.353499	6282.97	5323.46	2235.01	7522.93	7561.11	5971.67	4613.81	7018.57	FBgn0011592	0.354211	0.129206
oaf	0.19193	0.106984	0.351647	1572.62	1394.6	938.34	1922.37	1635.26	1574.11	1301.85	1710.58	FBgn0011818	0.207834	0.108704
Ehbp1	0.19175	0.110565	0.357707	2479.18	1757.91	1244.96	2672.44	2495.58	2298.41	1827.35	2488.81	FBgn0034180	0.269766	0.0751793
CG31516	0.191695	0.103053	0.34556	65.76	58.63	39.41	70.02	60.6	146.45	54.6	92.3567	FBgn0051516	0.0930654	0.509789
tapas	0.191627	0.0959999	0.335577	2434.09	2061.7	1602.07	2527.09	2597.5	2556.44	2032.62	2560.34	FBgn0027529	0.163028	0.0138134
klar	0.191542	0.108676	0.354889	12790.5	9329.6	4458.94	14045.4	15231.5	11155.3	8859.67	13477.4	FBgn0001316	0.375211	0.155566
gfzf	0.191506	0.106936	0.351647	3048.48	3657.94	2105.71	3856.42	4016.98	3642.38	2937.38	3838.59	FBgn0250732	0.21471	0.0489594
CG4080	0.191362	0.105092	0.349552	3884.58	3338.15	2312.59	4167.27	4043.61	4118.6	3178.44	4109.83	FBgn0035983	0.193773	0.0151576
Mp	0.191333	0.111329	0.358502	3115.18	2575.12	1294.21	3322.78	3417.42	3283.72	2328.17	3341.31	FBgn0260660	0.284819	0.0205753
tara	0.191265	0.111812	0.359242	4033.95	2928.66	1824.95	4283.97	4452.19	3607.51	2929.19	4114.56	FBgn0040071	0.306167	0.108663
Treh	0.191251	0.109401	0.356001	2303.5	2254.45	1829.88	2343.56	2360.61	3759.94	2129.28	2821.37	FBgn0003748	0.0692677	0.288112
Pof	0.191232	0.0805036	0.30871	686.73	664.43	539.36	758.55	816.25	745.21	630.173	773.337	FBgn0035047	0.106592	0.0488246
lace	0.191115	0.0346025	0.201912	3670.39	3592.2	3280.48	4136.5	4121.65	4198.3	3514.36	4152.15	FBgn0002524	0.0491346	0.00979033
CG42713	0.191021	0.0354567	NA	0	0	0	3.18	1.84	6.97	0	3.99667	FBgn0261630	0	0.665735
CG12581	0.190973	0.104106	0.347638	12906	11829.2	8100.22	14405.1	14798.1	12950.6	10945.1	14051.2	FBgn0037213	0.194734	0.0692651
Hex-A	0.190845	0.101676	0.344027	3490.95	2528.04	2669.7	3648.48	4263.97	3143.25	2896.23	3685.23	FBgn0001186	0.165399	0.152301
Fs	0.190744	0.105936	0.350319	843.62	819.88	536.9	979.22	964.08	899.64	733.467	947.647	FBgn0259878	0.189681	0.0445931
CR44987	0.190694	0.0948834	0.33356	23.49	9.77	7.39	33.95	25.71	23.91	13.55	27.8567	NA	0.363453	0.192169
CG8129	0.190653	0.0849482	0.315629	5.64	15.99	3.69	13.79	16.53	36.86	8.44	22.3933	NA	0.179349	0.56281
Patr-1	0.190599	0.112844	0.360528	3420.5	2921.55	1657.48	3868.09	3813.15	3347.48	2666.51	3676.24	FBgn0266053	0.271476	0.0778068
Duba	0.190515	0.108948	0.355183	1843.18	1644.21	1067.63	2038.01	1940.09	1980.59	1518.34	1986.23	FBgn0036180	0.203376	0.0247721
CG3618	0.190477	0.0464284	0.233002	1281.39	1230.27	1194.47	1521.35	1512.22	1372.87	1235.38	1468.81	FBgn0037028	0.0318198	0.0566544
pros	0.190376	0.101918	0.344027	267.74	244.28	68.96	342.67	449.9	240.1	193.66	344.223	FBgn0004595	0.45243	0.304769
Saf-B	0.190335	0.106911	0.351647	4614.52	3776.97	2808.85	4598	5329.96	4541.02	3733.45	4822.99	FBgn0039229	0.198991	0.0912233
dally	0.190292	0.111942	0.359242	9925.17	7483.76	5343.09	11166.1	10186.1	9040.19	7584.01	10130.8	FBgn0263930	0.25361	0.10503
CG43066	0.190274	0.0954426	0.33447	94.88	65.73	14.78	123.07	148.74	85.68	58.4633	119.163	FBgn0262476	0.473172	0.266114
tor	0.19022	0.094604	0.333107	14.09	42.64	80.04	107.15	56.93	117.56	45.59	93.88	FBgn0003733	0.281336	0.345337
Dyrk3	0.190002	0.107568	0.352513	3616.84	2658.62	2588.43	4617.09	3573.51	3259.81	2954.63	3816.8	FBgn0027101	0.176257	0.186176
casp	0.189884	0.0496828	0.243507	5335.07	5255.06	4543.91	6046.14	5923.1	6044.4	5044.68	6004.55	FBgn0034068	0.0720536	0.0117478
CG31793	0.189803	0.0940065	0.332372	624.73	579.16	464.24	745.82	697.81	634.63	556.043	692.753	FBgn0051793	0.130319	0.0805008
CG7492	0.189699	0.0601243	0.267658	2472.6	2496.95	2078.62	2837.94	2757.26	2854.33	2349.39	2816.51	FBgn0035807	0.0822643	0.0184492
CG6574	0.189682	0.0999011	0.341273	733.7	826.99	1076.25	1047.12	1163.32	1104.87	878.98	1105.1	FBgn0037846	0.160285	0.0525746
CG14024	0.189655	0.114424	0.363012	71.4	59.51	48.03	77.45	84.47	85.68	59.6467	82.5333	FBgn0031697	0.136387	0.053841
CG30440	0.18965	0.102004	0.344027	2445.36	1848.51	1799.09	2829.45	2704	2173.87	2030.99	2569.11	FBgn0050440	0.165469	0.13545
CadN	0.189624	0.107189	0.351888	2417.18	1821.86	668.66	3056.49	2948.24	2043.36	1635.9	2682.7	FBgn0015609	0.435053	0.207374
CG10958	0.189575	0.0973352	0.336894	476.3	465.46	344.8	529.4	554.57	528.03	428.853	537.333	FBgn0030004	0.138238	0.0278097
sca	0.189489	0.102631	0.345109	4307.33	3434.98	2838.4	4675.44	4690.92	4027.94	3526.9	4464.77	FBgn0003326	0.183411	0.0847485
CG7650	0.189473	0.0483227	0.239054	920.65	938.91	848.44	1105.47	1048.55	1066.01	902.667	1073.34	FBgn0036519	0.0448785	0.0271674
MED23	0.189465	0.105272	0.349942	3148.06	2777.65	740.08	3908.4	4004.13	3436.15	2221.93	3782.89	FBgn0034795	0.377345	0.0803827
Lerp	0.18932	0.111245	0.358502	708.34	660.88	422.37	808.42	785.95	751.19	597.197	781.853	FBgn0051072	0.204013	0.0368792
NKAIN	0.18927	0.0911191	0.327475	7354.87	6753.59	5200.25	7699.05	8134.05	8035.95	6436.24	7956.35	FBgn0085442	0.138355	0.0286768
La	0.189255	0.0860624	0.317831	10584.7	10199.2	13646.5	13405.7	14389.5	14457.9	11476.8	14084.4	FBgn0011638	0.130646	0.0418019
CG18088	0.189212	0.0736347	0.296212	1.88	5.33	0	7.43	11.94	9.96	2.40333	9.77667	FBgn0032082	0.271412	0.231222
CG10650	0.189181	0.115119	0.363331	289.35	177.66	160.08	286.45	277.29	295.89	209.03	286.543	FBgn0046302	0.236954	0.032457
GalNAc-T2	0.189165	0.0729347	0.295002	7446.93	7376.27	5897.23	8539.29	8425.1	8105.69	6906.81	8356.69	NA	0.107953	0.0268944
CG14372	0.189127	0.10828	0.354071	1561.35	1304.88	982.67	1665.63	1808.79	1477.48	1282.97	1650.63	NA	0.196254	0.100666
Tsp96F	0.189124	0.115228	0.363411	1749.23	1380.39	965.43	2266.11	1871.23	1472.49	1365.02	1869.94	FBgn0027865	0.266301	0.212205
CG2691	0.189087	0.105398	0.35015	3601.81	3072.56	2257.18	3888.25	3858.14	3623.45	2977.18	3789.95	FBgn0030504	0.186941	0.0382523
CG16771	0.188878	0.0687623	0.286445	423.69	468.12	485.18	547.43	534.37	575.85	458.997	552.55	FBgn0032779	0.0551255	0.0383833
PsGEF	0.188711	0.115855	0.364005	194.46	186.54	135.46	242.95	285.55	177.34	172.153	235.28	FBgn0264598	0.180575	0.231687
hts	0.188538	0.116341	0.364527	12448.5	9314.5	5823.34	13346.3	14027.8	10944.1	9195.45	12772.7	FBgn0263391	0.302829	0.126824
CHKov2	0.188525	0.0789069	0.305875	1337.76	1139.66	1486.31	1642.29	1564.56	1605.99	1321.24	1604.28	FBgn0039328	0.108291	0.0242434
Fas1	0.188437	0.112726	0.360528	19284.8	16100.1	11149.2	21788	20780	18198	15511.4	20255.3	FBgn0285925	0.22528	0.0914145
CG10874	0.188148	0.0613116	0.269858	1420.43	1439.01	1529.41	1710.19	1618.73	1918.82	1462.95	1749.25	FBgn0031395	0.0303838	0.0879294
CG42542	0.188115	0.0880418	0.321302	2580.64	2768.77	3492.28	3645.3	3482.61	3710.13	2947.23	3612.68	FBgn0260659	0.129728	0.0324455
dmpd	0.188102	0.102798	0.345109	3721.12	3863.13	2645.07	4087.7	4629.4	4142.51	3409.77	4286.54	FBgn0033486	0.160784	0.0695644
Drak	0.188	0.116868	0.365019	2496.09	1940	1067.63	2688.35	2801.33	2327.3	1834.57	2605.66	FBgn0052666	0.309389	0.0950228
CG7675	0.187944	0.116532	0.364586	9614.22	11467.7	18051.3	16137.5	17456.2	18923.2	13044.4	17505.7	FBgn0038610	0.234315	0.079603
smal	0.187873	0.116176	0.364527	2156.95	1532.28	1262.2	2269.29	2515.78	1815.21	1650.48	2200.09	FBgn0085409	0.252828	0.161527
CG2865	0.187817	0.115129	0.363331	1624.29	1058.83	1257.27	1825.83	2015.38	1348.96	1313.46	1730.06	FBgn0023526	0.212673	0.198478
CG8468	0.1878	0.105787	0.350319	7564.36	6948.12	4999.53	8077.79	8950.3	7640.43	6504	8222.84	FBgn0033913	0.175232	0.0811001
CG15160	0.187795	0.101732	0.344027	1991.61	1784.55	1344.7	2034.83	2241.25	2138.01	1706.95	2138.03	FBgn0032688	0.154518	0.0482734
ImpE1	0.187711	0.11684	0.365019	17183.3	13664.4	7276.41	18506.6	21346.5	15076.6	12708	18309.9	FBgn0001253	0.333112	0.171467
CG6686	0.187522	0.0867033	0.319032	2525.21	2278.44	1954.25	2704.27	3017.1	2538.51	2252.63	2753.29	FBgn0032388	0.112804	0.0882696
CG33110	0.187508	0.105952	0.350319	27.24	13.32	13.55	28.64	34.89	31.88	18.0367	31.8033	FBgn0053110	0.250036	0.0982823
CG44838	0.187501	0.115907	0.364064	2241.5	1517.18	860.76	2377.51	2622.29	1843.11	1539.81	2280.97	FBgn0266101	0.374719	0.174689
CG1316	0.187383	0.0677898	0.284574	4529.97	4059.44	3771.81	4865.35	5321.7	4646.62	4120.41	4944.56	FBgn0035526	0.0823694	0.0696603
cpo	0.187173	0.101752	0.344027	1609.26	803.89	242.59	1884.18	1960.29	1231.4	885.247	1691.96	FBgn0263995	0.557867	0.236806
SKIP	0.186973	0.116265	0.364527	3872.37	2787.42	1370.56	4279.72	4215.31	3497.92	2676.78	3997.65	FBgn0051163	0.358661	0.108558
fw	0.186938	0.11652	0.364586	2630.43	2275.77	1462.92	2819.91	2888.55	2663.04	2123.04	2790.5	FBgn0001083	0.224763	0.0414248
CG8654	0.186894	0.119142	0.368292	54.49	55.07	45.56	83.81	64.27	67.75	51.7067	71.9433	FBgn0034479	0.0786873	0.144879
CG7110	0.186804	0.0675307	0.283701	2359.87	2461.42	2074.93	2798.69	2908.75	2558.43	2298.74	2755.29	FBgn0032521	0.0783158	0.0650193
CG32100	0.186762	0.0511406	0.247028	1061.57	1047.28	1056.55	1265.67	1166.07	1320.06	1055.13	1250.6	FBgn0052100	0.00549185	0.0624446
CG5867	0.186634	0.105862	0.350319	2535.55	2289.98	620.63	2993.9	4714.79	2051.33	1815.39	3253.34	FBgn0027586	0.507939	0.415127
vimar	0.186623	0.0934543	0.33112	3306.82	2979.29	2368	3519.05	3669.92	3450.1	2884.7	3546.36	FBgn0022960	0.138113	0.0317016
CG32452	0.186619	0.0517884	0.248218	1063.44	1043.73	962.96	1235.96	1243.2	1161.66	1023.38	1213.61	FBgn0052452	0.045833	0.0371888
CG13001	0.186566	0.0275211	0.180168	1829.09	1817.42	1826.18	2110.16	2157.69	2133.02	1824.23	2133.62	FBgn0030806	0.00284782	0.011141
CG7376	0.186452	0.0527339	0.250294	1029.62	996.65	954.34	1242.33	1174.34	1118.82	993.537	1178.5	FBgn0035689	0.0337288	0.0524905
Nopp140	0.186413	0.09296	0.33067	8342.22	6025.2	6898.37	8618.86	9177.08	8304.94	7088.6	8700.29	FBgn0037137	0.1409	0.0507725
Gbeta13F	0.186345	0.114465	0.363012	7398.08	5010.79	5078.34	8348.32	7887.98	6302.43	5829.07	7512.91	FBgn0001105	0.215666	0.142858
CG31678	0.186249	0.120138	0.369726	2050.79	1918.68	1034.39	2313.85	2312.86	2184.83	1667.95	2270.51	FBgn0051678	0.252946	0.0326823
tsh	0.186175	0.104624	0.34862	2033.88	1670.85	1679.65	2192.91	2650.75	1886.94	1794.79	2243.53	FBgn0003866	0.109755	0.171343
CG6231	0.186161	0.112994	0.360528	5414.93	4505.35	3443.03	6129.96	4946.17	6017.5	4454.44	5697.88	FBgn0038720	0.164011	0.114678
CG43980	0.186131	0.11303	0.360528	1951.21	1904.47	1265.89	2094.24	2394.58	2063.28	1707.19	2184.03	FBgn0264711	0.185574	0.0837875
CG13921	0.186026	0.119331	0.368539	3204.43	2726.13	1722.74	3116.96	3613.91	3432.17	2551.1	3387.68	FBgn0035267	0.220325	0.0742232
bark	0.185974	0.114472	0.363012	10408	8062.91	3056.36	12197.3	12041.8	9697.74	7175.77	11312.3	FBgn0031571	0.387232	0.123794
dsh	0.185739	0.105447	0.35017	2841.8	2808.74	1967.8	3038.45	3288.88	3195.05	2539.45	3174.13	FBgn0000499	0.155032	0.0398596
dpp	0.185733	0.119856	0.369148	2383.36	1687.73	1279.44	2413.58	2488.23	2200.77	1783.51	2367.53	FBgn0000490	0.253619	0.0630029
CG6765	0.185634	0.110785	0.357991	126.82	89.72	38.17	141.1	181.8	107.6	84.9033	143.5	FBgn0035903	0.413763	0.258942
CG7906	0.185584	0.0983338	0.338597	308.14	675.09	253.67	370.26	394.81	1859.05	412.3	874.707	FBgn0036417	0.123292	0.974675
MTF-1	0.185517	0.116243	0.364527	1343.4	1108.57	802.88	1415.26	1478.25	1305.12	1084.95	1399.54	FBgn0040305	0.207669	0.0626122
pot	0.185471	0.119767	0.369148	19326.1	16361.2	10495.3	20479.9	21505.3	18914.3	15394.2	20299.8	FBgn0250871	0.237605	0.0642801
ttv	0.18538	0.120923	0.370299	1830.03	1604.23	975.28	2087.88	1994.26	1804.25	1469.85	1962.13	FBgn0265974	0.245497	0.0736542
Cad86C	0.185321	0.119576	0.36894	3146.18	2407.24	1208.01	3422.51	3797.54	2735.77	2253.81	3318.61	FBgn0261053	0.357542	0.162254
CG12945	0.185192	0.0554488	0.256665	2342.96	2440.1	2279.34	2987.53	2569.95	2814.48	2354.13	2790.65	FBgn0037755	0.0287656	0.0751821
zyd	0.185034	0.122223	0.37182	210.43	403.28	304.16	500.75	334.21	447.33	305.957	427.43	FBgn0265767	0.215585	0.198944
su(Hw)	0.185012	0.105071	0.349552	4438.85	3958.17	3071.14	4966.13	4982.89	4324.83	3822.72	4757.95	FBgn0003567	0.160432	0.0788547
Fili	0.184843	0.118623	0.36745	3862.03	2938.43	2222.7	4129.07	3885.68	3680.24	3007.72	3898.33	FBgn0085397	0.223317	0.0576355
CG42340	0.18484	0.120248	0.369759	176.61	107.48	94.82	205.82	222.2	131.51	126.303	186.51	FBgn0259242	0.33476	0.25913
CG4374	0.184745	0.118235	0.366815	1732.33	1448.78	612.01	2130.31	2170.55	1496.4	1264.37	1932.42	FBgn0039078	0.389255	0.195682
lap	0.184743	0.121149	0.370644	4237.81	3551.34	2408.64	5040.4	4542.17	3861.56	3399.26	4481.38	FBgn0086372	0.239286	0.13205
simj	0.18466	0.122509	0.372159	3578.32	2782.09	1529.41	3860.66	4025.25	3270.77	2629.94	3718.89	FBgn0010762	0.315795	0.106676
Clamp	0.184642	0.0730367	0.29512	5369.83	4762.96	4238.52	5786.22	5755.07	5677.77	4790.44	5739.69	FBgn0032979	0.0997144	0.00972833
Acph-1	0.184565	0.0554497	0.256665	2545.88	2946.42	2869.19	3264.43	3218.18	3416.23	2787.16	3299.61	FBgn0000032	0.0622018	0.0313997
snRNP-U1-70K	0.184527	0.0686077	0.286277	4208.69	3906.65	4792.65	4964.01	5322.62	5119.85	4302.66	5135.49	FBgn0016978	0.0879739	0.0350144
CG5541	0.184387	0.110723	0.357894	755.31	723.95	514.73	822.21	872.26	811.96	664.663	835.477	FBgn0030603	0.161079	0.0386186
CG7458	0.184362	0.113317	0.361127	32.88	32.87	19.7	67.9	39.48	35.87	28.4833	47.75	FBgn0037144	0.21206	0.367403
Rab3	0.184239	0.114993	0.363309	229.22	180.32	67.73	303.42	254.33	219.18	159.09	258.977	FBgn0005586	0.377825	0.163381
gw	0.184181	0.123307	0.373528	16255.1	11865.6	8298.48	17586.8	15952.2	15152.3	12139.7	16230.4	FBgn0051992	0.263021	0.0764502
step	0.18405	0.111506	0.358651	2661.43	2207.37	1802.79	3132.88	2674.62	2572.38	2223.86	2793.29	FBgn0086779	0.166988	0.106863
CG6041	0.183812	0.117488	0.366031	178.49	135.91	151.46	216.43	175.37	203.24	155.287	198.347	FBgn0029826	0.106014	0.105688
Dd	0.183765	0.0808307	0.308822	1620.53	1392.82	1560.2	1991.33	1862.96	1647.84	1524.52	1834.04	FBgn0029067	0.0715933	0.0946331
CG6910	0.183665	0.113606	0.36164	176.61	182.99	264.75	610.02	256.17	181.32	208.117	349.17	FBgn0036262	0.271065	0.655789
loco	0.183546	0.124104	0.374774	4408.79	3677.48	2318.75	4546.01	4938.82	4332.8	3468.34	4605.88	FBgn0020278	0.244784	0.0667438
noc	0.183529	0.0958826	0.335273	10252.1	9334.04	7668	11549.1	11625.8	10096.2	9084.71	11090.4	FBgn0005771	0.129748	0.0777078
CG11248	0.183488	0.0636862	0.275212	762.82	772.8	736.38	952.7	910.82	835.87	757.333	899.797	FBgn0037117	0.0225151	0.0657814
Fbxl7	0.183474	0.101798	0.344027	1765.21	1447.01	1249.88	1835.38	1885	1770.38	1487.37	1830.25	FBgn0038385	0.146875	0.0314064
Hnf4	0.183371	0.11261	0.360429	1414.79	1421.25	970.35	1549.99	1660.96	1566.14	1268.8	1592.36	FBgn0004914	0.165044	0.0376502
Cad87A	0.183364	0.122742	0.372369	7285.35	6005.66	2709.11	8459.72	8138.64	6926.1	5333.37	7841.49	FBgn0037963	0.340889	0.103149
Sra-1	0.183267	0.124713	0.375685	7532.42	6920.59	4000.86	8407.74	8268.1	7852.64	6151.29	8176.16	FBgn0038320	0.240338	0.0353155
CG8786	0.183137	0.089653	0.32462	1534.1	1353.74	1238.8	1831.14	1635.26	1533.27	1375.55	1666.56	FBgn0036897	0.097082	0.0908347
Cdk12	0.183069	0.123829	0.37435	3183.76	2590.22	1739.98	3366.28	3384.37	3096.42	2504.65	3282.36	FBgn0037093	0.234362	0.0491353
CG11897	0.18303	0.122417	0.372159	787.25	552.51	472.86	834.94	735.45	781.08	604.207	783.823	NA	0.209257	0.0635369
Dhc93AB	0.183022	0.111177	0.358422	63.88	69.29	18.47	93.36	104.67	71.73	50.5467	89.92	FBgn0013812	0.389106	0.186135
dom	0.182951	0.120799	0.370135	13524.2	9867.9	4291.47	14682	15628.1	12067.9	9227.84	14126	FBgn0020306	0.38528	0.130546
CG7924	0.182908	0.0890936	0.323226	44.15	156.34	45.56	57.29	71.62	565.88	82.0167	231.597	FBgn0036416	0.113752	1.25039
Osi24	0.182846	0.0855244	0.316815	558.03	540.07	485.18	633.37	688.63	587.8	527.76	636.6	FBgn0037409	0.0645679	0.079316
bmm	0.182829	0.126247	0.378264	236.74	326	155.16	341.61	314.01	340.73	239.3	332.117	FBgn0036449	0.250781	0.0472334
CG9384	0.182818	0.120881	0.370272	2168.22	1911.58	1341.01	2572.71	2287.16	2097.16	1806.94	2319.01	FBgn0036446	0.2019	0.103221
Teh1	0.182765	0.119293	0.368539	25.36	20.43	17.24	30.77	34.89	33.87	21.01	33.1767	FBgn0037766	0.120784	0.0646757
psd	0.182744	0.11783	0.366275	19.73	18.65	18.47	24.4	34.89	31.88	18.95	30.39	FBgn0086265	0.0213761	0.177736
NLaz	0.182665	0.116652	0.364654	455.63	1035.73	768.4	841.3	812.58	2044.36	753.253	1232.75	FBgn0053126	0.142023	0.570291
CG31778	0.182656	0.115779	0.364005	81.73	114.59	98.51	272.65	86.31	130.51	98.2767	163.157	FBgn0051778	0.1259	0.59676
Mkk4	0.182568	0.078578	0.305665	3783.12	3182.71	3048.97	4165.14	3975.66	3856.58	3338.27	3999.13	FBgn0024326	0.101389	0.0389117
CG30122	0.182538	0.120794	0.370135	12247.5	9407.77	7382.31	12544.2	13232.6	11365.5	9679.18	12380.8	FBgn0050122	0.215028	0.0762661
Trim9	0.182526	0.124785	0.375708	333.5	349.09	156.39	399.96	479.28	341.72	279.66	406.987	FBgn0051721	0.313236	0.169658
ago	0.182395	0.125462	0.376828	8652.23	7533.5	4700.3	9334.97	9431.42	8669.58	6962.01	9145.32	FBgn0041171	0.23496	0.0453585
CycY	0.182168	0.0647087	0.277545	3676.96	3105.43	3274.32	4053.75	4072.07	3797.8	3352.24	3974.54	FBgn0032378	0.0773142	0.0385794
nub	0.182151	0.117274	0.365775	186.01	156.34	61.57	155.95	288.3	219.18	134.64	221.143	FBgn0085424	0.296542	0.299339
CG8155	0.182131	0.120333	0.369899	2679.28	2790.09	1747.37	3068.16	3081.37	3035.65	2405.58	3061.73	FBgn0034009	0.188662	0.00768493
CG15803	0.182096	0.0957153	0.335109	29.12	30.2	2.46	59.41	59.68	32.88	20.5933	50.6567	FBgn0038606	0.477896	0.303921
CG13384	0.181856	0.0795531	0.306946	2513.94	2424.12	2028.13	2773.23	2681.97	2885.21	2322.06	2780.14	FBgn0032036	0.0895897	0.0366154
CG18473	0.181836	0.100551	0.342439	16.91	13.32	4.93	32.89	12.85	32.88	11.72	26.2067	FBgn0037683	0.186988	0.441384
Kap3	0.181761	0.119754	0.369148	2095.89	1908.02	1322.54	2321.28	2132.9	2293.42	1775.48	2249.2	FBgn0028421	0.175873	0.0452061
CR45264	0.181627	0.111427	0.358502	8.45	11.55	13.55	21.22	20.2	18.93	11.1833	20.1167	NA	0.135747	0.0570309
pgant6	0.181588	0.0525511	0.249857	2540.24	2645.3	2365.54	3045.88	2817.86	3022.7	2517.03	2962.15	NA	0.046752	0.0423653
Obp47a	0.181557	0.127226	0.380439	977.02	721.28	587.38	824.33	1048.55	1132.76	761.893	1001.88	FBgn0033573	0.174767	0.159124
Klp68D	0.1815	0.125448	0.376828	830.46	754.15	487.64	911.32	865.83	908.6	690.75	895.25	FBgn0004381	0.198095	0.0285001
Hmr	0.181453	0.126622	0.379184	1103.84	927.36	624.33	1220.05	1180.76	1066.01	885.177	1155.61	FBgn0001206	0.227505	0.0692634
CG6424	0.181413	0.11397	0.36228	24.43	14.21	11.08	25.46	31.22	30.88	16.5733	29.1867	FBgn0028494	0.226092	0.110731
CG43347	0.18129	0.115013	0.363309	99.58	58.63	25.86	108.21	123.03	87.67	61.3567	106.303	FBgn0263072	0.421302	0.16704
daw	0.181274	0.127273	0.380439	480.05	470.79	208.11	619.57	521.52	533.01	386.317	558.033	FBgn0031461	0.289677	0.0960535
FucT6	0.181205	0.0795385	0.306946	2848.38	3046.8	2416.03	3321.72	3286.12	3328.55	2770.4	3312.13	FBgn0030327	0.0968992	0.00687857
Ptp69D	0.180924	0.129388	0.383729	2800.47	2141.64	1514.64	3143.49	3056.58	2396.04	2152.25	2865.37	FBgn0014007	0.268351	0.142658
CG13722	0.180866	0.115356	0.363668	1760.51	1411.48	871.84	1131.99	1610.47	4256.08	1347.94	2332.85	FBgn0035553	0.105198	0.721292
jhamt	0.180839	0.096875	0.336835	21.61	252.27	137.92	468.92	116.61	420.43	137.267	335.32	FBgn0028841	0.274318	0.569467
CG3714	0.180803	0.0687835	0.286445	1443.92	1280.01	1370.56	1640.17	1503.96	1710.6	1364.83	1618.24	FBgn0031589	0.0479978	0.0649164
Ptpmeg	0.180786	0.110217	0.3574	3571.75	3294.63	2497.3	3765.18	4094.11	3690.2	3121.23	3849.83	FBgn0261985	0.151162	0.0558074
LRP1	0.180754	0.128792	0.382692	11166.2	9345.59	4458.94	12008.5	11873.7	11718.2	8323.57	11866.8	FBgn0053087	0.295989	0.0122417
Usp32	0.180606	0.128994	0.382889	1546.32	1348.41	848.44	1604.1	1737.17	1572.12	1247.72	1637.8	FBgn0036913	0.22878	0.0534454
Scamp	0.180435	0.0883395	0.321868	4406.91	3767.19	3826	5216.51	4931.48	4269.04	4000.03	4805.68	FBgn0040285	0.0828267	0.101152
sqz	0.18035	0.127511	0.380554	1297.36	1097.03	495.03	1444.96	1622.4	1189.55	963.14	1418.97	FBgn0010768	0.351046	0.153345
CG42268	0.180327	0.114675	0.363172	2784.5	2357.49	1897.6	3033.15	3032.71	2668.02	2346.53	2911.29	FBgn0259163	0.166247	0.0723668
cu	0.1802	0.109012	0.355255	518.57	3363.03	1608.22	4114.22	1952.94	4602.79	1829.94	3556.65	FBgn0261808	0.311796	0.396489
hpo	0.180171	0.114903	0.363309	5343.53	5100.5	3638.82	5938.99	5641.22	5884.99	4694.28	5821.73	FBgn0261456	0.156687	0.0272502
CG11345	0.179959	0.103484	0.346695	70.46	480.56	125.6	257.8	443.47	764.14	225.54	488.47	FBgn0035546	0.291266	0.524396
dnt	0.179702	0.0997212	0.340972	3411.1	3866.68	2849.49	4216.07	3926.08	4134.54	3375.76	4092.23	FBgn0024245	0.123234	0.0365456
pho	0.179506	0.11133	0.358502	4161.71	3495.38	3550.16	5466.88	4209.8	4097.68	3735.75	4591.45	FBgn0002521	0.0902725	0.165571
Tsf2	0.179419	0.0639426	0.275819	13515.7	13111	11468.1	15412.9	15034.1	14488.8	12698.3	14978.6	FBgn0036299	0.0748433	0.0310142
Uhg5	0.179413	0.127615	0.380554	396.44	369.52	567.68	603.66	516.01	582.82	444.547	567.497	FBgn0083123	0.184418	0.0806879
Tehao	0.179377	0.101446	0.344012	5.64	15.99	3.69	18.04	22.95	17.93	8.44	19.64	FBgn0026760	0.3687	0.145981
CG2186	0.179318	0.132188	0.386613	2648.28	1820.97	1126.74	2760.5	2738.89	2336.26	1865.33	2611.88	FBgn0030243	0.326051	0.0914824
CG11138	0.179283	0.131763	0.386307	1692.87	960.23	788.1	1742.02	1835.42	1291.17	1147.07	1622.87	NA	0.372105	0.179332
CtBP	0.179235	0.116956	0.365128	16635.6	12577.1	12631.8	18053.6	19032.7	14770.8	13948.2	17285.7	FBgn0020496	0.157576	0.129142
T48	0.179222	0.0765025	0.301668	2070.52	1748.13	1765.84	2141.98	2307.35	2184.83	1861.5	2211.39	FBgn0004359	0.082952	0.03881
cos	0.179176	0.132792	0.387635	2934.81	2539.59	1510.94	3062.86	3241.13	2979.86	2328.45	3094.62	FBgn0000352	0.24667	0.043139
CG15537	0.179149	0.129532	0.383865	97.7	98.6	112.06	117.76	125.79	152.43	102.787	131.993	FBgn0039770	0.0527687	0.137495
kek5	0.179014	0.13089	0.385729	4879.44	3628.62	1833.57	5055.25	5454.83	4458.33	3447.21	4989.47	FBgn0031016	0.343406	0.100511
cindr	0.17895	0.0695566	0.288136	3891.16	3257.32	3374.07	4158.78	4191.43	4090.7	3507.52	4146.97	FBgn0027598	0.0824637	0.0123929
Ocrl	0.178876	0.133428	0.388066	1581.08	1470.1	836.13	1624.26	1778.49	1768.39	1295.77	1723.71	FBgn0023508	0.227274	0.050053
Nost	0.178786	0.131359	0.38621	538.3	397.06	215.5	590.93	602.32	472.23	383.62	555.16	FBgn0259734	0.34267	0.129773
CR44845	0.178645	0.127062	0.380296	65.76	41.75	56.64	122	68.86	61.77	54.7167	84.21	NA	0.196212	0.39091
CG43759	0.178423	0.134275	0.389541	1904.24	1299.55	847.21	1830.07	2059.45	1716.58	1350.33	1868.7	FBgn0264090	0.308953	0.0934707
CG11951	0.17821	0.0767349	0.301844	0.94	3.55	0	8.49	4.59	8.97	1.49667	7.35	FBgn0039656	0.20505	0.326837
phol	0.178068	0.127994	0.381341	2797.65	2403.68	1760.92	2800.81	3254.9	2753.7	2320.75	2936.47	FBgn0035997	0.190041	0.0942535
GlcAT-P	0.177999	0.135485	0.391258	244.25	217.63	125.6	259.92	268.1	271.98	195.827	266.667	FBgn0036144	0.228905	0.0230866
x16	0.177909	0.10133	0.343831	8579.89	7984.75	10689.9	10667.5	11173.2	11069.6	9084.84	10970.1	FBgn0028554	0.128415	0.0243512
Vang	0.177882	0.110414	0.357624	6608.95	5947.92	4871.46	7636.45	7225.06	6403.06	5809.44	7088.19	FBgn0015838	0.136963	0.0885957
par-6	0.177848	0.104328	0.348157	4214.32	3951.07	3202.9	4992.66	4389.76	4389.59	3789.43	4590.67	FBgn0026192	0.119539	0.075835
garz	0.177808	0.134437	0.389876	3633.75	3367.47	1562.66	4152.41	4372.31	3579.61	2854.63	4034.78	FBgn0264560	0.314774	0.101426
mfas	0.177707	0.120737	0.370135	30345.8	30105.6	20962.3	31609.9	34771	34496	27137.9	33625.6	FBgn0260745	0.155077	0.0520758
Ubi-p63E	0.177684	0.131652	0.386307	7540.87	6610.58	4430.62	8020.5	8303.91	7451.14	6194.02	7925.18	FBgn0003943	0.214252	0.0548002
hfp	0.177631	0.115788	0.364005	6725.44	6988.98	4953.97	7260.89	8100.99	7566.7	6222.8	7642.86	FBgn0028577	0.14626	0.0556332
CG9941	0.17756	0.111948	0.359242	3124.57	2994.39	2253.48	3276.1	3423.85	3525.82	2790.81	3408.59	FBgn0030514	0.133267	0.0368356
cnn	0.177509	0.131357	0.38621	2114.68	1758.79	1290.52	2213.06	2404.68	1969.63	1721.33	2195.79	FBgn0013765	0.209864	0.0992985
CG8596	0.177442	0.109476	0.35614	5131.21	5460.26	6138.59	6446.11	5987.37	7920.38	5576.69	6784.62	NA	0.0648558	0.148864
PTP-ER	0.177427	0.136385	0.392289	1750.17	1557.15	905.09	1891.61	1964.88	1749.46	1404.14	1868.65	FBgn0016641	0.253125	0.0586145
robo1	0.177398	0.130842	0.385729	3903.37	3297.29	1289.29	4439.92	4409.96	3915.36	2829.98	4255.08	FBgn0005631	0.34946	0.0692319
Mipp2	0.17737	0.130088	0.384388	253.65	286.03	201.95	357.53	282.8	301.87	247.21	314.067	FBgn0026060	0.140485	0.123634
CG9220	0.177338	0.136243	0.392211	1851.63	1711.71	998.67	1864.02	2150.35	2012.47	1520.67	2008.95	FBgn0030662	0.227306	0.0712799
cbs	0.177324	0.0940459	0.332405	502.6	429.04	482.71	589.87	574.77	529.02	471.45	564.553	FBgn0086757	0.0719269	0.0561248
GEFmeso	0.177192	0.136767	0.392806	2135.34	1779.22	1103.34	2110.16	2430.39	2119.08	1672.63	2219.88	FBgn0050115	0.247367	0.0821507
Spn88Ea	0.177186	0.11466	0.363172	11332.5	12923.6	15816.2	14944	16492.1	17603.2	13357.4	16346.4	FBgn0028984	0.129134	0.0817027
Cka	0.17718	0.127568	0.380554	5826.4	4383.66	3832.15	6061	6346.37	5217.49	4680.74	5874.95	FBgn0044323	0.197371	0.0999133
CenG1A	0.17716	0.137076	0.393409	1844.12	1590.02	921.1	1942.53	2033.74	1853.07	1451.75	1943.11	FBgn0028509	0.257299	0.0464906
mus101	0.17714	0.13311	0.387765	1329.31	1238.26	804.11	1421.62	1543.44	1355.93	1123.89	1440.33	FBgn0002878	0.206985	0.0660577
kar	0.177113	0.128698	0.382514	414.29	417.49	284.46	449.83	465.51	492.16	372.08	469.167	FBgn0001296	0.154214	0.0456141
Su(var)3-3	0.177108	0.131741	0.386307	1579.2	1632.66	1013.45	1807.8	1851.03	1719.57	1408.44	1792.8	FBgn0260397	0.199533	0.0373725
mxt	0.177082	0.131781	0.386307	3512.56	3244	2140.19	3885.06	3897.62	3537.77	2965.58	3773.48	FBgn0031637	0.205586	0.0541225
Ire1	0.177016	0.134136	0.389405	2604.12	2573.35	1560.2	2900.54	2783.88	2983.84	2245.89	2889.42	FBgn0261984	0.19908	0.0347622
row	0.17698	0.135974	0.39213	9958.05	8912.11	5434.22	10533.8	10838	10304.5	8101.46	10558.8	FBgn0033998	0.229838	0.02535
Egfr	0.176746	0.132086	0.386613	11438.6	9929.19	6877.43	11852.5	12713.9	11296.8	9415.08	11954.4	FBgn0003731	0.205691	0.0597287
bab2	0.176489	0.137246	0.393409	2962.99	1792.55	1254.81	2783.84	3085.96	2561.42	2003.45	2810.41	FBgn0025525	0.340983	0.0936794
a	0.176428	0.137879	0.394303	2042.34	1663.75	1089.8	2097.42	2293.58	1915.84	1598.63	2102.28	FBgn0000008	0.250333	0.0898629
pk	0.176355	0.137501	0.393822	3452.44	2589.34	1429.67	3337.63	3863.65	3277.74	2490.48	3493.01	FBgn0003090	0.309665	0.0922931
ome	0.176242	0.114566	0.36304	2734.71	2777.65	2061.38	3316.41	2923.45	2998.79	2524.58	3079.55	FBgn0259175	0.13396	0.0677232
Smg6	0.176216	0.0447331	0.22936	4110.98	4271.74	3912.19	4909.91	4702.85	4692.45	4098.3	4768.4	FBgn0039260	0.0383829	0.0257232
ttk	0.176153	0.138314	0.395079	5947.59	4847.34	3207.83	6380.33	6609.89	5379.88	4667.59	6123.37	FBgn0003870	0.256269	0.106809
Dmtn	0.176053	0.130728	0.38566	2974.26	2199.38	1855.74	2894.17	3005.16	2935.02	2343.13	2944.78	FBgn0037443	0.195211	0.0190627
Tmhs	0.176019	0.115681	0.363972	1543.5	1462.11	2023.21	2083.63	2046.6	2002.51	1676.27	2044.25	FBgn0262624	0.15141	0.0198661
Eaat1	0.175937	0.119354	0.368539	42.27	75.5	20.93	119.88	70.7	60.77	46.2333	83.7833	FBgn0026439	0.452527	0.377789
CG14431	0.175856	0.115463	0.363803	68.58	47.08	12.31	100.79	82.64	62.77	42.6567	82.0667	FBgn0029922	0.452359	0.23172
7B2	0.175718	0.10766	0.352711	454.69	505.43	559.06	562.28	607.83	662.52	506.393	610.877	FBgn0041707	0.0787775	0.0821596
Gp93	0.175669	0.0625995	0.273126	34163.6	39396.1	34936.4	40884.4	42998.7	43227.3	36165.4	42370.2	FBgn0039562	0.0653393	0.0304876
B4	0.175632	0.138365	0.395084	3875.18	2705.7	1573.74	4139.68	4092.27	3296.67	2718.21	3842.87	FBgn0023407	0.349071	0.123246
Ada2a	0.175618	0.131366	0.38621	276.19	216.74	198.26	272.65	316.77	278.96	230.397	289.46	FBgn0263738	0.145972	0.0824316
CR45397	0.175586	0.0397961	NA	0	0	0	3.18	0.92	8.97	0	4.35667	NA	0	0.95302
HmgZ	0.175572	0.139683	0.395797	15636	14804.1	26624.3	25819.4	24599.5	24573.1	19021.5	24997.4	FBgn0010228	0.268481	0.0284855
CG18278	0.175561	0.132716	0.387515	294.98	347.32	237.66	397.84	329.62	383.57	293.32	370.343	FBgn0033836	0.142996	0.0971584
Coop	0.175534	0.103622	0.346947	4622.98	5433.61	5951.41	5942.17	6949.61	6352.25	5336	6414.68	FBgn0263240	0.105407	0.0789772
CG14968	0.1755	0.136648	0.392603	223.59	179.43	216.73	211.12	270.86	309.84	206.583	263.94	FBgn0035431	0.0766987	0.188386
Dl	0.175493	0.140394	0.396621	4038.65	2580.45	2017.05	4138.62	4361.3	3224.94	2878.72	3908.29	FBgn0000463	0.323505	0.154077
CG5767	0.17537	0.0969422	0.336858	13.15	16.88	3.69	7.43	28.46	58.78	11.24	31.5567	FBgn0034292	0.115673	0.818042
pre-rRNA-Psi:CR45856	0.17535	0.140775	0.39687	223.59	263.82	205.65	413.76	291.98	227.15	231.02	310.963	NA	0.131139	0.304673
dpr7	0.175322	0.137647	0.393951	164.4	135.91	155.16	237.64	169.86	177.34	151.823	194.947	FBgn0053481	0.0819619	0.190627
Cad99C	0.175264	0.137767	0.394187	6461.46	4743.41	2414.8	6641.32	7180.07	5792.34	4539.89	6537.91	FBgn0039709	0.350634	0.10701
Gie	0.175046	0.0545135	0.254931	2251.83	2342.39	2449.28	2845.37	2623.2	2744.74	2347.83	2737.77	FBgn0037551	0.0360098	0.0406349
CG18766	0.175044	0.0540526	0.253591	3923.1	4303.71	4332.11	4799.57	4781.82	5061.07	4186.31	4880.82	FBgn0042111	0.0451259	0.0320342
CG1628	0.175029	0.140022	0.396326	396.44	372.19	623.09	561.22	630.78	614.7	463.907	602.233	FBgn0030218	0.225133	0.0604702
Mkp3	0.174986	0.141	0.397104	1847.88	1383.94	988.82	2025.28	1906.12	1623.93	1406.88	1851.78	FBgn0036844	0.264783	0.111309
tok	0.174962	0.141545	0.398132	13740.2	11493.5	6447.67	14447.5	14178.3	14093.3	10560.5	14239.7	FBgn0004885	0.265001	0.0129855
crp	0.174755	0.135315	0.390995	4469.85	2712.81	1533.11	4483.42	5219.78	3386.34	2905.26	4363.18	FBgn0001994	0.4364	0.211455
CR44972	0.174688	0.0853316	0.316393	0	4.44	2.46	11.67	8.26	6.97	2.3	8.96667	NA	0.319128	0.270823
CG11529	0.174488	0.131992	0.38652	298.74	299.35	264.75	259.92	314.93	780.08	287.613	451.643	FBgn0036264	0.0253853	0.632714
CG9821	0.174458	0.142363	0.399421	9879.14	6375.18	5942.79	10434.1	11302.6	7625.48	7399.04	9787.4	FBgn0037636	0.283089	0.196373
CG4751	0.174324	0.142858	0.400003	4218.08	3708.57	2084.78	4522.67	4672.55	4189.33	3337.14	4461.52	FBgn0032348	0.265937	0.05544
shd	0.174136	0.133684	0.388606	72.34	64.84	52.95	79.57	64.27	151.43	63.3767	98.4233	FBgn0003388	0.0645676	0.472837
Dyrk2	0.174122	0.143271	0.400775	6550.71	5759.61	3226.3	7745.73	6908.29	6248.63	5178.87	6967.55	FBgn0016930	0.277921	0.107686
CR44108	0.174097	0.125268	0.376565	13.15	18.65	16.01	18.04	32.14	31.88	15.9367	27.3533	NA	0.086284	0.294905
NSD	0.174076	0.138706	0.395211	2016.98	1664.64	1200.63	2140.92	2164.12	1903.88	1627.42	2069.64	FBgn0039559	0.215059	0.0695871
CG6227	0.174003	0.135227	0.390944	2857.77	2640.86	1797.86	2953.58	3086.88	3114.35	2432.16	3051.6	FBgn0030631	0.179789	0.0281802
CG14015	0.173941	0.116449	0.364586	17.85	27.54	6.16	35.01	41.32	25.9	17.1833	34.0767	FBgn0031716	0.413343	0.227494
arr	0.17389	0.142742	0.399879	9541.88	9700.9	4381.36	11025	11461.5	10273.6	7874.71	10920	FBgn0000119	0.294579	0.0550245
CR45754	0.173873	0.118636	0.36745	8.45	11.55	25.86	23.34	33.05	28.89	15.2867	28.4267	NA	0.321462	0.171373
bab1	0.17379	0.133391	0.388066	130.58	120.81	110.83	160.2	148.74	143.46	120.74	150.8	FBgn0004870	0.0688358	0.0567508
yuri	0.17377	0.0652927	0.278348	655.73	646.67	672.35	772.34	757.49	779.09	658.25	769.64	FBgn0045842	0.0167171	0.0143577
ear	0.173622	0.144304	0.401999	1279.52	927.36	619.4	1232.78	1391.02	1175.6	942.093	1266.47	FBgn0026441	0.280968	0.088112
PPO3	0.173465	0.144617	0.402293	133.4	111.03	204.41	195.21	205.67	200.25	149.613	200.377	FBgn0261363	0.243474	0.0261066
Dark	0.17342	0.109129	0.355325	4473.61	4038.12	3599.42	5367.16	4341.1	4843.89	4037.05	4850.72	FBgn0263864	0.0902366	0.105771
CG14866	0.173418	0.0980189	0.338174	3.76	3.55	2.46	14.85	7.35	5.98	3.25667	9.39333	FBgn0038315	0.116702	0.508339
CG11241	0.173413	0.137488	0.393822	513.87	491.22	342.33	520.91	608.75	566.88	449.14	565.513	FBgn0037186	0.164393	0.0776921
Rab23	0.17341	0.0505797	0.245363	1881.7	1742.8	1792.93	2136.68	2080.57	2076.24	1805.81	2097.83	FBgn0037364	0.0338786	0.0160712
Deaf1	0.173328	0.125643	0.377168	2005.7	1599.79	1392.73	2063.48	2129.23	1929.78	1666.07	2040.83	FBgn0013799	0.16158	0.0498012
CG42699	0.173143	0.144462	0.402062	608.76	461.91	346.03	613.21	690.46	545.96	472.233	616.543	FBgn0261610	0.241169	0.117279
pbl	0.173131	0.0934822	0.33112	4296.05	3772.52	3523.07	4885.5	4572.47	4292.95	3863.88	4583.64	FBgn0003041	0.0918961	0.0646719
Chro	0.173127	0.141938	0.398531	6905.81	6013.65	4057.5	7483.68	7708.93	6497.7	5658.99	7230.1	FBgn0044324	0.224218	0.0890999
Kdm4B	0.172879	0.12776	0.380745	179.43	135.91	43.1	244.01	213.93	154.42	119.48	204.12	FBgn0053182	0.45094	0.223366
bowl	0.172873	0.137247	0.393409	13931.9	11783	8550.92	14244.9	14470.3	14161	11421.9	14292.1	FBgn0004893	0.191271	0.0111913
CR45999	0.172791	0.136398	0.392289	31	31.98	44.33	75.32	50.5	38.85	35.77	54.89	NA	0.191232	0.339353
CG4768	0.172696	0.0750823	0.298808	2332.63	2147.86	2093.4	2624.7	2696.66	2390.06	2191.3	2570.47	FBgn0030790	0.0524634	0.0623744
obst-J	0.172664	0.0836482	0.313217	0	1.78	3.69	7.43	10.1	4.98	1.82333	7.50333	FBgn0036940	0.370559	0.341287
GILT3	0.17265	0.146045	0.404356	656.67	689.31	1100.88	988.77	959.48	1268.26	815.62	1072.17	FBgn0039098	0.195213	0.158976
CG12913	0.172521	0.0973065	0.336894	15.97	10.66	0	32.89	19.28	27.9	8.87667	26.69	FBgn0033500	0.291505	0.25797
Cow	0.172518	0.141784	0.3985	1258.85	959.34	469.17	1405.71	1447.95	1062.03	895.787	1305.23	FBgn0039054	0.375373	0.162173
mrj	0.172425	0.110116	0.357284	3113.3	2613.32	2407.41	3502.07	3152.99	3100.41	2711.34	3251.82	FBgn0034091	0.117085	0.0671343
CG33655	0.172417	0.146715	0.405545	72.34	66.62	87.43	115.64	87.23	95.64	75.4633	99.5033	FBgn0250824	0.112409	0.146665
Synj	0.172383	0.146879	0.40564	1615.83	1328.87	797.95	1670.94	1702.28	1601.01	1247.55	1658.08	FBgn0034691	0.259186	0.0312687
mgl	0.172347	0.132395	0.386716	6472.73	4714.99	1491.24	6296.52	7537.24	6783.63	4226.32	6872.46	FBgn0261260	0.372432	0.0909589
CG43736	0.172343	0.141014	0.397104	3392.31	2202.93	1159.99	3618.77	3568	2777.61	2251.74	3321.46	FBgn0263993	0.40213	0.142007
beta4GalNAcTA	0.172286	0.0907665	0.32663	965.74	993.1	860.76	1144.73	1155.97	1034.13	939.867	1111.61	FBgn0027538	0.0675552	0.0605739
akirin	0.172229	0.0917147	0.328447	11519.4	10397.3	11443.5	13996.6	13819.3	11632.5	11120.1	13149.5	FBgn0082598	0.0539076	0.100136
CG15506	0.172216	0.146756	0.405545	124.95	122.58	83.74	140.04	133.13	162.39	110.423	145.187	FBgn0039686	0.142489	0.105339
inaE	0.172208	0.145579	0.403858	1690.05	1502.97	965.43	1838.56	1920.81	1609.98	1386.15	1789.78	FBgn0261244	0.233649	0.0899849
CG16868	0.17189	0.144367	0.401999	4361.81	4133.17	2583.5	4816.54	4764.37	4534.05	3692.83	4704.99	FBgn0034498	0.213382	0.0319483
Hsc70Cb	0.171862	0.0729655	0.295002	17700.9	16693.4	15083.6	19031.7	20110.6	18752.9	16492.6	19298.4	FBgn0026418	0.0703988	0.0371578
Pp2B-14D	0.171823	0.134776	0.390192	2061.13	1447.01	1608.22	2017.86	2376.22	1926.79	1705.45	2106.96	FBgn0011826	0.165247	0.112766
l(3)05822	0.171789	0.101759	0.344027	2606	2303.31	2028.13	2833.7	2700.33	2718.83	2312.48	2750.95	FBgn0010877	0.106312	0.0262655
CG14435	0.171662	0.135277	0.390987	1349.03	1096.14	903.86	1432.23	1438.77	1269.25	1116.34	1380.08	FBgn0029911	0.175908	0.0695901
luna	0.171632	0.147019	0.40581	548.63	341.99	249.98	534.7	594.97	456.29	380.2	528.653	FBgn0040765	0.335198	0.131537
CG9934	0.171556	0.145644	0.403936	21078.2	20604.5	12721.7	23419.7	21077.5	24991.5	18134.8	23162.9	FBgn0032467	0.187818	0.0850344
UGP	0.171467	0.054311	0.254412	3696.69	3791.18	3989.77	4629.82	4409.96	4276.01	3825.88	4438.6	FBgn0035978	0.0349834	0.0402458
CycD	0.171445	0.0609515	0.269291	2510.18	2414.34	2388.94	2963.13	2882.13	2663.04	2437.82	2836.1	FBgn0010315	0.02401	0.0547407
Ranbp21	0.171443	0.148163	0.406863	3979.46	3895.11	1840.96	4320.04	4604.61	4388.59	3238.51	4437.75	FBgn0031051	0.275954	0.0334668
CG30424	0.171367	0.149028	0.408028	159.7	128.8	224.12	267.35	194.65	223.17	170.873	228.39	FBgn0050424	0.217916	0.160384
Cep89	0.171335	0.134546	0.390016	20.67	31.09	35.71	38.19	35.81	66.75	29.1567	46.9167	FBgn0266708	0.115418	0.366977
CG14223	0.171288	0.10103	0.343124	3389.5	3433.2	2753.44	3773.67	3925.17	3673.26	3192.05	3790.7	FBgn0031053	0.103579	0.0334544
sli	0.171149	0.138327	0.395079	8835.42	6508.43	2430.81	9203.42	10394.6	8027.98	5924.89	9208.66	FBgn0264089	0.40383	0.128499
CG31688	0.171095	0.147086	0.40581	946.01	838.54	395.28	1029.09	1124.76	919.56	726.61	1024.47	FBgn0263355	0.317465	0.100225
MTA1-like	0.170958	0.14954	0.408423	5095.52	3546.01	2746.05	5307.75	5312.52	4281.99	3795.86	4967.42	FBgn0027951	0.278958	0.1195
SCAR	0.170905	0.135875	0.392002	3126.45	2842.49	2083.55	3429.93	3366	3127.31	2684.16	3307.75	FBgn0041781	0.172409	0.0482197
CG9400	0.170776	0.0830295	0.312238	1.88	1.78	0	6.37	7.35	3.99	1.22	5.90333	FBgn0030562	0.265096	0.292704
Dlic	0.170775	0.149576	0.408423	5836.73	4487.59	3197.98	6506.58	6014.91	5065.06	4507.43	5862.18	FBgn0030276	0.260508	0.125004
Psi	0.170751	0.149883	0.408759	6033.08	4555.1	2786.68	6592.51	6523.58	5082.99	4458.29	6066.36	FBgn0014870	0.319765	0.140499
CG42672	0.170623	0.150358	0.409285	2424.69	2126.54	1260.97	2480.41	2655.34	2482.72	1937.4	2539.49	FBgn0261554	0.243473	0.0395102
Ced-12	0.170471	0.0863984	0.318331	1486.19	1639.76	1363.17	1762.18	1753.7	1761.41	1496.37	1759.1	FBgn0032409	0.0786733	0.00266585
CG4676	0.170355	0.140413	0.396621	32.88	67.51	35.71	62.59	87.23	60.77	45.3667	70.1967	FBgn0033815	0.31642	0.210542
Ace	0.170341	0.142314	0.399385	575.88	398.84	200.72	699.14	646.39	432.38	391.813	592.637	FBgn0000024	0.43406	0.238376
CG33116	0.170293	0.0869397	0.319162	2304.44	2310.42	2045.37	2797.63	2589.23	2440.87	2220.08	2609.24	FBgn0053116	0.0619984	0.0686866
Zir	0.170247	0.14941	0.408287	5418.68	4580.86	3191.82	6492.79	5482.38	4946.5	4397.12	5640.56	FBgn0031216	0.227382	0.139204
CR43361	0.170205	0.118901	0.367649	911.26	773.69	752.39	1040.76	1021	866.76	812.447	976.173	FBgn0263093	0.0994912	0.0975938
CG11486	0.170195	0.150893	0.409746	3737.09	2442.77	2279.34	3749.27	4248.36	3001.78	2819.73	3666.47	FBgn0035397	0.266057	0.171119
SCAP	0.170104	0.133334	0.388066	3927.79	3748.54	2728.81	4355.05	4324.57	4035.91	3468.38	4238.51	FBgn0033052	0.160243	0.0415517
CG9945	0.170081	0.0732794	0.295381	1025.87	1111.24	992.52	1221.11	1234.94	1197.52	1043.21	1217.86	FBgn0034527	0.0511307	0.0155363
spin	0.170065	0.133815	0.388885	5409.29	4793.16	3663.45	5591.01	5459.42	5902.93	4621.97	5651.12	FBgn0086676	0.149997	0.0403076
CG3625	0.170019	0.117752	0.366275	3314.34	3448.3	4351.81	4655.29	4256.62	4412.5	3704.82	4441.47	FBgn0031245	0.127887	0.0452345
hyd	0.169806	0.149871	0.408759	9339.9	7251.92	3764.42	10148.7	10256.9	8165.47	6785.41	9523.67	FBgn0002431	0.344973	0.123637
HPS4	0.169786	0.152422	0.412538	891.53	732.83	487.64	1102.29	875.93	809.97	704	929.397	FBgn0034261	0.251222	0.164966
Pi3K68D	0.169748	0.151603	0.41133	3046.6	2493.4	1320.07	3178.5	3256.74	2964.91	2286.69	3133.38	FBgn0015278	0.297355	0.0482085
gcm	0.169739	0.110486	0.357648	3.76	12.44	13.55	31.83	29.38	8.97	9.91667	23.3933	FBgn0014179	0.597618	0.536516
CG8170	0.169696	0.149128	0.408182	915.01	1066.82	641.57	1126.69	1202.8	1004.24	874.467	1111.24	FBgn0033365	0.214595	0.0901487
abs	0.169668	0.0653606	0.278371	1511.56	1549.16	1504.78	1670.94	1778.49	1857.06	1521.83	1768.83	FBgn0015331	0.0128737	0.0528232
Cad96Ca	0.16965	0.129681	0.384203	3340.64	3139.18	2376.62	3502.07	3484.45	3760.94	2952.15	3582.49	FBgn0022800	0.135205	0.0432091
rho-4	0.169644	0.0965508	0.33655	5646.97	6102.48	4897.32	6714.52	6303.22	6623.23	5548.92	6546.99	FBgn0030318	0.0918786	0.0329906
gwl	0.169605	0.124254	0.375058	1357.49	1404.37	1044.24	1579.7	1483.76	1527.29	1268.7	1530.25	FBgn0260399	0.128198	0.0313925
nct	0.169492	0.115967	0.364149	9032.7	8945.86	6998.11	10542.3	9593.93	9724.64	8325.56	9953.62	NA	0.1183	0.051637
cac	0.169411	0.146039	0.404356	341.02	155.45	188.41	437.1	338.8	237.11	228.293	337.67	FBgn0263111	0.41755	0.296146
brp	0.169402	0.121708	0.371196	708.34	333.1	84.97	742.64	1007.23	481.2	375.47	743.69	FBgn0259246	0.652198	0.353664
laccase2	0.169275	0.153349	0.413243	2848.38	2872.7	1600.83	3584.82	2998.73	3001.78	2440.64	3195.11	NA	0.242321	0.105631
Lac	0.169037	0.0612406	0.269812	24628.3	25586	22678.9	28194.8	28943.4	27374.6	24297.7	28170.9	FBgn0010238	0.0541188	0.0278533
Nrg	0.169036	0.146786	0.405545	14248.5	10123.7	4876.39	14967.4	16890.6	11348.6	9749.53	14402.2	FBgn0264975	0.413906	0.195382
CG14624	0.168994	0.104758	0.348962	3.76	5.33	1.23	11.67	8.26	8.97	3.44	9.63333	FBgn0040357	0.230618	0.186766
G9a	0.16894	0.154064	0.414066	2036.7	1655.75	977.74	2184.42	2317.45	1788.31	1556.73	2096.73	FBgn0040372	0.299936	0.131278
Cnot4	0.168902	0.149209	0.408182	5225.16	4367.67	3093.31	5500.83	5391.48	5079.01	4228.71	5323.77	FBgn0051716	0.211202	0.0411192
CaMKI	0.168879	0.119944	0.369233	5456.26	5105.83	4556.22	6889.57	5835.87	5380.88	5039.44	6035.44	FBgn0016126	0.084313	0.128224
conu	0.168823	0.10688	0.351647	3118.94	2693.26	2946.77	3874.45	3322.85	3184.09	2919.66	3460.46	FBgn0039994	0.0672504	0.105528
Pde11	0.16864	0.153873	0.414052	2739.4	1921.35	1164.92	2665.01	2799.49	2518.58	1941.89	2661.03	FBgn0085370	0.312653	0.0527982
Kdm2	0.168616	0.154734	0.415198	4591.04	4048.78	2127.88	4915.21	4936.99	4656.59	3589.23	4836.26	FBgn0037659	0.277947	0.0322526
Unc-115a	0.168592	0.147074	0.40581	1336.82	991.32	871.84	1313.41	1450.7	1225.42	1066.66	1329.84	FBgn0051352	0.197052	0.0853751
CBP	0.168512	0.0837987	0.313217	11114.5	9888.33	9968.28	13021.6	11756.2	11439.2	10323.7	12072.4	FBgn0026144	0.0599705	0.0693523
Osi7	0.16851	0.122513	0.372159	30.06	22.21	4.93	41.38	32.14	41.84	19.0667	38.4533	FBgn0037414	0.307278	0.142311
ImpL2	0.168509	0.0670032	0.282047	14562.2	14315.5	13479	17357.6	15370.1	16452.5	14118.9	16393.4	FBgn0001257	0.0345075	0.0606986
Vdup1	0.168484	0.0649788	0.277702	7869.68	8023.83	8911.72	9417.72	9639.84	9715.67	8268.41	9591.08	FBgn0035103	0.0578889	0.0161447
CanA1	0.168449	0.131721	0.386307	1256.03	912.26	1052.86	1299.62	1216.57	1383.83	1073.72	1300.01	FBgn0010015	0.124894	0.064331
CG11966	0.168269	0.11735	0.36582	68.58	132.35	14.78	214.3	180.88	74.72	71.9033	156.633	NA	0.78768	0.465294
CG11665	0.168263	0.0673775	0.283378	4921.72	4961.04	5322.16	6253.02	5643.98	5751.49	5068.31	5882.83	FBgn0033028	0.0383763	0.0552573
hppy	0.168182	0.156009	0.416773	1901.42	1335.97	962.96	1928.74	1983.24	1633.89	1400.12	1848.62	FBgn0263395	0.289191	0.10167
CG4269	0.168119	0.109231	0.355551	21.61	10.66	17.24	90.18	10.1	24.91	16.5033	41.73	FBgn0034741	0.221278	1.02102
CG10051	0.168119	0.155833	0.416773	93	62.18	71.42	120.94	91.82	92.65	75.5333	101.803	FBgn0034437	0.170711	0.162844
CG4335	0.168034	0.0519422	NA	0.94	0	0	13.79	0.92	1.99	0.313333	5.56667	FBgn0038795	0.272718	1.28294
CG43324	0.167977	0.146022	0.404356	128.7	155.45	125.6	166.56	165.27	176.34	136.583	169.39	FBgn0263029	0.0930723	0.0357361
gce	0.167935	0.152869	0.412951	210.43	163.44	87.43	216.43	212.1	226.15	153.767	218.227	FBgn0261703	0.274455	0.0329715
RAF2	0.167908	0.156345	0.41697	3021.24	2695.93	1439.52	3203.96	3482.61	2932.04	2385.56	3206.2	FBgn0036624	0.284883	0.0858623
Mal-A5	0.167875	0.122479	0.372159	2930.11	2944.65	2278.11	3371.58	3340.29	3047.6	2717.62	3253.16	FBgn0050359	0.124918	0.0549323
CR45528	0.167689	0.150909	0.409746	38.52	34.64	65.26	73.2	63.35	62.77	46.14	66.44	NA	0.265599	0.0882226
hwt	0.167688	0.139341	0.395435	91.13	66.62	28.32	114.58	118.44	72.73	62.0233	101.917	FBgn0264542	0.435258	0.248732
CG14442	0.167564	0.157382	0.418531	2709.34	1757.02	1432.13	2554.68	3065.76	2208.74	1966.16	2609.73	FBgn0029893	0.30053	0.16521
Pask	0.167504	0.157191	0.418224	76.09	69.29	59.11	85.93	83.55	97.63	68.1633	89.0367	FBgn0034950	0.0875334	0.0846459
Cep97	0.167292	0.125197	0.376539	1185.57	968.22	906.32	1205.2	1286.35	1174.61	1020.04	1222.05	FBgn0031575	0.124858	0.0472524
Fak	0.167281	0.157744	0.419303	2101.52	1703.72	1124.28	2406.15	2112.7	1903.88	1643.17	2140.91	FBgn0020440	0.258118	0.117857
MYPT-75D	0.167221	0.157955	0.419552	1132.96	767.47	594.77	1154.27	1299.21	888.68	831.733	1114.05	FBgn0036801	0.309211	0.186884
ari-1	0.167052	0.156192	0.416862	2275.32	1753.46	1305.3	2335.07	2415.7	2043.36	1778.03	2264.71	FBgn0017418	0.237587	0.0864959
ssp6	0.166993	0.138423	0.395142	103.34	59.51	25.86	92.3	111.1	113.58	62.9033	105.66	FBgn0035676	0.342061	0.11013
Mct1	0.166877	0.147698	0.406509	254.59	300.24	168.7	532.58	191.9	378.58	241.177	367.687	FBgn0023549	0.176417	0.463985
ft	0.166858	0.144422	0.402051	19337.4	15551.1	4899.79	21151.4	22232.5	19213.2	13262.8	20865.7	FBgn0001075	0.389623	0.0733177
Dap160	0.166676	0.147313	0.406034	2141.92	1911.58	1407.5	2358.41	2256.86	2109.11	1820.33	2241.46	FBgn0023388	0.178092	0.0559285
fray	0.166638	0.121896	0.371434	4981.84	4284.17	3742.26	5317.3	4913.11	5276.27	4336.09	5168.89	FBgn0023083	0.117776	0.0430388
CG12121	0.166514	0.0966943	0.336734	5453.44	5572.18	4594.4	6246.66	6017.67	6052.37	5206.67	6105.57	FBgn0030109	0.0881568	0.0202137
CG13796	0.166513	0.151757	0.411441	859.59	722.17	579.99	899.65	784.11	1005.24	720.583	896.333	FBgn0031939	0.139078	0.123394
CG9003	0.166403	0.159094	0.421101	3057.87	2520.94	1643.93	3278.22	2939.97	3083.47	2407.58	3100.55	FBgn0033639	0.231477	0.054755
botv	0.166302	0.141037	0.397104	2439.72	2701.26	1850.81	2770.04	2812.35	2917.09	2330.6	2833.16	FBgn0027535	0.149327	0.0267198
Cul3	0.166301	0.131697	0.386307	6419.19	5825.34	4787.73	7501.72	6505.22	6458.85	5677.42	6821.93	FBgn0261268	0.127844	0.0863644
CG14883	0.16626	0.10482	0.349042	1070.96	1106.8	934.64	1298.56	1177.09	1190.55	1037.47	1222.07	FBgn0038432	0.0762972	0.0544865
CG1468	0.166241	0.109694	0.356434	27.24	38.2	14.78	165.5	29.38	15.94	26.74	70.2733	FBgn0030157	0.735132	1.17743
CG11073	0.166183	0.152568	0.412538	10494.5	7914.57	6475.99	9894.07	10705.8	10321.4	8295.01	10307.1	FBgn0034693	0.197267	0.039397
TfAP-2	0.166068	0.122006	0.371568	1222.21	1275.57	1288.06	1318.71	1463.56	1722.56	1261.95	1501.61	FBgn0261953	0.0203041	0.136251
CG32191	0.166041	0.154103	0.414072	174.74	214.96	84.97	193.09	261.68	236.12	158.223	230.297	FBgn0052191	0.28185	0.150518
CG10859	0.165927	0.0616019	NA	0	0	1.23	4.24	5.51	1.99	0.41	3.91333	FBgn0032520	0.356855	0.455517
Klc	0.165898	0.0441291	0.227485	6433.28	6582.15	6818.32	7487.92	7589.57	7689.25	6611.25	7588.91	FBgn0010235	0.0252512	0.013265
Rbp	0.165868	0.13646	0.39235	94.88	69.29	25.86	122	145.07	65.75	63.3433	110.94	FBgn0262483	0.530679	0.367768
Evi5	0.165841	0.161314	0.423717	1690.99	1447.9	858.29	1874.63	1803.28	1582.08	1332.39	1753.33	FBgn0262740	0.270655	0.0869986
AP-1-2beta	0.16583	0.106471	0.351128	9366.2	9562.33	7739.42	10140.2	10878.5	10373.2	8889.32	10464	FBgn0010380	0.0964655	0.036066
CG8944	0.165829	0.160812	0.423299	1499.34	1206.28	679.74	1571.21	1465.4	1520.31	1128.45	1518.97	FBgn0030680	0.273172	0.0348378
CG32638	0.165762	0.102064	0.344113	2845.56	2653.29	3046.51	3673.94	3200.73	3156.2	2848.45	3343.62	FBgn0052638	0.0622983	0.0858134
dpr17	0.165722	0.142494	0.399421	18.79	16.88	14.78	35.01	20.2	27.9	16.8167	27.7033	FBgn0051361	0.0718907	0.267367
Edc3	0.165679	0.161394	0.423726	1250.39	934.47	596	1268.85	1360.72	1090.92	926.953	1240.16	FBgn0036735	0.299985	0.110605
CG8679	0.16556	0.0817534	0.310479	647.27	646.67	657.57	777.65	729.94	761.15	650.503	756.247	FBgn0032934	0.00805001	0.0320398
fzr	0.165529	0.101925	0.344027	1822.51	1649.54	1481.39	1936.17	1921.72	1956.68	1651.15	1938.19	FBgn0262699	0.087171	0.00906378
pins	0.16546	0.156961	0.41791	3581.14	3568.22	2241.17	3990.09	3983.01	3790.82	3130.18	3921.31	FBgn0040080	0.203104	0.0288323
CG6356	0.165427	0.138496	0.395156	1019.29	1056.16	769.63	1110.78	1144.95	1180.59	948.36	1145.44	FBgn0039178	0.132035	0.0304753
Edem2	0.165358	0.140595	0.396621	3662.87	3766.31	2678.32	4215.01	4012.39	4002.03	3369.17	4076.48	FBgn0032480	0.150054	0.0294581
Irc	0.165281	0.124327	0.375058	1277.64	1467.44	1176	1642.29	1408.47	1616.95	1307.03	1555.9	FBgn0038465	0.0914844	0.0824653
CG4806	0.165222	0.121588	0.371005	1452.37	1195.62	1464.15	1605.16	1754.62	1519.32	1370.71	1626.37	FBgn0260456	0.09988	0.0732152
rl	0.165073	0.138182	0.394969	2671.76	2227.81	2338.45	3417.2	2605.76	2697.91	2412.67	2906.96	FBgn0003256	0.0856569	0.152833
RhoGAP71E	0.164946	0.163288	0.426194	2764.77	2076.8	1424.74	2744.58	2986.8	2442.87	2088.77	2724.75	FBgn0036518	0.274307	0.100012
CG14856	0.164841	0.130089	0.384388	13.15	23.1	11.08	27.58	16.53	47.82	15.7767	30.6433	FBgn0038261	0.134381	0.51784
CG11399	0.164742	0.162387	0.425228	2635.13	2493.4	1493.7	2782.77	2894.98	2781.6	2207.41	2819.78	FBgn0037021	0.223663	0.0230957
Cyp6d5	0.16464	0.153125	0.41314	91.13	132.35	104.67	116.7	116.61	260.03	109.383	164.447	FBgn0038194	0.0807996	0.503371
CR44946	0.164612	0.14129	0.397616	16.91	10.66	12.31	25.46	20.2	21.92	13.2933	22.5267	NA	0.147763	0.119057
CG31523	0.16461	0.114341	0.363012	5918.46	5103.17	4796.35	6710.27	5991.04	5956.73	5272.66	6219.35	FBgn0051523	0.0973584	0.0684152
obe	0.164582	0.164174	0.427227	2583.46	2408.13	1283.13	2876.14	2779.29	2645.11	2091.57	2766.85	FBgn0038344	0.266756	0.041931
nvd	0.164523	0.118028	0.366443	26.3	384.63	291.84	877.38	256.17	503.12	234.257	545.557	FBgn0259697	0.369645	0.573307
mute	0.164485	0.156087	0.416807	3012.78	2834.5	1925.93	3266.55	3321.01	3040.63	2591.07	3209.4	FBgn0085444	0.191699	0.0463237
Hsp26	0.164469	0.164179	0.427227	22430	33600.1	47945	46151.8	41065	51512.4	34658.4	46243.1	FBgn0001225	0.248297	0.112974
CG13895	0.164087	0.0744671	0.297857	1327.43	1407.03	1462.92	1645.48	1578.33	1629.91	1399.13	1617.91	FBgn0035158	0.0417752	0.021724
CG31211	0.164075	0.159979	0.422226	1811.24	1353.74	1129.2	1772.79	1959.37	1632.89	1431.39	1788.35	FBgn0051211	0.212867	0.0915902
Tre1	0.163928	0.112163	0.359491	1173.36	1310.21	1176	1382.37	1338.69	1584.08	1219.86	1435.05	FBgn0046687	0.0494037	0.0912175
Duox	0.163883	0.165025	0.428804	6595.8	6281.91	3050.21	7037.04	7287.49	7137.31	5309.31	7153.95	FBgn0283531	0.274994	0.0176198
Slip1	0.163816	0.153988	0.414052	3228.85	2563.58	2364.31	3833.08	3338.46	2835.4	2718.91	3335.65	FBgn0024728	0.159666	0.14955
CG10915	0.163763	0.162765	0.425917	2818.32	2542.26	1646.4	2932.36	2894.98	2999.78	2335.66	2942.37	FBgn0034308	0.204238	0.018051
Cyp303a1	0.163759	0.0722537	NA	0	1.78	0	6.37	4.59	3.99	0.593333	4.98333	FBgn0001992	0.257565	0.248387
CG3238	0.163694	0.0818933	0.310599	1044.66	1075.71	990.05	1176.55	1252.38	1177.6	1036.81	1202.18	NA	0.0368263	0.0361682
cd	0.163639	0.159987	0.422226	93.94	87.94	43.1	119.88	110.18	94.65	74.9933	108.237	FBgn0263986	0.293533	0.117583
CG43778	0.163476	0.15702	0.417969	452.81	313.56	157.62	512.42	501.32	354.67	307.997	456.137	FBgn0264308	0.416369	0.193029
Cdep	0.16341	0.166611	0.430108	4606.07	4134.94	2163.59	4836.7	4994.83	4708.39	3634.87	4846.64	FBgn0265082	0.275201	0.0296037
CG33631	0.163404	0.117355	0.36582	7.52	5.33	2.46	9.55	9.18	18.93	5.10333	12.5533	FBgn0053631	0.134052	0.440158
flw	0.163308	0.12261	0.372159	2788.25	2377.04	2199.3	3063.92	2906.92	2736.77	2454.86	2902.54	FBgn0000711	0.110382	0.0563711
sona	0.16329	0.160294	0.422835	7260.92	5432.72	2725.11	6069.48	6744.86	9390.88	5139.58	7401.74	FBgn0034903	0.243009	0.237165
Prp8	0.163288	0.166743	0.430249	18028.8	16339	8366.21	19243.9	19585.4	18329.5	14244.7	19052.9	FBgn0033688	0.281543	0.0340839
msps	0.163201	0.16607	0.429958	10097.1	7790.21	4345.65	10742.8	10381.7	9047.17	7410.98	10057.2	FBgn0027948	0.319925	0.0888092
path	0.163189	0.124428	0.37514	12522.7	10122.8	10324.1	14043.3	12035.3	12932.6	10989.9	13003.8	FBgn0036007	0.102939	0.0773524
CG7778	0.163173	0.126037	0.378051	772.22	1117.46	368.19	570.77	615.17	3574.63	752.623	1586.86	FBgn0032025	0.104911	1.08492
rec	0.163166	0.152154	0.412047	775.04	739.94	541.82	796.75	873.18	837.87	685.6	835.933	FBgn0003227	0.15008	0.0457594
CG14650	0.163163	0.165099	0.428896	4083.74	3450.97	1701.81	4377.33	4488.92	3839.64	3078.84	4235.3	FBgn0037252	0.321332	0.0819687
CG34231	0.163138	0.135827	0.391967	219.83	235.39	225.35	285.39	276.37	251.06	226.857	270.94	FBgn0085260	0.0314214	0.065688
Ack	0.163103	0.158874	0.420886	3150.88	2793.64	1991.19	3304.74	3399.97	3094.43	2645.24	3266.38	FBgn0028484	0.191931	0.0478635
ken	0.162985	0.166972	0.430616	1589.53	1207.17	730.23	1483.16	1843.68	1430.65	1175.64	1585.83	FBgn0011236	0.300924	0.141782
tinc	0.162932	0.159927	0.422226	3002.45	2320.19	1030.69	3200.77	3483.53	2557.44	2117.78	3080.58	FBgn0261649	0.391541	0.154062
Hus1-like	0.162898	0.166321	0.429958	502.6	580.93	1078.72	901.78	966.83	1078.97	720.75	982.527	FBgn0026417	0.289605	0.0912258
ssh	0.162868	0.167555	0.431542	2661.43	2011.95	1203.09	2475.11	2904.16	2503.64	1958.82	2627.64	FBgn0029157	0.291823	0.091299
CG6324	0.162865	0.105969	0.350319	3.76	3.55	1.23	13.79	9.18	3.99	2.84667	8.98667	FBgn0030647	0.351881	0.54557
CG42492	0.162789	0.154903	0.415418	525.15	350.87	161.31	580.32	603.24	400.5	345.777	528.02	NA	0.454366	0.210273
CG13397	0.162572	0.145369	0.403725	628.48	803.89	625.56	865.7	751.06	861.78	685.977	826.18	FBgn0014417	0.118506	0.0787787
Su(var)3-7	0.162464	0.167918	0.431977	3980.4	3742.32	2265.8	4070.72	4565.13	4089.71	3329.51	4241.85	FBgn0003598	0.22712	0.0660388
Art4	0.162365	0.116498	0.364586	6859.78	6313	5430.52	7560.07	7315.96	6984.88	6201.1	7286.97	FBgn0037770	0.103247	0.0396171
CG4000	0.162361	0.114272	0.363012	10.33	19.54	20.93	8.49	24.79	99.63	16.9333	44.3033	FBgn0038820	0.0578213	1.09704
disco	0.162335	0.158985	0.42106	1711.66	1599.79	1124.28	1727.17	1905.2	1818.2	1478.58	1816.86	FBgn0000459	0.171536	0.0489981
CG34221	0.162209	0.161044	0.423608	29.12	44.41	33.25	65.78	47.74	42.84	35.5933	52.12	FBgn0085250	0.184635	0.231791
Klp10A	0.162167	0.169458	0.434214	6827.84	5285.26	3148.72	7161.16	7168.13	6017.5	5087.27	6782.26	FBgn0030268	0.307027	0.0976538
snoRNA:Me28S-G2173	0.162141	0.118645	0.36745	10.33	14.21	1.23	23.34	13.77	26.9	8.59	21.3367	FBgn0086028	0.247682	0.318249
Toll-7	0.162089	0.168709	0.43331	8945.34	7812.42	3966.38	9834.66	9825.31	8394.61	6908.05	9351.53	FBgn0034476	0.310887	0.0886195
SAK	0.161989	0.104845	0.349042	2024.49	2029.72	1779.39	2381.75	2322.05	2106.12	1944.53	2269.97	FBgn0026371	0.0679174	0.0638804
Cyp6a13	0.161961	0.159015	0.42106	446.23	487.67	556.6	511.36	594.97	718.31	496.833	608.213	FBgn0033304	0.0776164	0.171171
CG15096	0.16196	0.146693	0.405545	183.19	288.69	81.27	180.36	302.08	444.34	184.383	308.927	FBgn0034394	0.233414	0.427684
CarT	0.161931	0.161993	0.424566	109.91	88.83	44.33	119.88	129.46	105.61	81.0233	118.317	FBgn0032879	0.317013	0.101436
GckIII	0.16191	0.123903	0.374472	3412.98	3461.63	2763.29	3723.8	3984.85	3657.32	3212.63	3788.66	FBgn0266465	0.106609	0.0456968
Rhp	0.161896	0.0829282	0.312097	2269.68	2114.11	1981.34	2474.05	2429.47	2458.81	2121.71	2454.11	FBgn0026374	0.0586951	0.00923291
Usp1	0.161829	0.169176	0.433879	2275.32	1765.01	988.82	2414.64	2390.91	2014.47	1676.38	2273.34	FBgn0028476	0.32158	0.0987541
Eglp4	0.161829	0.162207	0.424857	388.93	284.25	173.63	464.68	503.16	264.01	282.27	410.617	FBgn0034885	0.407801	0.312736
Sclp	0.161674	0.160807	0.423299	30293.1	26915.8	37365.9	39294.1	32190	44631.1	31525	38705.1	FBgn0030357	0.119488	0.161256
CG5381	0.161653	0.166389	0.429958	1669.38	1331.53	1003.6	1643.35	1573.74	1781.34	1334.84	1666.14	FBgn0032218	0.186883	0.0634161
pio	0.161595	0.103851	0.34722	25375.2	24740.4	20968.5	27826.7	28137.2	26890.4	23694.7	27618.1	FBgn0020521	0.0885892	0.0235005
nw	0.161559	0.0801925	0.308557	99821	93883.2	102088	110173	122170	109178	98597.3	113840	FBgn0283508	0.0388078	0.0635212
CG34371	0.161521	0.170046	0.434795	2295.99	1811.2	1010.99	2348.86	2530.47	2044.36	1706.06	2307.9	NA	0.31742	0.10643
DCTN1-p150	0.161502	0.156762	0.417661	4446.36	4105.63	2967.7	4561.93	4830.48	4628.69	3839.9	4673.7	FBgn0001108	0.167287	0.029916
14-3-3epsilon	0.161448	0.0974085	0.336894	57861.9	50759	57156	66805.7	66353.2	59465.6	55258.9	64208.2	FBgn0020238	0.0658036	0.0640634
sinu	0.161445	0.0998125	0.341111	9246.9	9586.31	8730.71	11756	10272.5	10034.5	9187.97	10687.6	FBgn0010894	0.0429353	0.0872812
Hel89B	0.161293	0.17207	0.437165	3803.79	3434.09	1938.24	4004.95	4171.23	3777.87	3058.71	3984.68	FBgn0022787	0.261471	0.0495552
kuz	0.161277	0.160563	0.423148	3242	2138.09	1019.61	3482.98	3579.93	2461.79	2133.23	3174.9	FBgn0259984	0.45138	0.195115
Meltrin	0.161222	0.169502	0.434214	3409.22	2944.65	1408.73	3652.72	3610.23	3391.32	2587.53	3551.42	FBgn0265140	0.30872	0.0394973
CG7956	0.161202	0.150393	0.409285	1985.97	1844.96	1392.73	2117.58	2064.96	2110.11	1741.22	2097.55	FBgn0038890	0.146877	0.0135729
dpr11	0.161179	0.155135	0.415838	65.76	64.84	23.4	90.18	82.64	69.74	51.3333	80.8533	FBgn0053202	0.346936	0.127842
CG17724	0.161153	0.171529	0.436614	277.13	158.11	224.12	357.53	300.24	225.16	219.787	294.31	FBgn0033802	0.264826	0.225558
CG12014	0.161098	0.156792	0.417661	246.13	238.95	193.33	262.05	299.32	264.01	226.137	275.127	NA	0.108471	0.0762374
qsm	0.160961	0.0808349	0.308822	10149.7	10529.7	10696	11240.4	12069.3	12890.8	10458.5	12066.8	FBgn0028622	0.0217242	0.0683873
CG11178	0.160944	0.15361	0.413444	1343.4	1255.14	934.64	1415.26	1421.32	1433.64	1177.73	1423.41	FBgn0030499	0.150034	0.00657998
PR-Set7	0.160862	0.173006	0.438471	2951.72	2340.62	1597.14	3167.89	3257.66	2483.71	2296.49	2969.75	FBgn0011474	0.273127	0.142541
CG13748	0.160503	0.0441332	NA	0	0	0	1.06	0.92	12.95	0	4.97667	FBgn0033355	0	1.38757
Tl	0.160491	0.173961	0.439463	3041.9	2409.01	1474	3165.76	3175.94	2747.73	2308.3	3029.81	FBgn0262473	0.287068	0.0806458
ACC	0.160404	0.171382	0.436446	3435.53	2958.86	1423.51	3529.66	3822.33	3368.4	2605.97	3573.46	FBgn0033246	0.312138	0.0643951
CG43783	0.16019	0.173185	0.438548	1425.13	1375.95	839.82	1655.02	1524.16	1433.64	1213.63	1537.61	FBgn0264305	0.226462	0.0723858
FucTB	0.160018	0.158809	0.420886	260.22	277.14	331.25	386.17	349.82	314.82	289.537	350.27	FBgn0032117	0.117852	0.101856
WASp	0.159994	0.172031	0.437165	1217.51	984.21	720.38	1232.78	1307.47	1123.8	974.033	1221.35	FBgn0024273	0.221322	0.0756269
CR45940	0.159977	0.0964651	0.33655	1.88	2.66	0	6.37	3.67	9.96	1.51333	6.66667	NA	0.137287	0.473322
mys	0.159758	0.172136	0.437165	14122.6	12352.4	8289.86	14809.3	15088.2	13556.3	11588.3	14484.6	FBgn0004657	0.220598	0.0563319
TBPH	0.159726	0.150875	0.409746	3740.85	3823.16	2764.52	4129.07	4214.39	4030.93	3442.84	4124.8	FBgn0025790	0.146092	0.0222568
pav	0.159595	0.121246	0.370644	5211.07	4915.74	4200.34	5655.73	5831.28	5291.21	4775.72	5592.74	FBgn0011692	0.0982214	0.0492585
CG12065	0.159495	0.162973	0.426194	2342.96	2197.6	1566.36	2396.6	2563.52	2472.75	2035.64	2477.62	FBgn0030052	0.166962	0.0337285
Cip4	0.159337	0.173233	0.438548	4165.47	3439.42	2464.05	4483.42	4286.01	3812.74	3356.31	4194.06	FBgn0035533	0.22392	0.0821796
pds5	0.159254	0.177038	0.441939	3928.73	3295.52	1939.47	4282.91	4120.74	3585.59	3054.57	3996.41	FBgn0260012	0.283435	0.0913085
CoRest	0.1592	0.147742	0.406509	4126.95	3585.1	3244.77	4478.11	4776.31	3804.77	3652.27	4353.06	FBgn0261573	0.116935	0.114332
Alh	0.159186	0.171631	0.436678	4371.21	3364.8	1616.84	4384.75	4773.55	3966.17	3117.62	4374.82	FBgn0261238	0.351403	0.0922966
CG34007	0.159156	0.144595	0.402293	13.15	14.21	40.64	43.5	44.99	31.88	22.6667	40.1233	FBgn0054007	0.488531	0.178891
CG15661	0.159033	0.158839	0.420886	15.97	17.77	23.4	32.89	33.05	22.91	19.0467	29.6167	FBgn0034605	0.169185	0.196129
PIG-Q	0.159008	0.174525	0.440113	717.73	546.29	556.6	949.52	689.54	640.6	606.873	759.887	FBgn0086448	0.150083	0.218507
btl	0.158917	0.176025	0.441284	1303	1042.84	732.69	1332.51	1250.54	1300.14	1026.18	1294.4	FBgn0285896	0.219607	0.0318957
beta-Spec	0.158906	0.164219	0.427227	18892.1	14625.5	5456.38	18852.4	22466.6	17151.9	12991.3	19490.3	FBgn0250788	0.400267	0.139259
UBL3	0.158901	0.149858	0.408759	2623.85	2598.22	1950.56	2971.62	2833.46	2754.7	2390.88	2853.26	FBgn0026076	0.138505	0.0384848
CG10657	0.158832	0.116632	0.364654	1489.95	1604.23	1741.22	1813.1	1795.02	2029.41	1611.8	1879.18	FBgn0036289	0.0619914	0.0694025
Naa60	0.158823	0.163183	0.426194	1351.85	1073.04	913.71	1413.14	1353.38	1284.2	1112.87	1350.24	FBgn0036039	0.17269	0.0477895
S6KL	0.158809	0.168617	0.433174	1160.21	1039.29	754.86	1210.5	1275.33	1136.75	984.787	1207.53	FBgn0283473	0.183065	0.0574214
AANATL2	0.158711	0.131268	0.38621	90.19	171.44	93.59	80.63	99.16	581.82	118.407	253.87	FBgn0031791	0.0789929	1.11933
CR45185	0.158709	0.178256	0.44328	121.19	82.61	99.74	142.16	134.05	113.58	101.18	129.93	NA	0.170191	0.113359
Rcd6	0.158624	0.167333	0.431071	865.22	712.4	578.76	932.54	892.46	808.97	718.793	877.99	FBgn0034530	0.177185	0.0718038
CG12325	0.158616	0.0955588	0.334772	2052.67	1908.02	2204.23	2433.73	2311.95	2376.11	2054.97	2373.93	FBgn0033557	0.0623365	0.0256618
CG1910	0.158447	0.148661	0.407422	10306.6	8262.78	7730.8	10603.8	11065.8	9623.02	8766.72	10430.9	FBgn0022349	0.14131	0.070632
Pex3	0.158437	0.0964324	0.33655	2883.14	3042.36	2882.73	3190.17	3310.91	3678.25	2936.08	3393.11	FBgn0036484	0.0250239	0.0749197
msi	0.15843	0.176361	0.441284	4558.16	2814.96	2028.13	4799.57	4603.69	3410.25	3133.75	4271.17	FBgn0011666	0.379676	0.17606
snama	0.158429	0.175934	0.441284	1778.36	1373.28	1089.8	1788.7	1972.22	1543.23	1413.81	1768.05	FBgn0086129	0.224247	0.121738
stops	0.158381	0.175119	0.440824	181.31	132.35	172.4	180.36	222.2	201.25	162.02	201.27	FBgn0086704	0.129582	0.10394
CG32813	0.158215	0.179707	0.44451	498.84	387.29	264.75	501.81	541.72	448.32	383.627	497.283	FBgn0052813	0.261171	0.0942405
Rcd2	0.158198	0.14719	0.405995	518.57	413.94	424.84	558.04	535.29	519.06	452.45	537.463	FBgn0037012	0.110816	0.0364316
Mi-2	0.158174	0.178788	0.443914	16427	13206	7293.65	15921.1	17571	15732.2	12308.9	16408.1	FBgn0262519	0.294448	0.0616469
ckn	0.158127	0.179879	0.444837	6559.16	6330.77	3523.07	7121.91	7545.5	6497.7	5471	7055.04	FBgn0033987	0.260218	0.0747113
snoRNA:Psi18S-1377c	0.157924	0.157884	0.419465	23.49	17.77	11.08	29.71	27.55	27.9	17.4467	28.3867	FBgn0083049	0.222628	0.0408405
CG8516	0.15783	0.180531	0.445897	3070.09	2631.08	1635.31	3195.47	3422.01	2805.51	2445.49	3141	FBgn0037757	0.262046	0.0992803
exd	0.157829	0.153335	0.413243	12801.7	12311.6	9613.63	14963.1	13869.8	12583	11575.6	13805.3	FBgn0000611	0.136433	0.0862999
Dscam4	0.157794	0.128298	0.381735	58.25	48.86	3.69	98.66	101	54.8	36.9333	84.82	FBgn0263219	0.532297	0.306819
CG5466	0.157778	0.129988	0.384297	905.62	886.5	756.09	1005.75	1043.96	938.49	849.403	996.067	FBgn0038815	0.0867087	0.0536085
orb2	0.157691	0.172107	0.437165	189.77	112.81	76.35	213.24	169.86	162.39	126.31	181.83	FBgn0264307	0.356565	0.151004
CG2202	0.157588	0.174278	0.439891	1162.09	1113.01	741.31	1235.96	1234.02	1247.34	1005.47	1239.11	FBgn0030240	0.184458	0.00580737
ATPCL	0.15751	0.164759	0.428329	14497.4	14926.6	10336.5	15584.8	15448.2	16979.5	13253.5	16004.2	FBgn0020236	0.149317	0.0529508
plx	0.157393	0.171687	0.436721	2623.85	2253.57	874.3	2902.66	2917.02	2507.62	1917.24	2775.77	FBgn0261261	0.367676	0.0837004
Cyp6a21	0.157195	0.1654	0.429274	71.4	47.97	29.55	56.23	96.41	75.72	49.64	76.12	FBgn0033981	0.277006	0.263965
CG6321	0.157159	0.175438	0.441284	360.74	343.76	502.42	498.63	529.78	454.3	402.307	494.237	FBgn0036117	0.191757	0.0767472
CG9175	0.157146	0.127623	0.380554	2211.44	2568.02	2127.88	2519.67	2696.66	2857.32	2302.45	2691.22	FBgn0031779	0.08181	0.0627563
scaf	0.157072	0.179479	0.444316	4604.19	4100.3	2680.78	4633.01	4923.21	4656.59	3795.09	4737.6	FBgn0033033	0.214184	0.0340197
CG12567	0.157018	0.10411	0.347638	3096.39	2785.65	2980.02	3685.61	3305.4	3254.83	2954.02	3415.28	FBgn0039958	0.0482339	0.0689472
CG15577	0.156998	0.0762696	NA	0.94	0.89	0	1.06	3.67	10.96	0.61	5.23	FBgn0040904	0.0482543	0.981081
CG34206	0.156968	0.133408	0.388066	5.64	4.44	9.85	8.49	14.69	18.93	6.64333	14.0367	FBgn0085235	0.150086	0.374061
Rab40	0.156919	0.13185	0.386329	1325.55	1249.81	1059.01	1442.84	1378.17	1436.63	1211.46	1419.21	FBgn0030391	0.0956034	0.0251406
CG1024	0.156916	0.123699	0.374262	1079.42	1089.92	1018.38	1139.42	1368.07	1208.48	1062.57	1238.66	FBgn0027514	0.0319666	0.0946783
pcm	0.156854	0.176531	0.441338	3886.46	3069.01	1406.27	3940.23	4199.7	3608.51	2787.25	3916.15	FBgn0020261	0.350248	0.0756687
DOR	0.156791	0.177399	0.442214	4017.98	2741.23	1623	4037.83	4675.31	2991.81	2794.07	3901.65	FBgn0035542	0.400548	0.217849
SoxN	0.156738	0.170175	0.434795	1080.35	701.74	315.24	1005.75	1062.32	1039.11	699.11	1035.73	FBgn0029123	0.368163	0.0274555
Cdk8	0.156645	0.127147	0.380439	1096.33	1115.68	945.72	1151.09	1282.68	1253.31	1052.58	1229.03	FBgn0015618	0.0742394	0.0562023
unpg	0.15663	0.0836617	0.313217	0	2.66	0	3.18	7.35	7.97	0.886667	6.16667	FBgn0015561	0.192692	0.422439
CG31689	0.156619	0.176129	0.441284	790.07	672.43	506.11	825.39	750.14	843.84	656.203	806.457	FBgn0031449	0.169077	0.0615488
EloA	0.156473	0.182664	0.448708	1676.9	1379.5	960.5	1796.13	1765.64	1499.39	1338.97	1687.05	FBgn0039066	0.240042	0.0967573
Atpalpha	0.15643	0.183263	0.449206	32203	29175.5	14855.8	34485	35482.6	31225.2	25411.4	33730.9	FBgn0002921	0.296746	0.0660103
pncr016:2R	0.156405	0.0466978	NA	0	0	0	12.73	0.92	1	0	4.88333	NA	0	1.39158
CG31102	0.156277	0.156257	0.416932	464.08	517.87	445.77	530.46	523.36	645.59	475.907	566.47	FBgn0051102	0.0580504	0.121122
Dg	0.156233	0.183133	0.449203	10608.1	8470.63	4655.97	11341.2	11023.5	9391.88	7911.58	10585.5	FBgn0034072	0.321044	0.0988002
tef	0.156192	0.170688	0.43525	648.21	539.19	475.32	751.13	666.59	596.77	554.24	671.497	FBgn0086350	0.146492	0.115111
Sec3	0.156092	0.128838	0.382727	2497.03	2519.16	2045.37	2783.84	2728.79	2728.8	2353.85	2747.14	FBgn0266669	0.0979857	0.0115685
l(3)72Ab	0.156065	0.183032	0.449135	12378	11181.7	5400.97	13523.5	13354.8	12092.8	9653.56	12990.3	FBgn0263599	0.308541	0.0601882
spri	0.15606	0.171729	0.436726	3308.7	2543.14	985.13	3390.68	3751.63	2968.9	2278.99	3370.4	FBgn0085443	0.398832	0.116235
RhoBTB	0.155999	0.132303	0.386613	4119.44	4138.49	3338.36	4603.3	4582.57	4367.67	3865.43	4517.85	FBgn0036980	0.104531	0.0288786
CG14529	0.155833	0.0991249	0.33956	0	1.78	6.16	21.22	8.26	3.99	2.64667	11.1567	FBgn0039609	0.794519	0.804255
RapGAP1	0.155688	0.179416	0.444316	2575	1661.08	961.73	2494.21	2752.67	2037.38	1732.6	2428.09	FBgn0264895	0.397083	0.149171
CG32425	0.155672	0.076489	0.301668	3083.24	2847.82	2849.49	3308.99	3402.73	3330.55	2926.85	3347.42	FBgn0052425	0.040666	0.0146665
l(2)gl	0.155639	0.185261	0.451791	10976.4	8373.81	6351.62	12192	11098.8	9153.77	8567.28	10814.9	FBgn0002121	0.253278	0.142294
Sf3b3	0.155627	0.179418	0.444316	5607.51	4986.8	2079.85	6137.38	6152.64	5488.48	4224.72	5926.17	FBgn0035162	0.34313	0.0639747
Top1	0.155601	0.186253	0.4531	6283.91	4687.45	3343.28	6384.57	6590.61	5322.1	4771.55	6099.09	FBgn0004924	0.276605	0.111613
wat	0.155565	0.163389	0.426199	5010.97	5315.47	4069.81	5449.91	5204.17	6551.5	4798.75	5735.19	FBgn0039620	0.0991194	0.125112
mwh	0.155501	0.186172	0.4531	208.56	177.66	144.08	183.54	224.95	266.01	176.767	224.833	FBgn0264272	0.121233	0.183403
CG1544	0.155482	0.133392	0.388066	664.18	702.63	631.71	715.06	774.02	845.84	666.173	778.307	FBgn0039827	0.0419725	0.084151
Myo10A	0.155372	0.170186	0.434795	7789.83	6244.61	2103.25	7399.87	9046.7	7969.2	5379.23	8138.59	FBgn0263705	0.368971	0.102767
oc	0.155365	0.18149	0.446929	907.5	608.47	363.27	941.03	949.39	715.33	626.413	868.583	FBgn0004102	0.381025	0.152878
Synd	0.155232	0.106505	0.351128	3299.31	2789.2	3092.07	3533.9	3563.41	3492.94	3060.19	3530.08	FBgn0053094	0.0734466	0.0100252
RasGAP1	0.155155	0.175756	0.441284	3189.39	2154.97	980.2	3228.36	3202.57	2769.64	2108.19	3066.86	FBgn0004390	0.399091	0.0840339
CG10321	0.155139	0.182777	0.448708	3028.75	2418.79	1823.72	2805.05	3219.1	2962.92	2423.75	2995.69	FBgn0034643	0.203357	0.0697539
CG6752	0.15512	0.178842	0.443914	647.27	751.48	481.48	768.1	769.42	762.15	626.743	766.557	FBgn0038296	0.17866	0.00505238
Su(dx)	0.154964	0.174367	0.439915	2727.19	2375.26	1820.03	2884.62	2909.67	2581.35	2307.49	2791.88	FBgn0003557	0.177179	0.0654591
alpha-Man-IIa	0.154906	0.170365	0.434851	6903	7275.01	5008.15	7876.22	7838.4	7347.52	6395.39	7687.38	FBgn0011740	0.165457	0.038366
Dlg5	0.15481	0.177918	0.443013	4801.47	4137.61	1603.3	5391.56	5247.33	4531.06	3514.13	5056.65	FBgn0032363	0.372493	0.0911377
Nak	0.154808	0.181973	0.447646	2525.21	2281.99	959.27	2739.28	2770.11	2533.53	1922.16	2680.97	FBgn0015772	0.332621	0.0479739
let-7-C	0.15478	0.173348	0.438587	31	28.42	17.24	38.19	43.15	33.87	25.5533	38.4033	NA	0.21595	0.120919
Sap47	0.154666	0.188805	0.456202	2299.75	1820.97	1152.6	2411.46	2449.67	1981.59	1757.77	2280.91	FBgn0013334	0.290767	0.113954
CG5316	0.15459	0.141921	0.398531	2095.89	1903.58	1680.88	2372.2	2215.54	2066.27	1893.45	2218	FBgn0038704	0.100515	0.0689719
ItgaPS5	0.154585	0.176438	0.441334	77.03	46.19	32.02	74.26	79.88	73.72	51.7467	75.9533	FBgn0034880	0.312178	0.044913
Pde8	0.154522	0.179458	0.444316	1910.82	1382.16	668.66	1997.7	2153.1	1511.35	1320.55	1887.38	FBgn0266377	0.412458	0.177386
CG1371	0.154498	0.172685	0.438158	6441.73	7442.9	4955.2	7811.5	7425.22	7438.19	6279.94	7558.3	FBgn0033482	0.168282	0.0290238
CG30020	0.154492	0.184929	0.451436	2710.28	2148.75	1076.25	2853.86	2842.65	2429.91	1978.43	2708.81	FBgn0050020	0.341668	0.0891893
eIF4H1	0.154469	0.18724	0.454345	8425.83	5390.97	6078.25	9177.96	8984.27	6700.94	6631.68	8287.72	FBgn0262734	0.237478	0.166222
Brd8	0.15438	0.150563	0.409598	2449.12	2194.94	1902.53	2392.36	2766.44	2547.47	2182.2	2568.76	FBgn0039654	0.107368	0.0731662
CG17544	0.154285	0.0913557	0.327795	4096.89	4371.22	4149.86	4585.27	4752.43	5125.83	4205.99	4821.18	FBgn0032775	0.0283903	0.057405
AdamTS-A	0.154271	0.189689	0.456831	7074.91	5719.63	3675.76	7353.19	6870.65	6745.77	5490.1	6989.87	FBgn0286071	0.253664	0.0458921
Tango1	0.154156	0.189223	0.456568	4319.54	3624.18	2438.19	4392.18	4818.54	3870.53	3460.64	4360.42	FBgn0031842	0.245775	0.108889
RabX6	0.154111	0.119516	0.368936	507.3	508.98	528.28	602.6	566.51	617.69	514.853	595.6	FBgn0035155	0.0188738	0.0441542
Awh	0.153992	0.166608	0.430108	444.35	404.17	497.49	604.72	505.91	492.16	448.67	534.263	FBgn0013751	0.0951108	0.114931
Antp	0.153974	0.130834	0.385729	15.03	26.65	4.93	32.89	11.94	67.75	15.5367	37.5267	FBgn0260642	0.160426	0.751264
Gprk2	0.153865	0.190462	0.457765	2476.36	1770.34	1352.09	2428.43	2514.86	2144.98	1866.26	2362.76	FBgn0261988	0.264916	0.0818907
pnt	0.153857	0.1864	0.4531	2601.31	1426.58	1092.26	2552.56	2452.43	2005.5	1706.72	2336.83	FBgn0003118	0.395198	0.124645
Strip	0.153812	0.155991	0.416773	4712.22	4425.41	3484.89	4954.46	4982.89	4955.47	4207.51	4964.27	FBgn0035437	0.129559	0.0032493
Sema2b	0.153765	0.190483	0.457765	5896.86	4023.91	2839.63	5847.75	6283.02	4652.6	4253.47	5594.46	FBgn0264273	0.331318	0.150901
Tg	0.153765	0.181364	0.446818	837.98	711.51	565.22	950.58	837.37	787.06	704.903	858.337	FBgn0031975	0.17343	0.0975748
Pld	0.153744	0.190736	0.457814	1875.12	1417.69	870.61	1895.85	1880.41	1683.7	1387.81	1819.99	FBgn0033075	0.2987	0.0649894
olf186-F	0.153705	0.175796	0.441284	2455.69	2226.03	1677.18	2681.99	2614.02	2363.16	2119.63	2553.06	FBgn0041585	0.16927	0.0657761
qm	0.153693	0.183338	0.449292	1594.23	1323.54	1004.83	1589.25	1686.67	1517.33	1307.53	1597.75	FBgn0019662	0.194437	0.0531932
l(1)G0289	0.153575	0.19151	0.458501	9586.97	8068.24	4648.58	10239.9	10181.6	8621.76	7434.6	9681.08	FBgn0028331	0.293378	0.0948102
CG34327	0.153415	0.0952289	0.333932	2.82	3.55	0	4.24	27.55	1.99	2.12333	11.26	FBgn0085356	0.942078	1.25687
Med	0.153361	0.192365	0.45956	3399.83	3164.05	1795.4	3391.74	3935.27	3404.27	2786.43	3577.09	FBgn0011655	0.254478	0.0867334
mod(mdg4)	0.153294	0.11584	0.364005	15254.6	14937.3	13153.9	15847.9	17664.6	16497.3	14448.6	16670	FBgn0002781	0.0686412	0.0552235
CR44608	0.153257	0.159144	0.421101	16.91	14.21	19.7	37.13	34.89	14.94	16.94	28.9867	NA	0.183743	0.421443
CG14215	0.153072	0.191355	0.458428	4112.86	3726.33	2350.76	4178.94	4476.07	4084.73	3396.65	4246.58	FBgn0031052	0.226736	0.0480976
alt	0.153	0.192486	0.459638	12070.9	8720.24	6785.08	12375.5	12287.8	10069.4	9192.06	11577.6	FBgn0038535	0.265587	0.112882
pxb	0.152991	0.179625	0.444404	1567.92	1393.71	1051.63	1658.21	1675.66	1511.35	1337.75	1615.07	FBgn0053207	0.173788	0.0558797
Ocho	0.152922	0.190769	0.457814	610.64	743.49	976.51	829.63	990.7	1072.99	776.88	964.44	FBgn0040296	0.172608	0.128351
jbug	0.152814	0.19075	0.457814	18498.5	14566	7569.49	17427.6	19209	18079.4	13544.7	18238.7	FBgn0028371	0.306184	0.0494169
CR44381	0.152812	0.183939	0.450069	144.67	151.9	61.57	160.2	187.31	163.39	119.38	170.3	NA	0.307211	0.0870064
Dtg	0.152782	0.148961	0.40797	3865.79	4285.06	4785.26	4845.19	4729.48	5566.19	4312.04	5046.95	FBgn0038071	0.0827008	0.0898322
sws	0.152763	0.193527	0.460634	1958.73	1549.16	962.96	1959.51	2201.77	1672.74	1490.28	1944.67	FBgn0003656	0.299203	0.136181
CG34126	0.152755	0.190556	0.457765	2265.93	2070.58	987.59	2642.73	2452.43	2098.15	1774.7	2397.77	FBgn0083962	0.328203	0.115263
4E-T	0.152712	0.18903	0.456398	5662.94	5017	3495.98	6342.14	5795.47	5308.15	4725.31	5815.25	FBgn0052016	0.209591	0.0889521
CG3902	0.152618	0.120647	0.370135	8070.72	8927.21	9435.07	10329	10691.1	9491.51	8811	10170.6	FBgn0036824	0.0726501	0.0604998
Cyp6a8	0.152523	0.104517	0.348371	0.94	3.55	3.69	27.58	4.59	1.99	2.72667	11.3867	FBgn0013772	0.778332	1.23688
Ror	0.152468	0.187398	0.45442	597.48	458.35	661.27	795.68	686.79	613.71	572.367	698.727	FBgn0010407	0.169078	0.131053
Mocs1	0.152442	0.152008	0.411825	641.64	675.09	593.54	662.01	796.05	781.08	636.757	746.38	FBgn0263241	0.0524834	0.0984069
CG31627	0.152267	0.147378	0.406111	3.76	9.77	16.01	21.22	18.36	17.93	9.84667	19.17	FBgn0051627	0.341626	0.0932876
Vps13B	0.152188	0.194811	0.462619	2045.16	1819.2	1004.83	2374.32	2165.04	1837.13	1623.06	2125.5	FBgn0039727	0.297854	0.127391
Sulf1	0.152063	0.195436	0.463402	4846.56	3771.64	2601.97	5157.1	4678.98	4346.75	3740.06	4727.61	FBgn0040271	0.258268	0.0861657
fliI	0.152006	0.179154	0.44403	2813.62	2900.23	2005.97	3057.55	3191.55	3013.73	2573.27	3087.61	FBgn0000709	0.163652	0.0300047
Mad1	0.151973	0.0649663	0.277702	2870.92	2845.16	2826.09	3227.3	3278.78	3189.07	2847.39	3231.72	FBgn0026326	0.00705473	0.01393
CG8641	0.151967	0.189505	0.456831	37.58	31.98	30.79	50.92	38.56	49.81	33.45	46.43	FBgn0035733	0.0727934	0.147279
CG31028	0.151938	0.101491	0.344027	3690.12	3718.34	3317.42	4036.77	3998.62	4255.09	3575.29	4096.83	FBgn0051028	0.0525888	0.0337776
CG7058	0.151937	0.184803	0.451436	42.27	27.54	33.25	44.56	41.32	61.77	34.3533	49.2167	FBgn0030961	0.120232	0.22333
CG13606	0.151793	0.114568	0.36304	393.62	1291.56	348.49	620.63	695.97	5607.03	677.89	2307.88	FBgn0039161	0.0948689	1.23811
Gale	0.151725	0.189587	0.456831	1962.49	2051.04	2850.72	2840.06	2416.62	3122.32	2288.08	2793	FBgn0035147	0.156699	0.127174
RhoGAP93B	0.151601	0.189186	0.456568	1184.63	690.19	469.17	1171.25	1245.04	855.8	781.33	1090.7	FBgn0038853	0.42806	0.189553
kibra	0.151599	0.194901	0.462734	1568.86	1208.95	696.98	1503.31	1756.45	1368.88	1158.26	1542.88	FBgn0262127	0.320075	0.127548
CG13946	0.151499	0.0822295	0.310733	1.88	1.78	0	12.73	0	16.94	1.22	9.89	FBgn0040725	0.06244	0.891797
Girdin	0.15122	0.195914	0.463951	2315.72	1853.84	1024.53	2476.17	2446	1991.55	1731.36	2304.57	FBgn0283724	0.328513	0.117812
bchs	0.151121	0.184709	0.451436	1587.65	1335.08	492.56	1699.58	1673.82	1586.07	1138.43	1653.16	FBgn0043362	0.361534	0.0359974
pns	0.151103	0.198485	0.467079	2178.56	2047.48	1119.35	2244.89	2320.21	2301.39	1781.8	2288.83	FBgn0035229	0.250904	0.0171264
CG16896	0.150968	0.114896	0.363309	2197.35	2087.46	1880.37	2395.54	2348.67	2340.25	2055.06	2361.49	FBgn0035073	0.0687767	0.0126149
Pak3	0.15094	0.19896	0.46738	2936.69	2004.85	1624.23	3077.71	3027.2	2287.45	2188.59	2797.45	FBgn0044826	0.295196	0.158143
dsd	0.150746	0.195621	0.463402	2281.9	1787.22	922.33	2297.94	2304.6	2131.03	1663.82	2244.52	FBgn0039528	0.322912	0.0438153
TM9SF3	0.150744	0.172326	0.437545	4984.66	5526.88	3960.22	5794.71	5411.68	5929.83	4823.92	5712.07	FBgn0035622	0.13417	0.0470543
SMC3	0.150721	0.186636	0.453277	3083.24	2677.27	2046.61	3190.17	3319.18	2900.16	2602.37	3136.5	FBgn0015615	0.180113	0.0684212
dx	0.150697	0.199431	0.467793	4920.78	4761.18	2518.24	5463.7	5505.33	4793.08	4066.73	5254.04	FBgn0000524	0.28028	0.0760829
pyd	0.150611	0.19093	0.457903	14177.1	10579.4	4880.08	14107	14762.3	12645.7	9878.85	13838.3	FBgn0262614	0.370712	0.0783017
ex	0.150597	0.187096	0.454147	10595.9	7453.55	3365.45	10360.9	11831.5	8627.74	7138.31	10273.4	FBgn0004583	0.420218	0.1561
CR44392	0.150508	0.149521	0.408423	5.64	5.33	9.85	16.97	10.1	13.95	6.94	13.6733	NA	0.180996	0.251829
Sbf	0.150154	0.199485	0.467812	1732.33	1598.02	807.81	1887.36	1926.32	1645.85	1379.39	1819.84	FBgn0025802	0.303512	0.0834888
CG2444	0.150142	0.189744	0.456831	5335.07	7062.71	8236.91	5981.43	7590.49	15791	6878.23	9787.62	FBgn0030326	0.0924384	0.537507
Tak1	0.150083	0.17701	0.441939	2877.5	2433.89	2009.66	2870.83	2956.5	2860.3	2440.35	2895.88	FBgn0026323	0.151717	0.0182206
[truncated: 15,434 more rows]

## Sheet: complete data with gene info
gene	function	log2FoldChange	pvalue	padj	EGFR_MUT_1.norm	EGFR_MUT_2.norm	EGFR_MUT_3.norm	EGFR_WT_1.norm	EGFR_WT_2.norm	EGFR_WT_3.norm	EGFR_MUT_mean.norm	WT_mean.norm	flybase_gene_id
CG13135		19.1668	8.06805e-08	1.18006e-05	0	0	0	0	109.26	0	0	36.42	FBgn0032184
CG34291	unknown	4.51652	8.44089e-09	1.58087e-06	1.88	3.55	0	183.54	35.81	55.79	1.81	91.7133	FBgn0085320
CG42460		4.32402	2.99892e-07	3.28952e-05	34.76	7.11	23.4	1372.82	122.12	2016.46	21.7567	1170.47	FBgn0259950
CG6415		4.21314	4.42674e-07	4.43312e-05	3.76	2.66	0	259.92	22.95	40.85	2.14	107.907	FBgn0032287
CG44956		4.08383	1.30295e-07	1.66628e-05	1.88	5.33	7.39	405.27	42.24	46.82	4.86667	164.777	FBgn0266261
CG34279		4.026	1.27452e-08	2.28509e-06	3.76	7.11	16.01	217.49	40.4	466.26	8.96	241.383	FBgn0085308
CG12715		3.79343	9.95782e-07	8.4497e-05	5.64	2.66	13.55	436.04	14.69	185.31	7.28333	212.013	FBgn0030443
CG43139		3.79276	2.10643e-06	0.00015821	13.15	1.78	0	345.86	33.05	144.46	4.97667	174.457	FBgn0262613
CG43083		3.75933	6.15872e-06	0.000388979	0.94	0	2.46	110.33	7.35	54.8	1.13333	57.4933	FBgn0262529
CG12116	sepiapterin reductase	3.64866	8.31424e-10	2.2005e-07	43.21	53.3	14.78	1221.11	200.16	490.17	37.0967	637.147	FBgn0030041
Cyp4d1	cytochrome p450	3.61675	1.88034e-09	4.44912e-07	31.94	42.64	18.47	1089.56	146.91	341.72	31.0167	526.063	FBgn0005670
GluRIB	glutamate receptor	3.55904	1.76909e-10	5.61863e-08	6.58	4.44	6.16	97.6	42.24	121.55	5.72667	87.13	FBgn0264000
stl	metalloprotease	3.19374	1.46656e-14	8.58014e-12	38.52	15.1	14.78	266.29	264.43	183.31	22.8	238.01	FBgn0086408
CG10581	NTPase	3.19065	3.27747e-43	1.21441e-39	111.79	120.81	179.79	1217.93	1258.81	1401.76	137.463	1292.83	FBgn0037046
CG2233	unknown	3.18312	1.41293e-09	3.49025e-07	89.25	125.25	44.33	1541.51	315.85	1089.92	86.2767	982.427	FBgn0029990
Tps1		3.10109	7.63914e-07	6.99693e-05	13.15	15.1	6.16	298.12	42.24	102.62	11.47	147.66	FBgn0027560
CR45182	asRNA	3.07349	3.11274e-18	3.14557e-15	20.67	15.1	17.24	207.94	133.13	145.46	17.67	162.177	FBgn0266692
CG13962		3.07086	1.24621e-05	0.000669219	1.88	7.11	2.46	155.95	20.2	34.87	3.81667	70.34	FBgn0032824
CG34276		2.96246	3.80604e-05	0.00166567	23.49	7.99	2.46	1225.35	64.27	218.18	11.3133	502.6	FBgn0085305
CG13360		2.92652	2.04351e-05	0.000987636	17.85	4.44	1.23	306.6	56.93	47.82	7.84	137.117	FBgn0025620
Gbp3		2.91665	2.17187e-06	0.00016203	11.27	16.88	8.62	300.24	48.66	72.73	12.2567	140.543	FBgn0039031
Npc2h		2.83638	4.51049e-05	0.00192102	0.94	1.78	4.93	166.56	27.55	7.97	2.55	67.36	FBgn0039801
fon		2.83387	2.7471e-07	3.08452e-05	228.28	350.87	139.15	4760.32	863.08	1167.63	239.433	2263.68	FBgn0032773
hll		2.83083	7.90317e-06	0.000469756	12.21	7.11	12.31	201.57	18.36	157.41	10.5433	125.78	FBgn0028519
CG2736		2.76575	3.31214e-06	0.000231559	27.24	48.86	30.79	802.05	95.49	187.3	35.63	361.613	FBgn0035090
Cyp316a1	cytochrome p450	2.6636	2.01213e-05	0.000979233	5.64	3.55	0	47.74	44.99	19.93	3.06333	37.5533	FBgn0035790
CG16926	unknown	2.58471	9.38697e-10	2.42664e-07	26.3	30.2	60.34	366.01	159.76	277.96	38.9467	267.91	FBgn0040732
Ance-4		2.56673	2.61481e-05	0.00121616	5.64	15.1	3.69	180.36	26.63	67.75	8.14333	91.58	FBgn0033366
CR44989	asRNA	2.53973	2.48168e-08	4.1581e-06	15.03	4.44	17.24	90.18	84.47	76.71	12.2367	83.7867	FBgn0266324
CG4872	hormone binding	2.52165	6.10201e-23	9.68999e-20	234.86	206.97	365.73	1450.27	1646.27	1744.48	269.187	1613.67	FBgn0030799
Npc2g		2.51761	3.01015e-05	0.00137699	22.55	37.31	4.93	491.2	65.19	148.44	21.5967	234.943	FBgn0039800
Lcp3		2.48046	1.76999e-05	0.000898411	42.27	146.57	71.42	741.58	1521.4	134.5	86.7533	799.16	FBgn0002534
CG43084		2.42593	0.000101071	0.00383627	0	1.78	2.46	92.3	4.59	33.87	1.41333	43.5867	FBgn0262530
Gbp2		2.38996	9.0253e-06	0.000509265	22.55	41.75	27.09	481.65	78.04	145.46	30.4633	235.05	FBgn0034200
CG11671	C19orf12	2.35909	1.3422e-05	0.000707103	0.94	7.99	6.16	44.56	35.81	36.86	5.03	39.0767	FBgn0037562
apolpp		2.1405	2.4907e-05	0.00116821	215.13	426.37	183.48	4008.13	616.09	980.33	274.993	1868.18	FBgn0087002
Cyt-b5-r		2.03347	0.000201505	0.00657616	0.94	11.55	0	68.96	23.87	118.56	4.16333	70.4633	FBgn0000406
CG13607		2.02785	0.000156415	0.00547079	12.21	25.76	3.69	327.82	28.46	94.65	13.8867	150.31	FBgn0039151
CG7255		2.01622	8.18572e-05	0.00318155	83.61	85.27	30.79	1077.89	106.51	329.77	66.5567	504.723	FBgn0036493
Sgs4	glue protein	1.98273	1.23307e-10	4.15359e-08	110.85	79.06	178.55	537.88	471.02	587.8	122.82	532.233	FBgn0003374
Lsp1beta		1.97179	0.000228409	0.00727506	2762.89	1551.82	1152.6	74837.9	9870.3	7415.27	1822.44	30707.8	FBgn0002563
alpha-Est2		1.95997	0.00015749	0.00547079	27.24	12.44	7.39	323.58	89.06	28.89	15.69	147.177	FBgn0015570
CR45812		1.95676	0.000229482	0.00727552	0	2.66	4.93	56.23	9.18	44.83	2.53	36.7467	NA
CG31248	acyltransferase	1.95166	2.97978e-07	3.28952e-05	13.15	12.44	13.55	47.74	73.45	57.78	13.0467	59.6567	FBgn0051248
CG40472	mitochondrial NADH dehydrogenase	1.94052	1.01306e-15	6.62423e-13	192.58	239.84	322.63	1180.8	938.37	945.46	251.683	1021.54	FBgn0085736
Lsp1gamma		1.91941	0.000251461	0.00781792	1270.12	3180.93	1192.01	72521.9	8854.81	10808.6	1881.02	30728.4	FBgn0002564
CG34247	unknown	1.90925	1.36423e-07	1.7039e-05	199.16	252.27	578.76	1442.84	1375.41	1688.69	343.397	1502.31	FBgn0085276
TotA		1.89108	0.000141941	0.00508972	55.43	149.23	27.09	1165.94	126.71	520.06	77.25	604.237	FBgn0028396
CG12507	unknown	1.87275	1.88115e-09	4.44912e-07	46.03	52.41	28.32	144.28	166.19	211.21	42.2533	173.893	FBgn0030729
CG34166		1.8434	0.000261992	0.00802287	516.69	879.4	554.14	17277	1496.61	3917.35	650.077	7563.64	FBgn0085195
Hsp70Bb		1.82297	0.00010426	0.0039154	8.45	19.54	6.16	98.66	27.55	93.65	11.3833	73.2867	FBgn0013278
CG31326	protease	1.80561	3.80061e-05	0.00166567	182.25	151.9	33.25	491.2	939.29	467.25	122.467	632.58	FBgn0051326
FASN3	fatty acid synthase	1.75588	2.71054e-18	3.01303e-15	290.29	257.6	231.51	1096.98	839.21	818.94	259.8	918.377	FBgn0040001
CR41257	lncRNA (rl)	1.73776	3.77868e-09	7.92525e-07	20.67	29.31	28.32		101	95.64	26.1	96.3133	FBgn0085582
CG32055	LRR protein	1.71912	1.2873e-05	0.000685395	15.97	11.55	8.62	40.31	49.58	67.75	12.0467	52.5467	FBgn0052055
Fbp1		1.65969	0.000374507	0.0104336	3418.62	7282.12	2098.32	89817.9	4929.64	39461.4	4266.35	44736.3	FBgn0000639
CG4168	LRR protein	1.65811	4.12743e-06	0.000274734	76.09	53.3	27.09	232.34	232.3	146.45	52.16	203.697	FBgn0028888
Iris	envelope fusion	1.64974	1.0472e-05	0.00057627	12.21	11.55	13.55	47.74	62.44	38.85	12.4367	49.6767	FBgn0031305
CG3775		1.6239	0.000259882	0.00798024	0	1.78	0	109.27	7.35	6.97	0.593333	41.1967	FBgn0030425
CG17036	transporter	1.57177	3.79232e-10	1.08091e-07	215.13	193.64	315.24	687.47	698.73	936.5	241.337	774.233	FBgn0032449
comm3		1.57129	1.20919e-05	0.000652491	63.88	82.61	81.27	297.06	136.81	427.4	75.92	287.09	FBgn0259236
CG5367	protease	1.56041	9.03252e-07	7.85061e-05	29.12	39.08	66.5	159.14	156.09	142.47	44.9	152.567	FBgn0032228
CG4630	transporter	1.55829	1.26833e-08	2.28509e-06	67.64	43.53	54.18	92.3	148.74	209.22	55.1167	179.083	FBgn0033809
CG17778	Ska2	1.5526	3.67016e-10	1.07362e-07	65.76	59.51	45.56	176.11	203.83	164.39	56.9433	181.443	FBgn0023534
CG8100		1.54274	0.000230181	0.00727552	32.88	67.51	29.55	460.44	64.27	208.22	43.3133	244.31	FBgn0036410
CG44098		1.51801	4.79013e-05	0.0020246	120.25	98.6	100.98	579.26	149.66	550.94	106.61	426.62	FBgn0264907
CG14598	unknown	1.50588	3.43013e-08	5.44704e-06	130.58	113.7	220.42	516.66	494.89	443.34	154.9	484.963	FBgn0037503
sage		1.49125	0.000132174	0.00480147	107.1	121.69	123.14	919.81	145.07	523.04	117.31	529.307	FBgn0037672
cona	synaptonemal complex	1.47628	3.93253e-06	0.000266549	22.55	18.65	30.79	92.3	65.19	79.7	23.9967	79.0633	FBgn0038612
Lsd-1	lipid droplet	1.47568	1.79864e-05	0.000908806	211.37	249.61	176.09	1058.79	333.29	875.73	212.357	755.937	FBgn0039114
nAChRalpha7	neurotransmitter receptor	1.41548	2.97887e-05	0.00137399	17.85	15.99	23.4	78.51	74.37	44.83	19.08	65.9033	FBgn0086778
Hn		1.40688	0.000452771	0.0117046	39.46	44.41	11.08	395.72	52.34	148.44	31.65	198.833	FBgn0001208
CG14695	unknown	1.38428	1.81827e-06	0.000141342	23.49	26.65	23.4	70.02	82.64	69.74	24.5133	74.1333	FBgn0037850
CG33099	dioxygenase	1.37722	1.02348e-12	4.94652e-10	183.19	170.55	240.13	515.6	545.39	549.94	197.957	536.977	FBgn0053099
CR42875	pseudogene	1.37469	0.000154422	0.00543215	41.34	19.54	97.28	224.91	203.83	208.22	52.72	212.32	FBgn0262149
ssp7		1.36563	0.000697451	0.0166014	0.94	2.66	0	50.92	11.02	8.97	1.2	23.6367	FBgn0052667
CG31821	carboxypeptidase	1.35058	3.4318e-06	0.000238424	65.76	130.58	65.26	273.72	252.5	258.04	87.2	261.42	FBgn0051821
CG13641	unknown	1.3498	3.52045e-05	0.0015591	56.37	68.4	56.64	230.22	102.83	269.99	60.47	201.013	FBgn0039239
CG7997	alpha galactosidase	1.34373	8.04691e-07	7.09916e-05	111.79	165.22	176.09	577.14	366.35	357.66	151.033	433.717	FBgn0034117
aub	piRNA	1.34345	6.04489e-05	0.00242581	28.18	20.43	9.85	68.96	64.27	71.73	19.4867	68.32	FBgn0000146
mt:srRNA	mitochondrial rRNA	1.34157	5.63936e-06	0.000360271	273.38	389.07	673.58	1543.63	1291.86	1177.6	445.343	1337.7	FBgn0013688
Schip1	Hippo pathway	1.34029	1.21588e-07	1.6024e-05	238.62	190.09	146.54	630.18	566.51	413.45	191.75	536.713	FBgn0032221
CG1773		1.32881	0.000748714	0.017448	1.88	15.1	1.23	89.12	24.79	52.8	6.07	55.57	FBgn0033439
CR44172	lncRNA	1.32617	9.15602e-07	7.88979e-05	31.94	37.31	52.95	114.58	116.61	112.58	40.7333	114.59	FBgn0265061
Lsp1alpha		1.31912	0.000799162	0.0183165	598.42	652	333.71	12205.8	3693.79	758.16	528.043	5552.58	FBgn0002562
betaTub97EF	tubulin	1.30856	5.30375e-10	1.47391e-07	1881.7	1796.99	2750.97	5071.16	5997.47	5838.17	2143.22	5635.6	FBgn0003890
DNaseII		1.29942	0.000310116	0.00902422	31.94	33.75	12.31	184.6	53.25	105.61	26	114.487	FBgn0000477
CG17739	protease inhibitor	1.29302	4.8014e-06	0.000317693	142.79	184.76	80.04	346.92	407.67	421.42	135.863	392.003	FBgn0033710
CG12926		1.28537	0.000193455	0.00641924	55.43	53.3	35.71	317.21	86.31	149.44	48.1467	184.32	FBgn0033437
CG16743		1.26074	0.000481279	0.0123554	18.79	19.54	11.08	153.83	49.58	37.86	16.47	80.4233	FBgn0032322
CG13229	GPCR	1.20135	3.20702e-10	9.90255e-08	223.59	210.52	165.01	439.22	519.68	495.15	199.707	484.683	FBgn0033579
CG32698	carbonic anhydrase	1.20015	4.4748e-05	0.00191334	88.31	62.18	43.1	255.68	146.91	169.37	64.53	190.653	FBgn0052698
CG14234	transmembrane protein	1.1932	6.43016e-06	0.000403254	235.8	202.53	118.22	561.22	529.78	399.51	185.517	496.837	FBgn0031065
GABA-B-R3	neurotransmitter receptor	1.19116	0.000472133	0.0121769	15.03	31.09	4.93	76.39	78.96	65.75	17.0167	73.7	FBgn0031275
DnaJ-1	chaperone	1.18525	5.90491e-07	5.80876e-05	3854.52	5785.37	3385.15	10528.5	9279.92	13064.1	4341.68	10957.5	FBgn0263106
HisCl1	neurotransmitter receptor	1.17064	2.87685e-08	4.63465e-06	98.64	72.84	80.04	206.88	204.75	197.26	83.84	202.963	FBgn0037950
yellow-d	royal jelly	1.15495	8.58691e-08	1.23964e-05	532.66	432.59	705.6	1188.22	1366.23	1470.5	556.95	1341.65	FBgn0041712
NANS	sialic acid synthesis	1.09776	0.000192605	0.00641924	15.97	20.43	13.55	58.35	56.93	38.85	16.65	51.3767	FBgn0038045
CG9121	ankyrin/SOCS	1.08725	5.47263e-06	0.00035164	47.91	56.85	40.64	133.68	110.18	113.58	48.4667	119.147	FBgn0031675
CR32111	lncRNA	1.08636	2.05715e-09	4.76403e-07	422.75	319.78	316.47	800.99	840.12	733.26	353	791.457	FBgn0052111
CG13288	PASIFLORA	1.07426	1.31911e-07	1.66628e-05	98.64	89.72	97.28	184.6	238.72	227.15	95.2133	216.823	FBgn0035648
CG5966	lipase	1.07322	6.79086e-12	2.69597e-09	213.25	213.19	232.74	513.48	474.69	448.32	219.727	478.83	FBgn0029831
dpr9	Ig domain	1.05231	0.000230387	0.00727552	77.03	51.52	28.32	157.02	195.57	117.56	52.29	156.717	FBgn0038282
CG17386		1.0461	0.000403397	0.0108839	239.56	265.6	125.6	463.62	410.42	1189.55	210.253	687.863	NA
CG4587	calcium channel	1.04105	0.000351411	0.0100161	18.79	12.44	13.55	56.23	51.42	33.87	14.9267	47.1733	FBgn0028863
CG40485	steroid dehydrogenase	1.03182	0.000443171	0.011537	23.49	12.44	24.63	92.3	58.76	45.83	20.1867	65.63	FBgn0069973
CG14892	protease	1.02855	0.000762065	0.0176115	10.33	7.99	3.69	26.52	30.3	29.89	7.33667	28.9033	FBgn0038447
CG2065	retinol dehydrogenase	1.01801	7.18762e-07	6.77098e-05	118.37	112.81	163.78	314.03	275.45	287.92	131.653	292.467	FBgn0033204
Tsf1	transferrin	1.01396	1.65044e-11	6.32631e-09	48414	44937.2	43775.4	85571.1	110500	91370.3	45708.9	95813.7	FBgn0022355
AstC-R1	neuropeptide GPCR	1.00964	3.32208e-05	0.00148306	120.25	154.56	93.59	335.25	218.52	348.7	122.8	300.823	FBgn0036790
CG42587		1.00468	0.00163637	0.0303166	7.52	7.11	1.23	96.54	20.2	14.94	5.28667	43.8933	FBgn0260955
dila	centtrosomal protein	0.994735	0.000824206	0.0187359	38.52	18.65	7.39	91.24	82.64	69.74	21.52	81.2067	FBgn0033447
CG17122	cilia/flagella associated	0.987874	0.0010348	0.021878	8.45	7.99	2.46	25.46	28.46	25.9	6.3	26.6067	FBgn0036962
ru	cleaves Spitz	0.986282	4.87247e-06	0.000318602	2826.77	2557.36	1563.89	5065.86	5578.79	5014.25	2316.01	5219.63	FBgn0003295
CG7320		0.980063	0.00169235	0.0310532	22.55	9.77	14.78	271.59	33.05	26.9	15.7	110.513	FBgn0036782
Lim3	transcription factor	0.977526	4.02497e-05	0.00175457	136.22	101.26	67.73	253.56	258.92	222.17	101.737	244.883	FBgn0002023
DAT	dopamine transporter	0.97491	0.000383281	0.0105436	46.03	55.07	17.24	115.64	120.28	115.57	39.4467	117.163	FBgn0034136
mey	ZP domain	0.961043	3.51286e-11	1.30163e-08	394.56	432.59	352.18	787.2	806.15	798.02	393.11	797.123	FBgn0039851
CG40006	CD36 family	0.960451	8.23679e-06	0.000479373	413.35	305.57	235.2	790.38	637.21	710.34	318.04	712.643	FBgn0058006
CG42313	sidestep II	0.960427	0.000164579	0.00564647	78.91	61.29	33.25	153.83	164.35	134.5	57.8167	150.893	FBgn0259213
CG43679		0.953717	0.00185203	0.0329395	84.55	12.44	32.02	465.74	24.79	477.22	43.0033	322.583	FBgn0263762
rpk	sodium channel	0.948097	7.8241e-16	5.4358e-13	879.31	891.83	849.67	1824.77	1662.8	1690.68	873.603	1726.08	FBgn0022981
gogo	CUB axon guidance	0.946843	0.000196493	0.00648136	1240.06	888.28	435.92	2305.36	2396.42	1969.63	854.753	2223.8	FBgn0052227
CG42370		0.941937	0.00171628	0.0313271	18.79	47.08	11.08	275.84	32.14	127.52	25.65	145.167	FBgn0259716
Eip63F-1	calcium binding	0.940479	6.47686e-06	0.000403254	533.6	453.91	437.15	1242.33	747.39	1132.76	474.887	1040.83	FBgn0004910
Root		0.939143	0.0012076	0.0243183	95.82	55.07	19.7	384.05	166.19	133.5	56.8633	227.913	FBgn0039152
Spn88Eb		0.935937	0.0018878	0.0333622	6.58	20.43	6.16	161.26	19.28	41.84	11.0567	74.1267	FBgn0038299
CG42458	RNA binding	0.933752	0.000145732	0.00517558	257.41	177.66	116.98	498.63	534.37	347.7	184.017	460.233	FBgn0259935
tyn	ZP domain	0.931015	9.03993e-07	7.85061e-05	3526.65	3032.59	2273.19	6598.88	6522.66	5450.62	2944.14	6190.72	FBgn0284435
sv	transcription factor in cone cells	0.925344	0.000323851	0.00932623	157.83	87.94	60.34	314.03	297.49	215.2	102.037	275.573	FBgn0005561
Tsp42Ep		0.918617	0.000909067	0.0197846	55.43	106.59	83.74	449.83	110.18	263.02	81.92	274.343	FBgn0033137
CG7888	transporter	0.917985	0.000281467	0.00842026	155.95	115.48	93.59	231.28	246.99	480.2	121.673	319.49	FBgn0036116
Fbp2		0.914058	0.0018127	0.032418	261.16	152.78	150.23	9135.52	337.89	510.09	188.057	3327.83	FBgn0000640
SmydA-9	histone modification	0.911397	5.32993e-05	0.00221901	2979.9	5214.2	3529.22	7406.23	7808.1	11693.3	3907.77	8969.2	FBgn0030102
CG8249	transporter	0.910131	2.0406e-08	3.60052e-06	243.31	212.3	238.89	467.86	416.85	506.11	231.5	463.607	FBgn0034045
lcs		0.90856	0.00138021	0.0267756	14.09	8.88	1.23	107.15	8.26	692.41	8.06667	269.273	FBgn0028583
Eig71Ee	glue protein	0.899525	0.00136079	0.0265362	307.2	220.29	1018.38	2714.88	885.11	2379.1	515.29	1993.03	FBgn0004592
Obp99c		0.891504	0.00106145	0.0222623	218.89	195.42	246.28	1367.52	257.09	596.77	220.197	740.46	FBgn0039682
CG9919	unknown	0.884426	2.50623e-08	4.1581e-06	336.32	373.08	285.69	633.37	691.38	640.6	331.697	655.117	FBgn0030742
CG7342	transporter	0.873931	0.000137126	0.004949	615.33	381.96	549.21	1202.01	808.91	1611.97	515.5	1207.63	FBgn0038716
CG42339	scavenger receptor	0.866872	0.000569491	0.0140055	78.91	63.07	29.55	120.94	195.57	154.42	57.1767	156.977	FBgn0259241
CG14528		0.865277	0.00237513	0.039172	0	10.66	8.62	76.39	25.71	37.86	6.42667	46.6533	FBgn0039611
NimB3		0.864349	0.00224106	0.0379172	8.45	23.98	6.16	159.14	27.55	39.85	12.8633	75.5133	FBgn0054003
CG42326	PAN/Apple	0.861908	0.000428785	0.0112415	178.49	185.65	70.19	339.49	440.72	348.7	144.777	376.303	FBgn0259226
Cyp6g1		0.858129	0.00105585	0.0222288	44.15	72.84	77.58	227.04	84.47	298.88	64.8567	203.463	FBgn0025454
antdh	steroid dehydrogenase	0.855339	0.000130122	0.00474242	156.89	110.15	97.28	215.37	355.33	266.01	121.44	278.903	FBgn0026268
CG13203	unknown	0.847139	0.000233395	0.00734962	62	47.08	30.79	109.27	120.28	105.61	46.6233	111.72	FBgn0033628
CG8909	Lrp4	0.835787	0.000533927	0.0134279	76.09	94.16	34.48	202.63	161.6	169.37	68.2433	177.867	FBgn0030706
Sln	transporter	0.831706	7.76399e-05	0.00303889	68.58	93.27	55.41	165.5	147.82	163.39	72.42	158.903	FBgn0033657
Rpt4R	proteasome	0.826182	0.0014756	0.0281352	0	0	0	7.43	11.02	4.98	0	7.81	FBgn0036224
PK2-R2	neuropeptide GPCR	0.824485	0.000252486	0.00781792	134.34	147.45	94.82	270.53	211.18	401.5	125.537	294.403	FBgn0038139
CG11409	unknown	0.814301	0.000277382	0.00837875	115.55	71.06	54.18	199.45	186.39	178.33	80.2633	188.057	FBgn0024366
CG9514	oxidoreductase	0.812253	0.000957514	0.0206651	15.97	15.1	11.08	47.74	34.89	36.86	14.05	39.83	FBgn0030592
CG34136	unknown	0.812182	5.59622e-05	0.00231255	47.91	53.3	46.79	99.73	99.16	114.57	49.3333	104.487	FBgn0083972
trk	Torso ligand	0.809458	0.00279622	0.0441291	3.76	0.89	0	21.22	11.94	11.96	1.55	15.04	FBgn0003751
m	ZP domain	0.808603	0.000811132	0.0185145	87.37	183.87	64.03	307.66	353.49	242.09	111.757	301.08	FBgn0002577
CG14118		0.805584	0.000870274	0.0193116	665.12	850.97	531.97	1209.44	1160.56	3188.08	682.687	1852.69	FBgn0036323
CG8837	transporter	0.800064	1.57217e-05	0.000818334	92.06	105.71	113.29	177.17	232.3	214.2	103.687	207.89	FBgn0031520
Hsp83	chaperone	0.78884	0.000563521	0.0139681	42536.8	126924	76058.1	195965	197019	209145	81839.5	200710	FBgn0001233
CG6830	steroid kinase	0.784622	0.00258503	0.0418398	5.64	8.88	1.23	23.34	29.38	20.92	5.25	24.5467	FBgn0037934
CG1113	unknown	0.782148	0.000783981	0.0180804	26.3	19.54	24.63	50.92	50.5	78.71	23.49	60.0433	FBgn0037304
CG10208	unknown	0.779769	3.98589e-07	4.06488e-05	358.87	365.97	437.15	643.97	782.28	747.21	387.33	724.487	FBgn0039118
CG8245	hydrolase	0.776793	6.06827e-05	0.00242643	122.13	81.72	88.66	218.55	181.8	202.24	97.5033	200.863	FBgn0033031
Sidpn	Notch transcription factor	0.773287	0.000137668	0.00495248	287.47	246.05	147.77	479.53	520.6	454.3	227.097	484.81	FBgn0032741
Hmx	transcription factor	0.770154	0.00106722	0.0223413	195.4	170.55	59.11	401.03	424.19	317.81	141.687	381.01	FBgn0264005
CG7408	sulfatase	0.770138	1.9951e-06	0.00015156	380.47	319.78	274.6	575.01	654.65	619.68	324.95	616.447	FBgn0036765
CG4725		0.764009	0.00320808	0.0486709	4.7	7.99	0	75.32	9.18	31.88	4.23	38.7933	FBgn0039022
CG7470		0.762755	0.00190631	0.0336357	71.4	60.4	93.59	438.16	95.49	195.27	75.13	242.973	FBgn0037146
Ddr	receptor tyrosine kinase	0.762428	8.78266e-05	0.00337813	280.89	263.82	166.24	561.22	466.43	442.35	236.983	490	FBgn0053531
Gba1b	glucocerebrosidase	0.758952	8.60023e-05	0.00333102	105.22	86.16	65.26	187.78	171.7	170.36	85.5467	176.613	FBgn0051414
fusl	synaptic vesicle release	0.754739	0.00163929	0.03032	26.3	32.87	13.55	91.24	44.07	82.69	24.24	72.6667	FBgn0031702
CG13063	retinin-like, trachea	0.752795	0.00132582	0.0261308	672.64	511.65	1715.36	2265.05	2347.75	3355.45	966.55	2656.08	FBgn0036601
CG8539	carboxypeptidase	0.751251	0.000144894	0.0051623	248.95	310.9	188.41	438.16	650.98	478.21	249.42	522.45	FBgn0035791
CG18635	apoptosis	0.750672	0.00337108	0.0506392	6.58	1.78	0	25.46	14.69	20.92	2.78667	20.3567	FBgn0034279
amon	protease	0.745827	0.000497479	0.0126544	227.34	205.19	100.98	406.33	467.35	349.69	177.837	407.79	FBgn0023179
Odc1		0.742689	0.00330501	0.0499165	1.88	5.33	1.23	14.85	4.59	73.72	2.81333	31.0533	FBgn0013307
CG15522	unknown	0.739615	3.20542e-05	0.00144843	192.58	160.78	123.14	317.21	311.26	304.86	158.833	311.11	FBgn0039723
CG45078	unknown	0.731556	3.54589e-06	0.00024482	932.86	719.51	664.96	1519.23	1444.28	1339.99	772.443	1434.5	FBgn0266448
CG7328	fructokinase	0.730163	0.000642843	0.0154672	53.55	50.63	102.21	173.99	146.91	152.43	68.7967	157.777	FBgn0036942
DIP-delta	Ig protein	0.725544	0.000447311	0.0115912	121.19	87.05	65.26	240.83	203.83	161.4	91.1667	202.02	FBgn0085420
CG4230	HAX-1 endocytosis	0.722032	2.31398e-08	4.01744e-06	1128.27	1011.75	910.01	1841.74	1804.2	1738.5	1016.68	1794.81	FBgn0031683
CG18003		0.720503	0.00367884	0.0539066	8.45	10.66	3.69	106.09	14.69	20.92	7.6	47.2333	FBgn0061356
CG13532	Ig domain	0.7163	1.12438e-05	0.000614766	428.38	383.74	298	676.86	757.49	644.59	370.04	692.98	FBgn0034788
Phlpp	phosphatase for Akt	0.715059	0.0019574	0.0343193	15.97	13.32	7.39	32.89	33.97	40.85	12.2267	35.9033	FBgn0032749
Cyp4e3	cytochrome p450	0.709296	0.00322061	0.0487742	0.94	0.89	0	9.55	14.69	6.97	0.61	10.4033	FBgn0015035
CG11638	calcium binding	0.707673	0.00012232	0.0045173	76.09	70.17	54.18	137.92	124.87	138.48	66.8133	133.757	FBgn0040351
CG9150	steroid dehydrogenase	0.702787	1.6764e-05	0.000858748	749.67	762.14	1079.95	1561.66	1738.09	1528.29	863.92	1609.35	FBgn0031775
CG30340	neuropeptide GPCR	0.698867	0.00272214	0.0434881	0	0.89	0	12.73	6.43	7.97	0.296667	9.04333	FBgn0050340
Ekar	neurotransmitter receptor	0.69869	0.000100676	0.00383627	574	410.39	387.89	1059.85	894.3	734.25	457.427	896.133	FBgn0039916
CG1850	unknown	0.692967	0.00017512	0.00595302	110.85	112.81	96.05	198.39	267.19	173.35	106.57	212.977	FBgn0033154
Apoltp		0.687089	0.00392668	0.0564876	33.82	34.64	4.93	238.71	58.76	62.77	24.4633	120.08	FBgn0032136
CG17018	RNA binding, ovary	0.685773	0.0002224	0.0071658	121.19	151.01	163.78	373.44	246.07	255.05	145.327	291.52	FBgn0039972
Hsp70Ba		0.685195	0.00407243	0.0578889	3.76	49.74	9.85	96.54	66.11	179.33	21.1167	113.993	FBgn0013277
CR44923	lncRNA	0.685121	0.000870379	0.0193116	35.7	22.21	36.94	66.84	74.37	71.73	31.6167	70.98	FBgn0266228
CG17104	unknown, trachea	0.67935	1.14349e-07	1.55013e-05	630.36	571.16	650.19	1073.64	1142.2	980.33	617.237	1065.39	FBgn0040496
pgant4	glycosyltransferase	0.672673	0.0023478	0.0388366	12.21	37.31	32.02	61.53	75.29	90.66	27.18	75.8267	FBgn0051956
Bili	inhibits Wg signaling	0.672648	0.00108894	0.022668	77.97	95.05	48.03	204.76	183.63	121.55	73.6833	169.98	FBgn0039282
CG11498	mitochondria eating	0.669952	1.28866e-05	0.000685395	403.02	338.43	280.76	627	606.91	615.7	340.737	616.537	FBgn0039749
PICK1	binds protein kinase C	0.666942	7.67925e-07	6.99693e-05	252.71	233.62	231.51	402.09	442.56	402.49	239.28	415.713	FBgn0032447
CG32017	unknown	0.666183	0.000175757	0.00595646	169.1	146.57	115.75	335.25	243.31	263.02	143.807	280.527	FBgn0052017
ADPS	alkylglycerone phosphate synthase	0.665861	0.00088527	0.0194516	128.7	104.82	55.41	217.49	218.52	204.24	96.31	213.417	FBgn0033983
CR43765	lncRNA	0.66336	0.00346245	0.0516095	5.64	7.99	12.31	22.28	23.87	41.84	8.64667	29.33	FBgn0264265
dpr19	Ig domain	0.661582	2.99774e-05	0.00137698	359.81	310.9	355.88	746.88	601.4	525.04	342.197	624.44	FBgn0032233
CG1402	carbonic anhydrase	0.656744	0.002924	0.0453956	11.27	19.54	11.08	41.38	56.01	27.9	13.9633	41.7633	FBgn0029962
gl	transcription factor	0.652196	0.000157186	0.00547079	3972.89	3106.31	2335.99	6146.93	6664.98	5152.73	3138.4	5988.21	FBgn0004618
CG2157	unknown	0.651919	0.00463034	0.0621757	4.7	5.33	0	19.1	15.61	21.92	3.34333	18.8767	FBgn0030244
Cpr67B	cuticle protein	0.649611	0.0021793	0.0371553	1933.36	3095.65	1076.25	3344	4614.71	7729.1	2035.09	5229.27	FBgn0035985
mrt	chromatin	0.646204	7.35452e-05	0.00289904	1604.56	1613.12	1078.72	2555.74	2963.84	2408.99	1432.13	2642.86	FBgn0039507
spab	neuropeptide	0.637399	5.98349e-05	0.00240987	116.49	136.8	121.91	202.63	224.03	256.04	125.067	227.567	FBgn0033358
CG14260	BTB/POZ	0.634867	0.00318055	0.0484316	17.85	7.11	18.47	35.01	41.32	47.82	14.4767	41.3833	FBgn0039504
CG32237	tyrosine kinase substrate	0.625345	0.00175957	0.0318753	105.22	47.08	96.05	161.26	243.31	167.37	82.7833	190.647	FBgn0052237
CG44102	unknown	0.624817	0.00349748	0.0519065	9.39	11.55	20.93	55.17	34.89	31.88	13.9567	40.6467	FBgn0264911
CG4752	oxoprolinase	0.621995	1.43468e-05	0.000752257	583.39	572.05	476.56	1013.17	1011.82	813.96	544	946.317	FBgn0034733
GNBP2	LPS binding	0.621081	9.62095e-06	0.00053742	222.65	224.73	270.91	387.23	422.36	426.41	239.43	412	FBgn0040322
CG34305		0.620536	0.00392878	0.0564876	97.7	389.95	173.63	430.73	466.43	1192.54	220.427	696.567	FBgn0085334
CG2010	F-box	0.620105	0.00156223	0.0292965	161.58	222.07	91.12	325.7	437.97	300.87	158.257	354.847	FBgn0039667
pip	sulfotransferase	0.618793	6.52153e-07	6.24943e-05	857.71	801.23	994.98	1485.28	1447.03	1496.4	884.64	1476.24	FBgn0003089
Hsp70Bbb		0.617275	0.00486814	0.0640138	0.94	15.1	0	36.07	18.36	127.52	5.34667	60.65	FBgn0051354
CG45782	histamine transporter	0.616239	0.00503477	0.0657656	2.82	0.89	0	19.1	13.77	5.98	1.23667	12.95	FBgn0267429
Drl-2	receptor tyrosine kinase	0.613702	0.00199969	0.0348957	61.06	62.18	32.02	135.8	142.32	84.68	51.7533	120.933	FBgn0033791
Cyp6d4	cytochrome p450	0.613182	2.53019e-07	2.92975e-05	763.76	746.15	677.28	1185.04	1289.11	1138.74	729.063	1204.3	FBgn0039006
Nrt	adhesion molecule	0.608302	0.00113781	0.0233356	9254.41	7116.01	3865.4	14696.8	15195.7	12438.5	6745.27	14110.3	FBgn0004108
salr	transcription factor	0.60757	0.0016214	0.0301396	1285.15	898.05	470.4	1945.71	2154.94	1743.48	884.533	1948.04	FBgn0000287
CG33474	peroxisomal	0.60683	0.00271569	0.0434881	29.12	22.21	45.56	105.03	77.13	56.79	32.2967	79.65	FBgn0053474
CG7606		0.604352	0.00545579	0.0690735	17.85	70.17	91.12	172.93	65.19	605.73	59.7133	281.283	FBgn0040565
tll		0.603386	0.00511496	0.066268	16.91	25.76	13.55	88.06	115.69	17.93	18.74	73.8933	FBgn0003720
CG15369		0.602278	0.00555469	0.0700068	31.94	57.74	36.94	510.3	57.84	54.8	42.2067	207.647	FBgn0030105
CG13955	unknown	0.598991	0.00566627	0.0709305	2.82	1.78	3.69	13.79	17.45	9.96	2.76333	13.7333	FBgn0033412
CG6024	loaf	0.597224	0.00128024	0.0254284	716.79	472.56	322.63	1200.95	1110.06	847.83	503.993	1052.95	FBgn0036202
CG15630	Ig/FNIII	0.595813	0.000747919	0.017448	1162.09	896.27	556.6	1784.46	1743.6	1619.94	871.653	1716	FBgn0031627
NT1	neurotrophin	0.592683	7.22774e-05	0.0028592	846.43	733.72	561.52	1312.35	1234.94	1208.48	713.89	1251.92	FBgn0261526
JhI-26	steroid kinase	0.592451	3.64648e-05	0.0016085	628.48	509.87	465.47	864.64	1015.49	884.69	534.607	921.607	FBgn0028424
HDAC1	histone deacetylase	0.591479	4.99962e-11	1.73674e-08	15424.6	14415.9	15017.1	23487.5	23105.7	23867.8	14952.5	23487	FBgn0015805
Cyp28d1		0.588375	0.00211108	0.0363826	235.8	269.15	242.59	890.11	416.85	362.64	249.18	556.533	FBgn0031689
Cpr66D	cuticle protein	0.587624	2.11327e-05	0.00101255	1467.4	1906.25	1618.07	2503.75	2847.24	3119.34	1663.91	2823.44	FBgn0052029
TkR86C	neuropeptide GPCR	0.586784	0.00145916	0.0278695	89.25	59.51	45.56	153.83	125.79	128.52	64.7733	136.047	FBgn0004841
CG30463	glycosyltransferase	0.585923	0.000700251	0.0166257	2532.73	1995.08	1284.36	4221.37	3545.96	3460.06	1937.39	3742.46	FBgn0050463
sev	receptor tyrosine kinase	0.583766	0.00315207	0.0481297	4829.65	3824.04	1260.97	7842.27	8850.22	7738.06	3304.89	8143.52	FBgn0003366
rho-5	pseudoprotease	0.581382	0.000885438	0.0194516	214.19	203.42	119.45	353.28	399.4	301.87	179.02	351.517	FBgn0041723
CG4702	unknown	0.581381	0.000410803	0.0110036	263.98	283.36	417.45	601.54	516.93	665.51	321.597	594.66	FBgn0037992
CG32091	transporter	0.579931	2.58633e-07	2.93365e-05	1352.79	1302.22	1168.61	1974.36	2022.72	2149.96	1274.54	2049.01	FBgn0052091
CG44296	cytochrome c oxidase	0.578904	0.00289401	0.0451189	42.27	28.42	75.12	111.4	128.54	101.62	48.6033	113.853	FBgn0265342
Tace	metalloprotease	0.576145	0.00153014	0.0289269	239.56	238.95	113.29	418	444.39	363.64	197.267	408.677	FBgn0039734
CG15923	cilium assembly	0.57564	0.00388454	0.0562247	55.43	34.64	14.78	92.3	94.57	90.66	34.95	92.51	FBgn0038814
Syt4	synaptic vesicle release	0.572709	0.00162527	0.0301611	1128.27	761.26	466.7	1739.9	1720.65	1423.68	785.41	1628.08	FBgn0028400
CG9395	glycosyltransferase	0.572261	0.00298206	0.0460397	60.12	44.41	24.63	115.64	112.02	77.71	43.0533	101.79	FBgn0032506
CG11382	unknown	0.570824	8.70631e-05	0.00336039	856.77	803	629.25	1264.61	1498.45	1182.58	763.007	1315.21	FBgn0040367
GstD2	glutathione S-transferase	0.570032	1.99355e-05	0.000976967	336.32	308.23	334.94	486.96	534.37	610.72	326.497	544.017	FBgn0010038
SLC5A11	transporter	0.568804	2.00425e-06	0.00015156	368.26	330.44	346.03	555.92	549.06	584.81	348.243	563.263	FBgn0031998
CG15449	septate junctions	0.568072	0.000525688	0.0133111	93	69.29	70.19	130.49	150.58	149.44	77.4933	143.503	FBgn0031146
CG2254		0.567669	0.00506478	0.0658788	48.85	129.69	68.96	409.51	100.08	242.09	82.5	250.56	NA
CG14669	Ras GTPase	0.566548	0.00406637	0.0578768	46.97	15.99	34.48	95.48	95.49	61.77	32.48	84.2467	FBgn0037326
Npc1a	sterol trafficking	0.566238	0.000183735	0.00617039	7808.62	8743.34	6796.16	15320.6	10532.3	15132.4	7782.71	13661.8	FBgn0024320
teq		0.564166	0.0058739	0.0725492	111.79	127.02	52.95	730.97	124.87	183.31	97.2533	346.383	FBgn0023479
Cyp4e1	cytochrome p450	0.550209	0.000123099	0.00453101	132.46	117.25	144.08	222.79	232.3	213.2	131.263	222.763	FBgn0015034
sim		0.549633	0.00702939	0.0814794	7.52	7.99	3.69	45.62	58.76	4.98	6.4	36.4533	FBgn0004666
CG9616		0.549123	0.00679925	0.0798015	4.7	6.22	0	63.65	10.1	14.94	3.64	29.5633	FBgn0038214
CG3655	glycosyltransferase	0.54817	0.00071347	0.0168028	3928.73	3141.85	2169.75	6101.31	5979.11	4909.64	3080.11	5663.35	FBgn0040397
CG16799	lysozyme	0.548096	0.000152648	0.00540394	133.4	135.02	155.16	268.41	233.21	221.17	141.193	240.93	FBgn0034538
CG17264	CUB domain	0.544029	0.000267775	0.00813274	139.04	153.67	109.6	240.83	229.54	231.14	134.103	233.837	FBgn0031490
CG32206	CUB-LDL	0.540788	0.00239462	0.0393767	46.03	46.19	30.79	91.24	99.16	66.75	41.0033	85.7167	FBgn0052206
Traf4	adherens junctions	0.540604	0.00022413	0.00717992	1951.21	1486.09	1281.9	2795.51	2853.66	2458.81	1573.07	2702.66	FBgn0026319
CG5964	Fas-binding	0.539505	0.00390168	0.0563171	21.61	15.99	17.24	37.13	52.34	38.85	18.28	42.7733	FBgn0036206
qua	villin	0.538842	0.000159474	0.00550533	1380.97	930.03	1103.34	2014.67	1979.57	1790.31	1138.11	1928.18	FBgn0003187
LysP		0.537199	0.0050542	0.0658645	302.5	6.22	25.86	5230.3	775.85	816.95	111.527	2274.37	FBgn0004429
Spn47C	protease inhibitor	0.536677	8.43022e-06	0.000483043	875.56	761.26	737.62	1360.09	1218.41	1210.47	791.48	1262.99	FBgn0033574
CG32354	kazal domain	0.532876	0.000554565	0.0138218	473.48	327.78	300.46	640.79	713.42	600.75	367.24	651.653	FBgn0052354
Syngr	synaptic vesicle endocytosis	0.531922	0.000374065	0.0104336	223.59	190.09	149	334.19	306.67	338.73	187.56	326.53	FBgn0033876
nec	protease inhibitor	0.53178	6.62559e-05	0.00263979	254.59	214.96	205.65	386.17	362.68	361.65	225.067	370.167	FBgn0002930
CR45045		0.527839	0.0071045	0.0819791	11.27	10.66	3.69	220.67	4.59	14.94	8.54	80.0667	NA
Rab26	vesicle trafficking	0.527099	0.00524647	0.0675779	29.12	18.65	18.47	65.78	71.62	32.88	22.08	56.76	FBgn0086913
Idgf5		0.524135	0.0078244	0.0861015	4.7	8.88	12.31	79.57	9.18	35.87	8.63	41.54	FBgn0064237
kek3	Ig/LRR	0.51958	0.00423548	0.0591067	43.21	51.52	23.4	108.21	95.49	66.75	39.3767	90.15	FBgn0028370
SP1029	aminopeptidase	0.517182	2.44237e-06	0.000179797	11804	13646.6	11662.7	18571.3	18603	20179.5	12371.1	19117.9	FBgn0263236
rau	RTK signaling	0.51617	0.000556107	0.0138293	887.77	559.62	603.39	1189.28	1223.92	1143.72	683.593	1185.64	FBgn0031745
gammaSnap2	vesicle fusion	0.515252	0.0044181	0.0607154	22.55	24.87	46.79	63.65	65.19	82.69	31.4033	70.51	FBgn0266721
cv-d	BMP binding, lipid transport	0.514431	0.000318005	0.00918167	819.19	857.19	588.61	1376	1294.62	1152.69	754.997	1274.44	FBgn0265048
rt	mannosyltransferase	0.514195	7.87441e-05	0.0030713	1530.35	1451.45	1130.44	2244.89	2303.68	2105.13	1370.75	2217.9	FBgn0003292
Cad88C	cadherin	0.510438	0.00311535	0.0477	782.55	559.62	305.39	1198.83	1192.7	981.33	549.187	1124.29	FBgn0038247
Aplip1	axonal transport	0.509457	0.000161063	0.00554297	784.43	778.13	575.07	1214.75	1195.45	1094.91	712.543	1168.37	FBgn0040281
pes	CD36 family	0.504512	0.000584606	0.0142511	1128.27	967.34	692.05	1684.73	1558.13	1530.28	929.22	1591.05	FBgn0031969
CG32815	unknown	0.503092	0.00208762	0.0360342	201.98	201.64	107.13	339.49	328.7	300.87	170.25	323.02	FBgn0052815
CG4596	transmembrane protein	0.502853	0.00349542	0.0519065	97.7	88.83	48.03	145.35	200.16	139.48	78.1867	161.663	FBgn0037849
GstD10		0.502029	0.0086034	0.0904954	41.34	47.08	11.08	325.7	55.09	55.79	33.1667	145.527	FBgn0042206
TotC		0.500868	0.00483044	0.0637954	0	1.78	0	18.04	0.92	36.86	0.593333	18.6067	FBgn0044812
SPR	sex peptide receptor	0.500232	0.00123927	0.0247766	209.49	146.57	152.7	308.73	248.82	351.68	169.587	303.077	FBgn0029768
Hf		0.499615	0.00860492	0.0904954	10.33	15.1	18.47	109.27	12.85	55.79	14.6333	59.3033	FBgn0014000
santa-maria	scavenger receptor	0.498555	1.12821e-05	0.000614766	506.36	535.63	491.33	833.88	734.53	796.02	511.107	788.143	FBgn0025697
CG7378	tyrosine phosphatase	0.490623	0.000107927	0.00401241	1530.35	1179.64	1480.16	2073.02	2174.22	2393.05	1396.72	2213.43	FBgn0030976
CG30471	acyltransferase	0.488555	0.000968925	0.0207525	373.9	511.65	321.4	724.6	617.01	739.24	402.317	693.617	FBgn0050471
CG10151	transcription factor	0.488269	0.00226376	0.0380695	292.17	242.5	155.16	415.88	495.81	371.61	229.943	427.767	FBgn0033960
ase	proneural transcription factor	0.484969	0.000378631	0.0105222	112.73	119.03	112.06	199.45	183.63	179.33	114.607	187.47	FBgn0000137
nonA-l	splicing factor	0.4848	0.000365141	0.0103018	1344.34	998.43	930.95	1781.27	1858.37	1702.63	1091.24	1780.76	FBgn0015520
CG30091		0.484406	0.00931593	0.0958851	4.7	7.99	2.46	70.02	6.43	17.93	5.05	31.46	FBgn0050091
Spat		0.484393	0.00858379	0.0904954	23.49	18.65	39.41	160.2	57.84	38.85	27.1833	85.63	FBgn0014031
Eo		0.483534	0.00928751	0.0956842	0.94	5.33	1.23	24.4	6.43	18.93	2.5	16.5867	FBgn0030597
Lsp2		0.482843	0.0090205	0.093609	3073.84	9418.43	1773.23	78893.7	9812.46	19683.4	4755.17	36129.9	FBgn0002565
qtc	coiled-coil	0.482414	9.50815e-05	0.00364457	434.02	416.6	346.03	616.39	649.14	610.72	398.883	625.417	FBgn0028572
fu12	acyltransferase	0.481044	0.000279218	0.00838862	148.43	159	135.46	227.04	241.48	245.08	147.63	237.867	FBgn0026718
CG5204	transcription factor	0.479438	0.00697187	0.0812277	26.3	13.32	27.09	44.56	44.07	73.72	22.2367	54.1167	FBgn0032473
ZnT77C	zinc transporter	0.479425	0.000385998	0.0105684	744.04	719.51	906.32	1336.75	1073.34	1433.64	789.957	1281.24	FBgn0037000
Sema5c	axon guidance	0.476671	0.000249169	0.00778023	5849.89	5450.48	4211.43	8496.85	8637.2	7580.65	5170.6	8238.23	FBgn0284221
schlank	ceramide synthesis	0.476577	1.83246e-06	0.000141456	2467.91	2300.64	2169.75	3424.63	3361.41	3501.9	2312.77	3429.31	FBgn0040918
CR32661	lncRNA	0.476147	0.00976719	0.098841	2.82	1.78	8.62	16.97	20.2	15.94	4.40667	17.7033	FBgn0030356
ppk29	sodium channel	0.474355	0.00111162	0.0230373	167.22	154.56	224.12	321.46	330.54	271.98	181.967	307.993	FBgn0034965
CG9416	peptidase	0.470303	3.06624e-05	0.0013969	7347.35	7652.53	6319.6	11505.6	10523.1	10254.6	7106.49	10761.1	FBgn0034438
CG12911	unknown	0.466197	0.000372696	0.0104336	395.5	339.32	310.32	490.14	583.95	590.79	348.38	554.96	FBgn0033501
CG34393	RasGEF	0.464415	0.00983043	0.098981	8.45	7.99	2.46	24.4	20.2	18.93	6.3	21.1767	FBgn0085422
CG5527		0.463186	0.0102565	0.101275	11.27	5.33	4.93	43.5	13.77	22.91	7.17667	26.7267	FBgn0039564
CG32187	unknown	0.455942	0.00223246	0.0378293	75.16	69.29	54.18	113.52	121.2	112.58	66.21	115.767	FBgn0052187
dsb		0.455815	0.00760331	0.0847215	50.73	55.07	49.26	195.21	78.04	83.69	51.6867	118.98	FBgn0035290
mthl15	GPCR	0.454763	0.00759061	0.0847161	75.16	63.07	23.4	124.13	135.89	111.58	53.8767	123.867	FBgn0051720
CG33993	SH2 domain	0.454282	2.3597e-05	0.00111619	513.87	547.18	514.73	798.87	799.72	738.24	525.26	778.943	FBgn0053993
CG12910	glycosyltransferase	0.453554	0.00183636	0.0327131	84.55	89.72	108.36	144.28	151.5	183.31	94.21	159.697	FBgn0033502
CG42663	Nck associated	0.452502	0.00111291	0.0230373	1006.14	842.09	704.37	1527.71	1503.04	1154.68	850.867	1395.14	FBgn0261545
CG7991	SH3 domain	0.452465	0.0026156	0.0422331	864.28	673.32	479.02	1204.14	1342.36	1000.26	672.207	1182.25	FBgn0035260
CG10621	homocysteine methyltransferase	0.451788	0.00201194	0.0350545	182.25	228.29	235.2	325.7	314.93	462.27	215.247	367.633	FBgn0032726
CG45105	centrosome	0.45147	0.00628497	0.0761683	225.47	140.35	80.04	288.57	339.72	299.88	148.62	309.39	FBgn0266566
CG13875	Ras-associated	0.449538	0.00113114	0.0232416	244.25	169.66	226.58	356.47	360.84	326.78	213.497	348.03	FBgn0035104
Prat2		0.448974	0.0112918	0.107927	13.15	31.09	18.47	180.36	14.69	71.73	20.9033	88.9267	FBgn0041194
SPE	activates Spz	0.446414	0.00123328	0.0247012	113.67	114.59	110.83	163.38	179.96	210.21	113.03	184.517	FBgn0039102
CR45831	asRNA	0.446384	0.0095422	0.0973823	9.39	9.77	12.31	20.16	29.38	30.88	10.49	26.8067	FBgn0267481
CG1504	LRR protein	0.446313	0.00368074	0.0539066	86.43	90.6	54.18	137.92	155.17	128.52	77.07	140.537	FBgn0031100
Sgs5	glue protein	0.444244	0.00508596	0.0660462	358.87	167	369.42	532.58	619.76	558.91	298.43	570.417	FBgn0003375
Dbp80	mRNA export	0.44348	0.00030685	0.00897616	4649.28	4193.57	5612.77	7933.51	6991.85	7233.95	4818.54	7386.44	FBgn0024804
CG32204	unknown	0.443295	0.00957255	0.0973823	20.67	8.88	24.63	49.86	50.5	34.87	18.06	45.0767	FBgn0052204
CRMP	pyrimidine hydrolase	0.443041	0.000546134	0.0136423	1586.71	1575.81	1164.92	2101.67	2374.38	2283.46	1442.48	2253.17	FBgn0023023
CG6357	protease inhibitor	0.442716	0.000192892	0.00641924	1939	1828.97	2377.86	3188.04	3035.46	3074.5	2048.61	3099.33	FBgn0033875
Reck	protease inhibitor	0.441782	0.000580952	0.0141931	1359.37	1303.99	974.05	1817.34	1871.23	1996.53	1212.47	1895.03	FBgn0036463
CG6106	allantoinase	0.441717	0.00385172	0.0558952	124.01	103.93	89.89	161.26	248.82	164.39	105.943	191.49	FBgn0030914
CG43886		0.440592	0.0115001	0.108982	5.64	31.98	38.17	128.37	45.91	83.69	25.2633	85.99	FBgn0264478
E(spl)mdelta-HLH	Notch transcription factor	0.440539	4.9882e-06	0.000324262	2782.62	2668.39	2913.52	4175.75	4034.43	3832.67	2788.18	4014.28	FBgn0002734
CG14516	aminopeptidase	0.43936	0.00778122	0.0858096	4146.68	3261.76	1205.55	6275.3	6633.76	5642.9	2871.33	6183.99	FBgn0039640
CG32368	unknown	0.439057	0.0074925	0.0841279	98.64	55.07	161.31	231.28	228.62	203.24	105.007	221.047	FBgn0052368
CG8673		0.437394	0.0115747	0.109471	9.39	5.33	3.69	26.52	17.45	16.94	6.13667	20.3033	FBgn0031986
CG5758	adhesion molecule	0.436848	0.00102686	0.021878	4667.13	4010.58	3113.01	6510.82	6575	5659.84	3930.24	6248.55	FBgn0032666
GstD4		0.435869	0.0116927	0.109777	11.27	14.21	25.86	103.97	28.46	33.87	17.1133	55.4333	FBgn0010040
CG4607	transporter	0.435698	0.000357535	0.0101646	2395.57	1992.41	2238.71	3078.77	3146.56	3868.53	2208.9	3364.62	FBgn0029932
CG14569	unknown	0.435265	0.00760634	0.0847215	0	0.89	0	11.67	4.59	5.98	0.296667	7.41333	FBgn0037123
CG7879	RNA binding	0.434154	0.00156271	0.0292965	1547.26	1405.26	975.28	2259.74	2084.24	2029.41	1309.27	2124.46	FBgn0035235
sPLA2		0.43223	0.0114883	0.108962	23.49	31.09	8.62	99.73	42.24	44.83	21.0667	62.2667	FBgn0033170
chp	LRR protein	0.431798	0.00151133	0.0286688	2476.36	2242.91	1627.93	3601.8	3629.52	2998.79	2115.73	3410.04	FBgn0267435
CG13937	sulfotransferase	0.431378	0.00477839	0.063385	117.43	123.47	66.5	207.94	178.12	177.34	102.467	187.8	FBgn0035287
Cyp4s3		0.430768	0.0113424	0.108132	15.97	16.88	2.46	246.13	29.38	4.98	11.77	93.4967	FBgn0030615
CG13894	transcription factor	0.429018	0.00161182	0.030062	891.53	661.77	602.16	1126.69	1291.86	1053.06	718.487	1157.2	FBgn0035157
E(spl)mgamma-HLH	Notch transcription factor	0.426405	1.01673e-05	0.000565096	3571.75	3375.46	3800.14	5212.27	5172.04	4945.51	3582.45	5109.94	FBgn0002735
CG9522	oxidoreductase	0.425175	0.00159061	0.0297164	334.44	302.02	307.85	591.99	402.16	515.07	314.77	503.073	FBgn0030587
CR45525		0.424859	0.0128792	0.116634	4.7	7.99	0	20.16	19.28	19.93	4.23	19.79	NA
CG3397		0.424382	0.0129175	0.116634	15.97	27.54	22.17	200.51	10.1	82.69	21.8933	97.7667	FBgn0037975
lectin-46Cb	lectin	0.423916	0.0096921	0.098211	19.73	14.21	24.63	33.95	54.17	41.84	19.5233	43.32	FBgn0040092
kcc	ion channel	0.419839	0.000945799	0.0204543	1730.45	1836.96	1283.13	2514.36	2490.07	2466.78	1616.85	2490.4	FBgn0261794
E(spl)m2-BFM	endocytosis inhibitor	0.419784	5.64869e-05	0.00232558	3541.68	3774.3	3349.44	4787.9	5074.71	5504.42	3555.14	5122.34	FBgn0002592
Cdk5alpha	kinase, axon guidance	0.419479	0.00206895	0.0357674	354.17	280.7	227.81	453.01	482.04	455.3	287.56	463.45	FBgn0027491
Src64B	tyrosine kinase	0.41917	0.00444183	0.0607323	2835.23	2089.23	1432.13	3998.58	3866.4	3218.96	2118.86	3694.65	FBgn0262733
cln3		0.418806	0.0129022	0.116634	33.82	104.82	25.86	267.35	67.94	184.31	54.8333	173.2	NA
B-H1	transcription factor	0.418318	0.00290778	0.0452258	1032.44	838.54	626.79	1426.93	1523.24	1179.59	832.59	1376.59	FBgn0011758
CG6495		0.417827	0.0102861	0.101275	266.8	246.94	76.35	402.09	540.8	388.55	196.697	443.813	FBgn0027550
CR44316		0.417727	0.00727214	0.0828249	0	2.66	0	67.9	2.75	2.99	0.886667	24.5467	NA
repo	transcription factor in glia	0.415994	0.00192357	0.0338329	764.7	664.43	536.9	1032.27	1195.45	899.64	655.343	1042.45	FBgn0011701
CG3597		0.415239	0.00979935	0.098937	4.7	0.89	0	71.08	9.18	1.99	1.86333	27.4167	FBgn0031417
l(1)G0469	unknown	0.415185	0.00487187	0.0640138	229.22	237.17	150.23	286.45	352.58	442.35	205.54	360.46	FBgn0040153
scpr-A		0.415056	0.00659286	NA	0	0	0	7.43	2.75	7.97	0	6.05	FBgn0037889
E(spl)m3-HLH	Notch transcription factor	0.414763	5.81639e-05	0.00237702	2295.05	2491.62	2727.58	3579.52	3546.88	3636.4	2504.75	3587.6	FBgn0002609
NijB	Ninjurin	0.41393	0.00841828	0.0895573	20.67	20.43	25.86	45.62	43.15	43.84	22.32	44.2033	FBgn0036822
CG3984		0.413627	0.013309	0.11826	8.45	19.54	3.69	149.59	22.04	11.96	10.56	61.1967	FBgn0038291
CR46119		0.413433	0.0132731	0.11826	4.7	1.78	0	14.85	15.61	8.97	2.16	13.1433	NA
CG12950	sidestep VII	0.412897	0.00977206	0.098841	131.52	102.15	48.03	257.8	182.72	159.4	93.9	199.973	FBgn0037736
Gclc	glutathione synthesis	0.412194	0.00151712	0.0287296	1242.88	1096.14	974.05	1673.06	1456.21	2025.43	1104.36	1718.23	FBgn0040319
Hydr2	lipase	0.411411	0.000106869	0.00399983	1914.58	2091.9	1738.75	2792.32	2808.67	2668.02	1915.08	2756.34	FBgn0014906
CG17124	phosphatase inhibitor	0.411303	0.000361931	0.0102372	1510.62	1184.97	1308.99	2062.41	1893.26	1940.74	1334.86	1965.47	FBgn0032297
CG5577	phosphatase	0.411176	0.0039332	0.0564876	366.38	424.6	570.14	695.96	651.9	936.5	453.707	761.453	FBgn0036759
CG3394	fatty acid transport	0.411125	0.00901489	0.093609	183.19	228.29	233.97	492.26	218.52	594.78	215.15	435.187	FBgn0034999
psh		0.411051	0.0130904	0.117291	66.7	23.1	14.78	119.88	112.02	64.76	34.86	98.8867	FBgn0030926
dpr1	Ig domain	0.409952	0.00914212	0.0946218	126.82	63.96	54.18	187.78	167.11	142.47	81.6533	165.787	FBgn0040726
robo3	axon guidance	0.409874	0.00893707	0.0931064	329.74	228.29	115.75	443.46	506.83	402.49	224.593	450.927	FBgn0041097
CG7214		0.408812	0.0139761	0.121659	5.64	5.33	14.78	36.07	13.77	35.87	8.58333	28.57	FBgn0031940
Actbeta	activin	0.408199	0.00352242	0.052207	430.26	315.34	280.76	650.34	561.92	480.2	342.12	564.153	FBgn0024913
comt	neurotransmitter release	0.407495	0.00038306	0.0105436	843.62	874.96	699.44	1187.16	1216.57	1145.72	806.007	1183.15	FBgn0000346
CG9760		0.40731	0.0112136	0.10755	11.27	24.87	24.63	46.68	46.83	41.84	20.2567	45.1167	FBgn0036259
AkhR		0.406123	0.01163	0.109726	35.7	34.64	29.55	123.07	53.25	52.8	33.2967	76.3733	FBgn0025595
Sdr	inhibits insulin signaling	0.404435	7.69435e-05	0.00302228	1442.04	1330.64	1344.7	2092.12	1861.13	1895.91	1372.46	1949.72	FBgn0038279
Fim	actin binding	0.404208	0.00143264	0.0276	5755.94	4771.84	3890.03	7667.22	7165.38	7205.06	4805.94	7345.89	FBgn0024238
Dhc98D		0.404206	0.0129732	0.116813	17.85	14.21	6.16	30.77	37.64	29.89	12.74	32.7667	FBgn0013813
CG32762		0.404179	0.00637805	0.0767299	0	1.78	0	3.18	0.92	67.75	0.593333	23.95	FBgn0052762
TBC1D16	RabGAP	0.403963	0.002722	0.0434881	494.14	539.19	346.03	743.7	683.12	773.11	459.787	733.31	FBgn0032249
IP3K2	IP3 kinase	0.403332	0.00170629	0.031196	549.57	510.76	379.27	734.15	749.22	737.24	479.867	740.203	FBgn0283680
CG14636	unknown	0.403232	0.0084309	0.0895964	1023.99	796.79	1210.48	2310.67	1058.65	2410.98	1010.42	1926.77	FBgn0037217
CG1136	cuticle protein	0.403022	0.00521427	0.0673192	764.7	716.84	438.38	933.6	1050.38	1303.13	639.973	1095.7	FBgn0035490
ImpE2	disc eversion	0.402178	0.000395654	0.0107761	99428.3	112958	129198	160472	165867	171235	113862	165858	FBgn0001254
onecut	transcription factor	0.402167	0.013301	0.11826	307.2	255.82	55.41	606.84	581.2	402.49	206.143	530.177	FBgn0028996
spel1	DNA repair	0.401661	1.99507e-05	0.000976967	2561.85	2361.05	2498.53	3335.51	3586.36	3444.12	2473.81	3455.33	FBgn0015546
CG43861	unknown	0.400913	0.00472877	0.0629521	905.62	714.18	483.94	1174.43	1251.46	1103.87	701.247	1176.59	FBgn0264443
CG13293	corepressor	0.40063	0.0114134	0.108478	117.43	83.5	35.71	166.56	199.24	149.44	78.88	171.747	FBgn0035677
CR45177	lncRNA	0.39989	0.00841916	0.0895573	62	37.31	43.1	92.3	73.45	102.62	47.47	89.4567	FBgn0266687
Nrk	receptor tyrosine kinase	0.398885	0.00672165	0.079487	374.84	330.44	179.79	516.66	546.31	506.11	295.023	523.027	FBgn0020391
run	transcription factor	0.398729	0.00465833	0.0623711	194.46	135.91	119.45	234.46	253.41	262.02	149.94	249.963	FBgn0003300
CG31871		0.398589	0.0106343	0.103667	78.91	32.87	43.1	119.88	101	97.63	51.6267	106.17	FBgn0051871
CG31549	steroid dehydrogenase	0.397522	0.000666622	0.0159358	1321.79	1416.81	1685.8	2018.92	2165.96	2302.39	1474.8	2162.42	FBgn0051549
Sgs1		0.397021	0.0148254	0.126283	26.3	14.21	32.02	141.1	31.22	49.81	24.1767	74.0433	FBgn0003372
CG6329	GPI-linked	0.395878	0.00705396	0.0815137	231.1	151.01	131.76	354.34	315.85	241.1	171.29	303.763	FBgn0033872
trn	LRR protein	0.395449	0.00126019	0.0251495	8643.78	8021.17	6292.51	11627.6	12177.6	10540.6	7652.49	11448.6	FBgn0010452
CG1273	unknown	0.394306	0.00274099	0.0435879	1757.69	1530.51	1113.2	2326.58	2362.44	2182.84	1467.13	2290.62	FBgn0035522
CR46140		0.393777	0.0126807	0.115669	12.21	12.44	14.78	26.52	30.3	30.88	13.1433	29.2333	NA
Hsp70Bc		0.39369	0.0146629	0.125573	0.94	12.44	1.23	33.95	11.02	44.83	4.87	29.9333	FBgn0013279
CG1503		0.393381	0.0129704	0.116813	26.3	14.21	33.25	58.35	39.48	68.74	24.5867	55.5233	FBgn0031157
CG2316	transporter	0.393039	0.00205399	0.0356195	5676.09	4346.35	4514.35	8699.49	6852.28	6641.17	4845.6	7397.65	FBgn0039890
Zip99C	transporter	0.393011	0.000528016	0.0133396	2034.82	2170.96	2214.08	2673.5	3304.48	3315.6	2139.95	3097.86	FBgn0039714
Adk1	adenylate kinase	0.392753	0.000218851	0.00707194	1288.91	1211.61	1322.54	1645.48	1860.21	1925.8	1274.35	1810.5	FBgn0022709
Tsp68C	tetraspanin	0.392211	0.00683969	0.0798725	145.61	87.94	98.51	213.24	202.92	161.4	110.687	192.52	FBgn0043550
Dsp1	transcription factor	0.390765	0.0022617	0.0380695	7775.73	5268.39	5951.41	10289.8	9843.67	8905.7	6331.84	9679.72	FBgn0278608
CG6805	phosphoinositol phosphatase	0.390114	0.000154039	0.00543215	3122.69	2769.66	3263.24	4347.62	4131.75	4416.48	3051.86	4298.62	FBgn0034179
CG7781	unknown	0.390005	0.00544973	0.0690735	115.55	113.7	80.04	188.84	147.82	179.33	103.097	171.997	FBgn0032021
Lip4	lipase	0.389815	0.00196441	0.0343881	501.66	514.31	402.67	813.72	690.46	645.59	472.88	716.59	FBgn0032264
Idh	isocitrate dehydrogenase	0.38971	0.00103268	0.021878	19755.5	19174.4	25477.9	30539.4	31452.7	32682.8	21469.3	31558.3	FBgn0001248
CR43975		0.389285	0.0149793	0.12701	7.52	8.88	23.4	33.95	33.05	36.86	13.2667	34.62	FBgn0264706
nvy	transcription factor	0.387934	0.00490972	0.064435	728.07	522.31	422.37	895.41	986.11	842.85	557.583	908.123	FBgn0005636
PlexA	semaphorin receptor	0.387573	0.00640197	0.0769343	12129.1	8839.27	6579.43	18679.5	14642.9	13262.4	9182.6	15528.3	FBgn0025741
CG14855	transporter	0.387463	0.00791154	0.0862203	356.05	304.68	397.75	597.29	415.93	853.81	352.827	622.343	FBgn0038260
CG6201		0.38733	0.0118616	0.110801	37.58	74.62	36.94	120.94	78.96	106.6	49.7133	102.167	FBgn0032343
dib		0.387163	0.0158981	0.132278	41.34	425.49	336.18	930.42	510.5	1061.03	267.67	833.983	FBgn0000449
Sox102F	transcription factor	0.38596	0.00220558	0.0374308	900.92	747.93	624.33	1223.23	1126.59	1089.92	757.727	1146.58	FBgn0039938
CG43394	unknown	0.385855	0.000425253	0.0111753	1607.38	1363.51	1329.92	2086.82	1953.86	2094.17	1433.6	2044.95	FBgn0263256
CR30009		0.384823	0.0158431	0.131919	23.49	25.76	11.08	86.99	63.35	22.91	20.11	57.75	NA
CG13634		0.384378	0.0161702	0.13374	5.64	13.32	8.62	11.67	17.45	98.63	9.19333	42.5833	FBgn0039224
CG4666	thioesterase	0.383088	0.00664281	0.0790899	336.32	370.41	496.26	618.51	532.54	865.76	400.997	672.27	FBgn0029838
Sardh		0.382186	0.0164899	0.134845	27.24	15.1	33.25	161.26	33.05	44.83	25.1967	79.7133	FBgn0034276
Syt1		0.381544	0.0138182	0.121043	275.26	184.76	77.58	503.93	366.35	306.85	179.2	392.377	FBgn0004242
Ptp52F	receptor tyrosine phosphatase	0.380671	0.00741562	0.0835177	402.08	389.07	337.41	523.03	504.07	891.67	376.187	639.59	FBgn0034085
lz	transcription factor	0.380035	0.00349278	0.0519065	1625.23	1404.37	1153.83	2217.31	2439.57	1793.29	1394.48	2150.06	FBgn0002576
Septin4	GTPase	0.37929	0.00724692	0.0828249	439.66	301.13	229.04	563.34	559.16	513.08	323.277	545.193	FBgn0259923
CG14406		0.379228	0.0165135	0.134845	9.39	15.99	2.46	24.4	11.94	102.62	9.28	46.32	FBgn0030595
CG46301		0.378701	0.0133059	0.11826	95.82	78.17	38.17	172.93	168.94	100.62	70.72	147.497	FBgn0283651
dsx	transcription factor	0.37777	0.0061374	0.0749707	1152.69	922.92	642.8	1589.25	1533.34	1312.09	906.137	1478.23	FBgn0000504
GILT2	disulfide oxidoreductase	0.37752	0.00827318	0.0887178	243.31	322.45	400.21	515.6	429.7	714.33	321.99	553.21	FBgn0039099
neo	ZP domain	0.376236	4.47523e-05	0.00191334	6928.36	6789.12	6238.33	9099.45	8924.59	9272.33	6651.94	9098.79	FBgn0039704
CG6972	unknown	0.375221	0.00126282	0.0251568	583.39	648.44	591.08	982.41	778.61	875.73	607.637	878.917	FBgn0039008
Orct2	transporter	0.375221	0.000326571	0.00938028	2252.77	1953.33	2115.56	2763.68	2941.81	3134.28	2107.22	2946.59	FBgn0086365
Tsp39D	tetraspanin	0.375195	0.000309957	0.00902422	2426.57	2216.26	2215.31	3475.55	3118.1	2989.82	2286.05	3194.49	FBgn0032943
Fas2	membrane protein	0.37492	0.00951398	0.0972929	13093.9	10475.5	5866.44	18466.2	18780.2	14648.2	9811.94	17298.2	FBgn0000635
glec	glial interactions	0.374104	0.00233894	0.0387636	4227.47	4015.02	3092.07	6198.91	5357.51	5244.39	3778.19	5600.27	FBgn0015229
CR43465		0.373807	0.0124173	0.11435	47.91	55.07	28.32	66.84	88.14	100.62	43.7667	85.2	NA
CG11158	nucleoside hydrolase	0.373589	0.00240745	0.0394708	335.38	332.22	396.51	596.23	508.66	471.24	354.703	525.377	FBgn0030511
qkr58E-3	RNA binding	0.373325	5.95189e-05	0.00240586	3505.99	3724.56	3345.74	4771.99	4932.4	4751.23	3525.43	4818.54	FBgn0022984
neur	ubiquitin ligase	0.372946	0.00845928	0.0898121	1998.19	1599.79	974.05	2886.74	2529.55	2358.18	1524.01	2591.49	FBgn0002932
CG13070		0.371558	0.00769178	0.0851612	0	0	0	13.79	4.59	1.99	0	6.79	FBgn0036586
CG1674	actin binding	0.371093	0.00575595	0.0716496	7364.26	5459.37	4276.69	9715.84	9153.21	8239.19	5700.11	9036.08	FBgn0039897
CG15117		0.370196	0.0129267	0.116634	209.49	142.12	76.35	264.17	309.42	255.05	142.653	276.213	FBgn0034417
l(3)72Dp	peptidase	0.369169	0.00198909	0.0347652	445.29	415.71	370.65	670.5	575.69	549.94	410.55	598.71	FBgn0263607
CG14960		0.368227	0.0178349	0.141114	5.64	8.88	4.93	19.1	19.28	16.94	6.48333	18.44	FBgn0035428
Cyp6v1	cytochrome p450	0.367956	0.000399594	0.0108075	1734.2	1463	1518.33	2206.7	2200.85	2146.97	1571.84	2184.84	FBgn0031126
moody		0.367908	0.0111085	0.106819	1271.06	998.43	525.81	1783.39	1709.63	1519.32	931.767	1670.78	FBgn0025631
Cht10	chitinase	0.367195	0.00353385	0.0523067	79030.3	72829.2	53470.3	111150	97174.2	99397.3	68443.3	102574	FBgn0250907
CG3703	Rab GAP	0.367057	0.00753633	0.0844818	158.77	147.45	97.28	218.55	236.89	204.24	134.5	219.893	FBgn0040348
smog		0.364622	0.017836	0.141114	124.95	92.38	20.93	225.97	226.79	158.41	79.42	203.723	FBgn0051660
CG7166		0.36437	0.0135384	0.119724	158.77	132.35	62.8	248.25	240.56	189.29	117.973	226.033	FBgn0037107
pncr017:3R		0.364245	0.0185183	0.144253	5.64	4.44	8.62	13.79	21.12	18.93	6.23333	17.9467	NA
tfc	lectin	0.364235	0.00192002	0.0338239	4505.55	4253.08	5532.73	6707.09	7479.39	6406.04	4763.79	6864.17	FBgn0035199
SF1	splicing factor	0.363431	0.000201312	0.00657616	4103.47	4430.74	4135.08	5482.8	6193.04	5656.85	4223.1	5777.56	FBgn0025571
hiw		0.363063	0.0163984	0.134556	623.79	472.56	147.77	912.39	967.75	829.9	414.707	903.347	FBgn0030600
CG3964	tubulin tyrosine ligase	0.363052	0.000875765	0.0193924	895.29	786.13	768.4	1065.16	1192.7	1179.59	816.607	1145.82	FBgn0031574
CG33970	transporter	0.362003	0.00362654	0.0533942	1751.11	1518.96	1318.84	2369.02	1919.89	2524.56	1529.64	2271.16	FBgn0053970
CG8157		0.361288	0.0178292	0.141114	64.82	89.72	78.81	314.03	68.86	177.34	77.7833	186.743	FBgn0034010
Syt7		0.360954	0.0163896	0.134556	73.28	52.41	22.17	116.7	104.67	95.64	49.2867	105.67	FBgn0039900
TwdlU		0.36087	0.0181254	0.142692	11.27	19.54	14.78	35.01	22.95	54.8	15.1967	37.5867	FBgn0037223
svp		0.360483	0.0125888	0.115222	898.1	611.14	362.03	1182.92	1221.16	980.33	623.757	1128.14	FBgn0003651
CG42747	unknown	0.36021	0.00438787	0.0604406	3069.15	2635.53	2086.01	4256.38	3971.07	3455.08	2596.9	3894.18	FBgn0261801
CG3630	actin binding	0.358255	0.00232938	0.0387625	3769.97	3797.4	3030.5	4488.72	5431.88	5315.12	3532.62	5078.57	FBgn0023540
CG3700	protease	0.357147	0.00134799	0.0263807	1040.9	1046.39	1158.76	1352.66	1544.36	1665.77	1082.02	1520.93	FBgn0034796
Sytbeta	synaptic vesicle release	0.357096	0.00710937	0.0819791	122.13	117.25	105.9	216.43	162.52	162.39	115.093	180.447	FBgn0261090
P58IPK	chaperone	0.35664	0.000726234	0.0170313	4444.48	5136.92	4279.15	6335.77	6137.95	6710.9	4620.18	6394.87	FBgn0037718
CrebA	transcription factor	0.356558	0.00887412	0.0926241	2613.52	2158.52	1439.52	3644.24	3552.39	2852.33	2070.52	3349.65	FBgn0004396
CG13676	chitin binding	0.35608	0.00675086	0.079663	9033.64	7595.68	5413.28	11634	12231.8	10270.6	7347.53	11378.8	FBgn0035844
pain	Trp channel	0.356028	0.0012067	0.0243183	4436.03	4412.97	3823.53	5664.21	5514.51	6558.47	4224.18	5912.4	FBgn0060296
CG3328	transcription factor	0.355326	0.00823668	0.088634	3407.34	3173.82	1987.5	4096.18	5112.36	4414.49	2856.22	4541.01	FBgn0034985
wit	BMP receptor	0.35279	0.00544893	0.0690735	2271.56	1935.56	1455.53	2823.09	2975.78	2695.92	1887.55	2831.6	FBgn0024179
uex	transporter	0.352391	0.00430132	0.0596923	3241.06	2621.31	3125.32	5267.43	4071.15	3871.52	2995.9	4403.37	FBgn0262124
CG33926		0.352232	0.016331	0.134371	75.16	42.64	62.8	84.87	100.08	169.37	60.2	118.107	FBgn0053926
MsR1		0.350221	0.0165257	0.134845	226.4	165.22	185.94	584.56	208.42	333.75	192.52	375.577	FBgn0035331
aos	EGFR feedback inhibitor	0.349909	0.00492327	0.0645366	1685.35	1167.2	1349.63	2084.69	2243.08	1874.99	1400.73	2067.59	FBgn0004569
CG15097		0.349801	0.0125679	0.115222	977.96	786.13	437.15	1205.2	1242.28	1322.06	733.747	1256.51	FBgn0034396
CG2681		0.349272	0.0204434	0.153235	7.52	5.33	13.55	28.64	22.04	18.93	8.8	23.2033	FBgn0024997
Pli	ubiquitin ligase	0.349075	0.00432893	0.0598512	3637.51	3074.34	2539.17	4787.9	4612.87	4103.65	3083.67	4501.47	FBgn0025574
CG4991	transporter	0.348882	0.00818742	0.0883606	85.49	95.05	76.35	120.94	134.05	145.46	85.63	133.483	FBgn0030817
lds	spindle assembly	0.347595	0.0017766	0.0319559	4455.76	4244.2	3456.57	5663.15	5720.18	5596.07	4052.18	5659.8	FBgn0002542
CG18599		0.346184	0.0204963	0.153407	14.09	4.44	0	32.89	27.55	24.91	6.17667	28.45	FBgn0038592
CG4133		0.344565	0.0202395	0.151913	120.25	146.57	32.02	184.6	271.78	235.12	99.6133	230.5	FBgn0031257
Hrb87F	spliceosome	0.344356	0.00611621	0.0747941	13196.3	8626.97	10867.2	16225.6	17421.3	14826.6	10896.8	16157.8	FBgn0004237
Snap25	synaptic vesicle fusion	0.343856	0.00664538	0.0790899	107.1	99.49	110.83	169.75	156.09	147.45	105.807	157.763	FBgn0011288
CG8083		0.343158	0.0102755	0.101275	216.07	289.58	195.79	391.48	297.49	423.42	233.813	370.797	NA
corn		0.342161	0.0106915	0.103916	1688.17	1376.83	907.55	2192.91	2191.67	1929.78	1324.18	2104.79	FBgn0259173
rdo		0.342148	0.0182744	0.143342	5159.4	4096.75	1530.64	7486.86	7458.27	6252.62	3595.6	7065.92	FBgn0243486
nito	mRNA methylation	0.342008	0.00887035	0.0926241	6494.34	6567.05	4027.95	8905.3	9260.64	8116.65	5696.45	8760.86	FBgn0027548
Oatp74D		0.341888	0.0101153	0.100574	5373.59	7181.74	3997.16	9645.82	8091.81	8260.11	5517.5	8665.91	FBgn0036732
CG9636	CUE domain	0.33871	0.00725827	0.0828249	3353.8	3367.47	2255.95	4771.99	4348.44	4214.24	2992.41	4444.89	FBgn0037556
CG10444	transporter	0.338642	0.00402243	0.0573983	2518.64	2154.97	2153.74	3541.33	2725.12	3434.16	2275.78	3233.54	FBgn0034494
Cad96Cb	cadherin	0.337948	0.00839101	0.0894291	412.41	314.45	264.75	510.3	510.5	475.22	330.537	498.673	FBgn0039294
CG45081		0.337784	0.0195165	0.149134	11.27	12.44	2.46	7.43	9.18	162.39	8.72333	59.6667	FBgn0266456
RhoGAP18B	actin regulation	0.336445	0.00742317	0.0835182	1462.71	1169.86	930.95	1731.41	1792.26	1749.46	1187.84	1757.71	FBgn0261461
CG5167	oxidoreductase	0.336359	0.00721994	0.0827844	3050.36	3194.25	4525.44	4940.67	5487.89	5447.63	3590.02	5292.06	FBgn0038038
CG46025		0.335934	0.0214943	0.157977	9.39	17.77	23.4	42.44	36.73	31.88	16.8533	37.0167	FBgn0267689
eya	transcription factor	0.335155	0.00902726	0.093609	8336.58	6514.64	5238.42	10188	11218.2	8878.8	6696.55	10095	FBgn0000320
GstZ2	glutathione S-transferase	0.334983	0.00474319	0.0630685	1102.9	1145.88	878	1572.27	1551.7	1328.03	1042.26	1484	FBgn0037697
CG13698	unknown	0.334024	0.00128332	0.0254284	2782.62	2800.75	2867.96	4220.31	3467	3770.9	2817.11	3819.4	FBgn0036773
CG15547		0.33386	0.0165341	0.134845	184.13	102.15	109.6	222.79	185.47	279.95	131.96	229.403	FBgn0039809
dpr12		0.333586	0.0176099	0.140123	283.71	163.44	131.76	374.5	393.89	268	192.97	345.463	FBgn0085414
fz	Wg receptor	0.33318	0.00634199	0.0765446	3663.81	2873.58	2581.04	4849.43	4240.1	4093.69	3039.48	4394.41	FBgn0001085
CG33293		0.332502	0.023399	0.16535	10.33	3.55	2.46	20.16	17.45	16.94	5.44667	18.1833	FBgn0053293
bnb	unknown	0.332128	0.00144059	0.0276688	22022.3	19671.8	20739.4	27073.4	31224.1	26323.6	20811.2	28207	FBgn0001090
CG13101		0.331526	0.0186022	0.144603	103.34	198.97	162.55	367.08	190.06	287.92	154.953	281.687	FBgn0032084
dao		0.331364	0.0230319	0.164158	45.09	36.42	11.08	91.24	78.04	52.8	30.8633	74.0267	FBgn0028862
alphaTub84D	tubulin	0.330156	0.00607505	0.0744545	13588	13741.7	18891.1	21085.7	22537.3	22479.9	15406.9	22034.3	FBgn0003885
CR44404		0.329907	0.0106945	0.103916	0	0.89	1.23	56.23	0	5.98	0.706667	20.7367	NA
CR44440		0.329545	0.0230819	0.164158	19.73	22.21	7.39	41.38	33.05	39.85	16.4433	38.0933	NA
Wnt4		0.329325	0.0210205	0.156056	317.53	243.39	103.44	484.84	490.3	329.77	221.453	434.97	FBgn0010453
mthl1		0.329214	0.0122918	0.113579	1713.54	1395.49	938.34	2183.36	2077.81	2021.44	1349.12	2094.2	FBgn0030766
Hydr1	lipase	0.329128	0.00369493	0.0540432	758.13	839.42	650.19	1006.81	1029.27	1087.93	749.247	1041.34	FBgn0033382
jeb		0.329122	0.0190499	0.146647	180.37	108.37	93.59	279.02	252.5	161.4	127.443	230.973	FBgn0086677
CG5022	FERM protein	0.329078	0.00558174	0.0702535	213.25	185.65	209.34	311.91	274.53	275.97	202.747	287.47	FBgn0032225
CG42337		0.329053	0.023175	0.164504	95.82	46.19	23.4	147.47	134.05	96.64	55.1367	126.053	FBgn0259239
out	transporter	0.328382	0.00225555	0.0380695	566.48	638.67	534.43	797.81	777.69	798.02	579.86	791.173	FBgn0259834
fog		0.328321	0.0162262	0.13374	1108.54	956.68	511.04	1518.17	1375.41	1400.76	858.753	1431.45	FBgn0000719
fend		0.328122	0.0116774	0.109726	192.58	151.9	146.54	285.39	261.68	205.23	163.673	250.767	FBgn0030090
Sgs3		0.32792	0.0149165	0.126767	353.23	212.3	336.18	477.41	582.12	396.52	300.57	485.35	FBgn0003373
Cpr78Ca		0.327856	0.0234132	0.16535	74.22	177.66	89.89	290.69	112.93	373.6	113.923	259.073	FBgn0037067
CG13300		0.327509	0.0173263	0.138461	3106.72	2146.97	1389.03	4011.31	4229.08	3064.54	2214.24	3768.31	FBgn0035699
cDIP		0.327134	0.0173003	0.138353	148.43	144.79	88.66	161.26	232.3	256.04	127.293	216.533	FBgn0038865
Lgr1		0.326916	0.0239312	0.167179	229.22	140.35	52.95	484.84	325.95	191.28	140.84	334.023	FBgn0016650
CG5746	unknown	0.325974	0.00826318	0.0887178	4428.51	3659.71	2886.43	5304.56	5570.52	5060.08	3658.22	5311.72	FBgn0039186
CG15772		0.325696	0.0244801	0.168751	12.21	16.88	25.86	74.26	26.63	35.87	18.3167	45.5867	FBgn0029799
CG9171		0.325538	0.0105793	0.103338	1842.24	1345.74	1169.84	2410.39	2052.1	2043.36	1452.61	2168.62	FBgn0031738
CG13928	zinc finger	0.325236	0.0102598	0.101275	2317.6	2155.85	1549.12	3244.27	3160.33	2539.5	2007.52	2981.37	FBgn0035246
toy	transcription factor	0.325036	0.0052703	0.0676021	7854.65	7084.92	6972.25	11681.7	10458.9	8562.98	7303.94	10234.5	FBgn0019650
CG42788		0.324991	0.0198946	0.150749	1070.96	781.69	397.75	1425.87	1472.74	1148.7	750.133	1349.1	FBgn0261859
CG13315		0.323748	0.024232	0.168142	23.49	9.77	3.69	107.15	19.28	24.91	12.3167	50.4467	FBgn0040827
Best2		0.323535	0.0156645	0.130922	1935.24	1765.01	981.43	2615.15	2486.4	2408.99	1560.56	2503.51	FBgn0035696
Sur-8		0.323412	0.0120236	0.111658	3235.43	2605.32	2009.66	4428.25	4081.25	3351.47	2616.8	3953.66	FBgn0038504
CG42846		0.323196	0.0251738	0.171676	23.49	37.31	51.72	246.13	37.64	60.77	37.5067	114.847	FBgn0262035
CR18217	pseudogene	0.323141	0.00428528	0.0596381	443.42	478.78	386.66	584.56	637.21	588.8	436.287	603.523	FBgn0036646
CG11131		0.322899	0.01712	0.138003	10837.4	8734.45	17534.1	16706.2	21603.6	22750.9	12368.6	20353.6	FBgn0037204
CG9312		0.322625	0.0159448	0.132468	552.39	722.17	975.28	1071.52	1039.37	1496.4	749.947	1202.43	FBgn0038179
CG4998		0.322547	0.0252802	0.172028	23.49	16.88	4.93	40.31	51.42	28.89	15.1	40.2067	FBgn0036612
sina	ubiquitin ligase	0.322547	0.00605282	0.074264	2597.55	2100.78	1912.38	3251.7	3186.04	2852.33	2203.57	3096.69	FBgn0003410
CG32073		0.321699	0.0133762	0.118762	0.94	0	0	5.3	15.61	1.99	0.313333	7.63333	FBgn0052073
CG3568		0.321608	0.0157112	0.131115	673.58	628.9	1082.41	1454.51	1267.99	1064.02	794.963	1262.17	FBgn0029710
CG15820		0.32154	0.0249987	0.170902	16.91	25.76	8.62	137.92	15.61	36.86	17.0967	63.4633	FBgn0035312
nAChRbeta2		0.320813	0.0243885	0.16859	19.73	23.98	12.31	54.11	33.05	33.87	18.6733	40.3433	FBgn0004118
CG15618	regulates SERCA	0.320394	0.00869914	0.0911401	2060.19	1885.82	1480.16	2245.95	2766.44	2784.59	1808.72	2598.99	FBgn0031077
CG31775		0.320381	0.0130345	0.117061	3.76	0	11.08	288.57	37.64	6.97	4.94667	111.06	FBgn0028537
CG7702	LRR protein	0.320048	0.000380589	0.0105436	5528.6	5254.17	5508.1	6989.29	6846.77	7472.06	5430.29	7102.71	FBgn0038638
CG14395		0.319555	0.0258795	0.173928	31	35.53	6.16	76.39	49.58	63.76	24.23	63.2433	FBgn0038073
l(3)neo38	transcription factor	0.319001	0.0156606	0.130922	8654.11	5573.07	5226.11	11195.8	11187	8101.7	6484.43	10161.5	FBgn0265276
CG14218		0.31885	0.0242685	0.16829	3.76	3.55	0	8.49	15.61	11.96	2.43667	12.02	FBgn0031031
CG30148		0.318327	0.0210303	0.156056	58.25	116.36	77.58	157.02	117.53	170.36	84.0633	148.303	FBgn0050148
Mal-B1		0.318274	0.0154414	0.129643	208.56	158.11	172.4	213.24	336.05	288.92	179.69	279.403	FBgn0032381
jumu	transcription factor	0.318246	0.0124535	0.114502	5479.75	5125.37	3415.94	7477.31	7176.4	6245.64	4673.69	6966.45	FBgn0015396
MFS12		0.317272	0.0262006	0.175107	6.58	3.55	2.46	13.79	11.94	15.94	4.19667	13.89	FBgn0033234
CG9674		0.317133	0.0190422	0.146647	6456.76	6044.74	2986.17	8169.03	9205.55	8271.07	5162.56	8548.55	FBgn0036663
pgant5		0.316403	0.0142062	0.122892	5131.21	4482.26	2989.87	7078.41	6061.74	5950.75	4201.11	6363.63	NA
CG2901		0.316387	0.0248471	0.170087	5.64	2.66	0	11.67	11.94	15.94	2.76667	13.1833	FBgn0029679
Dlip3		0.316233	0.0108935	0.105115	173.8	174.99	137.92	238.71	256.17	214.2	162.237	236.36	FBgn0040465
dlp	glypican	0.315743	0.00512603	0.0663341	6499.04	5483.35	4945.35	8114.92	7865.02	7260.85	5642.58	7746.93	FBgn0041604
Ac13E		0.315724	0.017564	0.139958	707.4	511.65	358.34	789.32	809.82	915.58	525.797	838.24	FBgn0022710
CG5756		0.315607	0.0258252	0.173878	243.31	256.71	121.91	299.18	259.84	788.05	207.31	449.023	FBgn0034301
CG13784		0.315426	0.0164273	0.134665	1179	842.09	618.17	1424.81	1328.59	1363.9	879.753	1372.43	FBgn0031897
CG14455		0.315348	0.0183622	0.143439	108.97	112.81	73.88	127.31	179.04	172.36	98.5533	159.57	FBgn0037175
so		0.315342	0.0135706	0.119913	2858.71	2369.04	1739.98	3434.18	3889.36	3097.42	2322.58	3473.65	FBgn0003460
Syx6	synaptic vesicle fusion	0.315189	0.00628237	0.0761683	774.1	837.65	630.48	1011.05	1011.82	1086.94	747.41	1036.6	FBgn0037084
Jupiter	microtubule binding	0.31512	0.000860711	0.0192157	26019.6	26997.5	23506.4	34248.4	33230.3	32954.8	25507.8	33477.8	FBgn0051363
CG3117		0.315113	0.021327	0.157313	0	7.11	11.08	116.7	5.51	19.93	6.06333	47.38	FBgn0031471
Nlg3		0.315039	0.026926	0.177843	33.82	10.66	7.39	46.68	56.01	37.86	17.29	46.85	FBgn0083963
rho		0.314876	0.014262	0.123183	1117.93	915.82	647.72	1409.95	1367.15	1264.27	893.823	1347.12	FBgn0004635
CG31030	proton pump	0.314565	0.00754856	0.0844818	474.42	532.08	402.67	614.27	651.9	708.35	469.723	658.173	FBgn0051030
svr		0.314525	0.0165687	0.134928	4792.08	4628.83	2701.72	7087.96	6084.7	5687.73	4040.88	6286.8	FBgn0004648
Rbp1-like	splicing factor	0.314158	0.00273324	0.0435283	3599.93	3051.24	3222.6	4498.27	4651.44	4074.76	3291.26	4408.16	FBgn0030479
CG42240	unknown	0.313814	0.00636523	0.0766965	883.07	683.98	693.28	1041.82	1069.67	1014.21	753.443	1041.9	FBgn0250869
Strica		0.313793	0.0145335	0.124992	401.14	337.55	246.28	540	449.9	495.15	328.323	495.017	FBgn0033051
Mmp2		0.313443	0.0142544	0.123183	11898.9	9122.63	7186.52	14853.8	15217.7	12161.5	9402.69	14077.7	FBgn0033438
Cpr64Aa		0.313189	0.00649686	0.0777386	0	0	0	3.18	49.58	0	0	17.5867	FBgn0035510
CG5773		0.313117	0.0236655	0.166336	222.65	201.64	114.52	473.17	232.3	282.94	179.603	329.47	FBgn0034290
Cpr49Ac		0.312659	0.0239758	0.167304	21098.9	25904	18744.5	25750.5	28404.4	67008.4	21915.8	40387.8	FBgn0033725
smo	Hh receptor	0.311962	0.0099745	0.0998888	4359.94	3701.46	2923.37	5518.87	5141.74	4956.47	3661.59	5205.69	FBgn0003444
CG3702	transmembrane protein	0.311961	0.000417149	0.01112	7393.38	7785.77	7945.07	9690.38	9934.57	10364.2	7708.07	9996.4	FBgn0031590
CG13409		0.311671	0.0185982	0.144603	136.22	151.9	87.43	204.76	213.93	179.33	125.183	199.34	FBgn0038926
kirre		0.311366	0.0176989	0.14063	565.54	320.67	470.4	738.4	781.36	593.78	452.203	704.513	FBgn0028369
Diap1	apoptosis inhibitor	0.311206	0.000894941	0.0195445	15612.5	14176.9	13977.8	18493.8	18849.1	19844.8	14589.1	19062.6	FBgn0260635
CG3812		0.311174	0.0252795	0.172028	166.28	290.47	96.05	397.84	389.3	274.97	184.267	354.037	FBgn0030421
klg		0.310708	0.0253214	0.172155	500.72	278.92	166.24	614.27	729.94	462.27	315.293	602.16	FBgn0017590
AstC-R2		0.310443	0.0179854	0.141993	78.91	71.95	54.18	105.03	105.59	110.59	68.3467	107.07	FBgn0036789
nuf		0.31015	0.0102429	0.101275	5252.4	4007.03	3881.41	6975.5	6142.54	5514.38	4380.28	6210.81	FBgn0013718
unc-119	GMP phosphodiesterase	0.309573	0.00446511	0.0607518	2063.01	1949.77	1698.12	2581.2	2759.09	2368.14	1903.63	2569.48	FBgn0025549
CG8850		0.30933	0.0282079	0.18262	120.25	153.67	17.24	163.38	292.9	353.68	97.0533	269.987	FBgn0033708
CG1146	unknown	0.309316	0.000912022	0.0198009	2186.07	2132.76	2225.16	2740.34	2769.19	3021.7	2181.33	2843.74	FBgn0035346
CG8915		0.309078	0.0105164	0.103177	813.55	714.18	561.52	1013.17	1024.67	925.54	696.417	987.793	FBgn0030833
Nhe1		0.309015	0.0107422	0.104289	928.17	1129	806.57	1506.5	1218.41	1343.97	954.58	1356.29	FBgn0026787
CG7322		0.308924	0.016961	0.137119	478.17	478.78	777.02	878.44	818.09	939.49	577.99	878.673	FBgn0030968
kat-60L1		0.308431	0.0190494	0.146647	278.07	240.72	156.39	317.21	401.24	342.72	225.06	353.723	FBgn0037375
CG13386		0.30836	0.0183111	0.143342	103.34	87.94	80.04	124.13	127.63	169.37	90.44	140.377	FBgn0032040
Cda5		0.307877	0.0232807	0.164834	154.07	119.92	72.65	205.82	227.71	162.39	115.547	198.64	FBgn0051973
CG33120		0.30764	0.0279465	0.181685	15.97	8.88	6.16	73.2	13.77	20.92	10.3367	35.9633	FBgn0053120
Hr39	transcription factor	0.307559	0.0195839	0.149219	4889.78	4128.72	2491.15	6736.8	5959.82	5431.69	3836.55	6042.77	FBgn0261239
Mes2	transcription factor	0.307547	0.00992549	0.0997575	493.21	502.77	380.51	704.45	624.35	606.73	458.83	645.177	FBgn0037207
hid		0.30731	0.0138641	0.121158	1468.34	1149.43	981.43	1937.23	1801.44	1503.38	1199.73	1747.35	FBgn0003997
fred		0.306148	0.0255945	0.173095	0	4.44	2.46	11.67	17.45	7.97	2.3	12.3633	FBgn0051774
CG43313		0.305704	0.0181409	0.142713	1298.3	1127.23	724.07	1734.59	1468.15	1599.02	1049.87	1600.59	FBgn0263005
Spred	sprouty-related	0.305413	0.0092878	0.0956842	2993.05	2457.87	2177.14	3741.84	3634.11	3220.96	2542.69	3532.3	FBgn0020767
CG1718		0.305392	0.0277455	0.181181	389.87	302.9	105.9	587.75	605.07	413.45	266.223	535.423	NA
Xpc	DNA repair	0.305253	0.00595245	0.0734377	4677.47	3903.99	3876.48	5805.32	6014	5049.12	4152.65	5622.81	FBgn0004698
CG42751		0.305205	0.0269011	0.177784	0.94	1.78	4.93	9.55	15.61	7.97	2.55	11.0433	FBgn0261805
CCHa2-R		0.305081	0.0186782	0.145092	103.34	83.5	99.74	150.65	119.36	168.37	95.5267	146.127	FBgn0033058
CG30059		0.30498	0.0192659	0.147798	85.49	88.83	70.19	122	108.34	148.44	81.5033	126.26	FBgn0260475
Scr		0.304762	0.0240571	0.167455	656.67	493	339.87	736.27	645.47	1153.69	496.513	845.143	FBgn0003339
CG34382		0.304662	0.0156642	0.130922	430.26	420.16	301.7	481.65	641.8	571.86	384.04	565.103	FBgn0085411
beat-IIIc		0.304518	0.0200085	0.150934	607.82	433.48	366.96	863.58	751.98	579.83	469.42	731.797	FBgn0032629
Rab3-GEF		0.304443	0.0284048	0.183255	81.73	55.07	22.17	95.48	122.12	113.58	52.99	110.393	FBgn0030613
sosie		0.30443	0.0139064	0.121433	355.11	300.24	235.2	433.91	436.13	416.44	296.85	428.827	FBgn0039232
Lrt		0.304151	0.0245464	0.168952	1045.6	716.84	406.37	1182.92	1354.3	1183.57	722.937	1240.26	FBgn0034540
CG17075		0.304082	0.0230582	0.164158	285.59	238.95	132.99	369.2	387.47	329.77	219.177	362.147	FBgn0031239
hbs		0.303766	0.0262382	0.175107	4182.38	2890.46	1418.59	5592.07	5567.77	4189.33	2830.48	5116.39	FBgn0029082
Art1	histone methyltransferase	0.302934	0.00231264	0.0385995	10802.6	10729.5	12466.8	14484.6	14666.8	15449.2	11333	14866.9	FBgn0037834
ap		0.302748	0.0233538	0.165141	263.98	203.42	124.37	333.13	349.82	290.91	197.257	324.62	FBgn0267978
Pmp70	peroxisomal	0.3025	0.00419754	0.0588397	2404.96	2116.77	1971.49	2951.46	2966.6	2721.82	2164.41	2879.96	FBgn0031069
[truncated: 16,812 more rows]
