# Supplementary material for: Synergistic activation by Glass and Pointed promotes neuronal identity in the Drosophila eye disc
Source: Nat Commun. 2024 Aug 17;15:7091. doi: 10.1038/s41467-024-51429-z (PMC11330500; doi:10.1038/s41467-024-51429-z)
Supplement: Supplementary file 10 — Source Data [file 41467_2024_51429_MOESM10_ESM.xlsx]

## Sheet: Figure 2 m, n
UAS-gl						UAS-rasV12						UAS-gl+rasV12						UAS-gl+rasV12, pnt mutant
disc number		signal	background	ratio		disc number		signal	background	ratio		disc number		signal	background	ratio		disc number		signal	background	ratio
1	Elav	13.87	12.4	1.11855		1	Elav	12.94	8.74	1.48055		1	Elav	24.26	14.18	1.71086		1	Elav	25.8	22.36	1.15385
	Futsch	38.77	33.25	1.16602			Futsch	28.85	20.07	1.43747			Futsch	91.7	57.75	1.58788			Futsch	78.38	57.05	1.37388
2	Elav	12.36	13.39	0.923077		2	Elav	13.37	11.62	1.1506		2	Elav	27.07	15.97	1.69505		2	Elav	23.64	21.95	1.07699
	Futsch	36.08	35.78	1.00838			Futsch	26.19	25.24	1.03764			Futsch	107.15	69.47	1.54239			Futsch	71.98	50.03	1.43874
3	Elav	11.66	10.58	1.10208		3	Elav	13.83	10.12	1.3666		3	Elav	26.27	15.78	1.66477		3	Elav	24.31	22.58	1.07662
	Futsch	34.73	32.06	1.08328			Futsch	28.49	21.66	1.31533			Futsch	131.05	65.09	2.01337			Futsch	91.09	51.64	1.76394
4	Elav	10.94	10.42	1.0499		4	Elav	13.1	9.4	1.39362		4	Elav	29.55	14.42	2.04924		4	Elav	18.91	14.05	1.34591
	Futsch	41.55	37.56	1.10623			Futsch	32.17	24.77	1.29875			Futsch	148.7	60.25	2.46805			Futsch	119.41	87.93	1.35801
5	Elav	11.41	11.35	1.00529		5	Elav	12.88	10.87	1.18491		5	Elav	37.64	15.39	2.44574		5	Elav	25.56	22.55	1.13348
	Futsch	43.57	43.43	1.00322			Futsch	28.08	25.54	1.09945			Futsch	141.6	34.18	4.14277			Futsch	131.2	118.72	1.10512
6	Elav	12.05	11	1.09545		6	Elav	16.4	13.2	1.24242		6	Elav	21.99	9.55	2.30262		6	Elav	20.52	17.51	1.1719
	Futsch	39.19	32.84	1.19336			Futsch	46.1	38.03	1.2122			Futsch	61.06	25.28	2.41535			Futsch	117.87	103.45	1.13939
7	Elav	14.64	13.77	1.06318		7	Elav	14.19	10.9	1.30183		7	Elav	18.27	9.09	2.0099		7	Elav	15.22	14.37	1.05915
	Futsch	36.83	34.9	1.0553			Futsch	27.69	21.27	1.30183			Futsch	55.53	22.75	2.44088			Futsch	98.95	92.43	1.07054
												8	Elav	19.32	9.82	1.96741		8	Elav	16.64	14.39	1.15636
													Futsch	57.14	24.71	2.31242			Futsch	111.34	90.01	1.23697
												9	Elav	26.95	8.43	3.19692		9	Elav	17.03	16.11	1.05711
													Futsch	72.86	23.43	3.10969			Futsch	110.73	103	1.07505

## Sheet: Figure 6u
	w1118	CG126051E	scrtjo11	scrtjo11 CG126051E
R7 mistargeting	8	2	7	37
Normal R7 targeting	240	142	51	28
w1118	R7 axon in M6	no R7 axon in M6
brain 1	27	0
brain 2	33	0
brain 3	29	0
brain 4	24	2
brain 5	36	2
brain 6	38	2
brain 7	27	1
brain 8	26	1
total	240	8
CG126051E	R7 axon in M6	no R7 axon in M6
brain 1	29	0
brain 2	31	0
brain 3	28	0
brain 4	29	1
brain 5	25	1
total	142	2
scrtjo11	marked columns with R7 in M6	marked columns with no R7 in M6
axon1	8	1
axon2	6	3
axon3	12	1
axon6	3	0
axon7	10	2
axon8	12	0
sum	51	7
scrtjo11 CG126051E	marked columns with R7 in M6	marked columns with no R7 in M6
axon2	3	8
axon3	6	8
axon4	2	4
axon5	6	3
axon6	4	6
axon7	3	3
axon11	4	5
sum	28	37

## Sheet: Figure 6v
	wt regions combined	CG126051E	scrtjo11 clones	scrtjo11 CG126051E clones
R7 missing	4	1	3	7
R7 normal	292	605	292	201
	scrtjo11 CG126051E wt region
wt region	ommatidia missing R7	ommatidia with R7	total ommatidia
retina 11	0	36	36
retina 10	0	23	23
retina 7	0	25	25
retina 6	0	20	20
retina 3	0	9	9
retina 2	0	21	21
retina 1	0	22	22
total	0	156
	scrtjo11 wt region
wt region	ommatidia missing R7	ommatidia with R7	total ommatidia
retina 1	0	17	17
retina 2	0	16	0
retina 4	0	26	0
retina 5	0	34	0
retina 6	0	13	10
retina 7	4	30	34
total	4	136
	scrtjo11 CG126051E mutant region
mutant region	ommatidia missing R7	ommatidia with R7	total ommatidia
retina 11	2	45	47
retina 10	1	22	23
retina 7	2	39	41
retina 6	1	17	18
retina 3	0	28	28
retina 2	1	26	27
retina 1	0	24	24
total	7	201
	scrtjo11 mutant region
mutant region	ommatidia missing R7	ommatidia with R7	total ommatidia
retina 1	0	72	72
retina 2	0	68	68
retina 4	0	58	58
retina 5	0	39	39
retina 6	0	35	35
retina 7	3	20	23
total	3	292
	CG126051E
mutant region	ommatidia missing R7	ommatidia with R7	total ommatidia
retina 11	0	60	60
retina 10	0	59	59
retina 9	0	59	59
retina 8	0	80	80
retina 7	0	82	82
retina 6	0	94	94
retina 4	0	62	62
retina 3	1	50	51
retina 1	0	59	59
total	1	605
